# Supplementary material for: Molecular profiles, sources and lineage restrictions of stem cells in an annelid regeneration model
Source: Nat Commun. 2024 Nov 18;15:9882. doi: 10.1038/s41467-024-54041-3 (PMC11574210; doi:10.1038/s41467-024-54041-3)
Supplement: Supplementary file 4 — Supplementary Data 1 [file 41467_2024_54041_MOESM4_ESM.xlsx]

## Sheet: sample_information
Sample	est. total cells	total reads	mean reads/cell	median genes/cell	median UMI/cell	cells after thresholds	max nCount	max nFeature	cells after outlier removal
0hpa_a	7420	301841360	40679	702	1288	7400	9000	3000	7292
0hpa_b	8785	242174443	27567	652	1334	8727	10000	2500	8637
12hpa	7145	304157366	42569	626	1131	7128	7500	2700	7090
24hpa_a	8519	267169424	31362	890	1843	8505	17000	5000	8468
24hpa_b	10394	245981800	23666	751	1536	10363	15000	3100	10305
48hpa_a	9045	335211230	37060	857	1827	9011	22000	5000	8966
48hpa_b	8855	270452907	30542	809	1689	8838	15000	3300	8751
72hpa_a	10091	332300937	32930	1030	2773	10059	35000	6500	10029
72hpa_b	10817	248927278	23013	628	1183	10805	14000	3500	10760

## Sheet: cluster_information
Cluster	cells_BR_a	cells_BR_b	cells_total	0hpa	12hpa	24hpa	48hpa	72hpa	predicted doublets	% doublets
0	6553	6325	12878	1876	1041	3128	2685	4148	509	0.0395248
1	4087	3443	7530	1278	698	1771	1760	2023	28	0.00371846
2	2907	3771	6678	1489	494	1688	1403	1604	110	0.016472
3	3393	2376	5769	545	779	1471	1473	1501	793	0.137459
4	2548	2433	4981	627	487	1290	1172	1405	434	0.0871311
5	2200	1970	4170	740	488	1008	932	1002	160	0.0383693
6	2071	1635	3706	618	362	819	940	967	83	0.0223961
7	1515	1672	3187	955	161	576	708	787	357	0.112018
8	1539	1601	3140	31	239	941	1063	866	43	0.0136943
9	1302	1322	2624	524	189	609	549	753	435	0.165777
10	1175	1084	2259	413	155	522	496	673	67	0.0296591
11	1483	684	2167	688	329	393	419	338	120	0.0553761
12	1310	823	2133	673	254	353	421	432	23	0.0107829
13	962	805	1767	405	90	440	410	422	125	0.0707414
14	913	636	1549	272	161	294	343	479	113	0.0729503
15	444	911	1355	306	66	345	313	325	127	0.0937269
16	672	646	1318	1266	20	11	7	14	35	0.0265554
17	613	663	1276	275	79	337	326	259	13	0.0101881
18	679	572	1251	258	87	323	312	271	71	0.0567546
19	679	318	997	193	108	197	199	300	41	0.0411234
20	572	378	950	231	86	242	211	180	39	0.0410526
21	245	659	904	422	81	354	34	13	220	0.243363
22	438	306	744	178	57	173	147	189	30	0.0403226
23	249	476	725	138	35	195	159	198	65	0.0896552
24	327	381	708	190	51	160	121	186	114	0.161017
25	468	226	694	153	83	134	161	163	24	0.0345821
26	345	273	618	92	48	86	143	249	455	0.736246
27	210	392	602	166	26	139	113	158	10	0.0166113
28	261	339	600	148	37	119	137	159	134	0.223333
29	303	228	531	100	58	127	71	175	58	0.109228
30	271	256	527	103	41	132	101	150	10	0.0189753
31	267	201	468	137	53	104	102	72	4	0.00854701
32	206	243	449	219	49	65	51	65	40	0.0890869
33	164	163	327	47	24	67	102	87	2	0.00611621
34	126	102	228	24	13	69	49	73	12	0.0526316
35	131	95	226	79	18	41	43	45	55	0.243363
36	133	31	164	34	32	29	29	40	83	0.506098
37	84	14	98	36	11	21	12	18	49	0.5
