# Supplementary material for: Molecular profiles, sources and lineage restrictions of stem cells in an annelid regeneration model
Source: Nat Commun. 2024 Nov 18;15:9882. doi: 10.1038/s41467-024-54041-3 (PMC11574210; doi:10.1038/s41467-024-54041-3)
Supplement: Supplementary file 6 — Supplementary Data 3 [file 41467_2024_54041_MOESM6_ESM.xlsx]

## Sheet: entire_dataset
gene	p_val	avg_log2FC	pct.1	pct.2	p_val_adj	cluster	top annotation hits
XLOC-003695	0	3.87975	0.707	0.139	0	0	[Uniprot/Swissprot]|no similarity||[RefSeqProtSlim]|no similarity
XLOC-046328	0	3.31789	0.756	0.25	0	0	[Uniprot/Swissprot]|e-value:0,057|sp|F7B909|STAR3_MACMU|StAR-related lipid transfer protein 3 OS=Macaca mulatta OX=9544 GN=STARD3 PE=1 SV=2||[RefSeqProtSlim]|no similarity
XLOC-041229	0	3.31531	0.65	0.14	0	0	[Uniprot/Swissprot]|no similarity||[RefSeqProtSlim]|no similarity
XLOC-004490	0	3.12635	0.279	0.025	0	0	[Uniprot/Swissprot]|e-value:7e-91|sp|Q6WV17|GALT5_DROME|Polypeptide N-acetylgalactosaminyltransferase 5 OS=Drosophila melanogaster OX=7227 GN=Pgant5 PE=1 SV=2||[RefSeqProtSlim]|e-value:2e-93|XP_397422.1|polypeptide N-acetylgalactosaminyltransferase 5 isoform X1 [Apis mellifera]
XLOC-049416	0	2.93563	0.768	0.112	0	0	[Uniprot/Swissprot]|no similarity||[RefSeqProtSlim]|no similarity
XLOC-063811	0	2.92573	0.647	0.095	0	0	[RefSeqProtSlim]|e-value:2e-09|XP_012938957.1|uncharacterized protein LOC101860900 [Aplysia californica]||[Uniprot/Swissprot]|no similarity
XLOC-068120	0	2.91794	0.462	0.044	0	0	[Uniprot/Swissprot]|e-value:1e-62|sp|P98060|NAS35_CAEEL|Zinc metalloproteinase dpy-31 OS=Caenorhabditis elegans OX=6239 GN=dpy-31 PE=1 SV=2||[RefSeqProtSlim]|e-value:1e-128|QTJ24581.1|astacin [Perinereis aibuhitensis]
XLOC-067602	0	2.83331	0.412	0.041	0	0	[Uniprot/Swissprot]|e-value:3e-51|sp|A0A0C5PRQ1|NAS35_TELCI|Zinc metalloproteinase dpy-31 OS=Teladorsagia circumcincta OX=45464 GN=dpy-31 PE=1 SV=1||[RefSeqProtSlim]|e-value:1e-62|CAD5119879.1|DgyrCDS8464 [Dimorphilus gyrociliatus]
XLOC-054208	0	2.8164	0.46	0.067	0	0	[Uniprot/Swissprot]|no similarity||[RefSeqProtSlim]|no similarity
XLOC-016958	0	2.77901	0.49	0.117	0	0	[RefSeqProtSlim]|e-value:0,006|OWF36923.1|hypothetical protein KP79_PYT02642 [Mizuhopecten yessoensis]||[Uniprot/Swissprot]|no similarity
XLOC-001159	0	2.72576	0.56	0.058	0	0	[Uniprot/Swissprot]|e-value:1e-40|sp|O02833|ALS_PAPHA|Insulin-like growth factor-binding protein complex acid labile subunit OS=Papio hamadryas OX=9557 GN=IGFALS PE=2 SV=1||[RefSeqProtSlim]|e-value:6e-47|XP_035675972.1|uncharacterized protein LOC118415444 [Branchiostoma floridae]
XLOC-035353	0	2.72455	0.527	0.071	0	0	[Uniprot/Swissprot]|e-value:3e-10|sp|Q5G269|NETR_PONPY|Neurotrypsin OS=Pongo pygmaeus OX=9600 GN=PRSS12 PE=3 SV=1||[RefSeqProtSlim]|e-value:2e-20|XP_025113549.1|deleted in malignant brain tumors 1 protein-like [Pomacea canaliculata]
XLOC-054212	0	2.64732	0.652	0.111	0	0	[Uniprot/Swissprot]|no similarity||[RefSeqProtSlim]|no similarity
XLOC-067150	0	2.53179	0.392	0.063	0	0	[Uniprot/Swissprot]|no similarity||[RefSeqProtSlim]|no similarity
XLOC-052467	0	2.51477	0.504	0.102	0	0	[RefSeqProtSlim]|e-value:0,007|XP_019615013.1|PREDICTED: uncharacterized protein LOC109462825 isoform X1 [Branchiostoma belcheri]||[Uniprot/Swissprot]|no similarity
XLOC-045851	0	2.44332	0.38	0.037	0	0	[Uniprot/Swissprot]|e-value:5e-33|sp|Q9NQ38|ISK5_HUMAN|Serine protease inhibitor Kazal-type 5 OS=Homo sapiens OX=9606 GN=SPINK5 PE=1 SV=2||[RefSeqProtSlim]|e-value:0,0|VDH95838.1|agrin [Mytilus galloprovincialis]
XLOC-046003	0	2.43557	0.278	0.058	0	0	[Uniprot/Swissprot]|e-value:1e-27|sp|P47179|DAN4_YEAST|Cell wall protein DAN4 OS=Saccharomyces cerevisiae (strain ATCC 204508 / S288c) OX=559292 GN=DAN4 PE=2 SV=1||[RefSeqProtSlim]|e-value:9e-28|CAC9671159.1|Ofus.G191175, partial [Owenia fusiformis]
XLOC-037651	0	2.42459	0.518	0.14	0	0	[Uniprot/Swissprot]|e-value:3e-34|sp|Q09596|GST5_CAEEL|Probable glutathione S-transferase 5 OS=Caenorhabditis elegans OX=6239 GN=gst-5 PE=1 SV=1||[RefSeqProtSlim]|e-value:2e-43|XP_019637392.1|PREDICTED: hematopoietic prostaglandin D synthase-like [Branchiostoma belcheri]
XLOC-004199	0	2.40715	0.406	0.058	0	0	[Uniprot/Swissprot]|e-value:0,019|sp|Q811B3|ATS12_MOUSE|A disintegrin and metalloproteinase with thrombospondin motifs 12 OS=Mus musculus OX=10090 GN=Adamts12 PE=2 SV=2||[RefSeqProtSlim]|e-value:0,007|XP_035697406.1|circumsporozoite protein-like [Branchiostoma floridae]
XLOC-004746	0	2.39583	0.477	0.083	0	0	[Uniprot/Swissprot]|no similarity||[RefSeqProtSlim]|no similarity
XLOC-047030	0	2.38152	0.388	0.048	0	0	[Uniprot/Swissprot]|no similarity||[RefSeqProtSlim]|no similarity
XLOC-067603	0	2.3549	0.315	0.026	0	0	[Uniprot/Swissprot]|e-value:1e-63|sp|A8Q2D1|NAS35_BRUMA|Zinc metalloproteinase dpy-31 OS=Brugia malayi OX=6279 GN=dpy-31 PE=1 SV=2||[RefSeqProtSlim]|e-value:1e-116|CAD5113578.1|DgyrCDS2741 [Dimorphilus gyrociliatus]
XLOC-015209	0	2.32885	0.493	0.042	0	0	[Uniprot/Swissprot]|e-value:0,0|sp|P98158|LRP2_RAT|Low-density lipoprotein receptor-related protein 2 OS=Rattus norvegicus OX=10116 GN=Lrp2 PE=1 SV=1||[RefSeqProtSlim]|e-value:0,0|CAC9579660.1|Ofus.G06449 [Owenia fusiformis]
XLOC-049644	0	2.29904	0.282	0.049	0	0	[Uniprot/Swissprot]|e-value:0,050|sp|Q2UY11|COSA1_MOUSE|Collagen alpha-1(XXVIII) chain OS=Mus musculus OX=10090 GN=Col28a1 PE=2 SV=1||[RefSeqProtSlim]|e-value:2e-04|CAC9663041.1|Ofus.G121011, partial [Owenia fusiformis]
XLOC-017075	0	2.2642	0.284	0.046	0	0	[Uniprot/Swissprot]|e-value:9e-05|sp|Q8BMF8|GLDN_MOUSE|Gliomedin OS=Mus musculus OX=10090 GN=Gldn PE=1 SV=1||[RefSeqProtSlim]|e-value:2e-05|AAH68979.1|Slc35c2 protein [Danio rerio]
XLOC-011789	0	2.25181	0.261	0.025	0	0	[Uniprot/Swissprot]|e-value:2e-07|sp|F7J220|SRCR1_PATPE|Scavenger receptor cysteine-rich domain superfamily protein OS=Patiria pectinifera OX=7594 GN=SRCR1 PE=1 SV=1||[RefSeqProtSlim]|e-value:6e-10|XP_035657356.1|scavenger receptor cysteine-rich domain-containing group B protein-like [Branchiostoma floridae]
XLOC-047317	0	2.17919	0.293	0.047	0	0	[Uniprot/Swissprot]|no similarity||[RefSeqProtSlim]|no similarity
XLOC-060385	0	2.11792	0.4	0.046	0	0	[Uniprot/Swissprot]|e-value:4e-136|sp|Q09666|AHNK_HUMAN|Neuroblast differentiation-associated protein AHNAK OS=Homo sapiens OX=9606 GN=AHNAK PE=1 SV=2||[RefSeqProtSlim]|e-value:5e-141|XP_035691326.1|neuroblast differentiation-associated protein AHNAK-like [Branchiostoma floridae]
XLOC-041039	0	2.1162	0.477	0.059	0	0	[Uniprot/Swissprot]|e-value:2e-155|sp|Q6YHK3|CD109_HUMAN|CD109 antigen OS=Homo sapiens OX=9606 GN=CD109 PE=1 SV=2||[RefSeqProtSlim]|e-value:0,0|UCK81477.1|CD109 antigen-like protein [Arenicola marina]
XLOC-013188	0	2.10932	0.299	0.033	0	0	[Uniprot/Swissprot]|e-value:6e-129|sp|Q5TZ24|MOXD1_DANRE|DBH-like monooxygenase protein 1 homolog OS=Danio rerio OX=7955 GN=moxd1 PE=2 SV=2||[RefSeqProtSlim]|e-value:1e-132|CAC9664293.1|Ofus.G13451 [Owenia fusiformis]
XLOC-056576	0	2.09149	0.356	0.037	0	0	[RefSeqProtSlim]|e-value:2e-61|CAC9669456.1|Ofus.G17898 [Owenia fusiformis]||[Uniprot/Swissprot]|no similarity
XLOC-063426	0	2.07504	0.367	0.032	0	0	[Uniprot/Swissprot]|e-value:7e-72|sp|P48052|CBPA2_HUMAN|Carboxypeptidase A2 OS=Homo sapiens OX=9606 GN=CPA2 PE=1 SV=3||[RefSeqProtSlim]|e-value:1e-86|CAC9670883.1|Ofus.G19437, partial [Owenia fusiformis]
XLOC-035434	0	2.07079	0.323	0.025	0	0	[Uniprot/Swissprot]|e-value:0,0|sp|Q6Q4G4|ACE_THETS|Angiotensin-converting enzyme OS=Theromyzon tessulatum OX=13286 GN=ACE PE=2 SV=1||[RefSeqProtSlim]|e-value:0,0|CAC9661804.1|Ofus.G112083 [Owenia fusiformis]
XLOC-015186	0	2.04612	0.381	0.036	0	0	[Uniprot/Swissprot]|e-value:2e-30|sp|Q8C6K9|CO6A6_MOUSE|Collagen alpha-6(VI) chain OS=Mus musculus OX=10090 GN=Col6a6 PE=1 SV=2||[RefSeqProtSlim]|e-value:6e-58|CAD5116512.1|DgyrCDS5390 [Dimorphilus gyrociliatus]
XLOC-057922	0	2.04003	0.483	0.061	0	0	[RefSeqProtSlim]|e-value:7e-05|CAC9670689.1|Ofus.G181559 [Owenia fusiformis]||[Uniprot/Swissprot]|no similarity
XLOC-001689	0	2.02169	0.328	0.045	0	0	[RefSeqProtSlim]|e-value:0,002|CAD5125950.1|DgyrCDS14129 [Dimorphilus gyrociliatus]||[Uniprot/Swissprot]|no similarity
XLOC-018745	0	2.00215	0.369	0.04	0	0	[Uniprot/Swissprot]|e-value:1e-26|sp|O60235|TM11D_HUMAN|Transmembrane protease serine 11D OS=Homo sapiens OX=9606 GN=TMPRSS11D PE=1 SV=1||[RefSeqProtSlim]|e-value:9e-70|CAC9576485.1|Ofus.G0679 [Owenia fusiformis]
XLOC-047330	0	1.97283	0.45	0.059	0	0	[Uniprot/Swissprot]|e-value:4e-07|sp|Q08731|LIT2_MOUSE|Lithostathine-2 OS=Mus musculus OX=10090 GN=Reg2 PE=1 SV=1||[RefSeqProtSlim]|e-value:3e-18|CAD5112314.1|DgyrCDS1540 [Dimorphilus gyrociliatus]
XLOC-059264	0	1.92015	0.368	0.049	0	0	[Uniprot/Swissprot]|no similarity||[RefSeqProtSlim]|no similarity
XLOC-009600	0	1.9079	0.468	0.134	0	0	[Uniprot/Swissprot]|no similarity||[RefSeqProtSlim]|no similarity
XLOC-069495	0	1.88879	0.343	0.068	0	0	[Uniprot/Swissprot]|e-value:5e-46|sp|Q4AEH5|GPX3_HYLLA|Glutathione peroxidase 3 OS=Hylobates lar OX=9580 GN=GPX3 PE=2 SV=2||[RefSeqProtSlim]|e-value:4e-65|XP_025090868.1|glutathione peroxidase-like [Pomacea canaliculata]
XLOC-017760	0	1.88082	0.464	0.057	0	0	[Uniprot/Swissprot]|no similarity||[RefSeqProtSlim]|no similarity
XLOC-018461	0	1.87757	0.52	0.105	0	0	[Uniprot/Swissprot]|e-value:2e-77|sp|A2AX52|CO6A4_MOUSE|Collagen alpha-4(VI) chain OS=Mus musculus OX=10090 GN=Col6a4 PE=1 SV=2||[RefSeqProtSlim]|e-value:0,0|CAD5119952.1|DgyrCDS8533 [Dimorphilus gyrociliatus]
XLOC-043514	0	1.87467	0.325	0.032	0	0	[Uniprot/Swissprot]|e-value:4e-61|sp|Q8C6K9|CO6A6_MOUSE|Collagen alpha-6(VI) chain OS=Mus musculus OX=10090 GN=Col6a6 PE=1 SV=2||[RefSeqProtSlim]|e-value:1e-100|XP_012938709.1|uncharacterized protein LOC101849054 [Aplysia californica]
XLOC-038611	0	1.86187	0.258	0.037	0	0	[Uniprot/Swissprot]|no similarity||[RefSeqProtSlim]|no similarity
XLOC-021132	0	1.84804	0.475	0.095	0	0	[Uniprot/Swissprot]|e-value:0,005|sp|A0A2R8QPS5|RIC1_DANRE|Guanine nucleotide exchange factor subunit RIC1 OS=Danio rerio OX=7955 GN=ric1 PE=3 SV=1||[RefSeqProtSlim]|e-value:2e-04|AAI52491.1|LOC797832 protein, partial [Danio rerio]
XLOC-011866	0	1.84043	0.761	0.349	0	0	[Uniprot/Swissprot]|e-value:0,0|sp|Q25010|ACT3A_HELAM|Actin, cytoplasmic A3a OS=Helicoverpa armigera OX=29058 GN=actA3a PE=2 SV=1||[RefSeqProtSlim]|e-value:0,0|CAC9668666.1|Ofus.G161346 [Owenia fusiformis]
XLOC-064348	0	1.8359	0.359	0.028	0	0	[Uniprot/Swissprot]|e-value:5e-38|sp|Q9WVM6|TLL2_MOUSE|Tolloid-like protein 2 OS=Mus musculus OX=10090 GN=Tll2 PE=1 SV=1||[RefSeqProtSlim]|e-value:4e-40|XP_011426084.2|cubilin isoform X1 [Crassostrea gigas]
XLOC-025005	0	1.81817	0.293	0.029	0	0	[Uniprot/Swissprot]|e-value:8e-11|sp|P28683|OPSG_CHICK|Green-sensitive opsin OS=Gallus gallus OX=9031 GN=PRA1 PE=1 SV=1||[RefSeqProtSlim]|e-value:7e-16|CAC9673796.1|Ofus.G23989 [Owenia fusiformis]
XLOC-059288	0	1.8105	0.288	0.042	0	0	[Uniprot/Swissprot]|e-value:1e-26|sp|O08762|NETR_MOUSE|Neurotrypsin OS=Mus musculus OX=10090 GN=Prss12 PE=1 SV=1||[RefSeqProtSlim]|e-value:2e-28|XP_035692465.1|deleted in malignant brain tumors 1 protein-like [Branchiostoma floridae]
XLOC-041078	0	1.80217	0.292	0.037	0	0	[Uniprot/Swissprot]|e-value:0,003|sp|P98063|BMP1_MOUSE|Bone morphogenetic protein 1 OS=Mus musculus OX=10090 GN=Bmp1 PE=1 SV=2||[RefSeqProtSlim]|e-value:0,005|PVD25526.1|hypothetical protein C0Q70_13182 [Pomacea canaliculata]
XLOC-026870	0	1.78917	0.274	0.033	0	0	[Uniprot/Swissprot]|e-value:1e-32|sp|A6NMZ7|CO6A6_HUMAN|Collagen alpha-6(VI) chain OS=Homo sapiens OX=9606 GN=COL6A6 PE=1 SV=2||[RefSeqProtSlim]|e-value:2e-42|XP_021375362.1|uncharacterized protein LOC110464458 isoform X9 [Mizuhopecten yessoensis]
XLOC-046105	0	1.78481	0.376	0.052	0	0	[Uniprot/Swissprot]|e-value:2e-15|sp|Q19673|TYR3_CAEEL|Putative tyrosinase-like protein tyr-3 OS=Caenorhabditis elegans OX=6239 GN=tyr-3 PE=3 SV=5||[RefSeqProtSlim]|e-value:2e-51|CAD5122175.1|DgyrCDS10621 [Dimorphilus gyrociliatus]
XLOC-026296	0	1.78468	0.395	0.038	0	0	[Uniprot/Swissprot]|e-value:5e-41|sp|Q25410|MIPR_LYMST|Putative molluscan insulin-related peptide(s) receptor OS=Lymnaea stagnalis OX=6523 PE=2 SV=1||[RefSeqProtSlim]|e-value:5e-56|CAD5124506.1|DgyrCDS12786 [Dimorphilus gyrociliatus]
XLOC-009698	0	1.76174	0.301	0.028	0	0	[Uniprot/Swissprot]|e-value:3e-04|sp|A8TX70|CO6A5_HUMAN|Collagen alpha-5(VI) chain OS=Homo sapiens OX=9606 GN=COL6A5 PE=1 SV=1||[RefSeqProtSlim]|e-value:1e-09|CAD5120703.1|DgyrCDS9267 [Dimorphilus gyrociliatus]
XLOC-040333	0	1.73461	0.274	0.02	0	0	[Uniprot/Swissprot]|e-value:6e-160|sp|Q9JJ09|NPT2B_RAT|Sodium-dependent phosphate transport protein 2B OS=Rattus norvegicus OX=10116 GN=Slc34a2 PE=1 SV=1||[RefSeqProtSlim]|e-value:5e-175|XP_019613621.1|PREDICTED: sodium-dependent phosphate transport protein 2B-like [Branchiostoma belcheri]
XLOC-046667	0	1.71854	0.33	0.028	0	0	[Uniprot/Swissprot]|e-value:1e-06|sp|Q62267|SPR1B_MOUSE|Cornifin-B OS=Mus musculus OX=10090 GN=Sprr1b PE=2 SV=1||[RefSeqProtSlim]|e-value:6e-08|XP_040551254.1|putative per-hexamer repeat protein 5 isoform X1 [Gallus gallus]
XLOC-043881	0	1.69976	0.352	0.059	0	0	[Uniprot/Swissprot]|e-value:2e-59|sp|P83299|CAH1_CHIHA|Carbonic anhydrase 1 OS=Chionodraco hamatus OX=36188 GN=ca1 PE=1 SV=1||[RefSeqProtSlim]|e-value:4e-81|OWF36341.1|Carbonic anhydrase [Mizuhopecten yessoensis]
XLOC-004863	0	1.698	0.362	0.041	0	0	[Uniprot/Swissprot]|e-value:0,0|sp|Q0E908|HIL_DROME|Hillarin OS=Drosophila melanogaster OX=7227 GN=Hil PE=1 SV=1||[RefSeqProtSlim]|e-value:0,0|CAC9661983.1|Ofus.G112323 [Owenia fusiformis]
XLOC-052601	0	1.69571	0.311	0.027	0	0	[Uniprot/Swissprot]|e-value:3e-141|sp|P22607|FGFR3_HUMAN|Fibroblast growth factor receptor 3 OS=Homo sapiens OX=9606 GN=FGFR3 PE=1 SV=1||[RefSeqProtSlim]|e-value:0,0|QWT43347.1|fibroblast growth factor receptor 2 [Alitta virens]
XLOC-050295	0	1.68971	0.292	0.025	0	0	[Uniprot/Swissprot]|e-value:3e-52|sp|Q12955|ANK3_HUMAN|Ankyrin-3 OS=Homo sapiens OX=9606 GN=ANK3 PE=1 SV=3||[RefSeqProtSlim]|e-value:1e-59|XP_035662401.1|ankyrin repeat domain-containing protein 50-like [Branchiostoma floridae]
XLOC-046451	0	1.66953	0.253	0.027	0	0	[Uniprot/Swissprot]|e-value:6e-19|sp|Q5G265|NETR_SAGLB|Neurotrypsin OS=Saguinus labiatus OX=78454 GN=PRSS12 PE=3 SV=1||[RefSeqProtSlim]|e-value:1e-21|XP_035694101.1|scavenger receptor cysteine-rich type 1 protein M130-like [Branchiostoma floridae]
XLOC-020987	0	1.65397	0.343	0.07	0	0	[RefSeqProtSlim]|e-value:0,001|VDH91242.1|Hypothetical predicted protein [Mytilus galloprovincialis]||[Uniprot/Swissprot]|no similarity
XLOC-056377	0	1.64515	0.383	0.059	0	0	[RefSeqProtSlim]|e-value:0,025|XP_034325175.1|peripheral myelin protein 22-like [Crassostrea gigas]||[Uniprot/Swissprot]|no similarity
XLOC-052544	0	1.6417	0.351	0.042	0	0	[RefSeqProtSlim]|e-value:3e-07|XP_019630337.1|PREDICTED: coiled-coil domain-containing protein 3-like [Branchiostoma belcheri]||[Uniprot/Swissprot]|no similarity
XLOC-060487	0	1.63596	0.294	0.066	0	0	[RefSeqProtSlim]|e-value:2e-05|CAC9668341.1|Ofus.G16706 [Owenia fusiformis]||[Uniprot/Swissprot]|no similarity
XLOC-005267	0	1.62908	0.295	0.025	0	0	[Uniprot/Swissprot]|e-value:2e-76|sp|A6NMZ7|CO6A6_HUMAN|Collagen alpha-6(VI) chain OS=Homo sapiens OX=9606 GN=COL6A6 PE=1 SV=2||[RefSeqProtSlim]|e-value:0,0|CAD5111140.1|DgyrCDS478 [Dimorphilus gyrociliatus]
XLOC-047560	0	1.62319	0.286	0.043	0	0	[Uniprot/Swissprot]|no similarity||[RefSeqProtSlim]|no similarity
XLOC-046326	0	1.62223	0.423	0.064	0	0	[Uniprot/Swissprot]|e-value:6e-22|sp|Q26474|LACH_SCHAM|Lachesin OS=Schistocerca americana OX=7009 GN=LAC PE=1 SV=1||[RefSeqProtSlim]|e-value:1e-79|CAD5116378.1|DgyrCDS5274 [Dimorphilus gyrociliatus]
XLOC-009380	0	1.61691	0.326	0.086	0	0	[Uniprot/Swissprot]|e-value:4e-23|sp|Q9IA95|SFRP3_CHICK|Secreted frizzled-related protein 3 OS=Gallus gallus OX=9031 GN=FRZB PE=2 SV=1||[RefSeqProtSlim]|e-value:0,0|ANS60424.1|sFRP3/4 [Platynereis dumerilii]
XLOC-039771	0	1.61479	0.277	0.034	0	0	[Uniprot/Swissprot]|e-value:0,092|sp|P97361|BPIA1_MOUSE|BPI fold-containing family A member 1 OS=Mus musculus OX=10090 GN=Bpifa1 PE=1 SV=3||[RefSeqProtSlim]|e-value:1e-06|XP_019642425.1|PREDICTED: myosin-11-like isoform X1 [Branchiostoma belcheri]
XLOC-063517	0	1.60557	0.271	0.022	0	0	[Uniprot/Swissprot]|e-value:1e-20|sp|Q7YR83|ESPB1_PIG|Epididymal sperm-binding protein 1 OS=Sus scrofa OX=9823 GN=ELSPBP1 PE=1 SV=1||[RefSeqProtSlim]|e-value:6e-49|XP_035668263.1|uncharacterized protein LOC118410597 isoform X1 [Branchiostoma floridae]
XLOC-011814	0	1.60237	0.395	0.053	0	0	[Uniprot/Swissprot]|e-value:2e-55|sp|Q7TSY2|LHPL4_RAT|LHFPL tetraspan subfamily member 4 protein OS=Rattus norvegicus OX=10116 GN=Lhfpl4 PE=1 SV=1||[RefSeqProtSlim]|e-value:3e-71|CAC9483008.1|Ofus.G014069 [Owenia fusiformis]
XLOC-000021	0	1.59877	0.339	0.041	0	0	[Uniprot/Swissprot]|e-value:1e-11|sp|C0HK23|SML_SCONI|L-rhamnose-binding lectin SML OS=Scomberomorus niphonius OX=321164 PE=1 SV=1||[RefSeqProtSlim]|e-value:1e-37|CAC9475082.1|Ofus.G013063 [Owenia fusiformis]
XLOC-040514	0	1.56624	0.258	0.031	0	0	[Uniprot/Swissprot]|e-value:2e-26|sp|P51910|APOD_MOUSE|Apolipoprotein D OS=Mus musculus OX=10090 GN=Apod PE=1 SV=1||[RefSeqProtSlim]|e-value:3e-29|NP_001188278.1|apolipoprotein Da, duplicate 2 precursor [Danio rerio]
XLOC-022114	0	1.56364	0.258	0.023	0	0	[Uniprot/Swissprot]|e-value:7e-74|sp|P10079|FBP1_STRPU|Fibropellin-1 OS=Strongylocentrotus purpuratus OX=7668 GN=EGF1 PE=1 SV=2||[RefSeqProtSlim]|e-value:1e-89|CAC9660958.1|Ofus.G111155 [Owenia fusiformis]
XLOC-011782	0	1.562	0.292	0.03	0	0	[Uniprot/Swissprot]|e-value:8e-69|sp|Q9UGM3|DMBT1_HUMAN|Deleted in malignant brain tumors 1 protein OS=Homo sapiens OX=9606 GN=DMBT1 PE=1 SV=2||[RefSeqProtSlim]|e-value:1e-123|XP_011433261.2|deleted in malignant brain tumors 1 protein isoform X1 [Crassostrea gigas]
XLOC-041249	0	1.55436	0.33	0.045	0	0	[Uniprot/Swissprot]|no similarity||[RefSeqProtSlim]|no similarity
XLOC-064433	0	1.55243	0.357	0.075	0	0	[RefSeqProtSlim]|e-value:4e-34|QBA88394.1|Ependymin-related protein 4.9, partial [Platynereis dumerilii]||[Uniprot/Swissprot]|no similarity
XLOC-040889	0	1.54771	0.302	0.044	0	0	[Uniprot/Swissprot]|e-value:1e-31|sp|O57415|RREB1_CHICK|Ras-responsive element-binding protein 1 OS=Gallus gallus OX=9031 GN=RREB1 PE=2 SV=2||[RefSeqProtSlim]|e-value:2e-131|VDI10821.1|ras-responsive element-binding protein 1 [Mytilus galloprovincialis]
XLOC-010044	0	1.54712	0.331	0.043	0	0	[RefSeqProtSlim]|e-value:9e-05|XP_004085242.2|interferon-induced transmembrane protein 5 isoform X3 [Oryzias latipes]||[Uniprot/Swissprot]|no similarity
XLOC-059338	0	1.54374	0.35	0.044	0	0	[Uniprot/Swissprot]|e-value:0,002|sp|A6QPF4|M4A18_BOVIN|Membrane-spanning 4-domains subfamily A member 18 OS=Bos taurus OX=9913 GN=MS4A18 PE=2 SV=1||[RefSeqProtSlim]|e-value:3e-07|CAC9623041.1|Ofus.G082405 [Owenia fusiformis]
XLOC-022929	0	1.52006	0.258	0.027	0	0	[Uniprot/Swissprot]|e-value:5e-172|sp|Q9VMW9|GMDS_DROME|GDP-mannose 4,6 dehydratase OS=Drosophila melanogaster OX=7227 GN=Gmd PE=1 SV=2||[RefSeqProtSlim]|e-value:0,0|XP_005101948.2|GDP-mannose 4,6 dehydratase [Aplysia californica]
XLOC-052311	0	1.50831	0.284	0.06	0	0	[Uniprot/Swissprot]|e-value:1e-09|sp|C6KSS5|LRR2_PLAF7|Protein PFF0380w OS=Plasmodium falciparum (isolate 3D7) OX=36329 GN=PFF0380w PE=1 SV=1||[RefSeqProtSlim]|e-value:5e-22|XP_035688777.1|serine-aspartate repeat-containing protein I-like [Branchiostoma floridae]
XLOC-009624	0	1.50493	0.367	0.058	0	0	[Uniprot/Swissprot]|e-value:2e-13|sp|Q5BK01|MET24_RAT|Methyltransferase-like protein 24 OS=Rattus norvegicus OX=10116 GN=Mettl24 PE=2 SV=1||[RefSeqProtSlim]|e-value:1e-49|OWF37111.1|Methyltransferase-like protein 24 [Mizuhopecten yessoensis]
XLOC-003820	0	1.49525	0.258	0.026	0	0	[Uniprot/Swissprot]|no similarity||[RefSeqProtSlim]|no similarity
XLOC-015513	0	1.49475	0.329	0.105	0	0	[Uniprot/Swissprot]|e-value:8e-171|sp|Q6IRC5|TXND6_XENLA|Thioredoxin domain-containing protein 6 OS=Xenopus laevis OX=8355 GN=nme9 PE=2 SV=1||[RefSeqProtSlim]|e-value:0,0|CAC9666452.1|Ofus.G141875 [Owenia fusiformis]
XLOC-046128	0	1.48826	0.274	0.028	0	0	[Uniprot/Swissprot]|e-value:2e-10|sp|P21328|RTJK_DROME|RNA-directed DNA polymerase from mobile element jockey OS=Drosophila melanogaster OX=7227 GN=pol PE=1 SV=1||[RefSeqProtSlim]|e-value:3e-94|BAE46429.1|ORF2-encoded protein, partial [Danio rerio]
XLOC-000613	0	1.47089	0.733	0.373	0	0	[Uniprot/Swissprot]|no similarity||[RefSeqProtSlim]|no similarity
XLOC-019781	0	1.46444	0.278	0.022	0	0	[Uniprot/Swissprot]|e-value:9e-168|sp|A7Y2W8|SC6A9_XENLA|Sodium- and chloride-dependent glycine transporter 1 OS=Xenopus laevis OX=8355 GN=slc6a9 PE=2 SV=1||[RefSeqProtSlim]|e-value:0,0|CAC9663518.1|Ofus.G122030 [Owenia fusiformis]
XLOC-001339	0	1.45595	0.489	0.248	0	0	[Uniprot/Swissprot]|e-value:7e-180|sp|Q9Y345|SC6A5_HUMAN|Sodium- and chloride-dependent glycine transporter 2 OS=Homo sapiens OX=9606 GN=SLC6A5 PE=1 SV=3||[RefSeqProtSlim]|e-value:0,0|CAD5111710.1|DgyrCDS1001 [Dimorphilus gyrociliatus]
XLOC-021215	0	1.45528	0.255	0.025	0	0	[Uniprot/Swissprot]|e-value:6e-72|sp|Q8C172|CERS6_MOUSE|Ceramide synthase 6 OS=Mus musculus OX=10090 GN=Cers6 PE=1 SV=1||[RefSeqProtSlim]|e-value:3e-83|OWF40775.1|Ceramide synthase 5 [Mizuhopecten yessoensis]
XLOC-021504	0	1.44066	0.278	0.032	0	0	[Uniprot/Swissprot]|e-value:7e-09|sp|A8TX70|CO6A5_HUMAN|Collagen alpha-5(VI) chain OS=Homo sapiens OX=9606 GN=COL6A5 PE=1 SV=1||[RefSeqProtSlim]|e-value:5e-09|CAC9581997.1|Ofus.G06801 [Owenia fusiformis]
XLOC-025170	0	1.42854	0.452	0.134	0	0	[Uniprot/Swissprot]|e-value:5e-159|sp|Q60715|P4HA1_MOUSE|Prolyl 4-hydroxylase subunit alpha-1 OS=Mus musculus OX=10090 GN=P4ha1 PE=1 SV=2||[RefSeqProtSlim]|e-value:0,0|CAD5121518.1|DgyrCDS10020 [Dimorphilus gyrociliatus]
XLOC-005853	0	1.42571	0.321	0.044	0	0	[Uniprot/Swissprot]|e-value:0,018|sp|Q1RMB5|SHSL1_DANRE|Protein shisa-like-1a OS=Danio rerio OX=7955 GN=shisal1a PE=2 SV=2||[RefSeqProtSlim]|e-value:6e-05|XP_019645866.1|PREDICTED: protein shisa-5-like [Branchiostoma belcheri]
XLOC-052554	0	1.37836	0.26	0.028	0	0	[RefSeqProtSlim]|e-value:0,054|QUP51988.1|IRP-1 [Urechis unicinctus]||[Uniprot/Swissprot]|no similarity
XLOC-003146	0	1.37675	0.258	0.03	0	0	[Uniprot/Swissprot]|e-value:3e-05|sp|Q95SX7|RTBS_DROME|Probable RNA-directed DNA polymerase from transposon BS OS=Drosophila melanogaster OX=7227 GN=RTase PE=2 SV=1||[RefSeqProtSlim]|e-value:5e-25|XP_025101682.1|uncharacterized protein LOC112568566 [Pomacea canaliculata]
XLOC-043866	0	1.32431	0.361	0.062	0	0	[Uniprot/Swissprot]|e-value:9e-49|sp|Q0IHQ9|PXYP1_XENTR|2-phosphoxylose phosphatase 1 OS=Xenopus tropicalis OX=8364 GN=pxylp1 PE=2 SV=1||[RefSeqProtSlim]|e-value:1e-68|XP_021363491.1|2-phosphoxylose phosphatase 1-like [Mizuhopecten yessoensis]
XLOC-001466	0	1.31024	0.326	0.082	0	0	[Uniprot/Swissprot]|no similarity||[RefSeqProtSlim]|no similarity
XLOC-009862	0	1.30061	0.276	0.062	0	0	[Uniprot/Swissprot]|e-value:2e-138|sp|Q9Y345|SC6A5_HUMAN|Sodium- and chloride-dependent glycine transporter 2 OS=Homo sapiens OX=9606 GN=SLC6A5 PE=1 SV=3||[RefSeqProtSlim]|e-value:0,0|CAD5123410.1|DgyrCDS11761 [Dimorphilus gyrociliatus]
XLOC-064651	0	1.29242	0.262	0.046	0	0	[Uniprot/Swissprot]|e-value:2e-48|sp|P78417|GSTO1_HUMAN|Glutathione S-transferase omega-1 OS=Homo sapiens OX=9606 GN=GSTO1 PE=1 SV=2||[RefSeqProtSlim]|e-value:5e-61|OWF35357.1|Glutathione S-transferase omega-1 [Mizuhopecten yessoensis]
XLOC-036036	0	1.29134	0.456	0.191	0	0	[Uniprot/Swissprot]|e-value:0,0|sp|Q13948|CASP_HUMAN|Protein CASP OS=Homo sapiens OX=9606 GN=CUX1 PE=1 SV=2||[RefSeqProtSlim]|e-value:0,0|VDI27611.1|homeobox protein cut-like [Mytilus galloprovincialis]
XLOC-059299	0	1.2661	0.491	0.206	0	0	[Uniprot/Swissprot]|e-value:5e-30|sp|P02599|CALM_DICDI|Calmodulin OS=Dictyostelium discoideum OX=44689 GN=calA PE=1 SV=3||[RefSeqProtSlim]|e-value:1e-29|ABU97105.1|calmodulin, partial [Crassostrea gigas]
XLOC-055285	0	1.26367	0.354	0.1	0	0	[Uniprot/Swissprot]|e-value:6e-30|sp|O73888|HPGDS_CHICK|Hematopoietic prostaglandin D synthase OS=Gallus gallus OX=9031 GN=HPGDS PE=1 SV=3||[RefSeqProtSlim]|e-value:2e-40|XP_011444849.1|glutathione S-transferase [Crassostrea gigas]
XLOC-045499	0	1.23179	0.361	0.155	0	0	[Uniprot/Swissprot]|e-value:8e-30|sp|P67967|CSRP1_COTJA|Cysteine and glycine-rich protein 1 OS=Coturnix japonica OX=93934 GN=CSRP1 PE=2 SV=2||[RefSeqProtSlim]|e-value:6e-38|CAC9621267.1|Ofus.G081882 [Owenia fusiformis]
XLOC-047537	0	1.21859	0.281	0.075	0	0	[Uniprot/Swissprot]|e-value:1e-109|sp|Q63041|A1M_RAT|Alpha-1-macroglobulin OS=Rattus norvegicus OX=10116 GN=A1m PE=1 SV=1||[RefSeqProtSlim]|e-value:3e-174|UCK81477.1|CD109 antigen-like protein [Arenicola marina]
XLOC-038804	0	1.21408	0.279	0.032	0	0	[Uniprot/Swissprot]|e-value:3e-57|sp|Q9XZC8|SEM2A_SCHGR|Semaphorin-2A OS=Schistocerca gregaria OX=7010 GN=SEMA-2A PE=2 SV=1||[RefSeqProtSlim]|e-value:3e-75|CAC9669840.1|Ofus.G171909, partial [Owenia fusiformis]
XLOC-051195	0	1.20488	0.376	0.099	0	0	[Uniprot/Swissprot]|e-value:4e-33|sp|Q7T3T2|CALM_EPIAK|Calmodulin OS=Epinephelus akaara OX=215347 GN=calm PE=2 SV=3||[RefSeqProtSlim]|e-value:1e-32|BAE40191.1|unnamed protein product [Mus musculus]
XLOC-034171	0	1.19011	0.298	0.059	0	0	[Uniprot/Swissprot]|e-value:8e-33|sp|Q5FPE5|GMDH_GLUOX|Glucose 1-dehydrogenase OS=Gluconobacter oxydans (strain 621H) OX=290633 GN=GOX2015 PE=1 SV=1||[RefSeqProtSlim]|e-value:7e-52|XP_019641709.1|PREDICTED: uncharacterized protein LOC109483150 [Branchiostoma belcheri]
XLOC-037894	0	1.16909	0.607	0.357	0	0	[Uniprot/Swissprot]|e-value:4e-39|sp|Q8AWY9|HXB7A_DANRE|Homeobox protein Hox-B7a OS=Danio rerio OX=7955 GN=hoxb7a PE=2 SV=1||[RefSeqProtSlim]|e-value:4e-126|XP_035681619.1|phosphorylase b kinase regulatory subunit alpha, liver isoform-like [Branchiostoma floridae]
XLOC-063509	0	1.16629	0.302	0.133	0	0	[RefSeqProtSlim]|e-value:2e-76|QBA88394.1|Ependymin-related protein 4.9, partial [Platynereis dumerilii]||[Uniprot/Swissprot]|no similarity
XLOC-060788	0	1.1654	0.352	0.146	0	0	[Uniprot/Swissprot]|e-value:1e-65|sp|Q8IUM7|NPAS4_HUMAN|Neuronal PAS domain-containing protein 4 OS=Homo sapiens OX=9606 GN=NPAS4 PE=1 SV=1||[RefSeqProtSlim]|e-value:6e-158|CAC9627108.1|Ofus.G09222 [Owenia fusiformis]
XLOC-009356	0	1.12927	0.268	0.061	0	0	[Uniprot/Swissprot]|e-value:6e-23|sp|Q69Z28|ATS16_MOUSE|A disintegrin and metalloproteinase with thrombospondin motifs 16 OS=Mus musculus OX=10090 GN=Adamts16 PE=2 SV=2||[RefSeqProtSlim]|e-value:4e-79|XP_021370783.1|A disintegrin and metalloproteinase with thrombospondin motifs 2-like isoform X2 [Mizuhopecten yessoensis]
XLOC-011406	0	1.10096	0.44	0.235	0	0	[Uniprot/Swissprot]|e-value:8e-16|sp|Q8TGM7|ART2_YEAST|Putative uncharacterized protein ART2 OS=Saccharomyces cerevisiae (strain ATCC 204508 / S288c) OX=559292 GN=ART2 PE=5 SV=1||[RefSeqProtSlim]|e-value:3e-72|XP_026301737.1|LOW QUALITY PROTEIN: uncharacterized protein LOC113219358 [Apis mellifera]
XLOC-026263	0	1.09577	0.3	0.07	0	0	[Uniprot/Swissprot]|e-value:9e-155|sp|Q60715|P4HA1_MOUSE|Prolyl 4-hydroxylase subunit alpha-1 OS=Mus musculus OX=10090 GN=P4ha1 PE=1 SV=2||[RefSeqProtSlim]|e-value:0,0|CAD5121518.1|DgyrCDS10020 [Dimorphilus gyrociliatus]
XLOC-003902	0	1.08655	0.6	0.407	0	0	[Uniprot/Swissprot]|e-value:0,047|sp|A7X3M3|3NX1_PSAMO|Toxin 3FTx-Psa1 OS=Psammophis mossambicus OX=234064 PE=3 SV=1||[RefSeqProtSlim]|e-value:4e-11|UCK81631.1|toxin-TOLIP domain-containing protein [Arenicola marina]
XLOC-062486	0	1.08414	0.281	0.047	0	0	[RefSeqProtSlim]|e-value:2e-44|CAD5115987.1|unnamed protein product [Dimorphilus gyrociliatus]||[Uniprot/Swissprot]|no similarity
XLOC-063508	0	1.07243	0.294	0.102	0	0	[Uniprot/Swissprot]|e-value:1e-06|sp|Q5XII0|EPDR1_RAT|Mammalian ependymin-related protein 1 OS=Rattus norvegicus OX=10116 GN=Epdr1 PE=1 SV=1||[RefSeqProtSlim]|e-value:3e-28|QBA88394.1|Ependymin-related protein 4.9, partial [Platynereis dumerilii]
XLOC-041248	0	1.05149	0.318	0.095	0	0	[Uniprot/Swissprot]|no similarity||[RefSeqProtSlim]|no similarity
XLOC-001408	0	1.03899	0.411	0.153	0	0	[Uniprot/Swissprot]|e-value:3e-92|sp|G5EFF1|ASD2_CAEEL|RNA-binding protein asd-2 OS=Caenorhabditis elegans OX=6239 GN=asd-2 PE=1 SV=1||[RefSeqProtSlim]|e-value:8e-117|XP_011435252.1|protein quaking-B isoform X5 [Crassostrea gigas]
XLOC-054608	0	1.02255	0.364	0.156	0	0	[Uniprot/Swissprot]|e-value:4e-05|sp|Q95SX7|RTBS_DROME|Probable RNA-directed DNA polymerase from transposon BS OS=Drosophila melanogaster OX=7227 GN=RTase PE=2 SV=1||[RefSeqProtSlim]|e-value:9e-29|VDI42891.1|Hypothetical predicted protein [Mytilus galloprovincialis]
XLOC-021126	0	1.02083	0.259	0.04	0	0	[Uniprot/Swissprot]|e-value:0,002|sp|Q6AZD1|T179A_DANRE|Transmembrane protein 179 OS=Danio rerio OX=7955 GN=tmem179 PE=2 SV=1||[RefSeqProtSlim]|e-value:4e-30|CAD5120525.1|DgyrCDS9090 [Dimorphilus gyrociliatus]
XLOC-001827	0	3.72777	0.335	0.033	0	1	[Uniprot/Swissprot]|e-value:0,063|sp|Q09353|SENP_CAEEL|Sentrin-specific protease OS=Caenorhabditis elegans OX=6239 GN=ulp-1 PE=2 SV=3||[RefSeqProtSlim]|e-value:3e-20|OWF52257.1|Sentrin-specific protease 2 [Mizuhopecten yessoensis]
XLOC-054599	0	3.54472	0.726	0.09	0	1	[Uniprot/Swissprot]|e-value:3e-30|sp|Q9NBX4|RTXE_DROME|Probable RNA-directed DNA polymerase from transposon X-element OS=Drosophila melanogaster OX=7227 GN=X-element\ORF2 PE=3 SV=1||[RefSeqProtSlim]|e-value:1e-138|XP_035681619.1|phosphorylase b kinase regulatory subunit alpha, liver isoform-like [Branchiostoma floridae]
XLOC-046912	0	3.37457	0.753	0.138	0	1	[Uniprot/Swissprot]|e-value:5e-04|sp|P01267|THYG_BOVIN|Thyroglobulin OS=Bos taurus OX=9913 GN=TG PE=1 SV=1||[RefSeqProtSlim]|e-value:6e-23|CAC9661685.1|Ofus.G111901, partial [Owenia fusiformis]
XLOC-047174	0	3.20043	0.587	0.13	0	1	[Uniprot/Swissprot]|e-value:4e-11|sp|Q20363|SIP1_CAEEL|Stress-induced protein 1 OS=Caenorhabditis elegans OX=6239 GN=sip-1 PE=1 SV=1||[RefSeqProtSlim]|e-value:4e-17|XP_011433320.2|major egg antigen [Crassostrea gigas]
XLOC-001483	0	2.91959	0.595	0.13	0	1	[Uniprot/Swissprot]|no similarity||[RefSeqProtSlim]|no similarity
XLOC-059205	0	2.8377	0.641	0.092	0	1	[Uniprot/Swissprot]|e-value:0,001|sp|B3A0Q5|EFCB1_LOTGI|EF-hand calcium-binding domain-containing protein 1 OS=Lottia gigantea OX=225164 PE=1 SV=1||[RefSeqProtSlim]|e-value:4e-08|CAC9629902.1|Ofus.G09701 [Owenia fusiformis]
XLOC-018796	0	2.72892	0.308	0.036	0	1	[Uniprot/Swissprot]|e-value:6e-32|sp|Q2KJ63|KLKB1_BOVIN|Plasma kallikrein OS=Bos taurus OX=9913 GN=KLKB1 PE=2 SV=1||[RefSeqProtSlim]|e-value:4e-89|CAC9576485.1|Ofus.G0679 [Owenia fusiformis]
XLOC-040935	0	2.54312	0.526	0.069	0	1	[Uniprot/Swissprot]|e-value:4e-30|sp|Q9NBX4|RTXE_DROME|Probable RNA-directed DNA polymerase from transposon X-element OS=Drosophila melanogaster OX=7227 GN=X-element\ORF2 PE=3 SV=1||[RefSeqProtSlim]|e-value:9e-139|XP_035681619.1|phosphorylase b kinase regulatory subunit alpha, liver isoform-like [Branchiostoma floridae]
XLOC-047119	0	2.39927	0.379	0.044	0	1	[Uniprot/Swissprot]|e-value:4e-38|sp|Q1HG60|PIF1_RAT|ATP-dependent DNA helicase PIF1 OS=Rattus norvegicus OX=10116 GN=Pif1 PE=2 SV=1||[RefSeqProtSlim]|e-value:0,0|XP_035657624.1|uncharacterized protein LOC118403177 [Branchiostoma floridae]
XLOC-002420	0	2.29801	0.534	0.197	0	1	[Uniprot/Swissprot]|e-value:3e-90|sp|A4IHM6|RABL3_XENTR|Rab-like protein 3 OS=Xenopus tropicalis OX=8364 GN=rabl3 PE=2 SV=1||[RefSeqProtSlim]|e-value:5e-107|CAD5118571.1|DgyrCDS7259 [Dimorphilus gyrociliatus]
XLOC-018889	0	2.27651	0.373	0.097	0	1	[RefSeqProtSlim]|e-value:8e-114|XP_019618988.1|PREDICTED: uncharacterized protein LOC109465939 [Branchiostoma belcheri]||[Uniprot/Swissprot]|no similarity
XLOC-018910	0	2.26774	0.397	0.053	0	1	[Uniprot/Swissprot]|e-value:5e-33|sp|P38977|ANTA_HYDVU|Antistasin OS=Hydra vulgaris OX=6087 PE=2 SV=1||[RefSeqProtSlim]|e-value:0,0|CAC9665324.1|Ofus.G132543, partial [Owenia fusiformis]
XLOC-051316	0	2.25798	0.645	0.171	0	1	[Uniprot/Swissprot]|e-value:1e-76|sp|P23284|PPIB_HUMAN|Peptidyl-prolyl cis-trans isomerase B OS=Homo sapiens OX=9606 GN=PPIB PE=1 SV=2||[RefSeqProtSlim]|e-value:9e-85|OWF35202.1|Peptidyl-prolyl cis-trans isomerase B [Mizuhopecten yessoensis]
XLOC-023342	0	2.2557	0.365	0.039	0	1	[Uniprot/Swissprot]|e-value:6e-38|sp|Q9H611|PIF1_HUMAN|ATP-dependent DNA helicase PIF1 OS=Homo sapiens OX=9606 GN=PIF1 PE=1 SV=2||[RefSeqProtSlim]|e-value:0,0|XP_035657624.1|uncharacterized protein LOC118403177 [Branchiostoma floridae]
XLOC-011408	0	2.23937	0.418	0.157	0	1	[Uniprot/Swissprot]|no similarity||[RefSeqProtSlim]|no similarity
XLOC-002036	0	2.21228	0.343	0.075	0	1	[Uniprot/Swissprot]|e-value:1e-13|sp|Q8C8N3|VWC2_MOUSE|Brorin OS=Mus musculus OX=10090 GN=Vwc2 PE=1 SV=1||[RefSeqProtSlim]|e-value:3e-53|CAC9650244.1|Ofus.G10958 [Owenia fusiformis]
XLOC-017589	0	2.19075	0.301	0.045	0	1	[Uniprot/Swissprot]|e-value:2e-87|sp|Q6IUU3|QSOX1_RAT|Sulfhydryl oxidase 1 OS=Rattus norvegicus OX=10116 GN=Qsox1 PE=1 SV=1||[RefSeqProtSlim]|e-value:7e-105|OWF36232.1|Sulfhydryl oxidase 2 [Mizuhopecten yessoensis]
XLOC-054594	0	2.18101	0.381	0.054	0	1	[Uniprot/Swissprot]|no similarity||[RefSeqProtSlim]|no similarity
XLOC-046305	0	2.10234	0.253	0.037	0	1	[Uniprot/Swissprot]|e-value:2e-113|sp|Q6YHK3|CD109_HUMAN|CD109 antigen OS=Homo sapiens OX=9606 GN=CD109 PE=1 SV=2||[RefSeqProtSlim]|e-value:3e-135|XP_034324219.1|CD109 antigen isoform X2 [Crassostrea gigas]
XLOC-025589	4.8432e-216	1.98122	0.322	0.19	2.50253e-211	1	[Uniprot/Swissprot]|e-value:2e-33|sp|Q1JPB9|PA2G3_BOVIN|Group 3 secretory phospholipase A2 OS=Bos taurus OX=9913 GN=PLA2G3 PE=2 SV=1||[RefSeqProtSlim]|e-value:6e-63|XP_035691589.1|uncharacterized protein LOC118426362 [Branchiostoma floridae]
XLOC-054597	0	1.89334	0.348	0.047	0	1	[Uniprot/Swissprot]|no similarity||[RefSeqProtSlim]|no similarity
XLOC-054598	0	1.75815	0.305	0.029	0	1	[RefSeqProtSlim]|e-value:7e-07|VDI66771.1|Hypothetical predicted protein [Mytilus galloprovincialis]||[Uniprot/Swissprot]|no similarity
XLOC-051987	0	1.75791	0.706	0.194	0	1	[Uniprot/Swissprot]|e-value:3e-63|sp|G4V4G1|IGFBP_CUPSA|Insulin-like growth factor-binding protein-related protein 1 OS=Cupiennius salei OX=6928 PE=2 SV=1||[RefSeqProtSlim]|e-value:3e-72|CAC9483288.1|Ofus.G014084 [Owenia fusiformis]
XLOC-067424	0	1.56308	0.299	0.05	0	1	[Uniprot/Swissprot]|e-value:1e-81|sp|P23049|SEA_AVIET|Tyrosine-protein kinase transforming protein SEA OS=Avian erythroblastosis virus (strain S13) OX=11863 GN=V-SEA PE=3 SV=2||[RefSeqProtSlim]|e-value:2e-85|XP_019620337.1|PREDICTED: hepatocyte growth factor receptor-like, partial [Branchiostoma belcheri]
XLOC-001339	0	1.4884	0.551	0.259	0	1	[Uniprot/Swissprot]|e-value:7e-180|sp|Q9Y345|SC6A5_HUMAN|Sodium- and chloride-dependent glycine transporter 2 OS=Homo sapiens OX=9606 GN=SLC6A5 PE=1 SV=3||[RefSeqProtSlim]|e-value:0,0|CAD5111710.1|DgyrCDS1001 [Dimorphilus gyrociliatus]
XLOC-044851	0	1.38982	0.413	0.138	0	1	[Uniprot/Swissprot]|no similarity||[RefSeqProtSlim]|no similarity
XLOC-015408	0	1.38732	0.254	0.086	0	1	[Uniprot/Swissprot]|e-value:2e-11|sp|Q60648|SAP3_MOUSE|Ganglioside GM2 activator OS=Mus musculus OX=10090 GN=Gm2a PE=1 SV=2||[RefSeqProtSlim]|e-value:9e-24|XP_034301582.1|ganglioside GM2 activator isoform X1 [Crassostrea gigas]
XLOC-063075	0	1.36287	0.258	0.046	0	1	[Uniprot/Swissprot]|e-value:5e-120|sp|P17140|CO4A2_CAEEL|Collagen alpha-2(IV) chain OS=Caenorhabditis elegans OX=6239 GN=let-2 PE=1 SV=2||[RefSeqProtSlim]|e-value:1e-126|CAC9671181.1|Ofus.G191225 [Owenia fusiformis]
XLOC-024999	0	1.0883	0.729	0.519	0	1	[Uniprot/Swissprot]|e-value:4e-62|sp|Q6P8E9|NH2L1_XENTR|NHP2-like protein 1 OS=Xenopus tropicalis OX=8364 GN=snu13 PE=2 SV=1||[RefSeqProtSlim]|e-value:2e-65|XP_011456673.1|NHP2-like protein 1 [Crassostrea gigas]
XLOC-023981	0	1.08356	0.358	0.132	0	1	[Uniprot/Swissprot]|e-value:4e-14|sp|A1ZA47|ZASP_DROME|PDZ and LIM domain protein Zasp OS=Drosophila melanogaster OX=7227 GN=Zasp52 PE=1 SV=2||[RefSeqProtSlim]|e-value:5e-29|CAC9653040.1|Ofus.G101456, partial [Owenia fusiformis]
XLOC-046950	0	1.01849	0.304	0.094	0	1	[Uniprot/Swissprot]|e-value:1e-22|sp|Q58DA5|NTRI_BOVIN|Neurotrimin OS=Bos taurus OX=9913 GN=NTM PE=2 SV=1||[RefSeqProtSlim]|e-value:9e-31|CRL04144.1|CLUMA_CG017255, isoform A [Clunio marinus]
XLOC-050825	0	4.53973	0.953	0.268	0	2	[Uniprot/Swissprot]|e-value:0,0|sp|P51546|KGCY_HEDDI|Glycocyamine kinase OS=Hediste diversicolor OX=126592 PE=2 SV=1||[RefSeqProtSlim]|e-value:0,0|sp|P51546.1|KGCY_HEDDI|RecName: Full=Glycocyamine kinase; Short=GK; AltName: Full=Guanidinoacetate kinase
XLOC-052373	0	4.25057	0.535	0.144	0	2	[Uniprot/Swissprot]|e-value:8e-92|sp|P04571|SCP_HEDDI|Sarcoplasmic calcium-binding protein OS=Hediste diversicolor OX=126592 PE=1 SV=1||[RefSeqProtSlim]|e-value:3e-91|pdb|2SCP|A|Chain A, SARCOPLASMIC CALCIUM-BINDING PROTEIN
XLOC-047589	0	3.92753	0.904	0.151	0	2	[Uniprot/Swissprot]|e-value:3e-32|sp|Q15417|CNN3_HUMAN|Calponin-3 OS=Homo sapiens OX=9606 GN=CNN3 PE=1 SV=1||[RefSeqProtSlim]|e-value:1e-143|XP_025103230.1|calponin-1-like [Pomacea canaliculata]
XLOC-063183	0	3.86851	0.916	0.212	0	2	[Uniprot/Swissprot]|e-value:6e-63|sp|P05945|MLE_TODPA|Myosin catalytic light chain LC-1, mantle muscle OS=Todarodes pacificus OX=6637 PE=1 SV=2||[RefSeqProtSlim]|e-value:1e-75|CAD5111561.1|DgyrCDS861 [Dimorphilus gyrociliatus]
XLOC-052139	0	3.8372	0.968	0.276	0	2	[Uniprot/Swissprot]|e-value:6e-64|sp|P80164|MLR_LUMTE|Myosin regulatory light chain, striated muscle, 25 kDa isoform OS=Lumbricus terrestris OX=6398 PE=1 SV=1||[RefSeqProtSlim]|e-value:6e-73|CAD5112505.1|DgyrCDS1720 [Dimorphilus gyrociliatus]
XLOC-009874	0	3.77353	0.948	0.223	0	2	[Uniprot/Swissprot]|e-value:3e-10|sp|P19351|TNNT_DROME|Troponin T, skeletal muscle OS=Drosophila melanogaster OX=7227 GN=up PE=1 SV=3||[RefSeqProtSlim]|e-value:6e-42|CAD5118315.1|DgyrCDS7028 [Dimorphilus gyrociliatus]
XLOC-026741	0	3.60894	0.87	0.157	0	2	[Uniprot/Swissprot]|e-value:4e-32|sp|P15845|SM20_SCHMA|20 kDa calcium-binding protein OS=Schistosoma mansoni OX=6183 GN=SM20 PE=2 SV=2||[RefSeqProtSlim]|e-value:2e-50|CAD5123643.1|DgyrCDS11969 [Dimorphilus gyrociliatus]
XLOC-018862	0	3.51062	0.591	0.063	0	2	[RefSeqProtSlim]|e-value:2e-129|XP_035691084.1|uncharacterized protein LOC118425993 [Branchiostoma floridae]||[Uniprot/Swissprot]|no similarity
XLOC-019788	0	3.38196	0.565	0.11	0	2	[Uniprot/Swissprot]|e-value:0,032|sp|Q08329|RSMI_MICOL|Ribosomal RNA small subunit methyltransferase I (Fragment) OS=Micromonospora olivasterospora OX=1880 GN=rsmI PE=3 SV=1||[RefSeqProtSlim]|e-value:5e-31|CAD5116904.1|DgyrCDS5747 [Dimorphilus gyrociliatus]
XLOC-045336	0	3.25126	0.736	0.123	0	2	[Uniprot/Swissprot]|e-value:0,0|sp|P24733|MYS_ARGIR|Myosin heavy chain, striated muscle OS=Argopecten irradians OX=31199 PE=1 SV=1||[RefSeqProtSlim]|e-value:0,0|CAD5122920.1|DgyrCDS11319 [Dimorphilus gyrociliatus]
XLOC-035057	0	3.15358	0.79	0.162	0	2	[Uniprot/Swissprot]|e-value:0,0|sp|G4SLH0|TTN1_CAEEL|Titin homolog OS=Caenorhabditis elegans OX=6239 GN=ttn-1 PE=1 SV=2||[RefSeqProtSlim]|e-value:0,0|CAC9665592.1|Ofus.G14286 [Owenia fusiformis]
XLOC-008954	0	3.11959	0.688	0.103	0	2	[Uniprot/Swissprot]|e-value:0,0|sp|Q23551|UNC22_CAEEL|Twitchin OS=Caenorhabditis elegans OX=6239 GN=unc-22 PE=1 SV=3||[RefSeqProtSlim]|e-value:0,0|CAD5125380.1|DgyrCDS13617 [Dimorphilus gyrociliatus]
XLOC-004021	0	3.06197	0.607	0.071	0	2	[Uniprot/Swissprot]|e-value:0,0|sp|O96064|MYSP_MYTGA|Paramyosin OS=Mytilus galloprovincialis OX=29158 PE=2 SV=1||[RefSeqProtSlim]|e-value:0,0|CAD5120239.1|DgyrCDS8811 [Dimorphilus gyrociliatus]
XLOC-009875	0	2.87752	0.692	0.129	0	2	[Uniprot/Swissprot]|e-value:7e-18|sp|P05547|TNNI_ASTLP|Troponin I OS=Astacus leptodactylus OX=6717 PE=1 SV=1||[RefSeqProtSlim]|e-value:8e-35|CAC9665110.1|Ofus.G131989 [Owenia fusiformis]
XLOC-060462	0	2.81033	0.468	0.055	0	2	[Uniprot/Swissprot]|e-value:0,0|sp|S4R2P9|NAC3_MOUSE|Sodium/calcium exchanger 3 OS=Mus musculus OX=10090 GN=Slc8a3 PE=1 SV=1||[RefSeqProtSlim]|e-value:0,0|CAD5123215.1|DgyrCDS11576 [Dimorphilus gyrociliatus]
XLOC-009341	0	2.67947	0.437	0.035	0	2	[Uniprot/Swissprot]|e-value:0,002|sp|P70451|FER_MOUSE|Tyrosine-protein kinase Fer OS=Mus musculus OX=10090 GN=Fer PE=1 SV=2||[RefSeqProtSlim]|e-value:8e-143|CAC9664861.1|Ofus.G131506, partial [Owenia fusiformis]
XLOC-066931	0	2.67627	0.372	0.05	0	2	[RefSeqProtSlim]|e-value:5e-18|CAD5114275.1|DgyrCDS3417 [Dimorphilus gyrociliatus]||[Uniprot/Swissprot]|no similarity
XLOC-026577	0	2.65688	0.337	0.025	0	2	[Uniprot/Swissprot]|no similarity||[RefSeqProtSlim]|no similarity
XLOC-025774	0	2.60113	0.437	0.059	0	2	[Uniprot/Swissprot]|e-value:1e-25|sp|Q5FVI9|DUS26_RAT|Dual specificity protein phosphatase 26 OS=Rattus norvegicus OX=10116 GN=Dusp26 PE=2 SV=1||[RefSeqProtSlim]|e-value:4e-44|CAD5125175.1|DgyrCDS13418 [Dimorphilus gyrociliatus]
XLOC-062934	0	2.57515	0.44	0.041	0	2	[RefSeqProtSlim]|e-value:4e-06|CAD5119505.1|DgyrCDS8108 [Dimorphilus gyrociliatus]||[Uniprot/Swissprot]|no similarity
XLOC-034222	0	2.56679	0.438	0.052	0	2	[Uniprot/Swissprot]|no similarity||[RefSeqProtSlim]|no similarity
XLOC-043457	0	2.5663	0.285	0.045	0	2	[Uniprot/Swissprot]|no similarity||[RefSeqProtSlim]|no similarity
XLOC-065894	0	2.55133	0.848	0.473	0	2	[Uniprot/Swissprot]|e-value:6e-102|sp|Q9GZ71|TPM_HALDV|Tropomyosin OS=Haliotis diversicolor OX=36095 PE=1 SV=1||[RefSeqProtSlim]|e-value:3e-101|sp|P43689.1|TPM2_BIOGL|RecName: Full=Tropomyosin-2; AltName: Full=Tropomyosin II; Short=BgTMII; Short=TMII
XLOC-054898	0	2.53823	0.833	0.372	0	2	[Uniprot/Swissprot]|e-value:1e-05|sp|A6H742|PLSI_BOVIN|Plastin-1 OS=Bos taurus OX=9913 GN=PLS1 PE=2 SV=1||[RefSeqProtSlim]|e-value:2e-06|XP_004073598.1|plastin-3-like [Oryzias latipes]
XLOC-028010	0	2.53562	0.405	0.032	0	2	[Uniprot/Swissprot]|e-value:0,0|sp|Q9VEN1|FLNA_DROME|Filamin-A OS=Drosophila melanogaster OX=7227 GN=cher PE=1 SV=2||[RefSeqProtSlim]|e-value:0,0|CAC9662020.1|Ofus.G112377 [Owenia fusiformis]
XLOC-050732	0	2.52872	0.536	0.174	0	2	[Uniprot/Swissprot]|e-value:3e-78|sp|P00920|CAH2_MOUSE|Carbonic anhydrase 2 OS=Mus musculus OX=10090 GN=Ca2 PE=1 SV=4||[RefSeqProtSlim]|e-value:9e-92|CAC9670413.1|Ofus.G181015 [Owenia fusiformis]
XLOC-002832	0	2.49759	0.55	0.101	0	2	[Uniprot/Swissprot]|e-value:2e-108|sp|Q14192|FHL2_HUMAN|Four and a half LIM domains protein 2 OS=Homo sapiens OX=9606 GN=FHL2 PE=1 SV=3||[RefSeqProtSlim]|e-value:0,0|XP_025096783.1|four and a half LIM domains protein 2-like isoform X2 [Pomacea canaliculata]
XLOC-028157	0	2.49369	0.667	0.297	0	2	[Uniprot/Swissprot]|e-value:0,0|sp|P22700|ATC1_DROME|Calcium-transporting ATPase sarcoplasmic/endoplasmic reticulum type OS=Drosophila melanogaster OX=7227 GN=SERCA PE=1 SV=2||[RefSeqProtSlim]|e-value:0,0|CAD5120866.1|DgyrCDS9416 [Dimorphilus gyrociliatus]
XLOC-066022	0	2.49272	0.406	0.044	0	2	[Uniprot/Swissprot]|e-value:2e-13|sp|Q5R6R2|TAGL3_PONAB|Transgelin-3 OS=Pongo abelii OX=9601 GN=TAGLN3 PE=2 SV=1||[RefSeqProtSlim]|e-value:8e-47|CAD5125370.1|DgyrCDS13609 [Dimorphilus gyrociliatus]
XLOC-015295	0	2.47182	0.454	0.062	0	2	[Uniprot/Swissprot]|e-value:7e-153|sp|A2ASS6|TITIN_MOUSE|Titin OS=Mus musculus OX=10090 GN=Ttn PE=1 SV=1||[RefSeqProtSlim]|e-value:0,0|CAD5121391.1|DgyrCDS9913 [Dimorphilus gyrociliatus]
XLOC-026319	0	2.43807	0.43	0.037	0	2	[Uniprot/Swissprot]|e-value:5e-21|sp|P08570|RLA1_DROME|60S acidic ribosomal protein P1 OS=Drosophila melanogaster OX=7227 GN=RpLP1 PE=1 SV=2||[RefSeqProtSlim]|e-value:8e-21|XP_011429705.1|60S acidic ribosomal protein P1 [Crassostrea gigas]
XLOC-036172	0	2.42186	0.42	0.044	0	2	[Uniprot/Swissprot]|e-value:4e-27|sp|F7H9X2|TRIM2_CALJA|Tripartite motif-containing protein 2 OS=Callithrix jacchus OX=9483 GN=TRIM2 PE=3 SV=1||[RefSeqProtSlim]|e-value:3e-155|CAC9673321.1|Ofus.G221415 [Owenia fusiformis]
XLOC-049576	0	2.39528	0.299	0.052	0	2	[RefSeqProtSlim]|e-value:2e-04|XP_019616404.1|PREDICTED: cullin-4B-like isoform X5 [Branchiostoma belcheri]||[Uniprot/Swissprot]|no similarity
XLOC-040804	0	2.37902	0.513	0.07	0	2	[RefSeqProtSlim]|e-value:2e-19|CAD5113063.1|DgyrCDS2257 [Dimorphilus gyrociliatus]||[Uniprot/Swissprot]|no similarity
XLOC-019301	0	2.33334	0.368	0.032	0	2	[Uniprot/Swissprot]|e-value:6e-107|sp|P18173|DHGL_DROME|Glucose dehydrogenase [FAD, quinone] OS=Drosophila melanogaster OX=7227 GN=Gld PE=3 SV=3||[RefSeqProtSlim]|e-value:0,0|CAD5122712.1|DgyrCDS11119 [Dimorphilus gyrociliatus]
XLOC-009489	0	2.3311	0.516	0.13	0	2	[Uniprot/Swissprot]|e-value:5e-66|sp|Q90610|NEO1_CHICK|Neogenin (Fragment) OS=Gallus gallus OX=9031 PE=2 SV=1||[RefSeqProtSlim]|e-value:8e-80|CAC9582626.1|Ofus.G06897, partial [Owenia fusiformis]
XLOC-000120	0	2.32191	0.283	0.038	0	2	[Uniprot/Swissprot]|e-value:0,0|sp|Q9VJJ7|TRPG_DROME|Transient receptor potential-gamma protein OS=Drosophila melanogaster OX=7227 GN=Trpgamma PE=1 SV=2||[RefSeqProtSlim]|e-value:0,0|CAD5119988.1|DgyrCDS8573 [Dimorphilus gyrociliatus]
XLOC-055294	0	2.32162	0.323	0.066	0	2	[Uniprot/Swissprot]|e-value:1e-04|sp|O02833|ALS_PAPHA|Insulin-like growth factor-binding protein complex acid labile subunit OS=Papio hamadryas OX=9557 GN=IGFALS PE=2 SV=1||[RefSeqProtSlim]|e-value:4e-06|OWF39309.1|Leucine-rich repeat-containing protein 15 [Mizuhopecten yessoensis]
XLOC-041163	0	2.31541	0.291	0.036	0	2	[Uniprot/Swissprot]|e-value:1e-54|sp|Q8BTH6|SCRT2_MOUSE|Transcriptional repressor scratch 2 OS=Mus musculus OX=10090 GN=Scrt2 PE=2 SV=2||[RefSeqProtSlim]|e-value:2e-84|CAC9670293.1|Ofus.G18731 [Owenia fusiformis]
XLOC-021203	0	2.31131	0.296	0.033	0	2	[Uniprot/Swissprot]|e-value:0,045|sp|Q08121|CLYT_CLYGR|Clytin OS=Clytia gregaria OX=27801 PE=2 SV=1||[RefSeqProtSlim]|e-value:2e-54|OWF34085.1|hypothetical protein KP79_PYT04191 [Mizuhopecten yessoensis]
XLOC-001959	0	2.30757	0.38	0.052	0	2	[Uniprot/Swissprot]|e-value:3e-129|sp|P18238|ADT3_YEAST|ADP,ATP carrier protein 3 OS=Saccharomyces cerevisiae (strain ATCC 204508 / S288c) OX=559292 GN=AAC3 PE=1 SV=1||[RefSeqProtSlim]|e-value:4e-177|OWF39377.1|ADP,ATP carrier protein [Mizuhopecten yessoensis]
XLOC-067398	0	2.27082	0.382	0.039	0	2	[Uniprot/Swissprot]|e-value:2e-24|sp|Q6NZL0|SOGA3_MOUSE|Protein SOGA3 OS=Mus musculus OX=10090 GN=Soga3 PE=1 SV=2||[RefSeqProtSlim]|e-value:6e-108|CAC9662141.1|Ofus.G112465 [Owenia fusiformis]
XLOC-056304	0	2.26657	0.39	0.081	0	2	[Uniprot/Swissprot]|e-value:8e-88|sp|P05081|KAD1_CHICK|Adenylate kinase isoenzyme 1 OS=Gallus gallus OX=9031 GN=AK1 PE=1 SV=1||[RefSeqProtSlim]|e-value:3e-87|prf||1405262A|cytosolic adenylate kinase
XLOC-038745	0	2.234	0.397	0.039	0	2	[Uniprot/Swissprot]|e-value:7e-13|sp|A1ZA47|ZASP_DROME|PDZ and LIM domain protein Zasp OS=Drosophila melanogaster OX=7227 GN=Zasp52 PE=1 SV=2||[RefSeqProtSlim]|e-value:3e-32|CAD5120925.1|DgyrCDS9480 [Dimorphilus gyrociliatus]
XLOC-012281	0	2.23163	0.427	0.057	0	2	[Uniprot/Swissprot]|e-value:0,0|sp|B0LPN4|RYR2_RAT|Ryanodine receptor 2 OS=Rattus norvegicus OX=10116 GN=Ryr2 PE=1 SV=2||[RefSeqProtSlim]|e-value:0,0|XP_006569107.1|ryanodine receptor isoform X6 [Apis mellifera]
XLOC-062694	0	2.03588	0.326	0.028	0	2	[Uniprot/Swissprot]|e-value:1e-14|sp|Q03975|LPS1B_LYTPI|Calcium-binding protein LPS1-beta (Fragment) OS=Lytechinus pictus OX=7653 PE=2 SV=2||[RefSeqProtSlim]|e-value:5e-29|CAC9598824.1|Ofus.G063455 [Owenia fusiformis]
XLOC-001408	0	2.01189	0.499	0.167	0	2	[Uniprot/Swissprot]|e-value:3e-92|sp|G5EFF1|ASD2_CAEEL|RNA-binding protein asd-2 OS=Caenorhabditis elegans OX=6239 GN=asd-2 PE=1 SV=1||[RefSeqProtSlim]|e-value:8e-117|XP_011435252.1|protein quaking-B isoform X5 [Crassostrea gigas]
XLOC-060491	0	2.01154	0.39	0.059	0	2	[Uniprot/Swissprot]|e-value:0,0|sp|Q68FR8|TBA3_RAT|Tubulin alpha-3 chain OS=Rattus norvegicus OX=10116 GN=Tuba3a PE=2 SV=1||[RefSeqProtSlim]|e-value:0,0|XP_025113834.1|tubulin alpha-3 chain-like [Pomacea canaliculata]
XLOC-060603	0	2.00854	0.294	0.036	0	2	[Uniprot/Swissprot]|e-value:1e-26|sp|Q6DGN0|RERGL_DANRE|Ras-related and estrogen-regulated growth inhibitor-like protein OS=Danio rerio OX=7955 GN=rergl PE=2 SV=1||[RefSeqProtSlim]|e-value:3e-32|XP_012934692.1|ras-related and estrogen-regulated growth inhibitor [Aplysia californica]
XLOC-014751	0	2.0007	0.301	0.017	0	2	[Uniprot/Swissprot]|no similarity||[RefSeqProtSlim]|no similarity
XLOC-066134	0	1.95022	0.311	0.075	0	2	[Uniprot/Swissprot]|e-value:1e-42|sp|O70583|TRI18_MOUSE|E3 ubiquitin-protein ligase Midline-1 OS=Mus musculus OX=10090 GN=Mid1 PE=1 SV=2||[RefSeqProtSlim]|e-value:6e-166|CAC9662279.1|Ofus.G112681 [Owenia fusiformis]
XLOC-015543	0	1.94745	0.418	0.153	0	2	[Uniprot/Swissprot]|e-value:7e-126|sp|P57721|PCBP3_HUMAN|Poly(rC)-binding protein 3 OS=Homo sapiens OX=9606 GN=PCBP3 PE=1 SV=2||[RefSeqProtSlim]|e-value:2e-134|CAC9563047.1|Ofus.G05552 [Owenia fusiformis]
XLOC-001257	0	1.93443	0.448	0.092	0	2	[Uniprot/Swissprot]|e-value:2e-47|sp|Q24799|MYPH_ECHGR|Myophilin OS=Echinococcus granulosus OX=6210 PE=2 SV=1||[RefSeqProtSlim]|e-value:4e-68|CAD5113428.1|DgyrCDS2598 [Dimorphilus gyrociliatus]
XLOC-022088	0	1.9331	0.269	0.02	0	2	[Uniprot/Swissprot]|no similarity||[RefSeqProtSlim]|no similarity
XLOC-038339	0	1.92731	0.37	0.065	0	2	[Uniprot/Swissprot]|e-value:0,037|sp|A8IHN8|CK096_RAT|Uncharacterized protein C11orf96 homolog OS=Rattus norvegicus OX=10116 GN=Ag2 PE=1 SV=1||[RefSeqProtSlim]|e-value:1e-14|XP_019918227.2|uncharacterized protein LOC105349102 [Crassostrea gigas]
XLOC-052490	0	1.8434	0.308	0.062	0	2	[Uniprot/Swissprot]|e-value:5e-56|sp|O02485|YDJ1_CAEEL|Uncharacterized protein ZK1073.1 OS=Caenorhabditis elegans OX=6239 GN=ZK1073.1 PE=3 SV=1||[RefSeqProtSlim]|e-value:2e-140|CAD5118213.1|DgyrCDS6936 [Dimorphilus gyrociliatus]
XLOC-027273	0	1.81855	0.295	0.027	0	2	[Uniprot/Swissprot]|e-value:8e-15|sp|A1ZA47|ZASP_DROME|PDZ and LIM domain protein Zasp OS=Drosophila melanogaster OX=7227 GN=Zasp52 PE=1 SV=2||[RefSeqProtSlim]|e-value:7e-57|CAD5124110.1|DgyrCDS12412 [Dimorphilus gyrociliatus]
XLOC-066644	0	1.81781	0.309	0.075	0	2	[Uniprot/Swissprot]|e-value:1e-54|sp|Q5ZJX4|RBM38_CHICK|RNA-binding protein 38 OS=Gallus gallus OX=9031 GN=RBM38 PE=2 SV=1||[RefSeqProtSlim]|e-value:1e-60|OWF44688.1|RNA-binding protein 38 [Mizuhopecten yessoensis]
XLOC-034300	0	1.81276	0.395	0.078	0	2	[Uniprot/Swissprot]|e-value:5e-96|sp|P24524|GLRA3_RAT|Glycine receptor subunit alpha-3 OS=Rattus norvegicus OX=10116 GN=Glra3 PE=1 SV=1||[RefSeqProtSlim]|e-value:5e-140|CAC9671941.1|Ofus.G2151 [Owenia fusiformis]
XLOC-015885	0	1.80563	0.41	0.149	0	2	[Uniprot/Swissprot]|e-value:0,0|sp|O46385|SVIL_BOVIN|Supervillin OS=Bos taurus OX=9913 GN=SVIL PE=1 SV=2||[RefSeqProtSlim]|e-value:0,0|CAC9585150.1|Ofus.G061272, partial [Owenia fusiformis]
XLOC-003967	0	1.79955	0.27	0.085	0	2	[Uniprot/Swissprot]|no similarity||[RefSeqProtSlim]|no similarity
XLOC-025554	0	1.77039	0.326	0.068	0	2	[Uniprot/Swissprot]|e-value:6e-64|sp|P27652|LUCI_RENRE|Coelenterazine h 2-monooxygenase OS=Renilla reniformis OX=6136 PE=1 SV=1||[RefSeqProtSlim]|e-value:1e-89|XP_035680870.1|coelenterazine h 2-monooxygenase-like isoform X1 [Branchiostoma floridae]
XLOC-039381	0	1.76778	0.404	0.125	0	2	[Uniprot/Swissprot]|e-value:2e-144|sp|Q76LL6|FHOD3_MOUSE|FH1/FH2 domain-containing protein 3 OS=Mus musculus OX=10090 GN=Fhod3 PE=1 SV=1||[RefSeqProtSlim]|e-value:1e-180|CAC9597280.1|Ofus.G063190 [Owenia fusiformis]
XLOC-005010	0	1.76484	0.295	0.051	0	2	[Uniprot/Swissprot]|e-value:1e-36|sp|Q5R8H3|BAP31_PONAB|B-cell receptor-associated protein 31 OS=Pongo abelii OX=9601 GN=BCAP31 PE=2 SV=3||[RefSeqProtSlim]|e-value:1e-47|XP_025106617.1|B-cell receptor-associated protein 31-like [Pomacea canaliculata]
XLOC-059363	0	1.75111	0.33	0.101	0	2	[RefSeqProtSlim]|e-value:0,005|VDI16476.1|Hypothetical predicted protein [Mytilus galloprovincialis]||[Uniprot/Swissprot]|no similarity
XLOC-016675	0	1.74623	0.342	0.116	0	2	[Uniprot/Swissprot]|e-value:5e-15|sp|Q9HA38|ZMAT3_HUMAN|Zinc finger matrin-type protein 3 OS=Homo sapiens OX=9606 GN=ZMAT3 PE=1 SV=1||[RefSeqProtSlim]|e-value:1e-28|CAC9571099.1|Ofus.G052854 [Owenia fusiformis]
XLOC-027889	0	1.71878	0.572	0.323	0	2	[Uniprot/Swissprot]|e-value:1e-41|sp|Q5R454|AR6P1_PONAB|ADP-ribosylation factor-like protein 6-interacting protein 1 OS=Pongo abelii OX=9601 GN=ARL6IP1 PE=2 SV=1||[RefSeqProtSlim]|e-value:5e-77|CAC9657664.1|Ofus.G102488, partial [Owenia fusiformis]
XLOC-001546	0	1.71826	0.253	0.03	0	2	[Uniprot/Swissprot]|e-value:4e-08|sp|Q9UKZ9|PCOC2_HUMAN|Procollagen C-endopeptidase enhancer 2 OS=Homo sapiens OX=9606 GN=PCOLCE2 PE=1 SV=1||[RefSeqProtSlim]|e-value:2e-10|NP_001191492.1|bone morphogenic protein 1 isoform 1 [Aplysia californica]
XLOC-060243	0	1.70485	0.287	0.094	0	2	[Uniprot/Swissprot]|e-value:2e-06|sp|P49660|SSR4_MOUSE|Somatostatin receptor type 4 OS=Mus musculus OX=10090 GN=Sstr4 PE=1 SV=2||[RefSeqProtSlim]|e-value:3e-17|CAD5124869.1|DgyrCDS13122 [Dimorphilus gyrociliatus]
XLOC-019121	0	1.70336	0.269	0.041	0	2	[RefSeqProtSlim]|e-value:4e-32|CAD5120120.1|DgyrCDS8697 [Dimorphilus gyrociliatus]||[Uniprot/Swissprot]|no similarity
XLOC-012769	0	1.69037	0.265	0.041	0	2	[Uniprot/Swissprot]|e-value:0,0|sp|P97677|DLL1_RAT|Delta-like protein 1 OS=Rattus norvegicus OX=10116 GN=Dll1 PE=1 SV=1||[RefSeqProtSlim]|e-value:0,0|OWF41210.1|Neurogenic locus protein delta [Mizuhopecten yessoensis]
XLOC-002829	0	1.68809	0.38	0.095	0	2	[Uniprot/Swissprot]|e-value:4e-10|sp|A1ZA47|ZASP_DROME|PDZ and LIM domain protein Zasp OS=Drosophila melanogaster OX=7227 GN=Zasp52 PE=1 SV=2||[RefSeqProtSlim]|e-value:4e-54|CAD5119402.1|DgyrCDS8018 [Dimorphilus gyrociliatus]
XLOC-015242	0	1.67684	0.321	0.075	0	2	[RefSeqProtSlim]|e-value:5e-05|OWF42394.1|Threonine-rich GPI-anchored glycoprotein [Mizuhopecten yessoensis]||[Uniprot/Swissprot]|no similarity
XLOC-017293	0	1.61745	0.52	0.275	0	2	[RefSeqProtSlim]|e-value:2e-46|CAC9652049.1|Ofus.G101265 [Owenia fusiformis]||[Uniprot/Swissprot]|no similarity
XLOC-052172	0	1.60422	0.614	0.25	0	2	[Uniprot/Swissprot]|e-value:2e-12|sp|Q8QFX1|RIMB2_CHICK|RIMS-binding protein 2 OS=Gallus gallus OX=9031 GN=RIMBP2 PE=1 SV=1||[RefSeqProtSlim]|e-value:7e-83|XP_035824955.1|A-kinase anchor protein 9 [Aplysia californica]
XLOC-012476	0	1.58246	0.301	0.051	0	2	[Uniprot/Swissprot]|no similarity||[RefSeqProtSlim]|no similarity
XLOC-001276	0	1.57165	0.393	0.159	0	2	[Uniprot/Swissprot]|e-value:0,0|sp|Q01063|PDE4D_MOUSE|cAMP-specific 3',5'-cyclic phosphodiesterase 4D OS=Mus musculus OX=10090 GN=Pde4d PE=1 SV=2||[RefSeqProtSlim]|e-value:0,0|XP_025110039.1|cAMP-specific 3',5'-cyclic phosphodiesterase 4C-like isoform X1 [Pomacea canaliculata]
XLOC-051764	0	1.55161	0.322	0.124	0	2	[Uniprot/Swissprot]|e-value:1e-22|sp|Q24372|LACH_DROME|Lachesin OS=Drosophila melanogaster OX=7227 GN=Lac PE=1 SV=2||[RefSeqProtSlim]|e-value:3e-80|CAD5113294.1|DgyrCDS2472 [Dimorphilus gyrociliatus]
XLOC-055390	0	1.54837	0.314	0.113	0	2	[Uniprot/Swissprot]|e-value:1e-31|sp|Q9JHX0|RGS2_RAT|Regulator of G-protein signaling 2 OS=Rattus norvegicus OX=10116 GN=Rgs2 PE=2 SV=1||[RefSeqProtSlim]|e-value:8e-48|CAC9665179.1|Ofus.G132096 [Owenia fusiformis]
XLOC-025985	0	1.52784	0.619	0.385	0	2	[Uniprot/Swissprot]|no similarity||[RefSeqProtSlim]|no similarity
XLOC-017777	0	1.52779	0.635	0.457	0	2	[Uniprot/Swissprot]|e-value:0,0|sp|Q5MJ86|G3P2_DANRE|Glyceraldehyde-3-phosphate dehydrogenase 2 OS=Danio rerio OX=7955 GN=gapdh-2 PE=2 SV=1||[RefSeqProtSlim]|e-value:0,0|CAD5115731.1|DgyrCDS4676 [Dimorphilus gyrociliatus]
XLOC-000791	0	1.50695	0.259	0.042	0	2	[Uniprot/Swissprot]|e-value:0,077|sp|O28022|Y2262_ARCFU|Uncharacterized protein AF_2262 OS=Archaeoglobus fulgidus (strain ATCC 49558 / VC-16 / DSM 4304 / JCM 9628 / NBRC 100126) OX=224325 GN=AF_2262 PE=4 SV=1||[RefSeqProtSlim]|e-value:2e-111|CAD5111077.1|DgyrCDS424 [Dimorphilus gyrociliatus]
XLOC-027657	0	1.50231	0.351	0.149	0	2	[Uniprot/Swissprot]|e-value:0,0|sp|Q16974|KPC1_APLCA|Calcium-dependent protein kinase C OS=Aplysia californica OX=6500 GN=PRKC1 PE=1 SV=2||[RefSeqProtSlim]|e-value:0,0|QWX94525.1|protein kinase C, partial [Platynereis dumerilii]
XLOC-027087	0	1.50179	0.269	0.059	0	2	[Uniprot/Swissprot]|e-value:4e-38|sp|P53814|SMTN_HUMAN|Smoothelin OS=Homo sapiens OX=9606 GN=SMTN PE=1 SV=7||[RefSeqProtSlim]|e-value:5e-72|CAC9554798.1|Ofus.G042128 [Owenia fusiformis]
XLOC-009182	0	1.47015	0.355	0.14	0	2	[Uniprot/Swissprot]|e-value:1e-167|sp|O55028|BCKD_MOUSE|[3-methyl-2-oxobutanoate dehydrogenase [lipoamide]] kinase, mitochondrial OS=Mus musculus OX=10090 GN=Bckdk PE=1 SV=1||[RefSeqProtSlim]|e-value:0,0|CAD5121075.1|DgyrCDS9613 [Dimorphilus gyrociliatus]
XLOC-045113	0	1.4499	0.398	0.151	0	2	[Uniprot/Swissprot]|e-value:2e-35|sp|Q5RH71|TSN33_DANRE|Tetraspanin-33 OS=Danio rerio OX=7955 GN=tspan33 PE=2 SV=1||[RefSeqProtSlim]|e-value:4e-47|CAC9644905.1|Ofus.G1061 [Owenia fusiformis]
XLOC-059899	1.72167e-293	1.41219	0.464	0.299	8.89606e-289	2	[Uniprot/Swissprot]|e-value:0,0|sp|Q5F3L1|KS6A5_CHICK|Ribosomal protein S6 kinase alpha-5 OS=Gallus gallus OX=9031 GN=RPS6KA5 PE=2 SV=1||[RefSeqProtSlim]|e-value:0,0|CAC9636376.1|Ofus.G091924 [Owenia fusiformis]
XLOC-027315	0	1.40842	0.357	0.154	0	2	[Uniprot/Swissprot]|e-value:0,0|sp|Q9EQ60|CAC1H_RAT|Voltage-dependent T-type calcium channel subunit alpha-1H OS=Rattus norvegicus OX=10116 GN=Cacna1h PE=2 SV=2||[RefSeqProtSlim]|e-value:0,0|CAC9646769.1|Ofus.G10373, partial [Owenia fusiformis]
XLOC-028398	0	1.40645	0.701	0.49	0	2	[Uniprot/Swissprot]|e-value:0,0|sp|P53442|ALF_SCHMA|Fructose-bisphosphate aldolase OS=Schistosoma mansoni OX=6183 PE=2 SV=1||[RefSeqProtSlim]|e-value:0,0|VDH96572.1|fructose-bisphosphate aldolase, class I, partial [Mytilus galloprovincialis]
XLOC-053880	0	1.40406	0.354	0.173	0	2	[Uniprot/Swissprot]|e-value:9e-124|sp|Q54NE6|PGAM_DICDI|Probable phosphoglycerate mutase OS=Dictyostelium discoideum OX=44689 GN=gpmA PE=1 SV=1||[RefSeqProtSlim]|e-value:2e-139|CAD5124102.1|DgyrCDS12404 [Dimorphilus gyrociliatus]
XLOC-004804	0	1.40349	0.338	0.161	0	2	[Uniprot/Swissprot]|e-value:5e-150|sp|P58003|SESN1_XENLA|Sestrin-1 OS=Xenopus laevis OX=8355 GN=sesn1 PE=2 SV=1||[RefSeqProtSlim]|e-value:0,0|CAC9507163.1|Ofus.G023690 [Owenia fusiformis]
XLOC-066527	0	1.40019	0.609	0.37	0	2	[Uniprot/Swissprot]|no similarity||[RefSeqProtSlim]|no similarity
XLOC-025131	0	1.37924	0.318	0.115	0	2	[Uniprot/Swissprot]|e-value:8e-47|sp|Q9BX66|SRBS1_HUMAN|Sorbin and SH3 domain-containing protein 1 OS=Homo sapiens OX=9606 GN=SORBS1 PE=1 SV=3||[RefSeqProtSlim]|e-value:2e-119|XP_034313637.1|uncharacterized protein LOC105332198 isoform X31 [Crassostrea gigas]
XLOC-046670	0	1.37882	0.282	0.09	0	2	[Uniprot/Swissprot]|e-value:2e-19|sp|Q49Y21|DNAJ_STAS1|Chaperone protein DnaJ OS=Staphylococcus saprophyticus subsp. saprophyticus (strain ATCC 15305 / DSM 20229 / NCIMB 8711 / NCTC 7292 / S-41) OX=342451 GN=dnaJ PE=3 SV=1||[RefSeqProtSlim]|e-value:1e-23|CAD5118226.1|DgyrCDS6948 [Dimorphilus gyrociliatus]
XLOC-046950	0	1.36925	0.302	0.097	0	2	[Uniprot/Swissprot]|e-value:1e-22|sp|Q58DA5|NTRI_BOVIN|Neurotrimin OS=Bos taurus OX=9913 GN=NTM PE=2 SV=1||[RefSeqProtSlim]|e-value:9e-31|CRL04144.1|CLUMA_CG017255, isoform A [Clunio marinus]
XLOC-021487	0	1.36376	0.541	0.285	0	2	[Uniprot/Swissprot]|e-value:0,0|sp|P20241|NRG_DROME|Neuroglian OS=Drosophila melanogaster OX=7227 GN=Nrg PE=1 SV=2||[RefSeqProtSlim]|e-value:0,0|CAC9475790.1|Ofus.G013107 [Owenia fusiformis]
XLOC-051376	0	1.35696	0.251	0.096	0	2	[Uniprot/Swissprot]|e-value:0,0|sp|Q8JG38|FGFR2_DANRE|Fibroblast growth factor receptor 2 OS=Danio rerio OX=7955 GN=fgfr2 PE=1 SV=1||[RefSeqProtSlim]|e-value:0,0|QWT43346.1|fibroblast growth factor receptor 1 [Alitta virens]
XLOC-051316	0	1.34372	0.458	0.193	0	2	[Uniprot/Swissprot]|e-value:1e-76|sp|P23284|PPIB_HUMAN|Peptidyl-prolyl cis-trans isomerase B OS=Homo sapiens OX=9606 GN=PPIB PE=1 SV=2||[RefSeqProtSlim]|e-value:9e-85|OWF35202.1|Peptidyl-prolyl cis-trans isomerase B [Mizuhopecten yessoensis]
XLOC-063240	0	1.33943	0.436	0.175	0	2	[Uniprot/Swissprot]|e-value:5e-16|sp|Q15149|PLEC_HUMAN|Plectin OS=Homo sapiens OX=9606 GN=PLEC PE=1 SV=3||[RefSeqProtSlim]|e-value:1e-178|PVD18853.1|hypothetical protein C0Q70_21410 [Pomacea canaliculata]
XLOC-010167	0	1.3029	0.317	0.106	0	2	[Uniprot/Swissprot]|e-value:9e-40|sp|P40240|CD9_MOUSE|CD9 antigen OS=Mus musculus OX=10090 GN=Cd9 PE=1 SV=2||[RefSeqProtSlim]|e-value:6e-62|XP_005105414.2|CD9 antigen isoform X2 [Aplysia californica]
XLOC-027675	0	1.29769	0.389	0.144	0	2	[Uniprot/Swissprot]|e-value:1e-05|sp|B7Z0K8|COLL1_DROME|Collagen alpha chain CG42342 OS=Drosophila melanogaster OX=7227 GN=CG42342 PE=2 SV=1||[RefSeqProtSlim]|e-value:1e-07|XP_031786521.1|collagen alpha chain CG42342 isoform X18 [Nasonia vitripennis]
XLOC-040378	0	1.29244	0.291	0.084	0	2	[Uniprot/Swissprot]|no similarity||[RefSeqProtSlim]|no similarity
XLOC-009179	0	1.29018	0.279	0.115	0	2	[Uniprot/Swissprot]|e-value:1e-68|sp|A1ZA47|ZASP_DROME|PDZ and LIM domain protein Zasp OS=Drosophila melanogaster OX=7227 GN=Zasp52 PE=1 SV=2||[RefSeqProtSlim]|e-value:2e-88|CAC9668792.1|Ofus.G161552 [Owenia fusiformis]
XLOC-027775	0	1.26738	0.316	0.147	0	2	[Uniprot/Swissprot]|e-value:1e-153|sp|Q9ULJ6|ZMIZ1_HUMAN|Zinc finger MIZ domain-containing protein 1 OS=Homo sapiens OX=9606 GN=ZMIZ1 PE=1 SV=3||[RefSeqProtSlim]|e-value:1e-169|CAC9646332.1|Ofus.G10290 [Owenia fusiformis]
XLOC-020896	3.8002e-295	1.26648	0.47	0.331	1.9636e-290	2	[Uniprot/Swissprot]|e-value:5e-158|sp|Q5NVR2|MDHM_PONAB|Malate dehydrogenase, mitochondrial OS=Pongo abelii OX=9601 GN=MDH2 PE=2 SV=1||[RefSeqProtSlim]|e-value:5e-171|CAC9554292.1|Ofus.G041743 [Owenia fusiformis]
XLOC-026643	0	1.2594	0.773	0.675	0	2	[Uniprot/Swissprot]|e-value:1e-17|sp|Q8R1I1|QCR9_MOUSE|Cytochrome b-c1 complex subunit 9 OS=Mus musculus OX=10090 GN=Uqcr10 PE=1 SV=1||[RefSeqProtSlim]|e-value:2e-20|XP_004074830.1|cytochrome b-c1 complex subunit 9 [Oryzias latipes]
XLOC-025530	0	1.25231	0.291	0.124	0	2	[Uniprot/Swissprot]|e-value:8e-114|sp|Q8TDM6|DLG5_HUMAN|Disks large homolog 5 OS=Homo sapiens OX=9606 GN=DLG5 PE=1 SV=4||[RefSeqProtSlim]|e-value:2e-163|CAC9668298.1|Ofus.G16625 [Owenia fusiformis]
XLOC-060715	0	1.2489	0.345	0.149	0	2	[Uniprot/Swissprot]|e-value:8e-97|sp|Q8AWW5|CRIM1_CHICK|Cysteine-rich motor neuron 1 protein OS=Gallus gallus OX=9031 GN=CRIM1 PE=2 SV=1||[RefSeqProtSlim]|e-value:6e-129|XP_025103924.1|cysteine-rich motor neuron 1 protein-like isoform X1 [Pomacea canaliculata]
XLOC-003432	1.07323e-133	1.24645	0.302	0.202	5.54546e-129	2	[Uniprot/Swissprot]|e-value:0,0|sp|P53355|DAPK1_HUMAN|Death-associated protein kinase 1 OS=Homo sapiens OX=9606 GN=DAPK1 PE=1 SV=6||[RefSeqProtSlim]|e-value:0,0|CAC9669753.1|Ofus.G171755 [Owenia fusiformis]
XLOC-012588	1.35463e-249	1.23251	0.291	0.151	6.99948e-245	2	[Uniprot/Swissprot]|e-value:2e-135|sp|Q6DN90|IQEC1_HUMAN|IQ motif and SEC7 domain-containing protein 1 OS=Homo sapiens OX=9606 GN=IQSEC1 PE=1 SV=1||[RefSeqProtSlim]|e-value:0,0|VDI79396.1|IQ motif and SEC7 domain-containing protein [Mytilus galloprovincialis]
XLOC-026003	1.97677e-163	1.22127	0.303	0.188	1.02142e-158	2	[Uniprot/Swissprot]|e-value:0,0|sp|Q9V3L1|NDST_DROME|Bifunctional heparan sulfate N-deacetylase/N-sulfotransferase OS=Drosophila melanogaster OX=7227 GN=sfl PE=1 SV=1||[RefSeqProtSlim]|e-value:0,0|CAC9668768.1|Ofus.G161484 [Owenia fusiformis]
XLOC-034320	0	1.19791	0.73	0.635	0	2	[Uniprot/Swissprot]|e-value:8e-31|sp|P00129|QCR7_BOVIN|Cytochrome b-c1 complex subunit 7 OS=Bos taurus OX=9913 GN=UQCRB PE=1 SV=3||[RefSeqProtSlim]|e-value:2e-41|CAC9661701.1|Ofus.G111869 [Owenia fusiformis]
XLOC-026076	1.97876e-277	1.17504	0.288	0.142	1.02245e-272	2	[Uniprot/Swissprot]|e-value:0,0|sp|P10984|ACT2_CAEEL|Actin-2 OS=Caenorhabditis elegans OX=6239 GN=act-2 PE=3 SV=3||[RefSeqProtSlim]|e-value:0,0|CAC9668666.1|Ofus.G161346 [Owenia fusiformis]
XLOC-001112	1.24668e-298	1.17277	0.581	0.476	6.44172e-294	2	[Uniprot/Swissprot]|e-value:0,0|sp|P80021|ATPA_PIG|ATP synthase subunit alpha, mitochondrial OS=Sus scrofa OX=9823 GN=ATP5F1A PE=1 SV=2||[RefSeqProtSlim]|e-value:0,0|AOR07054.1|mitochondrial ATP synthase subunit alpha precursor [Mesenchytraeus antaeus]
XLOC-039584	0	1.16273	0.706	0.602	0	2	[Uniprot/Swissprot]|e-value:4e-12|sp|Q96253|ATP5E_ARATH|ATP synthase subunit epsilon, mitochondrial OS=Arabidopsis thaliana OX=3702 GN=At1g51650 PE=1 SV=3||[RefSeqProtSlim]|e-value:4e-16|AVC55622.1|mitochondrial ATP5e short variant [Enchytraeus cf. crypticus SL-2017]
XLOC-067405	3.07603e-252	1.16248	0.359	0.206	1.58941e-247	2	[Uniprot/Swissprot]|e-value:0,0|sp|O43909|EXTL3_HUMAN|Exostosin-like 3 OS=Homo sapiens OX=9606 GN=EXTL3 PE=1 SV=1||[RefSeqProtSlim]|e-value:0,0|CAC9661499.1|Ofus.G111716 [Owenia fusiformis]
XLOC-062581	0	1.15181	0.752	0.672	0	2	[Uniprot/Swissprot]|e-value:0,002|sp|Q06185|ATP5I_MOUSE|ATP synthase subunit e, mitochondrial OS=Mus musculus OX=10090 GN=Atp5me PE=1 SV=2||[RefSeqProtSlim]|e-value:2e-15|XP_025093954.1|ATP synthase subunit e, mitochondrial-like [Pomacea canaliculata]
XLOC-009958	0	1.142	0.278	0.125	0	2	[Uniprot/Swissprot]|e-value:3e-109|sp|Q8C8U0|LIPB1_MOUSE|Liprin-beta-1 OS=Mus musculus OX=10090 GN=Ppfibp1 PE=1 SV=3||[RefSeqProtSlim]|e-value:0,0|XP_025088371.1|liprin-beta-1-like isoform X3 [Pomacea canaliculata]
XLOC-012668	1.61556e-306	1.14136	0.583	0.469	8.34777e-302	2	[Uniprot/Swissprot]|e-value:1e-05|sp|Q0MQJ3|NDUBB_PONPY|NADH dehydrogenase [ubiquinone] 1 beta subcomplex subunit 11, mitochondrial OS=Pongo pygmaeus OX=9600 GN=NDUFB11 PE=2 SV=1||[RefSeqProtSlim]|e-value:2e-47|CAC9473032.1|Ofus.G012857 [Owenia fusiformis]
XLOC-058432	1.84762e-306	1.1249	0.629	0.536	9.54685e-302	2	[Uniprot/Swissprot]|e-value:1e-18|sp|Q5M9I5|QCR6_RAT|Cytochrome b-c1 complex subunit 6, mitochondrial OS=Rattus norvegicus OX=10116 GN=Uqcrh PE=3 SV=1||[RefSeqProtSlim]|e-value:5e-21|XP_005110018.1|cytochrome b-c1 complex subunit 6, mitochondrial [Aplysia californica]
XLOC-020113	0	1.11942	0.664	0.576	0	2	[Uniprot/Swissprot]|e-value:2e-26|sp|Q7TQ16|QCR8_RAT|Cytochrome b-c1 complex subunit 8 OS=Rattus norvegicus OX=10116 GN=Uqcrq PE=3 SV=1||[RefSeqProtSlim]|e-value:5e-33|XP_005106267.1|cytochrome b-c1 complex subunit 8 [Aplysia californica]
XLOC-043536	0	1.11138	0.823	0.765	0	2	[Uniprot/Swissprot]|e-value:2e-34|sp|Q06055|AT5G2_HUMAN|ATP synthase F(0) complex subunit C2, mitochondrial OS=Homo sapiens OX=9606 GN=ATP5MC2 PE=1 SV=1||[RefSeqProtSlim]|e-value:7e-48|AOR07048.1|mitochondrial ATP synthase subunit 9 precursor [Mesenchytraeus cf. gelidus SL-2017]
XLOC-046603	1.17698e-292	1.10986	0.623	0.542	6.08155e-288	2	[Uniprot/Swissprot]|e-value:6e-22|sp|Q24407|ATP5J_DROME|ATP synthase-coupling factor 6, mitochondrial OS=Drosophila melanogaster OX=7227 GN=ATPsynCF6 PE=3 SV=1||[RefSeqProtSlim]|e-value:1e-35|CAC9607983.1|Ofus.G071372 [Owenia fusiformis]
XLOC-008123	1.22103e-187	1.10121	0.355	0.225	6.30919e-183	2	[Uniprot/Swissprot]|e-value:6e-44|sp|P40650|SX11B_XENLA|Transcription factor Sox-11-B OS=Xenopus laevis OX=8355 GN=sox11-b PE=1 SV=2||[RefSeqProtSlim]|e-value:3e-115|XP_011445203.1|transcription factor SOX-11 [Crassostrea gigas]
XLOC-026751	7.46106e-294	1.10097	0.605	0.511	3.8552e-289	2	[Uniprot/Swissprot]|e-value:9e-40|sp|Q0MQA5|NDUA6_PANTR|NADH dehydrogenase [ubiquinone] 1 alpha subcomplex subunit 6 OS=Pan troglodytes OX=9598 GN=NDUFA6 PE=2 SV=3||[RefSeqProtSlim]|e-value:5e-58|XP_005094202.1|NADH dehydrogenase [ubiquinone] 1 alpha subcomplex subunit 6 [Aplysia californica]
XLOC-004148	3.03206e-279	1.09898	0.251	0.112	1.56669e-274	2	[Uniprot/Swissprot]|e-value:2e-98|sp|Q9DBR7|MYPT1_MOUSE|Protein phosphatase 1 regulatory subunit 12A OS=Mus musculus OX=10090 GN=Ppp1r12a PE=1 SV=2||[RefSeqProtSlim]|e-value:3e-130|XP_025099398.1|protein phosphatase 1 regulatory subunit 12A-like isoform X7 [Pomacea canaliculata]
XLOC-005065	4.49676e-119	1.08976	0.325	0.227	2.32352e-114	2	[Uniprot/Swissprot]|e-value:1e-132|sp|O08605|MKNK1_MOUSE|MAP kinase-interacting serine/threonine-protein kinase 1 OS=Mus musculus OX=10090 GN=Mknk1 PE=1 SV=2||[RefSeqProtSlim]|e-value:2e-157|XP_011455691.1|LOW QUALITY PROTEIN: MAP kinase-interacting serine/threonine-protein kinase 1 [Crassostrea gigas]
XLOC-060199	9.67444e-220	1.08534	0.464	0.353	4.99888e-215	2	[Uniprot/Swissprot]|e-value:0,0|sp|Q3SZ71|MPPB_BOVIN|Mitochondrial-processing peptidase subunit beta OS=Bos taurus OX=9913 GN=PMPCB PE=2 SV=1||[RefSeqProtSlim]|e-value:0,0|PVD24603.1|hypothetical protein C0Q70_15087 [Pomacea canaliculata]
XLOC-051987	0	1.08502	0.543	0.215	0	2	[Uniprot/Swissprot]|e-value:3e-63|sp|G4V4G1|IGFBP_CUPSA|Insulin-like growth factor-binding protein-related protein 1 OS=Cupiennius salei OX=6928 PE=2 SV=1||[RefSeqProtSlim]|e-value:3e-72|CAC9483288.1|Ofus.G014084 [Owenia fusiformis]
XLOC-060818	2.39291e-209	1.07651	0.308	0.178	1.23644e-204	2	[Uniprot/Swissprot]|e-value:2e-154|sp|Q6DIY9|MDHC_XENTR|Malate dehydrogenase, cytoplasmic OS=Xenopus tropicalis OX=8364 GN=mdh1 PE=2 SV=1||[RefSeqProtSlim]|e-value:3e-153|VDI66175.1|malate dehydrogenase [Mytilus galloprovincialis]
XLOC-009169	0	1.07604	0.294	0.096	0	2	[Uniprot/Swissprot]|e-value:5e-16|sp|P04569|SCP1_BRALA|Sarcoplasmic calcium-binding proteins I, III, and IV OS=Branchiostoma lanceolatum OX=7740 PE=1 SV=2||[RefSeqProtSlim]|e-value:5e-21|CAC9670286.1|Ofus.G18726 [Owenia fusiformis]
XLOC-002396	3.31724e-267	1.07597	0.427	0.278	1.71405e-262	2	[Uniprot/Swissprot]|e-value:3e-75|sp|Q00277|GPX1_SCHMA|Glutathione peroxidase OS=Schistosoma mansoni OX=6183 GN=GPX1 PE=1 SV=2||[RefSeqProtSlim]|e-value:1e-86|AEI70684.1|GPx isotype 3, partial [Perinereis nuntia]
XLOC-066623	0	1.07144	0.459	0.242	0	2	[Uniprot/Swissprot]|no similarity||[RefSeqProtSlim]|no similarity
XLOC-013400	1.68174e-174	1.06117	0.294	0.174	8.6897e-170	2	[RefSeqProtSlim]|e-value:2e-21|OWF37752.1|Protein phosphatase 1 regulatory subunit 14C [Mizuhopecten yessoensis]||[Uniprot/Swissprot]|no similarity
XLOC-026069	4.6183e-184	1.05575	0.381	0.266	2.38632e-179	2	[Uniprot/Swissprot]|e-value:1e-97|sp|P23004|QCR2_BOVIN|Cytochrome b-c1 complex subunit 2, mitochondrial OS=Bos taurus OX=9913 GN=UQCRC2 PE=1 SV=2||[RefSeqProtSlim]|e-value:2e-111|CAC9649958.1|Ofus.G10900 [Owenia fusiformis]
XLOC-021365	1.69223e-190	1.05532	0.488	0.398	8.74391e-186	2	[Uniprot/Swissprot]|e-value:8e-45|sp|P23935|NDUA5_BOVIN|NADH dehydrogenase [ubiquinone] 1 alpha subcomplex subunit 5 OS=Bos taurus OX=9913 GN=NDUFA5 PE=1 SV=3||[RefSeqProtSlim]|e-value:8e-55|XP_005112684.1|NADH dehydrogenase [ubiquinone] 1 alpha subcomplex subunit 5 [Aplysia californica]
XLOC-004393	1.68736e-204	1.03808	0.519	0.429	8.71877e-200	2	[Uniprot/Swissprot]|e-value:0,010|sp|Q02367|NDUB6_BOVIN|NADH dehydrogenase [ubiquinone] 1 beta subcomplex subunit 6 OS=Bos taurus OX=9913 GN=NDUFB6 PE=1 SV=2||[RefSeqProtSlim]|e-value:1e-54|CAD5124363.1|DgyrCDS12652 [Dimorphilus gyrociliatus]
XLOC-045285	0	1.03023	0.75	0.694	0	2	[Uniprot/Swissprot]|e-value:2e-24|sp|Q9TTT7|CX6A1_RABIT|Cytochrome c oxidase subunit 6A1, mitochondrial OS=Oryctolagus cuniculus OX=9986 GN=COX6A1 PE=3 SV=1||[RefSeqProtSlim]|e-value:8e-29|XP_035687027.1|cytochrome c oxidase subunit 6A1, mitochondrial-like isoform X1 [Branchiostoma floridae]
XLOC-015119	2.98542e-262	1.02839	0.268	0.127	1.5426e-257	2	[Uniprot/Swissprot]|e-value:1e-179|sp|Q9MZL5|CACB2_BOVIN|Voltage-dependent L-type calcium channel subunit beta-2 OS=Bos taurus OX=9913 GN=CACNB2 PE=2 SV=1||[RefSeqProtSlim]|e-value:0,0|XP_035825867.1|voltage-dependent L-type calcium channel subunit beta-1 isoform X4 [Aplysia californica]
XLOC-001375	1.37988e-124	1.01765	0.385	0.302	7.12997e-120	2	[Uniprot/Swissprot]|e-value:0,0|sp|Q9PTY0|ATPB_CYPCA|ATP synthase subunit beta, mitochondrial OS=Cyprinus carpio OX=7962 GN=ATP5F1B PE=2 SV=1||[RefSeqProtSlim]|e-value:0,0|UCK81566.1|ATP synthase subunit beta, mitochondrial, partial [Arenicola marina]
XLOC-014516	1.83436e-253	1.00006	0.637	0.571	9.47833e-249	2	[Uniprot/Swissprot]|e-value:2e-48|sp|Q9D3D9|ATPD_MOUSE|ATP synthase subunit delta, mitochondrial OS=Mus musculus OX=10090 GN=Atp5f1d PE=1 SV=1||[RefSeqProtSlim]|e-value:2e-76|PVD35766.1|hypothetical protein C0Q70_02729 [Pomacea canaliculata]
XLOC-027339	0	5.50638	0.81	0.089	0	3	[Uniprot/Swissprot]|no similarity||[RefSeqProtSlim]|no similarity
XLOC-023293	0	5.42511	0.78	0.12	0	3	[Uniprot/Swissprot]|no similarity||[RefSeqProtSlim]|no similarity
XLOC-046181	0	5.32912	0.684	0.055	0	3	[Uniprot/Swissprot]|e-value:1e-20|sp|O96790|DPGN_DIPMA|Serine protease inhibitor dipetalogastin (Fragment) OS=Dipetalogaster maximus OX=72496 PE=1 SV=2||[RefSeqProtSlim]|e-value:1e-25|XP_034332875.1|serine protease inhibitor dipetalogastin-like isoform X2 [Crassostrea gigas]
XLOC-009106	0	5.09043	0.932	0.118	0	3	[Uniprot/Swissprot]|no similarity||[RefSeqProtSlim]|no similarity
XLOC-023294	0	5.00447	0.684	0.053	0	3	[Uniprot/Swissprot]|no similarity||[RefSeqProtSlim]|no similarity
XLOC-009773	0	4.96938	0.946	0.106	0	3	[Uniprot/Swissprot]|no similarity||[RefSeqProtSlim]|no similarity
XLOC-023296	0	4.89206	0.529	0.065	0	3	[Uniprot/Swissprot]|no similarity||[RefSeqProtSlim]|no similarity
XLOC-028145	0	4.66739	0.746	0.057	0	3	[Uniprot/Swissprot]|e-value:5e-05|sp|Q4ZJM9|C1QL4_MOUSE|Complement C1q-like protein 4 OS=Mus musculus OX=10090 GN=C1ql4 PE=1 SV=1||[RefSeqProtSlim]|e-value:2e-15|UCK81472.1|C1q-like protein [Arenicola marina]
XLOC-013184	0	4.5366	0.56	0.031	0	3	[RefSeqProtSlim]|e-value:5e-05|VDI66268.1|Hypothetical predicted protein [Mytilus galloprovincialis]||[Uniprot/Swissprot]|no similarity
XLOC-052479	0	4.47031	0.754	0.168	0	3	[Uniprot/Swissprot]|no similarity||[RefSeqProtSlim]|no similarity
XLOC-009936	0	4.36064	0.674	0.051	0	3	[Uniprot/Swissprot]|no similarity||[RefSeqProtSlim]|no similarity
XLOC-066634	0	4.21774	0.646	0.027	0	3	[Uniprot/Swissprot]|e-value:1e-71|sp|A8Q2D1|NAS35_BRUMA|Zinc metalloproteinase dpy-31 OS=Brugia malayi OX=6279 GN=dpy-31 PE=1 SV=2||[RefSeqProtSlim]|e-value:5e-138|QTJ24581.1|astacin [Perinereis aibuhitensis]
XLOC-003390	0	4.17483	0.661	0.058	0	3	[RefSeqProtSlim]|e-value:6e-155|XP_019618988.1|PREDICTED: uncharacterized protein LOC109465939 [Branchiostoma belcheri]||[Uniprot/Swissprot]|no similarity
XLOC-015188	0	4.04061	0.851	0.067	0	3	[Uniprot/Swissprot]|e-value:5e-13|sp|D9IQ16|GXN_ACRMI|Galaxin OS=Acropora millepora OX=45264 PE=1 SV=1||[RefSeqProtSlim]|e-value:1e-12|VDI09662.1|Hypothetical predicted protein [Mytilus galloprovincialis]
XLOC-037990	0	3.86478	0.736	0.033	0	3	[Uniprot/Swissprot]|no similarity||[RefSeqProtSlim]|no similarity
XLOC-069113	0	3.73872	0.809	0.146	0	3	[RefSeqProtSlim]|e-value:2e-145|XP_019618988.1|PREDICTED: uncharacterized protein LOC109465939 [Branchiostoma belcheri]||[Uniprot/Swissprot]|no similarity
XLOC-028147	0	3.73732	0.686	0.061	0	3	[Uniprot/Swissprot]|e-value:3e-11|sp|A6H584|CO6A5_MOUSE|Collagen alpha-5(VI) chain OS=Mus musculus OX=10090 GN=Col6a5 PE=1 SV=4||[RefSeqProtSlim]|e-value:4e-17|UCK81472.1|C1q-like protein [Arenicola marina]
XLOC-003643	0	3.69954	0.782	0.091	0	3	[Uniprot/Swissprot]|no similarity||[RefSeqProtSlim]|no similarity
XLOC-014805	0	3.59175	0.813	0.094	0	3	[Uniprot/Swissprot]|e-value:5e-04|sp|Q5BQU6|SJ803_SCHJA|Uncharacterized protein SJCHGC09803 OS=Schistosoma japonicum OX=6182 GN=SJCHGC09803 PE=3 SV=1||[RefSeqProtSlim]|e-value:5e-04|CAC9668011.1|Ofus.G1666 [Owenia fusiformis]
XLOC-055169	0	3.56693	0.779	0.125	0	3	[Uniprot/Swissprot]|no similarity||[RefSeqProtSlim]|no similarity
XLOC-066764	0	3.55331	0.937	0.274	0	3	[Uniprot/Swissprot]|e-value:3e-29|sp|Q2TBI0|LBP_BOVIN|Lipopolysaccharide-binding protein OS=Bos taurus OX=9913 GN=LBP PE=2 SV=1||[RefSeqProtSlim]|e-value:2e-176|QAU32338.1|LBP/BPI [Perinereis linea]
XLOC-055628	0	3.48149	0.844	0.134	0	3	[Uniprot/Swissprot]|e-value:8e-37|sp|B8WI85|USOM7_ACRMI|Uncharacterized skeletal organic matrix protein 7 OS=Acropora millepora OX=45264 PE=1 SV=1||[RefSeqProtSlim]|e-value:6e-30|UCK81558.1|lectin 2-2 [Arenicola marina]
XLOC-062918	0	3.39045	0.578	0.039	0	3	[Uniprot/Swissprot]|no similarity||[RefSeqProtSlim]|no similarity
XLOC-014798	0	3.35577	0.643	0.07	0	3	[Uniprot/Swissprot]|e-value:3e-07|sp|Q5C6R9|SJ381_SCHJA|UPF0506 protein SJCHGC02381 OS=Schistosoma japonicum OX=6182 GN=SJCHGC02381 PE=2 SV=3||[RefSeqProtSlim]|e-value:4e-04|CAC9668011.1|Ofus.G1666 [Owenia fusiformis]
XLOC-000345	0	3.28625	0.831	0.129	0	3	[Uniprot/Swissprot]|e-value:3e-34|sp|B8WI85|USOM7_ACRMI|Uncharacterized skeletal organic matrix protein 7 OS=Acropora millepora OX=45264 PE=1 SV=1||[RefSeqProtSlim]|e-value:2e-21|UCK81558.1|lectin 2-2 [Arenicola marina]
XLOC-001199	0	3.09033	0.676	0.042	0	3	[Uniprot/Swissprot]|no similarity||[RefSeqProtSlim]|no similarity
XLOC-003832	0	3.04703	0.696	0.099	0	3	[Uniprot/Swissprot]|no similarity||[RefSeqProtSlim]|no similarity
XLOC-021447	0	3.00217	0.553	0.04	0	3	[Uniprot/Swissprot]|e-value:3e-12|sp|Q14AE4|WFDC3_MOUSE|WAP four-disulfide core domain protein 3 OS=Mus musculus OX=10090 GN=Wfdc3 PE=2 SV=1||[RefSeqProtSlim]|e-value:1e-30|XP_021354957.1|fibrillin-2-like [Mizuhopecten yessoensis]
XLOC-047286	0	2.90368	0.342	0.018	0	3	[Uniprot/Swissprot]|e-value:0,015|sp|O96790|DPGN_DIPMA|Serine protease inhibitor dipetalogastin (Fragment) OS=Dipetalogaster maximus OX=72496 PE=1 SV=2||[RefSeqProtSlim]|e-value:3e-05|CAD5113708.1|DgyrCDS2870 [Dimorphilus gyrociliatus]
XLOC-023263	0	2.81621	0.561	0.033	0	3	[Uniprot/Swissprot]|no similarity||[RefSeqProtSlim]|no similarity
XLOC-025344	0	2.77882	0.953	0.263	0	3	[Uniprot/Swissprot]|no similarity||[RefSeqProtSlim]|no similarity
XLOC-013001	0	2.76257	0.494	0.027	0	3	[RefSeqProtSlim]|e-value:1e-14|PVD36264.1|hypothetical protein C0Q70_03242 [Pomacea canaliculata]||[Uniprot/Swissprot]|no similarity
XLOC-050032	0	2.69599	0.861	0.136	0	3	[Uniprot/Swissprot]|e-value:2e-13|sp|Q9VGY6|SKEL1_DROME|Protein Skeletor, isoforms B/C OS=Drosophila melanogaster OX=7227 GN=Skeletor PE=1 SV=2||[RefSeqProtSlim]|e-value:8e-28|CRL05402.1|CLUMA_CG018002, isoform A [Clunio marinus]
XLOC-013410	0	2.68493	0.721	0.172	0	3	[Uniprot/Swissprot]|e-value:8e-13|sp|A5GZY1|NEURM_APLCA|Neuromacin-like protein OS=Aplysia californica OX=6500 PE=3 SV=1||[RefSeqProtSlim]|e-value:3e-19|VDI26879.1|blast:Neuromacin [Mytilus galloprovincialis]
XLOC-009917	0	2.66541	0.351	0.039	0	3	[Uniprot/Swissprot]|e-value:4e-17|sp|Q4VC17|ATS18_MOUSE|A disintegrin and metalloproteinase with thrombospondin motifs 18 OS=Mus musculus OX=10090 GN=Adamts18 PE=2 SV=2||[RefSeqProtSlim]|e-value:1e-82|XP_011438906.2|uncharacterized protein LOC105336345 isoform X1 [Crassostrea gigas]
XLOC-055566	0	2.64858	0.526	0.03	0	3	[RefSeqProtSlim]|e-value:7e-08|CAC9505292.1|Ofus.G023361 [Owenia fusiformis]||[Uniprot/Swissprot]|no similarity
XLOC-049691	0	2.58533	0.479	0.024	0	3	[Uniprot/Swissprot]|e-value:0,0|sp|P10079|FBP1_STRPU|Fibropellin-1 OS=Strongylocentrotus purpuratus OX=7668 GN=EGF1 PE=1 SV=2||[RefSeqProtSlim]|e-value:0,0|XP_035673645.1|fibropellin-1-like isoform X1 [Branchiostoma floridae]
XLOC-067519	0	2.56562	0.828	0.231	0	3	[Uniprot/Swissprot]|e-value:2e-55|sp|Q7Z408|CSMD2_HUMAN|CUB and sushi domain-containing protein 2 OS=Homo sapiens OX=9606 GN=CSMD2 PE=1 SV=2||[RefSeqProtSlim]|e-value:2e-63|XP_035699680.1|sushi, von Willebrand factor type A, EGF and pentraxin domain-containing protein 1-like isoform X2 [Branchiostoma floridae]
XLOC-026182	0	2.56353	0.637	0.072	0	3	[Uniprot/Swissprot]|e-value:6e-05|sp|P26022|PTX3_HUMAN|Pentraxin-related protein PTX3 OS=Homo sapiens OX=9606 GN=PTX3 PE=1 SV=3||[RefSeqProtSlim]|e-value:8e-20|CAC9671991.1|Ofus.G21148, partial [Owenia fusiformis]
XLOC-050195	0	2.56104	0.323	0.014	0	3	[RefSeqProtSlim]|e-value:3e-150|XP_019618988.1|PREDICTED: uncharacterized protein LOC109465939 [Branchiostoma belcheri]||[Uniprot/Swissprot]|no similarity
XLOC-012394	0	2.55908	0.972	0.319	0	3	[Uniprot/Swissprot]|e-value:0,013|sp|Q00194|CNGA1_BOVIN|cGMP-gated cation channel alpha-1 OS=Bos taurus OX=9913 GN=CNGA1 PE=1 SV=1||[RefSeqProtSlim]|no similarity
XLOC-001198	0	2.5446	0.671	0.118	0	3	[Uniprot/Swissprot]|no similarity||[RefSeqProtSlim]|no similarity
XLOC-023269	0	2.5407	0.481	0.046	0	3	[Uniprot/Swissprot]|e-value:2e-39|sp|Q08830|FGL1_HUMAN|Fibrinogen-like protein 1 OS=Homo sapiens OX=9606 GN=FGL1 PE=1 SV=3||[RefSeqProtSlim]|e-value:6e-43|XP_034328007.1|ryncolin-1-like [Crassostrea gigas]
XLOC-052120	0	2.53731	0.602	0.094	0	3	[Uniprot/Swissprot]|e-value:6e-52|sp|A2AVA0|SVEP1_MOUSE|Sushi, von Willebrand factor type A, EGF and pentraxin domain-containing protein 1 OS=Mus musculus OX=10090 GN=Svep1 PE=1 SV=1||[RefSeqProtSlim]|e-value:1e-59|XP_019618629.1|PREDICTED: sushi, von Willebrand factor type A, EGF and pentraxin domain-containing protein 1-like [Branchiostoma belcheri]
XLOC-044607	0	2.48794	0.477	0.018	0	3	[Uniprot/Swissprot]|e-value:8e-48|sp|Q19673|TYR3_CAEEL|Putative tyrosinase-like protein tyr-3 OS=Caenorhabditis elegans OX=6239 GN=tyr-3 PE=3 SV=5||[RefSeqProtSlim]|e-value:1e-39|VDH90384.1|Hypothetical predicted protein [Mytilus galloprovincialis]
XLOC-047285	0	2.4454	0.498	0.042	0	3	[Uniprot/Swissprot]|e-value:4e-04|sp|Q06684|THBI_RHOPR|Thrombin inhibitor rhodniin OS=Rhodnius prolixus OX=13249 PE=1 SV=1||[RefSeqProtSlim]|e-value:2e-08|XP_025099196.1|LOW QUALITY PROTEIN: multiple epidermal growth factor-like domains protein 6 [Pomacea canaliculata]
XLOC-004358	0	2.43291	0.847	0.203	0	3	[Uniprot/Swissprot]|no similarity||[RefSeqProtSlim]|no similarity
XLOC-019078	0	2.41084	0.533	0.066	0	3	[Uniprot/Swissprot]|e-value:6e-08|sp|Q80T32|AGRD1_MOUSE|Adhesion G-protein coupled receptor D1 OS=Mus musculus OX=10090 GN=Adgrd1 PE=2 SV=2||[RefSeqProtSlim]|e-value:4e-10|XP_011477730.1|adhesion G-protein coupled receptor D1 isoform X2 [Oryzias latipes]
XLOC-017201	0	2.38972	0.789	0.213	0	3	[Uniprot/Swissprot]|e-value:6e-45|sp|Q80T79|CSMD3_MOUSE|CUB and sushi domain-containing protein 3 OS=Mus musculus OX=10090 GN=Csmd3 PE=1 SV=3||[RefSeqProtSlim]|e-value:9e-99|AAL40415.1|endonuclease/reverse transcriptase [Branchiostoma floridae]
XLOC-025908	0	2.3671	0.704	0.133	0	3	[RefSeqProtSlim]|e-value:1e-09|CAC9664876.1|Ofus.G131497 [Owenia fusiformis]||[Uniprot/Swissprot]|no similarity
XLOC-002522	0	2.356	0.766	0.134	0	3	[Uniprot/Swissprot]|e-value:3e-36|sp|B8WI85|USOM7_ACRMI|Uncharacterized skeletal organic matrix protein 7 OS=Acropora millepora OX=45264 PE=1 SV=1||[RefSeqProtSlim]|e-value:7e-30|UCK81558.1|lectin 2-2 [Arenicola marina]
XLOC-045764	0	2.26067	0.39	0.111	0	3	[Uniprot/Swissprot]|e-value:2e-40|sp|Q18579|ETS5_CAEEL|ETS domain-containing transcription factor ets-5 OS=Caenorhabditis elegans OX=6239 GN=ets-5 PE=2 SV=1||[RefSeqProtSlim]|e-value:4e-148|XP_023814791.1|uncharacterized protein LOC111947977 [Oryzias latipes]
XLOC-014797	0	2.2348	0.793	0.227	0	3	[RefSeqProtSlim]|e-value:0,033|CAC9668011.1|Ofus.G1666 [Owenia fusiformis]||[Uniprot/Swissprot]|no similarity
XLOC-059421	0	2.19344	0.844	0.369	0	3	[Uniprot/Swissprot]|e-value:2e-20|sp|Q91VW3|SH3L3_MOUSE|SH3 domain-binding glutamic acid-rich-like protein 3 OS=Mus musculus OX=10090 GN=Sh3bgrl3 PE=1 SV=1||[RefSeqProtSlim]|e-value:2e-22|CAD5123885.1|DgyrCDS12192 [Dimorphilus gyrociliatus]
XLOC-021469	0	2.17688	0.505	0.15	0	3	[Uniprot/Swissprot]|e-value:5e-07|sp|Q98943|CASP2_CHICK|Caspase-2 OS=Gallus gallus OX=9031 GN=CASP2 PE=2 SV=2||[RefSeqProtSlim]|e-value:3e-11|XP_035673974.1|uncharacterized protein LOC118414205 [Branchiostoma floridae]
XLOC-037612	0	2.17296	0.405	0.041	0	3	[Uniprot/Swissprot]|e-value:8e-83|sp|P10079|FBP1_STRPU|Fibropellin-1 OS=Strongylocentrotus purpuratus OX=7668 GN=EGF1 PE=1 SV=2||[RefSeqProtSlim]|e-value:1e-91|XP_011432364.2|fibropellin-1 isoform X1 [Crassostrea gigas]
XLOC-047336	0	2.14858	0.375	0.084	0	3	[Uniprot/Swissprot]|e-value:6e-10|sp|B0UZC8|VWC2L_DANRE|von Willebrand factor C domain-containing protein 2-like OS=Danio rerio OX=7955 GN=vwc2l PE=2 SV=1||[RefSeqProtSlim]|e-value:6e-15|CAC9650244.1|Ofus.G10958 [Owenia fusiformis]
XLOC-022791	0	2.12921	0.582	0.111	0	3	[Uniprot/Swissprot]|e-value:2e-72|sp|A2AP18|PLCH2_MOUSE|1-phosphatidylinositol 4,5-bisphosphate phosphodiesterase eta-2 OS=Mus musculus OX=10090 GN=Plch2 PE=1 SV=2||[RefSeqProtSlim]|e-value:2e-80|CAC9653920.1|Ofus.G101637 [Owenia fusiformis]
XLOC-037825	0	2.11581	0.748	0.128	0	3	[Uniprot/Swissprot]|e-value:7e-41|sp|O15393|TMPS2_HUMAN|Transmembrane protease serine 2 OS=Homo sapiens OX=9606 GN=TMPRSS2 PE=1 SV=3||[RefSeqProtSlim]|e-value:2e-42|XP_023813695.1|prostasin [Oryzias latipes]
XLOC-026153	0	2.11535	0.298	0.05	0	3	[Uniprot/Swissprot]|e-value:4e-65|sp|Q99542|MMP19_HUMAN|Matrix metalloproteinase-19 OS=Homo sapiens OX=9606 GN=MMP19 PE=1 SV=1||[RefSeqProtSlim]|e-value:2e-178|AOD41303.1|matrix metalloproteinase-19-like protein, partial [Perinereis aibuhitensis]
XLOC-045473	0	2.10069	0.682	0.126	0	3	[Uniprot/Swissprot]|no similarity||[RefSeqProtSlim]|no similarity
XLOC-044591	0	2.08901	0.513	0.083	0	3	[Uniprot/Swissprot]|no similarity||[RefSeqProtSlim]|no similarity
XLOC-022779	0	2.07652	0.462	0.043	0	3	[Uniprot/Swissprot]|no similarity||[RefSeqProtSlim]|no similarity
XLOC-000719	0	2.0558	0.441	0.048	0	3	[RefSeqProtSlim]|e-value:8e-11|OWF38147.1|Leukemia inhibitory factor receptor [Mizuhopecten yessoensis]||[Uniprot/Swissprot]|no similarity
XLOC-059335	0	2.04539	0.437	0.031	0	3	[Uniprot/Swissprot]|e-value:6e-33|sp|Q9VN14|CONT_DROME|Contactin OS=Drosophila melanogaster OX=7227 GN=Cont PE=1 SV=2||[RefSeqProtSlim]|e-value:2e-32|AAF52137.2|contactin [Drosophila melanogaster]
XLOC-005088	0	2.04206	0.436	0.038	0	3	[Uniprot/Swissprot]|e-value:1e-30|sp|O96790|DPGN_DIPMA|Serine protease inhibitor dipetalogastin (Fragment) OS=Dipetalogaster maximus OX=72496 PE=1 SV=2||[RefSeqProtSlim]|e-value:2e-78|XP_021365278.1|serine protease inhibitor dipetalogastin-like isoform X2 [Mizuhopecten yessoensis]
XLOC-047499	0	2.02175	0.373	0.025	0	3	[Uniprot/Swissprot]|no similarity||[RefSeqProtSlim]|no similarity
XLOC-063019	0	2.01372	0.394	0.06	0	3	[Uniprot/Swissprot]|e-value:2e-79|sp|P51512|MMP16_HUMAN|Matrix metalloproteinase-16 OS=Homo sapiens OX=9606 GN=MMP16 PE=1 SV=2||[RefSeqProtSlim]|e-value:3e-120|XP_025079654.1|matrix metalloproteinase-14-like [Pomacea canaliculata]
XLOC-056047	0	1.99705	0.489	0.062	0	3	[Uniprot/Swissprot]|e-value:3e-59|sp|Q924X6|LRP8_MOUSE|Low-density lipoprotein receptor-related protein 8 OS=Mus musculus OX=10090 GN=Lrp8 PE=1 SV=2||[RefSeqProtSlim]|e-value:2e-62|BAC30054.2|unnamed protein product [Mus musculus]
XLOC-050031	0	1.97399	0.34	0.012	0	3	[Uniprot/Swissprot]|e-value:6e-28|sp|Q8N2E2|VWDE_HUMAN|von Willebrand factor D and EGF domain-containing protein OS=Homo sapiens OX=9606 GN=VWDE PE=2 SV=4||[RefSeqProtSlim]|e-value:3e-89|CAC9481684.1|Ofus.G013851 [Owenia fusiformis]
XLOC-003505	0	1.95822	0.458	0.069	0	3	[RefSeqProtSlim]|e-value:4e-22|VDI71037.1|Hypothetical predicted protein [Mytilus galloprovincialis]||[Uniprot/Swissprot]|no similarity
XLOC-047498	0	1.95146	0.376	0.043	0	3	[Uniprot/Swissprot]|e-value:1e-49|sp|P0C6B8|SVEP1_RAT|Sushi, von Willebrand factor type A, EGF and pentraxin domain-containing protein 1 OS=Rattus norvegicus OX=10116 GN=Svep1 PE=1 SV=1||[RefSeqProtSlim]|e-value:1e-61|XP_035663520.1|sushi, von Willebrand factor type A, EGF and pentraxin domain-containing protein 1-like [Branchiostoma floridae]
XLOC-009862	0	1.94735	0.321	0.079	0	3	[Uniprot/Swissprot]|e-value:2e-138|sp|Q9Y345|SC6A5_HUMAN|Sodium- and chloride-dependent glycine transporter 2 OS=Homo sapiens OX=9606 GN=SLC6A5 PE=1 SV=3||[RefSeqProtSlim]|e-value:0,0|CAD5123410.1|DgyrCDS11761 [Dimorphilus gyrociliatus]
XLOC-000361	0	1.92175	0.363	0.052	0	3	[RefSeqProtSlim]|e-value:0,025|XP_019626721.1|PREDICTED: muscle M-line assembly protein unc-89-like [Branchiostoma belcheri]||[Uniprot/Swissprot]|no similarity
XLOC-025401	0	1.90468	0.37	0.062	0	3	[Uniprot/Swissprot]|e-value:2e-103|sp|Q9ULZ9|MMP17_HUMAN|Matrix metalloproteinase-17 OS=Homo sapiens OX=9606 GN=MMP17 PE=1 SV=4||[RefSeqProtSlim]|e-value:4e-151|XP_025090750.1|matrix metalloproteinase-2-like isoform X2 [Pomacea canaliculata]
XLOC-000739	0	1.89352	0.469	0.074	0	3	[Uniprot/Swissprot]|e-value:0,0|sp|Q8HZK2|DUOX2_PIG|Dual oxidase 2 OS=Sus scrofa OX=9823 GN=DUOX2 PE=1 SV=2||[RefSeqProtSlim]|e-value:0,0|CAC9669069.1|Ofus.G17117 [Owenia fusiformis]
XLOC-045808	0	1.89018	0.379	0.038	0	3	[Uniprot/Swissprot]|e-value:6e-57|sp|Q9D3D0|TTPAL_MOUSE|Alpha-tocopherol transfer protein-like OS=Mus musculus OX=10090 GN=Ttpal PE=1 SV=3||[RefSeqProtSlim]|e-value:3e-82|XP_035659471.1|alpha-tocopherol transfer protein-like isoform X2 [Branchiostoma floridae]
XLOC-027220	0	1.87861	0.497	0.078	0	3	[Uniprot/Swissprot]|e-value:0,0|sp|Q68FR8|TBA3_RAT|Tubulin alpha-3 chain OS=Rattus norvegicus OX=10116 GN=Tuba3a PE=2 SV=1||[RefSeqProtSlim]|e-value:0,0|OWF51016.1|Tubulin alpha-1A chain [Mizuhopecten yessoensis]
XLOC-024376	0	1.87563	0.325	0.014	0	3	[Uniprot/Swissprot]|e-value:1e-14|sp|A2AVA0|SVEP1_MOUSE|Sushi, von Willebrand factor type A, EGF and pentraxin domain-containing protein 1 OS=Mus musculus OX=10090 GN=Svep1 PE=1 SV=1||[RefSeqProtSlim]|e-value:2e-15|XP_035699678.1|sushi, von Willebrand factor type A, EGF and pentraxin domain-containing protein 1-like isoform X1 [Branchiostoma floridae]
XLOC-033995	0	1.87012	0.254	0.056	0	3	[RefSeqProtSlim]|e-value:6e-70|CAC9532138.1|Ofus.G032638 [Owenia fusiformis]||[Uniprot/Swissprot]|no similarity
XLOC-060712	0	1.86447	0.342	0.068	0	3	[Uniprot/Swissprot]|e-value:5e-35|sp|O75594|PGRP1_HUMAN|Peptidoglycan recognition protein 1 OS=Homo sapiens OX=9606 GN=PGLYRP1 PE=1 SV=1||[RefSeqProtSlim]|e-value:4e-49|XP_011422763.3|peptidoglycan-recognition protein SC2 [Crassostrea gigas]
XLOC-020142	0	1.85543	0.456	0.071	0	3	[Uniprot/Swissprot]|e-value:6e-05|sp|A5A4L1|GHSR_MUSPF|Growth hormone secretagogue receptor type 1 OS=Mustela putorius furo OX=9669 GN=GHSR PE=2 SV=1||[RefSeqProtSlim]|e-value:4e-50|CAD5111411.1|unnamed protein product [Dimorphilus gyrociliatus]
XLOC-050139	0	1.84619	0.69	0.108	0	3	[Uniprot/Swissprot]|no similarity||[RefSeqProtSlim]|no similarity
XLOC-004956	0	1.83604	0.346	0.075	0	3	[Uniprot/Swissprot]|e-value:1e-35|sp|A0JN71|SASH3_BOVIN|SAM and SH3 domain-containing protein 3 OS=Bos taurus OX=9913 GN=SASH3 PE=2 SV=2||[RefSeqProtSlim]|e-value:4e-35|CAC9495456.1|Ofus.G021298 [Owenia fusiformis]
XLOC-055465	0	1.83508	0.637	0.243	0	3	[Uniprot/Swissprot]|e-value:5e-85|sp|O01393|UNC9_CAEEL|Innexin unc-9 OS=Caenorhabditis elegans OX=6239 GN=unc-9 PE=1 SV=1||[RefSeqProtSlim]|e-value:3e-140|CAD5119303.1|DgyrCDS7931 [Dimorphilus gyrociliatus]
XLOC-001147	0	1.82608	0.491	0.087	0	3	[Uniprot/Swissprot]|e-value:1e-32|sp|Q6DDK3|DOXA1_XENLA|Dual oxidase maturation factor 1 OS=Xenopus laevis OX=8355 GN=duoxa1 PE=2 SV=1||[RefSeqProtSlim]|e-value:4e-108|CAC9669071.1|Ofus.G1777 [Owenia fusiformis]
XLOC-011761	0	1.801	0.356	0.099	0	3	[Uniprot/Swissprot]|e-value:3e-32|sp|Q9W6B3|RARB_COTJA|Retinoic acid receptor beta OS=Coturnix japonica OX=93934 GN=RARB PE=2 SV=1||[RefSeqProtSlim]|e-value:2e-59|XP_021349493.1|nuclear hormone receptor E75-like isoform X2 [Mizuhopecten yessoensis]
XLOC-002485	0	1.79703	0.693	0.24	0	3	[Uniprot/Swissprot]|e-value:4e-42|sp|P55008|AIF1_HUMAN|Allograft inflammatory factor 1 OS=Homo sapiens OX=9606 GN=AIF1 PE=1 SV=1||[RefSeqProtSlim]|e-value:2e-58|VDI02006.1|allograft inflammatory factor 1 [Mytilus galloprovincialis]
XLOC-018461	0	1.79235	0.471	0.149	0	3	[Uniprot/Swissprot]|e-value:2e-77|sp|A2AX52|CO6A4_MOUSE|Collagen alpha-4(VI) chain OS=Mus musculus OX=10090 GN=Col6a4 PE=1 SV=2||[RefSeqProtSlim]|e-value:0,0|CAD5119952.1|DgyrCDS8533 [Dimorphilus gyrociliatus]
XLOC-037455	0	1.79187	0.34	0.014	0	3	[Uniprot/Swissprot]|no similarity||[RefSeqProtSlim]|no similarity
XLOC-000968	0	1.74652	0.58	0.193	0	3	[Uniprot/Swissprot]|e-value:4e-70|sp|Q03412|UNC7_CAEEL|Innexin unc-7 OS=Caenorhabditis elegans OX=6239 GN=unc-7 PE=1 SV=1||[RefSeqProtSlim]|e-value:1e-123|CAD5126052.1|unnamed protein product [Dimorphilus gyrociliatus]
XLOC-040306	0	1.69907	0.577	0.165	0	3	[Uniprot/Swissprot]|no similarity||[RefSeqProtSlim]|no similarity
XLOC-050711	0	1.68362	0.404	0.071	0	3	[Uniprot/Swissprot]|e-value:4e-09|sp|Q9NZR2|LRP1B_HUMAN|Low-density lipoprotein receptor-related protein 1B OS=Homo sapiens OX=9606 GN=LRP1B PE=1 SV=2||[RefSeqProtSlim]|e-value:2e-11|XP_019639355.1|PREDICTED: low-density lipoprotein receptor-related protein 6-like [Branchiostoma belcheri]
XLOC-014686	0	1.68254	0.323	0.028	0	3	[Uniprot/Swissprot]|e-value:5e-87|sp|P23049|SEA_AVIET|Tyrosine-protein kinase transforming protein SEA OS=Avian erythroblastosis virus (strain S13) OX=11863 GN=V-SEA PE=3 SV=2||[RefSeqProtSlim]|e-value:1e-95|XP_019620337.1|PREDICTED: hepatocyte growth factor receptor-like, partial [Branchiostoma belcheri]
XLOC-001847	0	1.66694	0.42	0.079	0	3	[Uniprot/Swissprot]|e-value:1e-168|sp|B0JZG0|S23A2_XENTR|Solute carrier family 23 member 2 OS=Xenopus tropicalis OX=8364 GN=slc23a2 PE=2 SV=1||[RefSeqProtSlim]|e-value:0,0|XP_035688869.1|solute carrier family 23 member 1-like isoform X1 [Branchiostoma floridae]
XLOC-043760	0	1.66598	0.32	0.031	0	3	[Uniprot/Swissprot]|e-value:4e-27|sp|Q6NY73|L3BPB_DANRE|Galectin-3-binding protein B OS=Danio rerio OX=7955 GN=lgals3bpb PE=2 SV=1||[RefSeqProtSlim]|e-value:1e-28|VDI59665.1|Hypothetical predicted protein, partial [Mytilus galloprovincialis]
XLOC-003902	0	1.65876	0.757	0.413	0	3	[Uniprot/Swissprot]|e-value:0,047|sp|A7X3M3|3NX1_PSAMO|Toxin 3FTx-Psa1 OS=Psammophis mossambicus OX=234064 PE=3 SV=1||[RefSeqProtSlim]|e-value:4e-11|UCK81631.1|toxin-TOLIP domain-containing protein [Arenicola marina]
XLOC-055853	0	1.64523	0.946	0.579	0	3	[Uniprot/Swissprot]|no similarity||[RefSeqProtSlim]|no similarity
XLOC-019080	0	1.63614	0.707	0.197	0	3	[Uniprot/Swissprot]|e-value:4e-04|sp|Q80T32|AGRD1_MOUSE|Adhesion G-protein coupled receptor D1 OS=Mus musculus OX=10090 GN=Adgrd1 PE=2 SV=2||[RefSeqProtSlim]|e-value:1e-10|CAC9618095.1|Ofus.G08937, partial [Owenia fusiformis]
XLOC-021525	0	1.62718	0.397	0.069	0	3	[Uniprot/Swissprot]|e-value:9e-42|sp|O76357|ILYS3_CAEEL|Invertebrate-type lysozyme 3 OS=Caenorhabditis elegans OX=6239 GN=ilys-3 PE=1 SV=1||[RefSeqProtSlim]|e-value:2e-39|CAC9569130.1|Ofus.G052442 [Owenia fusiformis]
XLOC-066886	0	1.62158	0.355	0.038	0	3	[Uniprot/Swissprot]|e-value:4e-06|sp|Q8I2A6|CBPZ1_PLAF7|Putative zinc carboxypeptidase PFA0170c OS=Plasmodium falciparum (isolate 3D7) OX=36329 GN=PFA0170c PE=1 SV=1||[RefSeqProtSlim]|e-value:2e-06|XP_019637765.1|PREDICTED: tripartite motif-containing protein 2-like [Branchiostoma belcheri]
XLOC-046226	0	1.61035	0.407	0.103	0	3	[RefSeqProtSlim]|e-value:0,066|XP_021324603.1|prostate stem cell antigen-like [Danio rerio]||[Uniprot/Swissprot]|no similarity
XLOC-046694	0	1.60691	0.638	0.186	0	3	[RefSeqProtSlim]|e-value:0,036|VDI80562.1|Hypothetical predicted protein [Mytilus galloprovincialis]||[Uniprot/Swissprot]|no similarity
XLOC-037865	0	1.57546	0.369	0.114	0	3	[Uniprot/Swissprot]|e-value:0,020|sp|Q7XUW4|KOR2_ORYSJ|Potassium channel KOR2 OS=Oryza sativa subsp. japonica OX=39947 GN=Os04g0445000 PE=2 SV=2||[RefSeqProtSlim]|e-value:0,005|OWF37424.1|Uncharacterized protein C2orf16 [Mizuhopecten yessoensis]
XLOC-067165	0	1.56384	0.346	0.055	0	3	[Uniprot/Swissprot]|e-value:7e-37|sp|P20241|NRG_DROME|Neuroglian OS=Drosophila melanogaster OX=7227 GN=Nrg PE=1 SV=2||[RefSeqProtSlim]|e-value:2e-60|CAC9564063.1|Ofus.G05814 [Owenia fusiformis]
XLOC-003726	0	1.55189	0.555	0.174	0	3	[Uniprot/Swissprot]|e-value:8e-63|sp|Q01617|CPO_DROME|Protein couch potato OS=Drosophila melanogaster OX=7227 GN=cpo PE=2 SV=4||[RefSeqProtSlim]|e-value:5e-149|XP_011425133.2|U1 small nuclear ribonucleoprotein A isoform X4 [Crassostrea gigas]
XLOC-014505	0	1.5474	0.388	0.064	0	3	[Uniprot/Swissprot]|e-value:5e-91|sp|Q00651|ITA4_MOUSE|Integrin alpha-4 OS=Mus musculus OX=10090 GN=Itga4 PE=1 SV=1||[RefSeqProtSlim]|e-value:2e-119|CAC9666018.1|Ofus.G141069 [Owenia fusiformis]
XLOC-027371	0	1.523	0.52	0.147	0	3	[Uniprot/Swissprot]|e-value:3e-38|sp|Q6TEK3|VKORL_RAT|Vitamin K epoxide reductase complex subunit 1-like protein 1 OS=Rattus norvegicus OX=10116 GN=Vkorc1l1 PE=1 SV=1||[RefSeqProtSlim]|e-value:2e-48|CAC9501307.1|Ofus.G022577 [Owenia fusiformis]
XLOC-060867	0	1.52132	0.305	0.041	0	3	[Uniprot/Swissprot]|e-value:1e-24|sp|P11584|ITBX_DROME|Integrin beta-PS OS=Drosophila melanogaster OX=7227 GN=mys PE=1 SV=3||[RefSeqProtSlim]|e-value:9e-26|XP_019615353.1|PREDICTED: integrin beta-1-A-like [Branchiostoma belcheri]
XLOC-021511	0	1.51902	0.278	0.034	0	3	[Uniprot/Swissprot]|no similarity||[RefSeqProtSlim]|no similarity
XLOC-046321	0	1.50443	0.264	0.009	0	3	[RefSeqProtSlim]|e-value:7e-04|CAC9537287.1|Ofus.G033349 [Owenia fusiformis]||[Uniprot/Swissprot]|no similarity
XLOC-003916	0	1.50162	0.32	0.071	0	3	[Uniprot/Swissprot]|e-value:7e-04|sp|Q6DJ83|CADM2_XENTR|Cell adhesion molecule 2 OS=Xenopus tropicalis OX=8364 GN=cadm2 PE=2 SV=1||[RefSeqProtSlim]|e-value:8e-06|AAF46967.2|sidestep V, isoform A [Drosophila melanogaster]
XLOC-012707	0	1.50151	0.705	0.318	0	3	[Uniprot/Swissprot]|e-value:3e-85|sp|Q7LHG5|YI31B_YEAST|Transposon Ty3-I Gag-Pol polyprotein OS=Saccharomyces cerevisiae (strain ATCC 204508 / S288c) OX=559292 GN=TY3B-I PE=1 SV=2||[RefSeqProtSlim]|e-value:5e-157|XP_021349841.1|uncharacterized protein LOC110448106 [Mizuhopecten yessoensis]
XLOC-045959	0	1.4864	0.413	0.079	0	3	[Uniprot/Swissprot]|no similarity||[RefSeqProtSlim]|no similarity
XLOC-044417	0	1.45528	0.336	0.065	0	3	[Uniprot/Swissprot]|e-value:1e-178|sp|Q9Y345|SC6A5_HUMAN|Sodium- and chloride-dependent glycine transporter 2 OS=Homo sapiens OX=9606 GN=SLC6A5 PE=1 SV=3||[RefSeqProtSlim]|e-value:0,0|XP_012944276.1|sodium- and chloride-dependent glycine transporter 1 [Aplysia californica]
XLOC-066981	0	1.41842	0.31	0.045	0	3	[Uniprot/Swissprot]|e-value:0,004|sp|P17257|F167B_MOUSE|Protein FAM167B OS=Mus musculus OX=10090 GN=Fam167b PE=2 SV=2||[RefSeqProtSlim]|e-value:2e-06|PVD31832.1|hypothetical protein C0Q70_07250 [Pomacea canaliculata]
XLOC-005225	0	1.41606	0.546	0.202	0	3	[Uniprot/Swissprot]|e-value:2e-93|sp|P27216|ANX13_HUMAN|Annexin A13 OS=Homo sapiens OX=9606 GN=ANXA13 PE=1 SV=3||[RefSeqProtSlim]|e-value:8e-111|XP_019645183.1|PREDICTED: annexin A7-like isoform X2 [Branchiostoma belcheri]
XLOC-034357	0	1.41475	0.355	0.127	0	3	[RefSeqProtSlim]|e-value:6e-23|CAD5114477.1|DgyrCDS3601 [Dimorphilus gyrociliatus]||[Uniprot/Swissprot]|no similarity
XLOC-044466	0	1.40926	0.546	0.224	0	3	[Uniprot/Swissprot]|e-value:6e-34|sp|Q6DG99|KCTD6_DANRE|BTB/POZ domain-containing protein KCTD6 OS=Danio rerio OX=7955 GN=kctd6 PE=2 SV=1||[RefSeqProtSlim]|e-value:3e-52|OWF54174.1|BTB/POZ domain-containing protein KCTD21 [Mizuhopecten yessoensis]
XLOC-038645	0	1.40582	0.252	0.062	0	3	[Uniprot/Swissprot]|e-value:7e-34|sp|Q9EPQ7|STAR5_MOUSE|StAR-related lipid transfer protein 5 OS=Mus musculus OX=10090 GN=Stard5 PE=1 SV=2||[RefSeqProtSlim]|e-value:4e-42|CAC9608949.1|Ofus.G071774 [Owenia fusiformis]
XLOC-003966	0	1.40469	0.314	0.045	0	3	[Uniprot/Swissprot]|e-value:2e-14|sp|Q95SX7|RTBS_DROME|Probable RNA-directed DNA polymerase from transposon BS OS=Drosophila melanogaster OX=7227 GN=RTase PE=2 SV=1||[RefSeqProtSlim]|e-value:3e-85|CAD5117265.1|unnamed protein product [Dimorphilus gyrociliatus]
XLOC-012199	1.51968e-245	1.39562	0.347	0.187	7.85234e-241	3	[Uniprot/Swissprot]|e-value:2e-38|sp|Q7M456|RNOY_CRAGI|Ribonuclease Oy OS=Crassostrea gigas OX=29159 PE=1 SV=1||[RefSeqProtSlim]|e-value:9e-43|AYQ58237.1|rnaset2 [Hirudo verbana]
XLOC-000029	0	1.38626	0.256	0.022	0	3	[Uniprot/Swissprot]|e-value:1e-94|sp|Q15262|PTPRK_HUMAN|Receptor-type tyrosine-protein phosphatase kappa OS=Homo sapiens OX=9606 GN=PTPRK PE=1 SV=2||[RefSeqProtSlim]|e-value:6e-139|XP_034314324.1|receptor-type tyrosine-protein phosphatase kappa isoform X1 [Crassostrea gigas]
XLOC-066882	0	1.37786	0.402	0.13	0	3	[Uniprot/Swissprot]|e-value:2e-58|sp|O96785|HUNB_CLOAL|Protein hunchback (Fragment) OS=Clogmia albipunctata OX=85120 GN=hb PE=2 SV=1||[RefSeqProtSlim]|e-value:2e-134|CAC9672033.1|Ofus.G21215 [Owenia fusiformis]
XLOC-044705	0	1.36928	0.3	0.062	0	3	[Uniprot/Swissprot]|e-value:9e-17|sp|Q95SX7|RTBS_DROME|Probable RNA-directed DNA polymerase from transposon BS OS=Drosophila melanogaster OX=7227 GN=RTase PE=2 SV=1||[RefSeqProtSlim]|e-value:9e-51|VDH89347.1|Hypothetical predicted protein [Mytilus galloprovincialis]
XLOC-055546	0	1.36442	0.293	0.041	0	3	[Uniprot/Swissprot]|e-value:4e-05|sp|Q13018|PLA2R_HUMAN|Secretory phospholipase A2 receptor OS=Homo sapiens OX=9606 GN=PLA2R1 PE=1 SV=2||[RefSeqProtSlim]|e-value:6e-11|ADB55614.1|CD209, partial [Oryzias latipes]
XLOC-040018	0	1.35469	0.324	0.068	0	3	[Uniprot/Swissprot]|e-value:2e-55|sp|Q24248|ARA_DROME|Homeobox protein araucan OS=Drosophila melanogaster OX=7227 GN=ara PE=1 SV=2||[RefSeqProtSlim]|e-value:1e-96|VDI40660.1|Hypothetical predicted protein, partial [Mytilus galloprovincialis]
XLOC-027157	0	1.35094	0.686	0.346	0	3	[Uniprot/Swissprot]|e-value:2e-97|sp|Q9JM76|ARPC3_MOUSE|Actin-related protein 2/3 complex subunit 3 OS=Mus musculus OX=10090 GN=Arpc3 PE=1 SV=3||[RefSeqProtSlim]|e-value:1e-99|XP_021370482.1|actin-related protein 2/3 complex subunit 3-like [Mizuhopecten yessoensis]
XLOC-039548	0	1.34892	0.304	0.048	0	3	[Uniprot/Swissprot]|e-value:7e-33|sp|Q9ET66|PI16_MOUSE|Peptidase inhibitor 16 OS=Mus musculus OX=10090 GN=Pi16 PE=1 SV=2||[RefSeqProtSlim]|e-value:5e-67|CAD5125017.1|DgyrCDS13254 [Dimorphilus gyrociliatus]
XLOC-056158	0	1.34758	0.298	0.043	0	3	[Uniprot/Swissprot]|e-value:1e-23|sp|O01393|UNC9_CAEEL|Innexin unc-9 OS=Caenorhabditis elegans OX=6239 GN=unc-9 PE=1 SV=1||[RefSeqProtSlim]|e-value:2e-35|QIC55126.1|innexin 2 [Lymnaea stagnalis]
XLOC-011997	0	1.34628	0.341	0.088	0	3	[Uniprot/Swissprot]|e-value:7e-77|sp|Q7LHG5|YI31B_YEAST|Transposon Ty3-I Gag-Pol polyprotein OS=Saccharomyces cerevisiae (strain ATCC 204508 / S288c) OX=559292 GN=TY3B-I PE=1 SV=2||[RefSeqProtSlim]|e-value:0,0|XP_012936936.1|uncharacterized protein K02A2.6-like [Aplysia californica]
XLOC-001404	0	1.34293	0.764	0.473	0	3	[Uniprot/Swissprot]|e-value:4e-135|sp|Q26636|CATL_SARPE|Cathepsin L OS=Sarcophaga peregrina OX=7386 PE=1 SV=1||[RefSeqProtSlim]|e-value:2e-160|CAD5110854.1|DgyrCDS220 [Dimorphilus gyrociliatus]
XLOC-037132	0	1.32178	0.575	0.238	0	3	[Uniprot/Swissprot]|e-value:1e-28|sp|Q9XSK2|CD63_BOVIN|CD63 antigen OS=Bos taurus OX=9913 GN=CD63 PE=2 SV=4||[RefSeqProtSlim]|e-value:1e-33|CAD5115797.1|DgyrCDS4740 [Dimorphilus gyrociliatus]
XLOC-009376	0	1.30782	0.275	0.111	0	3	[Uniprot/Swissprot]|e-value:1e-08|sp|Q11098|TSP17_CAEEL|Tetraspanin-17 OS=Caenorhabditis elegans OX=6239 GN=tsp-17 PE=1 SV=4||[RefSeqProtSlim]|e-value:2e-25|CAC9616081.1|Ofus.G08365 [Owenia fusiformis]
XLOC-027672	0	1.30408	0.313	0.073	0	3	[Uniprot/Swissprot]|e-value:2e-17|sp|Q6R5A3|TRPV1_CAVPO|Transient receptor potential cation channel subfamily V member 1 OS=Cavia porcellus OX=10141 GN=Trpv1 PE=2 SV=1||[RefSeqProtSlim]|e-value:2e-58|CAC9655123.1|Ofus.G101922, partial [Owenia fusiformis]
XLOC-050964	1.08658e-101	1.30208	0.283	0.182	5.61446e-97	3	[Uniprot/Swissprot]|e-value:1e-133|sp|Q9NFT7|HXK2_DROME|Hexokinase type 2 OS=Drosophila melanogaster OX=7227 GN=Hex-t2 PE=2 SV=4||[RefSeqProtSlim]|e-value:0,0|CAC9484242.1|Ofus.G014488 [Owenia fusiformis]
XLOC-002516	0	1.29853	0.423	0.15	0	3	[Uniprot/Swissprot]|e-value:0,0|sp|O94832|MYO1D_HUMAN|Unconventional myosin-Id OS=Homo sapiens OX=9606 GN=MYO1D PE=1 SV=2||[RefSeqProtSlim]|e-value:0,0|CAC9666502.1|Ofus.G142034 [Owenia fusiformis]
XLOC-014803	0	1.29521	0.811	0.263	0	3	[Uniprot/Swissprot]|e-value:3e-05|sp|Q5DAJ3|SJ055_SCHJA|Uncharacterized protein SJCHGC06055 OS=Schistosoma japonicum OX=6182 GN=SJCHGC06055 PE=3 SV=1||[RefSeqProtSlim]|e-value:5e-08|CAC9668011.1|Ofus.G1666 [Owenia fusiformis]
XLOC-044697	0	1.29464	0.305	0.068	0	3	[RefSeqProtSlim]|e-value:2e-09|CAD5118750.1|DgyrCDS7427 [Dimorphilus gyrociliatus]||[Uniprot/Swissprot]|no similarity
XLOC-003340	0	1.28606	0.303	0.088	0	3	[Uniprot/Swissprot]|e-value:1e-121|sp|P20303|GTR1_PIG|Solute carrier family 2, facilitated glucose transporter member 1 OS=Sus scrofa OX=9823 GN=SLC2A1 PE=2 SV=2||[RefSeqProtSlim]|e-value:0,0|CAD5118890.1|DgyrCDS7564 [Dimorphilus gyrociliatus]
XLOC-037591	0	1.27238	0.725	0.417	0	3	[Uniprot/Swissprot]|e-value:1e-28|sp|Q24799|MYPH_ECHGR|Myophilin OS=Echinococcus granulosus OX=6210 PE=2 SV=1||[RefSeqProtSlim]|e-value:3e-56|VDI10565.1|transgelin [Mytilus galloprovincialis]
XLOC-034128	0	1.26149	0.253	0.071	0	3	[Uniprot/Swissprot]|e-value:0,0|sp|Q9NV58|RN19A_HUMAN|E3 ubiquitin-protein ligase RNF19A OS=Homo sapiens OX=9606 GN=RNF19A PE=1 SV=3||[RefSeqProtSlim]|e-value:0,0|OWF44665.1|E3 ubiquitin-protein ligase RNF19A [Mizuhopecten yessoensis]
XLOC-024981	0	1.24967	0.305	0.057	0	3	[Uniprot/Swissprot]|e-value:1e-07|sp|P51471|OPSB_ANOCA|Blue-sensitive opsin OS=Anolis carolinensis OX=28377 PE=1 SV=1||[RefSeqProtSlim]|e-value:4e-07|CAD5116786.1|DgyrCDS5636 [Dimorphilus gyrociliatus]
XLOC-009544	0	1.23477	0.28	0.061	0	3	[Uniprot/Swissprot]|e-value:6e-35|sp|P71668|LIPI_MYCTU|Esterase LipI OS=Mycobacterium tuberculosis (strain ATCC 25618 / H37Rv) OX=83332 GN=lipI PE=1 SV=1||[RefSeqProtSlim]|e-value:1e-76|CAC9664299.1|Ofus.G13455 [Owenia fusiformis]
XLOC-056046	0	1.23057	0.323	0.071	0	3	[Uniprot/Swissprot]|e-value:4e-59|sp|Q14114|LRP8_HUMAN|Low-density lipoprotein receptor-related protein 8 OS=Homo sapiens OX=9606 GN=LRP8 PE=1 SV=4||[RefSeqProtSlim]|e-value:4e-61|BAC30054.2|unnamed protein product [Mus musculus]
XLOC-039962	0	1.21611	0.629	0.288	0	3	[Uniprot/Swissprot]|e-value:0,067|sp|Q756Q3|NPC2_ASHGO|Phosphatidylglycerol/phosphatidylinositol transfer protein OS=Ashbya gossypii (strain ATCC 10895 / CBS 109.51 / FGSC 9923 / NRRL Y-1056) OX=284811 GN=NPC2 PE=3 SV=1||[RefSeqProtSlim]|e-value:2e-04|XP_019928834.2|uncharacterized protein LOC109617045 [Crassostrea gigas]
XLOC-051869	0	1.21285	0.39	0.097	0	3	[Uniprot/Swissprot]|e-value:3e-91|sp|Q95NR9|CALM_METSE|Calmodulin OS=Metridium senile OX=6116 PE=1 SV=3||[RefSeqProtSlim]|e-value:2e-90|CAG32387.1|hypothetical protein RCJMB04_24e7 [Gallus gallus]
XLOC-003787	0	1.2103	0.302	0.11	0	3	[Uniprot/Swissprot]|e-value:4e-64|sp|Q03347|RUNX1_MOUSE|Runt-related transcription factor 1 OS=Mus musculus OX=10090 GN=Runx1 PE=1 SV=1||[RefSeqProtSlim]|e-value:9e-110|OWF47496.1|Runt-related transcription factor 1 [Mizuhopecten yessoensis]
XLOC-019719	0	1.19381	0.339	0.104	0	3	[Uniprot/Swissprot]|e-value:4e-120|sp|Q62465|VAT1_MOUSE|Synaptic vesicle membrane protein VAT-1 homolog OS=Mus musculus OX=10090 GN=Vat1 PE=1 SV=3||[RefSeqProtSlim]|e-value:1e-129|CAC9673520.1|Ofus.G23383 [Owenia fusiformis]
XLOC-005224	0	1.19203	0.608	0.256	0	3	[Uniprot/Swissprot]|e-value:9e-103|sp|P26256|ANX12_HYDVU|Annexin-B12 OS=Hydra vulgaris OX=6087 GN=ANXB12 PE=1 SV=1||[RefSeqProtSlim]|e-value:2e-120|XP_019645183.1|PREDICTED: annexin A7-like isoform X2 [Branchiostoma belcheri]
XLOC-004746	1.73298e-276	1.18573	0.301	0.134	8.95446e-272	3	[Uniprot/Swissprot]|no similarity||[RefSeqProtSlim]|no similarity
XLOC-051584	0	1.18439	0.614	0.269	0	3	[Uniprot/Swissprot]|e-value:0,055|sp|Q09666|AHNK_HUMAN|Neuroblast differentiation-associated protein AHNAK OS=Homo sapiens OX=9606 GN=AHNAK PE=1 SV=2||[RefSeqProtSlim]|e-value:0,002|XP_019645757.1|PREDICTED: LOW QUALITY PROTEIN: neuroblast differentiation-associated protein AHNAK-like [Branchiostoma belcheri]
XLOC-054417	0	1.1796	0.836	0.517	0	3	[Uniprot/Swissprot]|e-value:9e-17|sp|O17389|TYB_CAEEL|Thymosin beta OS=Caenorhabditis elegans OX=6239 GN=tth-1 PE=1 SV=2||[RefSeqProtSlim]|e-value:4e-33|XP_016770365.1|thymosin beta isoform X1 [Apis mellifera]
XLOC-036447	0	1.17451	0.42	0.162	0	3	[Uniprot/Swissprot]|no similarity||[RefSeqProtSlim]|no similarity
XLOC-017864	0	1.1732	0.61	0.13	0	3	[Uniprot/Swissprot]|no similarity||[RefSeqProtSlim]|no similarity
XLOC-011557	0	1.173	0.724	0.43	0	3	[Uniprot/Swissprot]|e-value:8e-47|sp|Q4KLF8|ARPC5_RAT|Actin-related protein 2/3 complex subunit 5 OS=Rattus norvegicus OX=10116 GN=Arpc5 PE=1 SV=3||[RefSeqProtSlim]|e-value:4e-51|XP_019640949.1|PREDICTED: actin-related protein 2/3 complex subunit 5-like [Branchiostoma belcheri]
XLOC-004836	0	1.1728	0.582	0.301	0	3	[Uniprot/Swissprot]|e-value:0,0|sp|P27446|FYN_XIPHE|Tyrosine-protein kinase Fyn OS=Xiphophorus helleri OX=8084 GN=fyn PE=2 SV=3||[RefSeqProtSlim]|e-value:0,0|PVD35760.1|hypothetical protein C0Q70_02723 [Pomacea canaliculata]
XLOC-047245	0	1.16269	0.289	0.117	0	3	[Uniprot/Swissprot]|e-value:3e-141|sp|Q0EEE2|PTHD3_MOUSE|Patched domain-containing protein 3 OS=Mus musculus OX=10090 GN=Ptchd3 PE=1 SV=1||[RefSeqProtSlim]|e-value:0,0|CAC9674074.1|Ofus.G24383 [Owenia fusiformis]
XLOC-001832	0	1.16128	0.773	0.511	0	3	[Uniprot/Swissprot]|e-value:2e-93|sp|P40423|SQH_DROME|Myosin regulatory light chain sqh OS=Drosophila melanogaster OX=7227 GN=sqh PE=1 SV=1||[RefSeqProtSlim]|e-value:5e-97|AAI63800.1|Si:dkey-216e9.5 protein [Danio rerio]
XLOC-063923	0	1.15655	0.31	0.065	0	3	[Uniprot/Swissprot]|no similarity||[RefSeqProtSlim]|no similarity
XLOC-050170	0	1.15358	0.335	0.119	0	3	[Uniprot/Swissprot]|e-value:3e-91|sp|Q54TR1|CFAD_DICDI|Counting factor associated protein D OS=Dictyostelium discoideum OX=44689 GN=cfaD PE=1 SV=1||[RefSeqProtSlim]|e-value:0,0|CAC9661609.1|Ofus.G111767 [Owenia fusiformis]
XLOC-051353	0	1.14875	0.453	0.216	0	3	[RefSeqProtSlim]|e-value:7e-10|CAC9671877.1|Ofus.G201460 [Owenia fusiformis]||[Uniprot/Swissprot]|no similarity
XLOC-011877	0	1.14444	0.547	0.284	0	3	[Uniprot/Swissprot]|e-value:8e-106|sp|Q26534|CATL_SCHMA|Cathepsin L OS=Schistosoma mansoni OX=6183 GN=CL1 PE=2 SV=1||[RefSeqProtSlim]|e-value:4e-173|CAC9630901.1|Ofus.G09963, partial [Owenia fusiformis]
XLOC-023981	2.1357e-240	1.14346	0.295	0.142	1.10354e-235	3	[Uniprot/Swissprot]|e-value:4e-14|sp|A1ZA47|ZASP_DROME|PDZ and LIM domain protein Zasp OS=Drosophila melanogaster OX=7227 GN=Zasp52 PE=1 SV=2||[RefSeqProtSlim]|e-value:5e-29|CAC9653040.1|Ofus.G101456, partial [Owenia fusiformis]
XLOC-000812	0	1.13204	0.262	0.058	0	3	[Uniprot/Swissprot]|e-value:4e-16|sp|O70458|OSMR_MOUSE|Oncostatin-M-specific receptor subunit beta OS=Mus musculus OX=10090 GN=Osmr PE=1 SV=1||[RefSeqProtSlim]|e-value:5e-27|OWF38147.1|Leukemia inhibitory factor receptor [Mizuhopecten yessoensis]
XLOC-020197	0	1.12229	0.586	0.333	0	3	[Uniprot/Swissprot]|e-value:2e-92|sp|A0A1L8EXB5|AR1AB_XENLA|Actin-related protein 2/3 complex subunit 1A-B OS=Xenopus laevis OX=8355 GN=arpc1a-b PE=3 SV=1||[RefSeqProtSlim]|e-value:7e-91|BAA84685.1|Sid329p [Mus musculus]
XLOC-017122	0	1.11499	0.374	0.154	0	3	[Uniprot/Swissprot]|e-value:0,0|sp|Q15057|ACAP2_HUMAN|Arf-GAP with coiled-coil, ANK repeat and PH domain-containing protein 2 OS=Homo sapiens OX=9606 GN=ACAP2 PE=1 SV=3||[RefSeqProtSlim]|e-value:0,0|XP_025083084.1|arf-GAP with coiled-coil, ANK repeat and PH domain-containing protein 2-like isoform X4 [Pomacea canaliculata]
XLOC-050560	0	1.11155	0.655	0.349	0	3	[Uniprot/Swissprot]|e-value:4e-131|sp|Q8MPM1|GELS2_LUMTE|Gelsolin-like protein 2 OS=Lumbricus terrestris OX=6398 GN=gelsolin PE=1 SV=1||[RefSeqProtSlim]|e-value:4e-134|ATE46283.1|actin-modulating protein EWAM-P4 [Lumbricus terrestris]
XLOC-027851	0	1.10828	0.415	0.18	0	3	[Uniprot/Swissprot]|e-value:1e-134|sp|Q920A5|RISC_MOUSE|Retinoid-inducible serine carboxypeptidase OS=Mus musculus OX=10090 GN=Scpep1 PE=1 SV=2||[RefSeqProtSlim]|e-value:4e-158|XP_035694612.1|retinoid-inducible serine carboxypeptidase-like [Branchiostoma floridae]
XLOC-058434	0	1.09982	0.326	0.123	0	3	[Uniprot/Swissprot]|e-value:3e-86|sp|Q15311|RBP1_HUMAN|RalA-binding protein 1 OS=Homo sapiens OX=9606 GN=RALBP1 PE=1 SV=3||[RefSeqProtSlim]|e-value:4e-111|XP_021358685.1|ralA-binding protein 1-like [Mizuhopecten yessoensis]
XLOC-051388	0	1.09346	0.287	0.071	0	3	[Uniprot/Swissprot]|e-value:0,0|sp|Q69ZN7|MYOF_MOUSE|Myoferlin OS=Mus musculus OX=10090 GN=Myof PE=1 SV=2||[RefSeqProtSlim]|e-value:0,0|XP_034327821.1|myoferlin isoform X22 [Crassostrea gigas]
XLOC-050742	0	1.08794	0.27	0.082	0	3	[Uniprot/Swissprot]|no similarity||[RefSeqProtSlim]|no similarity
XLOC-051049	0	1.08398	0.91	0.657	0	3	[Uniprot/Swissprot]|e-value:8e-26|sp|Q6C0Y0|COFI_YARLI|Cofilin OS=Yarrowia lipolytica (strain CLIB 122 / E 150) OX=284591 GN=COF1 PE=3 SV=1||[RefSeqProtSlim]|e-value:3e-24|CAC9446636.1|Ofus.G01220 [Owenia fusiformis]
XLOC-049582	0	1.08251	0.33	0.085	0	3	[RefSeqProtSlim]|e-value:6e-04|CAC9667932.1|Ofus.G152187 [Owenia fusiformis]||[Uniprot/Swissprot]|no similarity
XLOC-052260	0	1.07577	0.429	0.192	0	3	[Uniprot/Swissprot]|e-value:6e-64|sp|Q91XQ5|CHSTF_MOUSE|Carbohydrate sulfotransferase 15 OS=Mus musculus OX=10090 GN=Chst15 PE=2 SV=1||[RefSeqProtSlim]|e-value:9e-66|XP_025075945.1|carbohydrate sulfotransferase 15-like [Pomacea canaliculata]
XLOC-024846	0	1.07218	0.384	0.155	0	3	[Uniprot/Swissprot]|e-value:2e-180|sp|B0R0D7|COR1C_DANRE|Coronin-1C-A OS=Danio rerio OX=7955 GN=coro1ca PE=2 SV=1||[RefSeqProtSlim]|e-value:0,0|XP_025093113.1|coronin-1C-like isoform X2 [Pomacea canaliculata]
XLOC-047275	0	1.04994	0.379	0.088	0	3	[Uniprot/Swissprot]|e-value:7e-05|sp|Q6DWJ6|GP139_HUMAN|Probable G-protein coupled receptor 139 OS=Homo sapiens OX=9606 GN=GPR139 PE=2 SV=1||[RefSeqProtSlim]|e-value:5e-28|CAD5121959.1|DgyrCDS10415 [Dimorphilus gyrociliatus]
XLOC-043472	0	1.04294	0.328	0.09	0	3	[RefSeqProtSlim]|e-value:4e-16|PVD34753.1|hypothetical protein C0Q70_06030 [Pomacea canaliculata]||[Uniprot/Swissprot]|no similarity
XLOC-025496	0	1.03906	0.511	0.253	0	3	[Uniprot/Swissprot]|no similarity||[RefSeqProtSlim]|no similarity
XLOC-003483	0	1.03419	0.394	0.12	0	3	[Uniprot/Swissprot]|e-value:0,0|sp|P28840|NEC1_RAT|Neuroendocrine convertase 1 OS=Rattus norvegicus OX=10116 GN=Pcsk1 PE=2 SV=1||[RefSeqProtSlim]|e-value:0,0|XP_017208229.1|neuroendocrine convertase 1 isoform X1 [Danio rerio]
XLOC-009853	0	1.0302	0.359	0.126	0	3	[Uniprot/Swissprot]|e-value:6e-13|sp|Q9VZW5|FMAR_DROME|FMRFamide receptor OS=Drosophila melanogaster OX=7227 GN=FMRFaR PE=2 SV=1||[RefSeqProtSlim]|e-value:4e-27|CAD5124494.1|unnamed protein product [Dimorphilus gyrociliatus]
XLOC-004683	0	1.01671	0.286	0.098	0	3	[Uniprot/Swissprot]|e-value:1e-174|sp|Q9H3G5|CPVL_HUMAN|Probable serine carboxypeptidase CPVL OS=Homo sapiens OX=9606 GN=CPVL PE=1 SV=2||[RefSeqProtSlim]|e-value:0,0|XP_011449426.2|probable serine carboxypeptidase CPVL isoform X1 [Crassostrea gigas]
XLOC-005679	0	1.00327	0.406	0.173	0	3	[Uniprot/Swissprot]|e-value:6e-149|sp|Q9BRS2|RIOK1_HUMAN|Serine/threonine-protein kinase RIO1 OS=Homo sapiens OX=9606 GN=RIOK1 PE=1 SV=2||[RefSeqProtSlim]|e-value:8e-172|XP_021354183.1|serine/threonine-protein kinase RIO1-like [Mizuhopecten yessoensis]
XLOC-024324	0	3.95539	0.476	0.046	0	4	[RefSeqProtSlim]|e-value:0,018|XP_025083489.1|uncharacterized protein LOC112557705 [Pomacea canaliculata]||[Uniprot/Swissprot]|no similarity
XLOC-051620	0	3.9396	0.545	0.042	0	4	[RefSeqProtSlim]|e-value:0,030|CAC9558014.1|Ofus.G043320 [Owenia fusiformis]||[Uniprot/Swissprot]|no similarity
XLOC-001405	0	3.79981	0.853	0.164	0	4	[Uniprot/Swissprot]|e-value:3e-141|sp|Q26636|CATL_SARPE|Cathepsin L OS=Sarcophaga peregrina OX=7386 PE=1 SV=1||[RefSeqProtSlim]|e-value:6e-163|CAD5110854.1|DgyrCDS220 [Dimorphilus gyrociliatus]
XLOC-060766	0	3.70387	0.658	0.045	0	4	[Uniprot/Swissprot]|e-value:0,026|sp|O76217|PE1_ANOGA|Peritrophin-1 OS=Anopheles gambiae OX=7165 GN=Aper1 PE=2 SV=2||[RefSeqProtSlim]|e-value:4e-18|PVD36264.1|hypothetical protein C0Q70_03242 [Pomacea canaliculata]
XLOC-051619	0	3.60347	0.508	0.033	0	4	[RefSeqProtSlim]|e-value:0,048|UCK81631.1|toxin-TOLIP domain-containing protein [Arenicola marina]||[Uniprot/Swissprot]|no similarity
XLOC-027207	0	3.55381	0.648	0.043	0	4	[Uniprot/Swissprot]|e-value:1e-29|sp|A9JTH1|NCLDA_DANRE|Neurocalcin-delta A OS=Danio rerio OX=7955 GN=ncalda PE=2 SV=1||[RefSeqProtSlim]|e-value:5e-40|CAD5115340.1|DgyrCDS4322 [Dimorphilus gyrociliatus]
XLOC-049666	0	3.25136	0.826	0.108	0	4	[Uniprot/Swissprot]|e-value:3e-04|sp|Q9WTS6|TEN3_MOUSE|Teneurin-3 OS=Mus musculus OX=10090 GN=Tenm3 PE=1 SV=1||[RefSeqProtSlim]|e-value:9e-04|XP_036009897.1|teneurin-3 isoform X14 [Mus musculus]
XLOC-036654	0	3.17026	0.551	0.031	0	4	[Uniprot/Swissprot]|e-value:8e-10|sp|Q95SX7|RTBS_DROME|Probable RNA-directed DNA polymerase from transposon BS OS=Drosophila melanogaster OX=7227 GN=RTase PE=2 SV=1||[RefSeqProtSlim]|e-value:1e-75|BAE46429.1|ORF2-encoded protein, partial [Danio rerio]
XLOC-052140	0	3.16681	0.769	0.084	0	4	[Uniprot/Swissprot]|e-value:1e-84|sp|O94739|CALM_PLEOS|Calmodulin OS=Pleurotus ostreatus OX=5322 GN=CMD1 PE=2 SV=3||[RefSeqProtSlim]|e-value:2e-84|ASQ43262.1|putative phototransduction, partial [Acromegalomma interruptum]
XLOC-022156	0	2.86393	0.906	0.314	0	4	[Uniprot/Swissprot]|no similarity||[RefSeqProtSlim]|no similarity
XLOC-044004	0	2.78493	0.698	0.073	0	4	[Uniprot/Swissprot]|e-value:1e-23|sp|Q8RZB5|CML10_ORYSJ|Probable calcium-binding protein CML10 OS=Oryza sativa subsp. japonica OX=39947 GN=CML10 PE=2 SV=1||[RefSeqProtSlim]|e-value:2e-29|CAC9617770.1|Ofus.G08899 [Owenia fusiformis]
XLOC-022444	0	2.7755	0.641	0.111	0	4	[Uniprot/Swissprot]|e-value:2e-11|sp|Q9I8L5|FA10A_DANRE|Fatty acid-binding protein 10-A, liver basic OS=Danio rerio OX=7955 GN=fabp10a PE=1 SV=1||[RefSeqProtSlim]|e-value:5e-24|QBA88387.1|Fatty acid binding protein [Platynereis dumerilii]
XLOC-047046	0	2.7303	0.719	0.073	0	4	[Uniprot/Swissprot]|no similarity||[RefSeqProtSlim]|no similarity
XLOC-015810	0	2.72284	0.434	0.019	0	4	[Uniprot/Swissprot]|e-value:5e-87|sp|Q1EHB4|SC5AC_HUMAN|Sodium-coupled monocarboxylate transporter 2 OS=Homo sapiens OX=9606 GN=SLC5A12 PE=2 SV=2||[RefSeqProtSlim]|e-value:8e-128|VDI07210.1|solute carrier family 5 (sodium-coupled monocarboxylate transporter), member 8/12 [Mytilus galloprovincialis]
XLOC-005006	0	2.70132	0.36	0.017	0	4	[Uniprot/Swissprot]|e-value:8e-12|sp|Q8IZJ3|CPMD8_HUMAN|C3 and PZP-like alpha-2-macroglobulin domain-containing protein 8 OS=Homo sapiens OX=9606 GN=CPAMD8 PE=1 SV=2||[RefSeqProtSlim]|e-value:1e-97|CAD5121951.1|DgyrCDS10412 [Dimorphilus gyrociliatus]
XLOC-049475	0	2.62018	0.682	0.092	0	4	[Uniprot/Swissprot]|no similarity||[RefSeqProtSlim]|no similarity
XLOC-011527	0	2.55806	0.507	0.054	0	4	[Uniprot/Swissprot]|e-value:8e-31|sp|Q460N5|PAR14_HUMAN|Protein mono-ADP-ribosyltransferase PARP14 OS=Homo sapiens OX=9606 GN=PARP14 PE=1 SV=3||[RefSeqProtSlim]|e-value:9e-43|XP_011487520.1|poly [ADP-ribose] polymerase 14 isoform X1 [Oryzias latipes]
XLOC-050936	0	2.54555	0.711	0.087	0	4	[Uniprot/Swissprot]|e-value:5e-04|sp|Q68DQ2|CRBG3_HUMAN|Very large A-kinase anchor protein OS=Homo sapiens OX=9606 GN=CRYBG3 PE=1 SV=3||[RefSeqProtSlim]|e-value:1e-37|UCK81497.1|ricin lectin domain-containing protein 6 [Arenicola marina]
XLOC-000916	0	2.5345	0.596	0.055	0	4	[Uniprot/Swissprot]|e-value:3e-05|sp|Q9D727|CF226_MOUSE|Uncharacterized protein C6orf226 homolog OS=Mus musculus OX=10090 PE=1 SV=1||[RefSeqProtSlim]|e-value:2e-11|XP_035667580.1|uncharacterized protein LOC118410155 [Branchiostoma floridae]
XLOC-062871	0	2.50612	0.383	0.033	0	4	[Uniprot/Swissprot]|e-value:1e-35|sp|Q2EMV9|PAR14_MOUSE|Protein mono-ADP-ribosyltransferase PARP14 OS=Mus musculus OX=10090 GN=Parp14 PE=1 SV=3||[RefSeqProtSlim]|e-value:8e-67|VDI45087.1|Hypothetical predicted protein [Mytilus galloprovincialis]
XLOC-050589	0	2.48621	0.35	0.043	0	4	[RefSeqProtSlim]|e-value:3e-61|XP_011446356.2|uncharacterized protein LOC105341499 [Crassostrea gigas]||[Uniprot/Swissprot]|no similarity
XLOC-062895	0	2.47041	0.358	0.027	0	4	[Uniprot/Swissprot]|e-value:3e-26|sp|Q2EMV9|PAR14_MOUSE|Protein mono-ADP-ribosyltransferase PARP14 OS=Mus musculus OX=10090 GN=Parp14 PE=1 SV=3||[RefSeqProtSlim]|e-value:3e-49|VDI00054.1|poly [ADP-ribose] polymerase 10/14/15 [Mytilus galloprovincialis]
XLOC-018342	0	2.45507	0.45	0.021	0	4	[Uniprot/Swissprot]|e-value:3e-04|sp|Q5WRN1|TSP21_CAEEL|Tetraspanin-21 OS=Caenorhabditis elegans OX=6239 GN=tsp-21 PE=1 SV=2||[RefSeqProtSlim]|e-value:5e-14|XP_025100322.1|tetraspanin-18-like isoform X4 [Pomacea canaliculata]
XLOC-043432	0	2.44348	0.379	0.028	0	4	[Uniprot/Swissprot]|e-value:9e-21|sp|Q95NT6|MTH2_DROYA|G-protein coupled receptor Mth2 OS=Drosophila yakuba OX=7245 GN=mth2 PE=3 SV=1||[RefSeqProtSlim]|e-value:2e-64|VDI34989.1|Hypothetical predicted protein [Mytilus galloprovincialis]
XLOC-015829	0	2.44127	0.436	0.09	0	4	[Uniprot/Swissprot]|e-value:1e-04|sp|Q7M4G1|FABP2_FASHE|Fatty acid-binding protein type 2 OS=Fasciola hepatica OX=6192 PE=1 SV=2||[RefSeqProtSlim]|e-value:3e-05|XP_011448183.2|fatty acid-binding protein homolog 5-like isoform X1 [Crassostrea gigas]
XLOC-001181	0	2.43435	0.558	0.044	0	4	[Uniprot/Swissprot]|e-value:2e-08|sp|O17450|PE48_CHRBE|Peritrophin-48 OS=Chrysomya bezziana OX=69364 PE=2 SV=1||[RefSeqProtSlim]|e-value:3e-16|XP_012937211.1|uncharacterized protein LOC106011595 [Aplysia californica]
XLOC-023140	0	2.40543	0.505	0.109	0	4	[Uniprot/Swissprot]|e-value:2e-20|sp|Q95SX7|RTBS_DROME|Probable RNA-directed DNA polymerase from transposon BS OS=Drosophila melanogaster OX=7227 GN=RTase PE=2 SV=1||[RefSeqProtSlim]|e-value:7e-95|AAL40415.1|endonuclease/reverse transcriptase [Branchiostoma floridae]
XLOC-060220	0	2.38977	0.25	0.013	0	4	[Uniprot/Swissprot]|e-value:4e-30|sp|Q8BM13|NOE2_MOUSE|Noelin-2 OS=Mus musculus OX=10090 GN=Olfm2 PE=1 SV=2||[RefSeqProtSlim]|e-value:9e-36|CAC9554892.1|Ofus.G042234 [Owenia fusiformis]
XLOC-025513	0	2.38944	0.456	0.056	0	4	[Uniprot/Swissprot]|e-value:7e-128|sp|Q9QXN5|MIOX_MOUSE|Inositol oxygenase OS=Mus musculus OX=10090 GN=Miox PE=1 SV=2||[RefSeqProtSlim]|e-value:2e-135|XP_019620051.1|PREDICTED: inositol oxygenase-like isoform X2 [Branchiostoma belcheri]
XLOC-024908	0	2.38343	0.614	0.054	0	4	[Uniprot/Swissprot]|no similarity||[RefSeqProtSlim]|no similarity
XLOC-010176	0	2.34572	0.619	0.062	0	4	[Uniprot/Swissprot]|no similarity||[RefSeqProtSlim]|no similarity
XLOC-014571	0	2.29578	0.424	0.034	0	4	[RefSeqProtSlim]|e-value:2e-11|VDI51481.1|regulatory factor X 4 [Mytilus galloprovincialis]||[Uniprot/Swissprot]|no similarity
XLOC-046122	0	2.29248	0.512	0.051	0	4	[Uniprot/Swissprot]|no similarity||[RefSeqProtSlim]|no similarity
XLOC-037014	0	2.26741	0.539	0.056	0	4	[Uniprot/Swissprot]|e-value:2e-57|sp|O00338|ST1C2_HUMAN|Sulfotransferase 1C2 OS=Homo sapiens OX=9606 GN=SULT1C2 PE=1 SV=1||[RefSeqProtSlim]|e-value:2e-59|XP_021351527.1|sulfotransferase 1C4-like [Mizuhopecten yessoensis]
XLOC-063668	0	2.24234	0.532	0.048	0	4	[RefSeqProtSlim]|e-value:1e-48|CAD5116904.1|DgyrCDS5747 [Dimorphilus gyrociliatus]||[Uniprot/Swissprot]|no similarity
XLOC-037767	0	2.21382	0.463	0.026	0	4	[Uniprot/Swissprot]|e-value:3e-22|sp|Q8N6F8|MET27_HUMAN|Methyltransferase-like protein 27 OS=Homo sapiens OX=9606 GN=METTL27 PE=1 SV=2||[RefSeqProtSlim]|e-value:2e-53|XP_019628411.1|PREDICTED: Williams-Beuren syndrome chromosomal region 27 protein-like [Branchiostoma belcheri]
XLOC-019687	0	2.20293	0.284	0.039	0	4	[Uniprot/Swissprot]|e-value:0,059|sp|Q2TB02|IKBD_MOUSE|NF-kappa-B inhibitor delta OS=Mus musculus OX=10090 GN=Nfkbid PE=1 SV=2||[RefSeqProtSlim]|e-value:5e-21|XP_021375597.1|uncharacterized protein LOC110464610 [Mizuhopecten yessoensis]
XLOC-005870	0	2.19653	0.561	0.055	0	4	[Uniprot/Swissprot]|no similarity||[RefSeqProtSlim]|no similarity
XLOC-050436	0	2.19572	0.484	0.122	0	4	[Uniprot/Swissprot]|e-value:2e-64|sp|E7E2N8|GILT_CARAU|Gamma-interferon-inducible lysosomal thiol reductase OS=Carassius auratus OX=7957 GN=ifi30 PE=1 SV=1||[RefSeqProtSlim]|e-value:4e-76|XP_019632567.1|PREDICTED: gamma-interferon-inducible-lysosomal thiol reductase-like [Branchiostoma belcheri]
XLOC-037568	0	2.17954	0.608	0.075	0	4	[RefSeqProtSlim]|e-value:4e-07|CAD5120437.1|DgyrCDS9006 [Dimorphilus gyrociliatus]||[Uniprot/Swissprot]|no similarity
XLOC-002835	0	2.13977	0.497	0.044	0	4	[Uniprot/Swissprot]|e-value:6e-27|sp|O96790|DPGN_DIPMA|Serine protease inhibitor dipetalogastin (Fragment) OS=Dipetalogaster maximus OX=72496 PE=1 SV=2||[RefSeqProtSlim]|e-value:7e-28|CAC9668132.1|Ofus.G16247 [Owenia fusiformis]
XLOC-038364	0	2.13841	0.645	0.144	0	4	[Uniprot/Swissprot]|e-value:4e-34|sp|P47728|CALB2_RAT|Calretinin OS=Rattus norvegicus OX=10116 GN=Calb2 PE=1 SV=1||[RefSeqProtSlim]|e-value:3e-39|XP_019629596.1|PREDICTED: calbindin-32-like isoform X7 [Branchiostoma belcheri]
XLOC-009274	0	2.11526	0.539	0.05	0	4	[Uniprot/Swissprot]|e-value:1e-13|sp|Q11098|TSP17_CAEEL|Tetraspanin-17 OS=Caenorhabditis elegans OX=6239 GN=tsp-17 PE=1 SV=4||[RefSeqProtSlim]|e-value:1e-58|CAD5119012.1|DgyrCDS7666 [Dimorphilus gyrociliatus]
XLOC-047066	0	2.08485	0.433	0.045	0	4	[Uniprot/Swissprot]|no similarity||[RefSeqProtSlim]|no similarity
XLOC-001110	0	2.08372	0.463	0.027	0	4	[Uniprot/Swissprot]|e-value:1e-05|sp|Q6ZFR0|XAT2_ORYSJ|Alpha-1,3-arabinosyltransferase XAT2 OS=Oryza sativa subsp. japonica OX=39947 GN=XAT2 PE=1 SV=1||[RefSeqProtSlim]|e-value:5e-06|CAD5116744.1|DgyrCDS5599 [Dimorphilus gyrociliatus]
XLOC-044443	0	2.06026	0.315	0.008	0	4	[Uniprot/Swissprot]|e-value:0,0|sp|Q80SU7|GVIN1_MOUSE|Interferon-induced very large GTPase 1 OS=Mus musculus OX=10090 GN=Gvin1 PE=1 SV=1||[RefSeqProtSlim]|e-value:0,0|VDI55361.1|Hypothetical predicted protein [Mytilus galloprovincialis]
XLOC-067127	0	2.05745	0.51	0.083	0	4	[Uniprot/Swissprot]|e-value:7e-15|sp|P49907|SEPP1_BOVIN|Selenoprotein P OS=Bos taurus OX=9913 GN=SELENOP PE=2 SV=2||[RefSeqProtSlim]|e-value:2e-17|CAC9570651.1|Ofus.G052815 [Owenia fusiformis]
XLOC-041638	0	2.05139	0.446	0.057	0	4	[Uniprot/Swissprot]|e-value:9e-06|sp|Q8CJ61|CKLF4_MOUSE|CKLF-like MARVEL transmembrane domain-containing protein 4 OS=Mus musculus OX=10090 GN=Cmtm4 PE=1 SV=1||[RefSeqProtSlim]|e-value:4e-32|CAD5122304.1|DgyrCDS10742 [Dimorphilus gyrociliatus]
XLOC-003580	0	2.05114	0.36	0.095	0	4	[Uniprot/Swissprot]|e-value:5e-145|sp|O97790|TBCD1_BOVIN|TBC1 domain family member 1 OS=Bos taurus OX=9913 GN=TBC1D1 PE=2 SV=2||[RefSeqProtSlim]|e-value:5e-170|XP_025087952.1|TBC1 domain family member 4-like isoform X3 [Pomacea canaliculata]
XLOC-054685	0	2.03449	0.456	0.079	0	4	[Uniprot/Swissprot]|e-value:2e-19|sp|P12104|FABPI_HUMAN|Fatty acid-binding protein, intestinal OS=Homo sapiens OX=9606 GN=FABP2 PE=1 SV=2||[RefSeqProtSlim]|e-value:2e-28|CAC9672731.1|Ofus.G22336 [Owenia fusiformis]
XLOC-026802	0	2.00868	0.555	0.078	0	4	[Uniprot/Swissprot]|e-value:6e-04|sp|Q80W68|KIRR1_MOUSE|Kin of IRRE-like protein 1 OS=Mus musculus OX=10090 GN=Kirrel1 PE=1 SV=1||[RefSeqProtSlim]|e-value:2e-09|CAC9673233.1|Ofus.G221255 [Owenia fusiformis]
XLOC-011529	0	1.98163	0.443	0.053	0	4	[Uniprot/Swissprot]|e-value:1e-94|sp|Q460N5|PAR14_HUMAN|Protein mono-ADP-ribosyltransferase PARP14 OS=Homo sapiens OX=9606 GN=PARP14 PE=1 SV=3||[RefSeqProtSlim]|e-value:3e-121|XP_035673943.1|protein mono-ADP-ribosyltransferase PARP14-like [Branchiostoma floridae]
XLOC-056733	0	1.97214	0.365	0.017	0	4	[RefSeqProtSlim]|e-value:5e-04|CAC9588879.1|Ofus.G061877 [Owenia fusiformis]||[Uniprot/Swissprot]|no similarity
XLOC-015409	0	1.96483	0.319	0.01	0	4	[Uniprot/Swissprot]|e-value:5e-82|sp|O70247|SC5A6_RAT|Sodium-dependent multivitamin transporter OS=Rattus norvegicus OX=10116 GN=Slc5a6 PE=1 SV=1||[RefSeqProtSlim]|e-value:3e-136|XP_021356512.1|sodium-coupled monocarboxylate transporter 1-like isoform X2 [Mizuhopecten yessoensis]
XLOC-037420	0	1.9524	0.387	0.031	0	4	[Uniprot/Swissprot]|e-value:0,015|sp|Q96NW4|ANR27_HUMAN|Ankyrin repeat domain-containing protein 27 OS=Homo sapiens OX=9606 GN=ANKRD27 PE=1 SV=2||[RefSeqProtSlim]|e-value:3e-06|XP_021340207.1|shematrin-like protein 1, partial [Mizuhopecten yessoensis]
XLOC-050934	0	1.92633	0.467	0.052	0	4	[Uniprot/Swissprot]|e-value:2e-05|sp|P0DPR1|HA33D_CBDP|Main hemagglutinin component type D OS=Clostridium botulinum D phage OX=29342 GN=ha-33 PE=1 SV=1||[RefSeqProtSlim]|e-value:1e-77|UCK81497.1|ricin lectin domain-containing protein 6 [Arenicola marina]
XLOC-000859	0	1.91258	0.389	0.106	0	4	[Uniprot/Swissprot]|e-value:2e-24|sp|P40220|RABP1_CHICK|Cellular retinoic acid-binding protein 1 OS=Gallus gallus OX=9031 GN=CRABP1 PE=2 SV=4||[RefSeqProtSlim]|e-value:7e-27|XP_004066909.1|cellular retinoic acid-binding protein 1 [Oryzias latipes]
XLOC-064430	0	1.90604	0.445	0.03	0	4	[RefSeqProtSlim]|e-value:1e-06|CAC9666597.1|Ofus.G142162 [Owenia fusiformis]||[Uniprot/Swissprot]|no similarity
XLOC-036069	0	1.90506	0.51	0.061	0	4	[Uniprot/Swissprot]|e-value:2e-52|sp|P25324|THTR_CHICK|Thiosulfate sulfurtransferase OS=Gallus gallus OX=9031 GN=TST PE=1 SV=1||[RefSeqProtSlim]|e-value:7e-76|OWF44897.1|Thiosulfate sulfurtransferase [Mizuhopecten yessoensis]
XLOC-039332	0	1.9	0.452	0.036	0	4	[Uniprot/Swissprot]|e-value:2e-30|sp|P24472|GSTA4_MOUSE|Glutathione S-transferase A4 OS=Mus musculus OX=10090 GN=Gsta4 PE=1 SV=3||[RefSeqProtSlim]|e-value:4e-50|AEI70672.1|GST-alpha, partial [Perinereis nuntia]
XLOC-055591	0	1.86415	0.377	0.039	0	4	[Uniprot/Swissprot]|e-value:2e-130|sp|P10079|FBP1_STRPU|Fibropellin-1 OS=Strongylocentrotus purpuratus OX=7668 GN=EGF1 PE=1 SV=2||[RefSeqProtSlim]|e-value:0,0|QWX94538.1|notch receptor, partial [Platynereis dumerilii]
XLOC-000613	0	1.8581	0.867	0.402	0	4	[Uniprot/Swissprot]|no similarity||[RefSeqProtSlim]|no similarity
XLOC-060153	0	1.83909	0.286	0.068	0	4	[Uniprot/Swissprot]|e-value:3e-23|sp|P11118|CALM_EUGGR|Calmodulin OS=Euglena gracilis OX=3039 PE=1 SV=2||[RefSeqProtSlim]|e-value:4e-24|XP_035694200.1|calmodulin-like [Branchiostoma floridae]
XLOC-012596	0	1.79942	0.446	0.044	0	4	[Uniprot/Swissprot]|e-value:1e-11|sp|P0DKL8|VKT_VIPRE|Kunitz-type serine protease inhibitor Vur-KIn OS=Vipera renardi OX=927686 PE=1 SV=1||[RefSeqProtSlim]|e-value:1e-27|CAD5113926.1|DgyrCDS3085 [Dimorphilus gyrociliatus]
XLOC-026089	0	1.78609	0.319	0.044	0	4	[Uniprot/Swissprot]|e-value:1e-15|sp|Q922Y2|TRI59_MOUSE|Tripartite motif-containing protein 59 OS=Mus musculus OX=10090 GN=Trim59 PE=1 SV=2||[RefSeqProtSlim]|e-value:9e-17|PVD36447.1|hypothetical protein C0Q70_03431 [Pomacea canaliculata]
XLOC-004158	0	1.78357	0.434	0.038	0	4	[Uniprot/Swissprot]|e-value:4e-05|sp|A0A1B0GV85|RELD1_HUMAN|Reelin domain-containing protein 1 OS=Homo sapiens OX=9606 GN=REELD1 PE=2 SV=2||[RefSeqProtSlim]|e-value:8e-18|CAC9563695.1|Ofus.G05755 [Owenia fusiformis]
XLOC-043741	0	1.77633	0.313	0.014	0	4	[Uniprot/Swissprot]|e-value:3e-17|sp|Q9NU22|MDN1_HUMAN|Midasin OS=Homo sapiens OX=9606 GN=MDN1 PE=1 SV=2||[RefSeqProtSlim]|e-value:1e-64|CAD5110716.1|unnamed protein product [Dimorphilus gyrociliatus]
XLOC-049789	0	1.77402	0.336	0.03	0	4	[Uniprot/Swissprot]|e-value:0,004|sp|Q8CIE4|PAR10_MOUSE|Protein mono-ADP-ribosyltransferase PARP10 OS=Mus musculus OX=10090 GN=Parp10 PE=2 SV=1||[RefSeqProtSlim]|e-value:2e-10|XP_035682829.1|protein mono-ADP-ribosyltransferase PARP14-like [Branchiostoma floridae]
XLOC-012780	0	1.75579	0.416	0.04	0	4	[Uniprot/Swissprot]|e-value:1e-06|sp|P29294|MYLK_RABIT|Myosin light chain kinase, smooth muscle OS=Oryctolagus cuniculus OX=9986 GN=MYLK PE=1 SV=2||[RefSeqProtSlim]|e-value:2e-11|OWF38891.1|hypothetical protein KP79_PYT23640 [Mizuhopecten yessoensis]
XLOC-017203	0	1.7482	0.264	0.013	0	4	[Uniprot/Swissprot]|e-value:0,0|sp|Q9QUR6|PPCE_MOUSE|Prolyl endopeptidase OS=Mus musculus OX=10090 GN=Prep PE=1 SV=1||[RefSeqProtSlim]|e-value:0,0|VDH92714.1|prolyl oligopeptidase [Mytilus galloprovincialis]
XLOC-065823	0	1.74751	0.523	0.098	0	4	[Uniprot/Swissprot]|no similarity||[RefSeqProtSlim]|no similarity
XLOC-035921	0	1.74429	0.257	0.015	0	4	[Uniprot/Swissprot]|e-value:0,041|sp|Q6NZL6|TONSL_MOUSE|Tonsoku-like protein OS=Mus musculus OX=10090 GN=Tonsl PE=1 SV=2||[RefSeqProtSlim]|e-value:0,033|XP_012939298.1|protein phosphatase 1 regulatory subunit 12A [Aplysia californica]
XLOC-052094	0	1.73997	0.41	0.04	0	4	[Uniprot/Swissprot]|e-value:3e-19|sp|P08570|RLA1_DROME|60S acidic ribosomal protein P1 OS=Drosophila melanogaster OX=7227 GN=RpLP1 PE=1 SV=2||[RefSeqProtSlim]|e-value:5e-19|XP_001602423.1|60S acidic ribosomal protein P1 [Nasonia vitripennis]
XLOC-052600	0	1.73925	0.434	0.041	0	4	[RefSeqProtSlim]|e-value:9e-43|CAD5110805.1|DgyrCDS170 [Dimorphilus gyrociliatus]||[Uniprot/Swissprot]|no similarity
XLOC-047505	0	1.72693	0.29	0.044	0	4	[Uniprot/Swissprot]|e-value:6e-49|sp|Q96PZ7|CSMD1_HUMAN|CUB and sushi domain-containing protein 1 OS=Homo sapiens OX=9606 GN=CSMD1 PE=1 SV=3||[RefSeqProtSlim]|e-value:2e-64|XP_035675281.1|CUB and sushi domain-containing protein 3-like [Branchiostoma floridae]
XLOC-037879	0	1.72264	0.679	0.313	0	4	[Uniprot/Swissprot]|e-value:9e-149|sp|Q99538|LGMN_HUMAN|Legumain OS=Homo sapiens OX=9606 GN=LGMN PE=1 SV=1||[RefSeqProtSlim]|e-value:8e-176|CAC9642993.1|Ofus.G092967 [Owenia fusiformis]
XLOC-004397	0	1.70389	0.297	0.017	0	4	[Uniprot/Swissprot]|e-value:6e-74|sp|O75626|PRDM1_HUMAN|PR domain zinc finger protein 1 OS=Homo sapiens OX=9606 GN=PRDM1 PE=1 SV=2||[RefSeqProtSlim]|e-value:4e-103|XP_021323870.1|PR domain zinc finger protein 1-like isoform X1 [Danio rerio]
XLOC-045904	0	1.6917	0.265	0.015	0	4	[Uniprot/Swissprot]|e-value:7e-58|sp|Q0EEE2|PTHD3_MOUSE|Patched domain-containing protein 3 OS=Mus musculus OX=10090 GN=Ptchd3 PE=1 SV=1||[RefSeqProtSlim]|e-value:0,0|CAC9672015.1|Ofus.G21199 [Owenia fusiformis]
XLOC-051490	0	1.6876	0.305	0.007	0	4	[Uniprot/Swissprot]|e-value:7e-08|sp|Q8JZL1|I17RD_MOUSE|Interleukin-17 receptor D OS=Mus musculus OX=10090 GN=Il17rd PE=1 SV=1||[RefSeqProtSlim]|e-value:8e-13|XP_025103403.1|uncharacterized protein LOC112569744 isoform X1 [Pomacea canaliculata]
XLOC-010146	0	1.68493	0.269	0.045	0	4	[Uniprot/Swissprot]|e-value:4e-39|sp|Q9Y5X9|LIPE_HUMAN|Endothelial lipase OS=Homo sapiens OX=9606 GN=LIPG PE=1 SV=1||[RefSeqProtSlim]|e-value:3e-78|CAD5118466.1|DgyrCDS7171 [Dimorphilus gyrociliatus]
XLOC-000495	0	1.68235	0.434	0.057	0	4	[RefSeqProtSlim]|e-value:3e-13|CAC9523854.1|Ofus.G031265 [Owenia fusiformis]||[Uniprot/Swissprot]|no similarity
XLOC-035308	0	1.67357	0.349	0.062	0	4	[RefSeqProtSlim]|e-value:5e-172|CAD5120259.1|DgyrCDS8828 [Dimorphilus gyrociliatus]||[Uniprot/Swissprot]|no similarity
XLOC-047531	0	1.67284	0.424	0.043	0	4	[Uniprot/Swissprot]|e-value:1e-27|sp|Q52KR2|LRIG2_MOUSE|Leucine-rich repeats and immunoglobulin-like domains protein 2 OS=Mus musculus OX=10090 GN=Lrig2 PE=1 SV=1||[RefSeqProtSlim]|e-value:5e-40|CAC9610015.1|Ofus.G072115 [Owenia fusiformis]
XLOC-009462	0	1.67018	0.413	0.085	0	4	[RefSeqProtSlim]|e-value:2e-05|CAD5114461.1|unnamed protein product [Dimorphilus gyrociliatus]||[Uniprot/Swissprot]|no similarity
XLOC-001468	0	1.64758	0.589	0.15	0	4	[Uniprot/Swissprot]|e-value:3e-107|sp|Q9U943|APLP_LOCMI|Apolipophorins OS=Locusta migratoria OX=7004 PE=1 SV=2||[RefSeqProtSlim]|e-value:0,0|CAC9661201.1|Ofus.G111385 [Owenia fusiformis]
XLOC-066594	0	1.6402	0.29	0.051	0	4	[Uniprot/Swissprot]|e-value:5e-76|sp|Q5BL44|S20A1_XENTR|Sodium-dependent phosphate transporter 1 OS=Xenopus tropicalis OX=8364 GN=slc20a1 PE=2 SV=1||[RefSeqProtSlim]|e-value:3e-112|CAD5115935.1|DgyrCDS4865 [Dimorphilus gyrociliatus]
XLOC-022479	0	1.63046	0.318	0.018	0	4	[Uniprot/Swissprot]|no similarity||[RefSeqProtSlim]|no similarity
XLOC-000581	0	1.62551	0.374	0.032	0	4	[RefSeqProtSlim]|e-value:5e-28|CAD5114830.1|unnamed protein product [Dimorphilus gyrociliatus]||[Uniprot/Swissprot]|no similarity
XLOC-010077	0	1.62502	0.388	0.031	0	4	[Uniprot/Swissprot]|e-value:2e-06|sp|P18489|SYB_DROME|Synaptobrevin OS=Drosophila melanogaster OX=7227 GN=Syb PE=2 SV=3||[RefSeqProtSlim]|e-value:2e-32|XP_035689837.1|uncharacterized protein LOC118425125 [Branchiostoma floridae]
XLOC-034800	0	1.61999	0.322	0.022	0	4	[Uniprot/Swissprot]|e-value:2e-88|sp|Q2TFN9|HSP74_CANLF|Heat shock 70 kDa protein 4 OS=Canis lupus familiaris OX=9615 GN=HSPA4 PE=1 SV=1||[RefSeqProtSlim]|e-value:3e-87|XP_019634408.1|PREDICTED: heat shock 70 kDa protein 4-like isoform X1 [Branchiostoma belcheri]
XLOC-067571	0	1.59873	0.278	0.012	0	4	[Uniprot/Swissprot]|e-value:2e-21|sp|Q0V7M8|F167A_BOVIN|Protein FAM167A OS=Bos taurus OX=9913 GN=FAM167A PE=2 SV=1||[RefSeqProtSlim]|e-value:1e-33|CAC9645239.1|Ofus.G10120 [Owenia fusiformis]
XLOC-000188	0	1.59568	0.256	0.007	0	4	[Uniprot/Swissprot]|e-value:3e-76|sp|A7MBD8|SC5AC_BOVIN|Sodium-coupled monocarboxylate transporter 2 OS=Bos taurus OX=9913 GN=SLC5A12 PE=2 SV=1||[RefSeqProtSlim]|e-value:1e-104|XP_011419880.2|sodium-coupled monocarboxylate transporter 1 [Crassostrea gigas]
XLOC-069204	0	1.59515	0.339	0.036	0	4	[Uniprot/Swissprot]|e-value:3e-117|sp|P02827|HSP70_XENLA|Heat shock 70 kDa protein OS=Xenopus laevis OX=8355 PE=2 SV=1||[RefSeqProtSlim]|e-value:2e-117|NP_001153544.1|heat shock protein Hsp70Ab-like [Apis mellifera]
XLOC-037418	0	1.58999	0.358	0.022	0	4	[Uniprot/Swissprot]|e-value:2e-17|sp|A7SLZ2|STING_NEMVE|Stimulator of interferon genes protein OS=Nematostella vectensis OX=45351 GN=v1g246111 PE=1 SV=1||[RefSeqProtSlim]|e-value:5e-17|XP_011450604.2|stimulator of interferon genes protein [Crassostrea gigas]
XLOC-018774	0	1.58402	0.272	0.027	0	4	[RefSeqProtSlim]|e-value:4e-119|XP_035691084.1|uncharacterized protein LOC118425993 [Branchiostoma floridae]||[Uniprot/Swissprot]|no similarity
XLOC-058113	0	1.58358	0.399	0.06	0	4	[Uniprot/Swissprot]|e-value:3e-159|sp|A4IHW6|GNPI2_XENTR|Glucosamine-6-phosphate isomerase 2 OS=Xenopus tropicalis OX=8364 GN=gnpda2 PE=2 SV=1||[RefSeqProtSlim]|e-value:2e-164|CAD5124228.1|DgyrCDS12523 [Dimorphilus gyrociliatus]
XLOC-010147	0	1.5671	0.564	0.16	0	4	[RefSeqProtSlim]|e-value:4e-15|CAC9622626.1|Ofus.G082255 [Owenia fusiformis]||[Uniprot/Swissprot]|no similarity
XLOC-054837	0	1.54508	0.252	0.088	0	4	[RefSeqProtSlim]|e-value:0,009|VDI31626.1|Hypothetical predicted protein [Mytilus galloprovincialis]||[Uniprot/Swissprot]|no similarity
XLOC-052450	0	1.54473	0.287	0.008	0	4	[Uniprot/Swissprot]|e-value:5e-10|sp|Q92179|CHST3_CHICK|Carbohydrate sulfotransferase 3 OS=Gallus gallus OX=9031 GN=CHST3 PE=1 SV=1||[RefSeqProtSlim]|e-value:2e-16|XP_035661871.1|carbohydrate sulfotransferase 3-like [Branchiostoma floridae]
XLOC-058905	0	1.54165	0.44	0.091	0	4	[Uniprot/Swissprot]|e-value:0,0|sp|Q4ZIN3|MBRL_HUMAN|Membralin OS=Homo sapiens OX=9606 GN=TMEM259 PE=1 SV=1||[RefSeqProtSlim]|e-value:0,0|OWF38177.1|Membralin [Mizuhopecten yessoensis]
XLOC-000842	0	1.54038	0.429	0.097	0	4	[Uniprot/Swissprot]|e-value:8e-75|sp|O35509|RB11B_RAT|Ras-related protein Rab-11B OS=Rattus norvegicus OX=10116 GN=Rab11b PE=1 SV=4||[RefSeqProtSlim]|e-value:1e-75|CAM46852.1|novel protein similar to vertebrate Ras family [Danio rerio]
XLOC-000265	0	1.5395	0.378	0.039	0	4	[Uniprot/Swissprot]|e-value:4e-54|sp|P25169|AT1B1_ARTSF|Sodium/potassium-transporting ATPase subunit beta OS=Artemia franciscana OX=6661 PE=2 SV=1||[RefSeqProtSlim]|e-value:2e-83|CAD5119076.1|DgyrCDS7721 [Dimorphilus gyrociliatus]
XLOC-000633	0	1.53271	0.284	0.012	0	4	[Uniprot/Swissprot]|e-value:2e-147|sp|Q04786|HEX_VIBVL|Beta-hexosaminidase OS=Vibrio vulnificus OX=672 GN=hex PE=3 SV=1||[RefSeqProtSlim]|e-value:0,0|CAC9633594.1|Ofus.G091442 [Owenia fusiformis]
XLOC-066670	0	1.52991	0.256	0.015	0	4	[RefSeqProtSlim]|e-value:1e-10|CAC9623041.1|Ofus.G082405 [Owenia fusiformis]||[Uniprot/Swissprot]|no similarity
XLOC-009679	0	1.525	0.519	0.109	0	4	[Uniprot/Swissprot]|e-value:5e-33|sp|Q8R3S2|TSN33_MOUSE|Tetraspanin-33 OS=Mus musculus OX=10090 GN=Tspan33 PE=1 SV=1||[RefSeqProtSlim]|e-value:7e-48|CAD5125549.1|DgyrCDS13753 [Dimorphilus gyrociliatus]
XLOC-004084	0	1.51895	0.499	0.183	0	4	[Uniprot/Swissprot]|e-value:0,0|sp|P31646|S6A13_RAT|Sodium- and chloride-dependent GABA transporter 2 OS=Rattus norvegicus OX=10116 GN=Slc6a13 PE=1 SV=1||[RefSeqProtSlim]|e-value:0,0|CAC9546126.1|Ofus.G034785 [Owenia fusiformis]
XLOC-024287	0	1.50507	0.287	0.056	0	4	[RefSeqProtSlim]|e-value:0,012|XP_009289440.2|protocadherin Fat 1 isoform X1 [Danio rerio]||[Uniprot/Swissprot]|no similarity
XLOC-022049	0	1.5021	0.328	0.022	0	4	[Uniprot/Swissprot]|no similarity||[RefSeqProtSlim]|no similarity
XLOC-001688	0	1.48956	0.318	0.017	0	4	[Uniprot/Swissprot]|e-value:1e-63|sp|Q03412|UNC7_CAEEL|Innexin unc-7 OS=Caenorhabditis elegans OX=6239 GN=unc-7 PE=1 SV=1||[RefSeqProtSlim]|e-value:6e-101|CAD5119303.1|DgyrCDS7931 [Dimorphilus gyrociliatus]
XLOC-019012	0	1.47298	0.352	0.042	0	4	[Uniprot/Swissprot]|e-value:2e-78|sp|Q5I0S8|ILEU_XENTR|Leukocyte elastase inhibitor OS=Xenopus tropicalis OX=8364 GN=serpinb1 PE=2 SV=1||[RefSeqProtSlim]|e-value:0,0|QWX94540.1|serpin family B-like protein [Platynereis dumerilii]
XLOC-016765	0	1.47023	0.529	0.155	0	4	[RefSeqProtSlim]|e-value:3e-36|CAD5115096.1|DgyrCDS4107 [Dimorphilus gyrociliatus]||[Uniprot/Swissprot]|no similarity
XLOC-055228	0	1.46859	0.759	0.556	0	4	[Uniprot/Swissprot]|e-value:5e-04|sp|Q8RYJ9|CML23_ORYSJ|Putative calcium-binding protein CML23 OS=Oryza sativa subsp. japonica OX=39947 GN=CML23 PE=3 SV=1||[RefSeqProtSlim]|e-value:5e-05|CAC9665721.1|Ofus.G14553, partial [Owenia fusiformis]
XLOC-063242	0	1.4528	0.351	0.041	0	4	[Uniprot/Swissprot]|e-value:1e-12|sp|E9Q557|DESP_MOUSE|Desmoplakin OS=Mus musculus OX=10090 GN=Dsp PE=1 SV=1||[RefSeqProtSlim]|e-value:2e-96|XP_025079157.1|microtubule-actin cross-linking factor 1-like isoform X6 [Pomacea canaliculata]
XLOC-055979	0	1.45048	0.279	0.011	0	4	[Uniprot/Swissprot]|e-value:4e-98|sp|O01393|UNC9_CAEEL|Innexin unc-9 OS=Caenorhabditis elegans OX=6239 GN=unc-9 PE=1 SV=1||[RefSeqProtSlim]|e-value:1e-159|CAD5119303.1|DgyrCDS7931 [Dimorphilus gyrociliatus]
XLOC-056096	0	1.44371	0.344	0.038	0	4	[Uniprot/Swissprot]|e-value:0,010|sp|Q54G14|Y0266_DICDI|Uncharacterized protein DDB_G0290685 OS=Dictyostelium discoideum OX=44689 GN=DDB_G0290685 PE=2 SV=2||[RefSeqProtSlim]|e-value:2e-18|CAC9617143.1|Ofus.G08664 [Owenia fusiformis]
XLOC-022153	0	1.44153	0.312	0.018	0	4	[Uniprot/Swissprot]|e-value:2e-42|sp|P80146|SEPR_THESR|Extracellular serine proteinase OS=Thermus sp. (strain Rt41A) OX=32063 PE=1 SV=3||[RefSeqProtSlim]|e-value:1e-53|XP_019622766.1|PREDICTED: proteinase T-like [Branchiostoma belcheri]
XLOC-039962	0	1.43718	0.662	0.289	0	4	[Uniprot/Swissprot]|e-value:0,067|sp|Q756Q3|NPC2_ASHGO|Phosphatidylglycerol/phosphatidylinositol transfer protein OS=Ashbya gossypii (strain ATCC 10895 / CBS 109.51 / FGSC 9923 / NRRL Y-1056) OX=284811 GN=NPC2 PE=3 SV=1||[RefSeqProtSlim]|e-value:2e-04|XP_019928834.2|uncharacterized protein LOC109617045 [Crassostrea gigas]
XLOC-004654	0	1.43619	0.257	0.067	0	4	[Uniprot/Swissprot]|e-value:2e-123|sp|Q9LDU6|ST7R_ARATH|7-dehydrocholesterol reductase OS=Arabidopsis thaliana OX=3702 GN=DWF5 PE=1 SV=1||[RefSeqProtSlim]|e-value:9e-176|XP_012945181.1|7-dehydrocholesterol reductase [Aplysia californica]
XLOC-067479	0	1.43605	0.272	0.021	0	4	[RefSeqProtSlim]|e-value:5e-14|CAC9623041.1|Ofus.G082405 [Owenia fusiformis]||[Uniprot/Swissprot]|no similarity
XLOC-021449	0	1.4356	0.251	0.033	0	4	[Uniprot/Swissprot]|e-value:0,0|sp|Q9BQE3|TBA1C_HUMAN|Tubulin alpha-1C chain OS=Homo sapiens OX=9606 GN=TUBA1C PE=1 SV=1||[RefSeqProtSlim]|e-value:0,0|XP_019613431.1|PREDICTED: tubulin alpha-1A chain-like [Branchiostoma belcheri]
XLOC-027137	0	1.4311	0.386	0.046	0	4	[Uniprot/Swissprot]|e-value:7e-39|sp|Q26474|LACH_SCHAM|Lachesin OS=Schistocerca americana OX=7009 GN=LAC PE=1 SV=1||[RefSeqProtSlim]|e-value:6e-120|CAD5113892.1|unnamed protein product [Dimorphilus gyrociliatus]
XLOC-044097	0	1.43029	0.334	0.03	0	4	[Uniprot/Swissprot]|e-value:0,003|sp|Q5REW9|ANR27_PONAB|Ankyrin repeat domain-containing protein 27 OS=Pongo abelii OX=9601 GN=ANKRD27 PE=2 SV=1||[RefSeqProtSlim]|e-value:3e-19|VDI54296.1|Hypothetical predicted protein [Mytilus galloprovincialis]
XLOC-035479	0	1.43014	0.402	0.098	0	4	[Uniprot/Swissprot]|e-value:3e-28|sp|Q91VS7|MGST1_MOUSE|Microsomal glutathione S-transferase 1 OS=Mus musculus OX=10090 GN=Mgst1 PE=1 SV=3||[RefSeqProtSlim]|e-value:0,0|VDI04431.1|Hypothetical predicted protein [Mytilus galloprovincialis]
XLOC-045930	0	1.42349	0.303	0.054	0	4	[Uniprot/Swissprot]|e-value:7e-17|sp|Q49LS8|XKR6_TETNG|XK-related protein 6 OS=Tetraodon nigroviridis OX=99883 GN=xkr6 PE=2 SV=1||[RefSeqProtSlim]|e-value:6e-23|XP_035668266.1|XK-related protein 6-like [Branchiostoma floridae]
XLOC-055937	0	1.41868	0.266	0.02	0	4	[Uniprot/Swissprot]|e-value:8e-179|sp|A8WHP3|SC5A9_DANRE|Sodium/glucose cotransporter 4 OS=Danio rerio OX=7955 GN=slc5a9 PE=2 SV=1||[RefSeqProtSlim]|e-value:0,0|CAC9616279.1|Ofus.G08435 [Owenia fusiformis]
XLOC-027820	0	1.40955	0.557	0.172	0	4	[RefSeqProtSlim]|e-value:2e-58|CAD5117862.1|DgyrCDS6607 [Dimorphilus gyrociliatus]||[Uniprot/Swissprot]|no similarity
XLOC-059497	0	1.40173	0.37	0.064	0	4	[Uniprot/Swissprot]|e-value:1e-96|sp|Q9D154|ILEUA_MOUSE|Leukocyte elastase inhibitor A OS=Mus musculus OX=10090 GN=Serpinb1a PE=1 SV=1||[RefSeqProtSlim]|e-value:9e-115|XP_019640745.1|PREDICTED: leukocyte elastase inhibitor-like isoform X8 [Branchiostoma belcheri]
XLOC-023891	0	1.40159	0.304	0.017	0	4	[Uniprot/Swissprot]|e-value:4e-61|sp|A8I1Q0|CALM_HETTR|Calmodulin OS=Heterocapsa triquetra OX=66468 PE=2 SV=1||[RefSeqProtSlim]|e-value:4e-76|BAB83841.1|ReO_6 [Oryzias latipes]
XLOC-045935	0	1.39913	0.313	0.019	0	4	[RefSeqProtSlim]|e-value:2e-04|CAD5115710.1|DgyrCDS4655 [Dimorphilus gyrociliatus]||[Uniprot/Swissprot]|no similarity
XLOC-035380	0	1.37342	0.259	0.023	0	4	[Uniprot/Swissprot]|e-value:8e-14|sp|Q03278|PO21_NASVI|Retrovirus-related Pol polyprotein from type-1 retrotransposable element R2 (Fragment) OS=Nasonia vitripennis OX=7425 PE=4 SV=2||[RefSeqProtSlim]|e-value:3e-24|VDI71358.1|Hypothetical predicted protein [Mytilus galloprovincialis]
XLOC-062885	0	1.36939	0.275	0.025	0	4	[Uniprot/Swissprot]|e-value:7e-28|sp|Q97UU4|Y2899_SACS2|Uncharacterized protein SSO2899 OS=Saccharolobus solfataricus (strain ATCC 35092 / DSM 1617 / JCM 11322 / P2) OX=273057 GN=SSO2899 PE=4 SV=1||[RefSeqProtSlim]|e-value:2e-108|XP_023814791.1|uncharacterized protein LOC111947977 [Oryzias latipes]
XLOC-012720	0	1.36445	0.298	0.036	0	4	[Uniprot/Swissprot]|e-value:8e-94|sp|Q9Y2S2|CRYL1_HUMAN|Lambda-crystallin homolog OS=Homo sapiens OX=9606 GN=CRYL1 PE=1 SV=3||[RefSeqProtSlim]|e-value:3e-123|CAC9506033.1|Ofus.G023477 [Owenia fusiformis]
XLOC-009458	0	1.35855	0.423	0.1	0	4	[Uniprot/Swissprot]|e-value:2e-17|sp|O75954|TSN9_HUMAN|Tetraspanin-9 OS=Homo sapiens OX=9606 GN=TSPAN9 PE=1 SV=1||[RefSeqProtSlim]|e-value:1e-64|CAD5125795.1|DgyrCDS14005 [Dimorphilus gyrociliatus]
XLOC-044785	0	1.35138	0.273	0.022	0	4	[RefSeqProtSlim]|e-value:6e-14|XP_034327584.1|uncharacterized protein LOC105327563 isoform X1 [Crassostrea gigas]||[Uniprot/Swissprot]|no similarity
XLOC-050964	0	1.33332	0.382	0.177	0	4	[Uniprot/Swissprot]|e-value:1e-133|sp|Q9NFT7|HXK2_DROME|Hexokinase type 2 OS=Drosophila melanogaster OX=7227 GN=Hex-t2 PE=2 SV=4||[RefSeqProtSlim]|e-value:0,0|CAC9484242.1|Ofus.G014488 [Owenia fusiformis]
XLOC-037345	0	1.33132	0.266	0.015	0	4	[Uniprot/Swissprot]|e-value:1e-20|sp|P08548|LIN1_NYCCO|LINE-1 reverse transcriptase homolog OS=Nycticebus coucang OX=9470 PE=4 SV=1||[RefSeqProtSlim]|e-value:4e-157|VDI78572.1|Hypothetical predicted protein [Mytilus galloprovincialis]
XLOC-056403	0	1.32828	0.276	0.021	0	4	[Uniprot/Swissprot]|no similarity||[RefSeqProtSlim]|no similarity
XLOC-041841	0	1.32794	0.315	0.032	0	4	[Uniprot/Swissprot]|e-value:0,0|sp|Q27U48|TBB1_GLOMM|Tubulin beta-1 chain OS=Glossina morsitans morsitans OX=37546 PE=2 SV=1||[RefSeqProtSlim]|e-value:0,0|AAF57555.1|beta-Tubulin at 56D, isoform B [Drosophila melanogaster]
XLOC-064536	0	1.32379	0.252	0.014	0	4	[Uniprot/Swissprot]|e-value:2e-109|sp|Q6DDL7|UN93A_XENLA|Protein unc-93 homolog A OS=Xenopus laevis OX=8355 GN=unc93a PE=2 SV=1||[RefSeqProtSlim]|e-value:3e-126|CAD5114808.1|DgyrCDS3850 [Dimorphilus gyrociliatus]
XLOC-034955	0	1.32272	0.288	0.036	0	4	[Uniprot/Swissprot]|e-value:2e-147|sp|Q91233|HSP70_ONCTS|Heat shock 70 kDa protein OS=Oncorhynchus tshawytscha OX=74940 GN=hsp70 PE=2 SV=1||[RefSeqProtSlim]|e-value:5e-148|NP_001153544.1|heat shock protein Hsp70Ab-like [Apis mellifera]
XLOC-045477	0	1.32208	0.257	0.02	0	4	[Uniprot/Swissprot]|e-value:8e-23|sp|P57078|RIPK4_HUMAN|Receptor-interacting serine/threonine-protein kinase 4 OS=Homo sapiens OX=9606 GN=RIPK4 PE=1 SV=1||[RefSeqProtSlim]|e-value:6e-67|CAD5119576.1|DgyrCDS8178 [Dimorphilus gyrociliatus]
XLOC-047181	0	1.32167	0.302	0.022	0	4	[Uniprot/Swissprot]|e-value:0,055|sp|Q5JXA9|SIRB2_HUMAN|Signal-regulatory protein beta-2 OS=Homo sapiens OX=9606 GN=SIRPB2 PE=2 SV=1||[RefSeqProtSlim]|e-value:3e-14|CAC9608046.1|Ofus.G071378 [Owenia fusiformis]
XLOC-015733	0	1.31817	0.251	0.008	0	4	[Uniprot/Swissprot]|e-value:2e-92|sp|Q86YT5|S13A5_HUMAN|Solute carrier family 13 member 5 OS=Homo sapiens OX=9606 GN=SLC13A5 PE=1 SV=1||[RefSeqProtSlim]|e-value:3e-106|CAC9597096.1|Ofus.G063114 [Owenia fusiformis]
XLOC-051744	0	1.31617	0.555	0.14	0	4	[Uniprot/Swissprot]|e-value:1e-56|sp|P49947|FRIM_SALSA|Ferritin, middle subunit OS=Salmo salar OX=8030 PE=2 SV=1||[RefSeqProtSlim]|e-value:2e-57|XP_023813547.1|ferritin, middle subunit isoform X1 [Oryzias latipes]
XLOC-055093	0	1.3133	0.292	0.036	0	4	[Uniprot/Swissprot]|e-value:6e-178|sp|Q7T2B0|CTL4_DANRE|Choline transporter-like protein 4 OS=Danio rerio OX=7955 GN=slc44a4 PE=2 SV=1||[RefSeqProtSlim]|e-value:0,0|CAC9664970.1|Ofus.G131697 [Owenia fusiformis]
XLOC-055982	0	1.30504	0.268	0.01	0	4	[Uniprot/Swissprot]|e-value:3e-79|sp|O01393|UNC9_CAEEL|Innexin unc-9 OS=Caenorhabditis elegans OX=6239 GN=unc-9 PE=1 SV=1||[RefSeqProtSlim]|e-value:5e-131|CAD5119303.1|DgyrCDS7931 [Dimorphilus gyrociliatus]
XLOC-045199	0	1.30174	0.303	0.025	0	4	[Uniprot/Swissprot]|e-value:0,016|sp|O14733|MP2K7_HUMAN|Dual specificity mitogen-activated protein kinase kinase 7 OS=Homo sapiens OX=9606 GN=MAP2K7 PE=1 SV=2||[RefSeqProtSlim]|e-value:1e-34|CAD5117664.1|DgyrCDS6416 [Dimorphilus gyrociliatus]
XLOC-058023	0	1.30141	0.424	0.158	0	4	[Uniprot/Swissprot]|e-value:3e-86|sp|Q6RFZ7|PKHG5_RAT|Pleckstrin homology domain-containing family G member 5 OS=Rattus norvegicus OX=10116 GN=Plekhg5 PE=1 SV=1||[RefSeqProtSlim]|e-value:3e-154|OWF37173.1|Pleckstrin homology domain-containing family G member 5 [Mizuhopecten yessoensis]
XLOC-027816	0	1.29838	0.281	0.017	0	4	[Uniprot/Swissprot]|e-value:1e-66|sp|Q92485|ASM3B_HUMAN|Acid sphingomyelinase-like phosphodiesterase 3b OS=Homo sapiens OX=9606 GN=SMPDL3B PE=1 SV=2||[RefSeqProtSlim]|e-value:1e-75|XP_019646351.1|PREDICTED: acid sphingomyelinase-like phosphodiesterase 3b [Branchiostoma belcheri]
XLOC-069001	0	1.29616	0.253	0.008	0	4	[Uniprot/Swissprot]|e-value:3e-04|sp|Q99679|GPR21_HUMAN|Probable G-protein coupled receptor 21 OS=Homo sapiens OX=9606 GN=GPR21 PE=2 SV=1||[RefSeqProtSlim]|e-value:2e-05|VDI48870.1|Octopamine receptor [Mytilus galloprovincialis]
XLOC-062487	0	1.28847	0.472	0.13	0	4	[Uniprot/Swissprot]|e-value:0,055|sp|P16646|PMP22_MOUSE|Peripheral myelin protein 22 OS=Mus musculus OX=10090 GN=Pmp22 PE=2 SV=2||[RefSeqProtSlim]|e-value:3e-67|CAD5118784.1|DgyrCDS7463 [Dimorphilus gyrociliatus]
XLOC-058930	0	1.28696	0.264	0.024	0	4	[Uniprot/Swissprot]|e-value:1e-10|sp|Q8QGW7|LITAF_CHICK|Lipopolysaccharide-induced tumor necrosis factor-alpha factor homolog OS=Gallus gallus OX=9031 GN=LITAF PE=2 SV=1||[RefSeqProtSlim]|e-value:1e-11|XP_034313430.1|LITAF domain-containing protein isoform X4 [Crassostrea gigas]
XLOC-044003	0	1.28131	0.443	0.143	0	4	[Uniprot/Swissprot]|e-value:2e-20|sp|Q8RZB5|CML10_ORYSJ|Probable calcium-binding protein CML10 OS=Oryza sativa subsp. japonica OX=39947 GN=CML10 PE=2 SV=1||[RefSeqProtSlim]|e-value:1e-21|XP_019616347.1|PREDICTED: calmodulin-like [Branchiostoma belcheri]
XLOC-045272	0	1.27423	0.302	0.026	0	4	[Uniprot/Swissprot]|e-value:0,0|sp|P02640|VILI_CHICK|Villin-1 OS=Gallus gallus OX=9031 GN=VIL1 PE=1 SV=2||[RefSeqProtSlim]|e-value:0,0|CAD5124039.1|DgyrCDS12347 [Dimorphilus gyrociliatus]
XLOC-014687	0	1.27406	0.256	0.026	0	4	[Uniprot/Swissprot]|e-value:0,0|sp|G5EBQ8|CHS2_CAEEL|Chitin synthase chs-2 OS=Caenorhabditis elegans OX=6239 GN=chs-2 PE=1 SV=1||[RefSeqProtSlim]|e-value:0,0|OWF44368.1|Chitin synthase 3 [Mizuhopecten yessoensis]
XLOC-063388	0	1.25823	0.743	0.433	0	4	[Uniprot/Swissprot]|e-value:1e-19|sp|Q9JM83|CALM4_MOUSE|Calmodulin-4 OS=Mus musculus OX=10090 GN=Calm4 PE=2 SV=2||[RefSeqProtSlim]|e-value:3e-38|CAC9617770.1|Ofus.G08899 [Owenia fusiformis]
XLOC-009451	0	1.25016	0.509	0.158	0	4	[RefSeqProtSlim]|e-value:7e-30|XP_011412458.2|uncharacterized protein LOC105317505 [Crassostrea gigas]||[Uniprot/Swissprot]|no similarity
XLOC-033710	0	1.22272	0.277	0.021	0	4	[Uniprot/Swissprot]|no similarity||[RefSeqProtSlim]|no similarity
XLOC-067933	0	1.21916	0.418	0.164	0	4	[Uniprot/Swissprot]|e-value:0,0|sp|Q8TB72|PUM2_HUMAN|Pumilio homolog 2 OS=Homo sapiens OX=9606 GN=PUM2 PE=1 SV=2||[RefSeqProtSlim]|e-value:0,0|XP_021374900.1|pumilio homolog 1-like isoform X5 [Mizuhopecten yessoensis]
XLOC-069413	0	1.21901	0.27	0.033	0	4	[Uniprot/Swissprot]|e-value:4e-40|sp|O73888|HPGDS_CHICK|Hematopoietic prostaglandin D synthase OS=Gallus gallus OX=9031 GN=HPGDS PE=1 SV=3||[RefSeqProtSlim]|e-value:2e-47|XP_019635268.1|PREDICTED: LOW QUALITY PROTEIN: S-crystallin SL11-like [Branchiostoma belcheri]
XLOC-045811	0	1.21555	0.29	0.032	0	4	[Uniprot/Swissprot]|e-value:7e-05|sp|Q8N3J6|CADM2_HUMAN|Cell adhesion molecule 2 OS=Homo sapiens OX=9606 GN=CADM2 PE=2 SV=1||[RefSeqProtSlim]|e-value:3e-09|CAC9669305.1|Ofus.G17599, partial [Owenia fusiformis]
XLOC-043868	0	1.21082	0.501	0.118	0	4	[Uniprot/Swissprot]|e-value:4e-122|sp|Q6PBF6|GAMT_XENTR|Guanidinoacetate N-methyltransferase OS=Xenopus tropicalis OX=8364 GN=gamt PE=2 SV=1||[RefSeqProtSlim]|e-value:2e-121|XP_004067960.1|guanidinoacetate N-methyltransferase [Oryzias latipes]
XLOC-001470	0	1.20479	0.282	0.055	0	4	[Uniprot/Swissprot]|e-value:6e-107|sp|Q9U943|APLP_LOCMI|Apolipophorins OS=Locusta migratoria OX=7004 PE=1 SV=2||[RefSeqProtSlim]|e-value:0,0|CAC9661201.1|Ofus.G111385 [Owenia fusiformis]
XLOC-034942	0	1.19827	0.258	0.023	0	4	[RefSeqProtSlim]|e-value:3e-18|XP_020565489.1|uncharacterized protein LOC110016570 [Oryzias latipes]||[Uniprot/Swissprot]|no similarity
XLOC-045182	0	1.19696	0.285	0.031	0	4	[Uniprot/Swissprot]|e-value:2e-48|sp|P15535|B4GT1_MOUSE|Beta-1,4-galactosyltransferase 1 OS=Mus musculus OX=10090 GN=B4galt1 PE=1 SV=1||[RefSeqProtSlim]|e-value:5e-58|XP_005098659.1|beta-1,4-N-acetylgalactosaminyltransferase bre-4 [Aplysia californica]
XLOC-021086	0	1.17604	0.251	0.019	0	4	[RefSeqProtSlim]|e-value:0,010|VDH95795.1|serine/threonine-protein phosphatase 4 regulatory subunit 2 [Mytilus galloprovincialis]||[Uniprot/Swissprot]|no similarity
XLOC-012597	0	1.1729	0.303	0.076	0	4	[Uniprot/Swissprot]|e-value:3e-16|sp|P38977|ANTA_HYDVU|Antistasin OS=Hydra vulgaris OX=6087 PE=2 SV=1||[RefSeqProtSlim]|e-value:3e-33|XP_034337943.1|uncharacterized protein LOC105319123 isoform X1 [Crassostrea gigas]
XLOC-000736	0	1.16642	0.421	0.139	0	4	[Uniprot/Swissprot]|e-value:0,0|sp|Q2KJC9|AL7A1_BOVIN|Alpha-aminoadipic semialdehyde dehydrogenase OS=Bos taurus OX=9913 GN=ALDH7A1 PE=2 SV=4||[RefSeqProtSlim]|e-value:0,0|XP_005094317.1|alpha-aminoadipic semialdehyde dehydrogenase [Aplysia californica]
XLOC-041326	0	1.15521	0.419	0.192	0	4	[Uniprot/Swissprot]|e-value:2e-58|sp|P60522|GBRL2_RAT|Gamma-aminobutyric acid receptor-associated protein-like 2 OS=Rattus norvegicus OX=10116 GN=Gabarapl2 PE=3 SV=1||[RefSeqProtSlim]|e-value:1e-69|XP_011432603.1|gamma-aminobutyric acid receptor-associated protein-like 2 [Crassostrea gigas]
XLOC-009278	0	1.14922	0.277	0.037	0	4	[Uniprot/Swissprot]|e-value:0,0|sp|Q5R9H4|A1CF_PONAB|APOBEC1 complementation factor OS=Pongo abelii OX=9601 GN=A1CF PE=2 SV=1||[RefSeqProtSlim]|e-value:0,0|XP_021348019.1|probable RNA-binding protein 46 isoform X4 [Mizuhopecten yessoensis]
XLOC-051964	0	1.1314	0.363	0.075	0	4	[Uniprot/Swissprot]|e-value:0,002|sp|Q17802|CPG1_CAEEL|Chondroitin proteoglycan 1 OS=Caenorhabditis elegans OX=6239 GN=cpg-1 PE=1 SV=1||[RefSeqProtSlim]|e-value:7e-13|XP_012941365.1|uncharacterized protein LOC106012572 [Aplysia californica]
XLOC-020004	0	1.12283	0.361	0.073	0	4	[Uniprot/Swissprot]|e-value:5e-65|sp|Q66H59|NPL_RAT|N-acetylneuraminate lyase OS=Rattus norvegicus OX=10116 GN=Npl PE=2 SV=1||[RefSeqProtSlim]|e-value:3e-96|CAD5112819.1|DgyrCDS2030 [Dimorphilus gyrociliatus]
XLOC-012072	0	1.12088	0.281	0.036	0	4	[Uniprot/Swissprot]|e-value:7e-118|sp|A1Z877|NDG_DROME|Nidogen OS=Drosophila melanogaster OX=7227 GN=Ndg PE=1 SV=1||[RefSeqProtSlim]|e-value:0,0|QWX94537.1|tectorin alpha, partial [Platynereis dumerilii]
XLOC-058910	0	1.11369	0.688	0.314	0	4	[RefSeqProtSlim]|e-value:2e-08|CAD5123935.1|DgyrCDS12244 [Dimorphilus gyrociliatus]||[Uniprot/Swissprot]|no similarity
XLOC-004640	0	1.10524	0.252	0.045	0	4	[Uniprot/Swissprot]|no similarity||[RefSeqProtSlim]|no similarity
XLOC-039162	0	1.08732	0.255	0.04	0	4	[Uniprot/Swissprot]|e-value:5e-81|sp|P16157|ANK1_HUMAN|Ankyrin-1 OS=Homo sapiens OX=9606 GN=ANK1 PE=1 SV=3||[RefSeqProtSlim]|e-value:7e-102|CAD5113948.1|DgyrCDS3108 [Dimorphilus gyrociliatus]
XLOC-027821	0	1.06851	0.383	0.111	0	4	[Uniprot/Swissprot]|e-value:0,087|sp|B4LQ44|QVR_DROVI|Protein quiver OS=Drosophila virilis OX=7244 GN=qvr PE=3 SV=2||[RefSeqProtSlim]|e-value:3e-58|CAD5117863.1|DgyrCDS6608 [Dimorphilus gyrociliatus]
XLOC-001084	0	1.06714	0.253	0.023	0	4	[Uniprot/Swissprot]|e-value:2e-34|sp|H3BPM6|MKROS_HUMAN|MKRN2 opposite strand protein OS=Homo sapiens OX=9606 GN=MKRN2OS PE=4 SV=1||[RefSeqProtSlim]|e-value:3e-54|XP_034317488.1|MKRN2 opposite strand protein [Crassostrea gigas]
XLOC-067863	0	1.0598	0.337	0.115	0	4	[Uniprot/Swissprot]|e-value:2e-129|sp|P00787|CATB_RAT|Cathepsin B OS=Rattus norvegicus OX=10116 GN=Ctsb PE=1 SV=2||[RefSeqProtSlim]|e-value:8e-132|AAQ83887.1|cathepsin B [Branchiostoma belcheri tsingtauense]
XLOC-011930	0	1.0186	0.27	0.039	0	4	[Uniprot/Swissprot]|e-value:3e-34|sp|P00541|FPS_AVISP|Tyrosine-protein kinase transforming protein Fps OS=Avian sarcoma virus (strain PRCII) OX=11880 GN=V-FPS PE=3 SV=1||[RefSeqProtSlim]|e-value:1e-45|XP_005163052.1|hepatocyte growth factor receptor isoform X2 [Danio rerio]
XLOC-024881	0	1.01634	0.357	0.104	0	4	[RefSeqProtSlim]|e-value:2e-29|CAD5111203.1|DgyrCDS535, partial [Dimorphilus gyrociliatus]||[Uniprot/Swissprot]|no similarity
XLOC-064649	0	1.00157	0.284	0.067	0	4	[Uniprot/Swissprot]|e-value:1e-39|sp|P78417|GSTO1_HUMAN|Glutathione S-transferase omega-1 OS=Homo sapiens OX=9606 GN=GSTO1 PE=1 SV=2||[RefSeqProtSlim]|e-value:3e-55|CAD5118862.1|DgyrCDS7537 [Dimorphilus gyrociliatus]
XLOC-063484	0	5.80115	0.76	0.033	0	5	[RefSeqProtSlim]|e-value:1e-11|QUP52033.1|QERAS [Urechis unicinctus]||[Uniprot/Swissprot]|no similarity
XLOC-060317	0	3.59314	0.348	0.071	0	5	[Uniprot/Swissprot]|e-value:1e-04|sp|Q63722|JAG1_RAT|Protein jagged-1 OS=Rattus norvegicus OX=10116 GN=Jag1 PE=1 SV=2||[RefSeqProtSlim]|e-value:8e-24|PVD24050.1|hypothetical protein C0Q70_14519 [Pomacea canaliculata]
XLOC-041744	0	3.53934	0.382	0.015	0	5	[RefSeqProtSlim]|e-value:2e-46|VDI71569.1|G protein-coupled receptor 158 [Mytilus galloprovincialis]||[Uniprot/Swissprot]|no similarity
XLOC-035861	0	3.51544	0.324	0.01	0	5	[Uniprot/Swissprot]|no similarity||[RefSeqProtSlim]|no similarity
XLOC-004684	0	3.42754	0.423	0.042	0	5	[RefSeqProtSlim]|e-value:1e-67|QBA88398.1|Whitinin precursor [Platynereis dumerilii]||[Uniprot/Swissprot]|no similarity
XLOC-067157	0	3.11905	0.551	0.018	0	5	[Uniprot/Swissprot]|e-value:5e-22|sp|P34299|GLR1_CAEEL|Glutamate receptor 1 OS=Caenorhabditis elegans OX=6239 GN=glr-1 PE=1 SV=2||[RefSeqProtSlim]|e-value:3e-47|pdb|5DTB|A|Chain A, CG3822
XLOC-051480	0	3.09901	0.749	0.055	0	5	[Uniprot/Swissprot]|e-value:3e-57|sp|P27165|CALM_PHYIN|Calmodulin OS=Phytophthora infestans OX=4787 GN=CMD1 PE=3 SV=2||[RefSeqProtSlim]|e-value:3e-56|ASQ43262.1|putative phototransduction, partial [Acromegalomma interruptum]
XLOC-035567	0	2.99221	0.361	0.021	0	5	[Uniprot/Swissprot]|e-value:0,014|sp|P85828|PROH3_APIME|Prohormone-3 OS=Apis mellifera OX=7460 PE=1 SV=1||[RefSeqProtSlim]|e-value:9e-23|QUP52018.1|prohormone-3 [Urechis unicinctus]
XLOC-004580	0	2.82373	0.797	0.118	0	5	[Uniprot/Swissprot]|e-value:0,0|sp|Q68FR8|TBA3_RAT|Tubulin alpha-3 chain OS=Rattus norvegicus OX=10116 GN=Tuba3a PE=2 SV=1||[RefSeqProtSlim]|e-value:0,0|OWF42167.1|Tubulin alpha-1A chain [Mizuhopecten yessoensis]
XLOC-043803	0	2.79987	0.663	0.13	0	5	[Uniprot/Swissprot]|no similarity||[RefSeqProtSlim]|no similarity
XLOC-045457	0	2.66911	0.671	0.077	0	5	[Uniprot/Swissprot]|no similarity||[RefSeqProtSlim]|no similarity
XLOC-063822	0	2.65798	0.717	0.091	0	5	[Uniprot/Swissprot]|e-value:6e-105|sp|P30740|ILEU_HUMAN|Leukocyte elastase inhibitor OS=Homo sapiens OX=9606 GN=SERPINB1 PE=1 SV=1||[RefSeqProtSlim]|e-value:3e-117|XP_019640745.1|PREDICTED: leukocyte elastase inhibitor-like isoform X8 [Branchiostoma belcheri]
XLOC-051061	0	2.63563	0.557	0.03	0	5	[Uniprot/Swissprot]|no similarity||[RefSeqProtSlim]|no similarity
XLOC-025248	0	2.58624	0.454	0.056	0	5	[RefSeqProtSlim]|e-value:2e-24|OWF48398.1|Polysialoglycoprotein [Mizuhopecten yessoensis]||[Uniprot/Swissprot]|no similarity
XLOC-005879	0	2.584	0.612	0.053	0	5	[Uniprot/Swissprot]|e-value:0,0|sp|B4F785|EGFLA_RAT|Pikachurin OS=Rattus norvegicus OX=10116 GN=Egflam PE=2 SV=1||[RefSeqProtSlim]|e-value:0,0|CAC9562214.1|Ofus.G05351 [Owenia fusiformis]
XLOC-034300	0	2.57769	0.658	0.075	0	5	[Uniprot/Swissprot]|e-value:5e-96|sp|P24524|GLRA3_RAT|Glycine receptor subunit alpha-3 OS=Rattus norvegicus OX=10116 GN=Glra3 PE=1 SV=1||[RefSeqProtSlim]|e-value:5e-140|CAC9671941.1|Ofus.G2151 [Owenia fusiformis]
XLOC-014444	0	2.57553	0.449	0.023	0	5	[Uniprot/Swissprot]|no similarity||[RefSeqProtSlim]|no similarity
XLOC-004473	0	2.53618	0.335	0.005	0	5	[Uniprot/Swissprot]|e-value:1e-08|sp|Q9ASR4|BCAL2_ARATH|Branched-chain-amino-acid aminotransferase-like protein 2 OS=Arabidopsis thaliana OX=3702 GN=At5g27410 PE=2 SV=1||[RefSeqProtSlim]|e-value:7e-117|CAD5124802.1|DgyrCDS13064 [Dimorphilus gyrociliatus]
XLOC-060177	0	2.52515	0.489	0.023	0	5	[Uniprot/Swissprot]|e-value:7e-05|sp|Q6PE13|PRRT3_MOUSE|Proline-rich transmembrane protein 3 OS=Mus musculus OX=10090 GN=Prrt3 PE=1 SV=1||[RefSeqProtSlim]|e-value:6e-90|CAC9445584.1|Ofus.G01102 [Owenia fusiformis]
XLOC-021353	0	2.48251	0.591	0.054	0	5	[Uniprot/Swissprot]|no similarity||[RefSeqProtSlim]|no similarity
XLOC-001549	0	2.45229	0.627	0.072	0	5	[Uniprot/Swissprot]|e-value:2e-140|sp|Q60899|ELAV2_MOUSE|ELAV-like protein 2 OS=Mus musculus OX=10090 GN=Elavl2 PE=1 SV=1||[RefSeqProtSlim]|e-value:0,0|QNN94690.1|ELAV1 [Malacoceros fuliginosus]
XLOC-002451	0	2.39875	0.31	0.005	0	5	[RefSeqProtSlim]|e-value:0,063|OWF42991.1|hypothetical protein KP79_PYT01962 [Mizuhopecten yessoensis]||[Uniprot/Swissprot]|no similarity
XLOC-060763	0	2.37534	0.611	0.054	0	5	[Uniprot/Swissprot]|e-value:3e-07|sp|P18844|7B2_XENLA|Neuroendocrine protein 7B2 (Fragment) OS=Xenopus laevis OX=8355 GN=sgne1 PE=1 SV=1||[RefSeqProtSlim]|e-value:3e-50|QUP52004.1|7B2 [Urechis unicinctus]
XLOC-002657	0	2.31366	0.505	0.074	0	5	[Uniprot/Swissprot]|no similarity||[RefSeqProtSlim]|no similarity
XLOC-063473	0	2.28677	0.549	0.044	0	5	[Uniprot/Swissprot]|e-value:4e-07|sp|C0HL13|LRP2_PIG|Low-density lipoprotein receptor-related protein 2 OS=Sus scrofa OX=9823 GN=LRP2 PE=1 SV=1||[RefSeqProtSlim]|e-value:3e-11|XP_021352749.1|uncharacterized protein LOC110449911 isoform X3 [Mizuhopecten yessoensis]
XLOC-066527	0	2.28338	0.851	0.365	0	5	[Uniprot/Swissprot]|no similarity||[RefSeqProtSlim]|no similarity
XLOC-004986	0	2.26086	0.446	0.023	0	5	[Uniprot/Swissprot]|e-value:9e-171|sp|O77633|ADA10_PIG|Disintegrin and metalloproteinase domain-containing protein 10 OS=Sus scrofa OX=9823 GN=ADAM10 PE=2 SV=2||[RefSeqProtSlim]|e-value:0,0|CAC9666233.1|Ofus.G141473 [Owenia fusiformis]
XLOC-038286	0	2.24482	0.393	0.025	0	5	[Uniprot/Swissprot]|e-value:0,009|sp|G5EDW2|LPLT1_CAEEL|Latrophilin-like protein 1 OS=Caenorhabditis elegans OX=6239 GN=lat-1 PE=1 SV=1||[RefSeqProtSlim]|e-value:2e-38|UCK81576.1|Gal-binding and CUB domains containing receptor 5 [Arenicola marina]
XLOC-038029	0	2.20196	0.75	0.277	0	5	[Uniprot/Swissprot]|e-value:2e-32|sp|P81192|HXA4_LINSA|Homeobox protein Hox-A4 (Fragment) OS=Lineus sanguineus OX=187800 GN=HOXA4 PE=3 SV=1||[RefSeqProtSlim]|e-value:6e-54|ATG29891.1|homeodomain transcription factor Hox5 [Alitta virens]
XLOC-064457	0	2.18211	0.36	0.016	0	5	[RefSeqProtSlim]|e-value:1e-08|OWF53206.1|Flagellar attachment zone protein 1 [Mizuhopecten yessoensis]||[Uniprot/Swissprot]|no similarity
XLOC-017479	0	2.18116	0.497	0.048	0	5	[Uniprot/Swissprot]|e-value:3e-17|sp|Q5ZM55|FEM1B_CHICK|Protein fem-1 homolog B OS=Gallus gallus OX=9031 GN=FEM1B PE=2 SV=1||[RefSeqProtSlim]|e-value:2e-19|XP_011449960.1|protein fem-1 homolog C [Crassostrea gigas]
XLOC-020173	0	2.16818	0.423	0.012	0	5	[Uniprot/Swissprot]|e-value:0,0|sp|P26591|GLRK_LYMST|Glutamate receptor OS=Lymnaea stagnalis OX=6523 PE=2 SV=1||[RefSeqProtSlim]|e-value:0,0|AWJ68202.1|putative ionotropic glutamate receptor kainate-like 5 [Hirudo verbana]
XLOC-063300	0	2.15647	0.522	0.066	0	5	[Uniprot/Swissprot]|e-value:2e-24|sp|Q8I7P9|POL5_DROME|Retrovirus-related Pol polyprotein from transposon opus OS=Drosophila melanogaster OX=7227 GN=pol PE=4 SV=1||[RefSeqProtSlim]|e-value:3e-37|XP_034334367.1|uncharacterized protein LOC105343971 [Crassostrea gigas]
XLOC-039729	0	2.15001	0.278	0.003	0	5	[RefSeqProtSlim]|e-value:0,009|CAD5113773.1|unnamed protein product [Dimorphilus gyrociliatus]||[Uniprot/Swissprot]|no similarity
XLOC-018997	0	2.13614	0.298	0.011	0	5	[Uniprot/Swissprot]|e-value:1e-73|sp|Q5R4U0|CAH10_PONAB|Carbonic anhydrase-related protein 10 OS=Pongo abelii OX=9601 GN=CA10 PE=2 SV=1||[RefSeqProtSlim]|e-value:2e-117|CAC9516043.1|Ofus.G0379 [Owenia fusiformis]
XLOC-060018	0	2.1153	0.478	0.048	0	5	[Uniprot/Swissprot]|e-value:8e-139|sp|P63142|KCNA2_RAT|Potassium voltage-gated channel subfamily A member 2 OS=Rattus norvegicus OX=10116 GN=Kcna2 PE=1 SV=1||[RefSeqProtSlim]|e-value:0,0|CAD5119545.1|DgyrCDS8145 [Dimorphilus gyrociliatus]
XLOC-001577	0	2.11324	0.488	0.058	0	5	[Uniprot/Swissprot]|e-value:0,0|sp|P17970|KCNAB_DROME|Potassium voltage-gated channel protein Shab OS=Drosophila melanogaster OX=7227 GN=Shab PE=1 SV=2||[RefSeqProtSlim]|e-value:0,0|XP_025111238.1|LOW QUALITY PROTEIN: uncharacterized protein LOC112574399 [Pomacea canaliculata]
XLOC-001465	0	2.08353	0.983	0.715	0	5	[Uniprot/Swissprot]|e-value:8e-58|sp|O70593|SGTA_RAT|Small glutamine-rich tetratricopeptide repeat-containing protein alpha OS=Rattus norvegicus OX=10116 GN=Sgta PE=1 SV=1||[RefSeqProtSlim]|e-value:2e-68|PVD23498.1|hypothetical protein C0Q70_16770 [Pomacea canaliculata]
XLOC-003798	0	2.07586	0.373	0.023	0	5	[Uniprot/Swissprot]|e-value:6e-60|sp|Q8IV01|SYT12_HUMAN|Synaptotagmin-12 OS=Homo sapiens OX=9606 GN=SYT12 PE=1 SV=1||[RefSeqProtSlim]|e-value:2e-129|XP_011430858.1|synaptotagmin-12 [Crassostrea gigas]
XLOC-011991	0	2.06152	0.474	0.035	0	5	[Uniprot/Swissprot]|e-value:0,0|sp|P35500|SCNA_DROME|Sodium channel protein para OS=Drosophila melanogaster OX=7227 GN=para PE=2 SV=3||[RefSeqProtSlim]|e-value:0,0|CAC9667380.1|Ofus.G151152 [Owenia fusiformis]
XLOC-002012	0	2.05674	0.361	0.017	0	5	[Uniprot/Swissprot]|e-value:0,029|sp|Q9SYH3|SPL2P_ARATH|E3 ubiquitin-protein ligase SPL2 OS=Arabidopsis thaliana OX=3702 GN=SPL2 PE=2 SV=1||[RefSeqProtSlim]|e-value:1e-43|XP_019635055.1|PREDICTED: mitochondrial ubiquitin ligase activator of NFKB 1-like [Branchiostoma belcheri]
XLOC-058812	0	2.04036	0.435	0.094	0	5	[Uniprot/Swissprot]|e-value:0,002|sp|P41155|TNFC_MOUSE|Lymphotoxin-beta OS=Mus musculus OX=10090 GN=Ltb PE=2 SV=1||[RefSeqProtSlim]|e-value:7e-04|ATD50330.1|tumor necrosis factor ligand superfamily member 10-1 [Pomacea canaliculata]
XLOC-045124	0	2.03237	0.393	0.036	0	5	[RefSeqProtSlim]|e-value:5e-11|CAC9655271.1|Ofus.G102003 [Owenia fusiformis]||[Uniprot/Swissprot]|no similarity
XLOC-064446	0	2.02037	0.377	0.023	0	5	[Uniprot/Swissprot]|e-value:4e-04|sp|O24585|CRI4_MAIZE|Putative receptor protein kinase CRINKLY4 OS=Zea mays OX=4577 GN=CR4 PE=2 SV=1||[RefSeqProtSlim]|e-value:2e-21|CAD5118107.1|DgyrCDS6846 [Dimorphilus gyrociliatus]
XLOC-005407	0	1.99179	0.266	0.018	0	5	[Uniprot/Swissprot]|e-value:3e-11|sp|Q9HFY6|CALM_BLAEM|Calmodulin OS=Blastocladiella emersonii OX=4808 GN=CMD1 PE=3 SV=3||[RefSeqProtSlim]|e-value:4e-15|XP_021339259.1|calmodulin-A-like [Mizuhopecten yessoensis]
XLOC-047519	0	1.95446	0.559	0.101	0	5	[Uniprot/Swissprot]|e-value:5e-147|sp|Q967D7|TUTL_DROME|Protein turtle OS=Drosophila melanogaster OX=7227 GN=tutl PE=1 SV=2||[RefSeqProtSlim]|e-value:3e-179|XP_021375948.1|uncharacterized protein LOC110464826 isoform X3 [Mizuhopecten yessoensis]
XLOC-025215	0	1.92078	0.308	0.017	0	5	[Uniprot/Swissprot]|no similarity||[RefSeqProtSlim]|no similarity
XLOC-063998	0	1.90746	0.483	0.062	0	5	[Uniprot/Swissprot]|e-value:2e-07|sp|P01132|EGF_MOUSE|Pro-epidermal growth factor OS=Mus musculus OX=10090 GN=Egf PE=1 SV=2||[RefSeqProtSlim]|e-value:1e-138|CAC9675083.1|Ofus.G28137 [Owenia fusiformis]
XLOC-060675	0	1.87718	0.428	0.049	0	5	[Uniprot/Swissprot]|e-value:5e-132|sp|Q9ULB1|NRX1A_HUMAN|Neurexin-1 OS=Homo sapiens OX=9606 GN=NRXN1 PE=1 SV=1||[RefSeqProtSlim]|e-value:0,0|CAC9631980.1|Ofus.G091125, partial [Owenia fusiformis]
XLOC-036121	0	1.86598	0.263	0.09	0	5	[Uniprot/Swissprot]|e-value:8e-97|sp|Q5G270|NETR_GORGO|Neurotrypsin OS=Gorilla gorilla gorilla OX=9595 GN=PRSS12 PE=3 SV=1||[RefSeqProtSlim]|e-value:4e-168|XP_016839535.1|uncharacterized protein LOC100120629 isoform X3 [Nasonia vitripennis]
XLOC-051180	0	1.83963	0.401	0.06	0	5	[Uniprot/Swissprot]|e-value:1e-05|sp|Q8NE35|CPEB3_HUMAN|Cytoplasmic polyadenylation element-binding protein 3 OS=Homo sapiens OX=9606 GN=CPEB3 PE=1 SV=2||[RefSeqProtSlim]|e-value:7e-66|CAC9484610.1|Ofus.G014420, partial [Owenia fusiformis]
XLOC-045443	0	1.83938	0.381	0.034	0	5	[RefSeqProtSlim]|e-value:0,004|CAD5117374.1|unnamed protein product [Dimorphilus gyrociliatus]||[Uniprot/Swissprot]|no similarity
XLOC-052092	0	1.83061	0.476	0.058	0	5	[Uniprot/Swissprot]|e-value:8e-20|sp|P08570|RLA1_DROME|60S acidic ribosomal protein P1 OS=Drosophila melanogaster OX=7227 GN=RpLP1 PE=1 SV=2||[RefSeqProtSlim]|e-value:2e-19|XP_001602423.1|60S acidic ribosomal protein P1 [Nasonia vitripennis]
XLOC-056162	0	1.80926	0.517	0.066	0	5	[Uniprot/Swissprot]|e-value:0,0|sp|C9D7C2|CAC1A_APIME|Voltage-dependent calcium channel type A subunit alpha-1 OS=Apis mellifera OX=7460 GN=CAC PE=2 SV=1||[RefSeqProtSlim]|e-value:0,0|XP_025112124.1|voltage-dependent calcium channel type A subunit alpha-1-like isoform X17 [Pomacea canaliculata]
XLOC-040726	0	1.80686	0.39	0.101	0	5	[Uniprot/Swissprot]|e-value:0,0|sp|Q62829|PAK3_RAT|Serine/threonine-protein kinase PAK 3 OS=Rattus norvegicus OX=10116 GN=Pak3 PE=1 SV=1||[RefSeqProtSlim]|e-value:0,0|CAC9663236.1|Ofus.G121380 [Owenia fusiformis]
XLOC-003306	0	1.78892	0.341	0.023	0	5	[RefSeqProtSlim]|e-value:1e-47|XP_035690880.1|uncharacterized protein LOC118425863 isoform X1 [Branchiostoma floridae]||[Uniprot/Swissprot]|no similarity
XLOC-050445	0	1.77092	0.446	0.056	0	5	[Uniprot/Swissprot]|e-value:1e-150|sp|Q8N475|FSTL5_HUMAN|Follistatin-related protein 5 OS=Homo sapiens OX=9606 GN=FSTL5 PE=2 SV=2||[RefSeqProtSlim]|e-value:0,0|CAC9657585.1|Ofus.G102481 [Owenia fusiformis]
XLOC-049556	0	1.75236	0.351	0.056	0	5	[Uniprot/Swissprot]|e-value:4e-49|sp|P25931|RYAR_DROME|RYamide receptor OS=Drosophila melanogaster OX=7227 GN=RYa-R PE=2 SV=2||[RefSeqProtSlim]|e-value:8e-164|CAC9462098.1|Ofus.G011591 [Owenia fusiformis]
XLOC-011671	0	1.74309	0.288	0.016	0	5	[Uniprot/Swissprot]|e-value:2e-85|sp|O75325|LRRN2_HUMAN|Leucine-rich repeat neuronal protein 2 OS=Homo sapiens OX=9606 GN=LRRN2 PE=2 SV=2||[RefSeqProtSlim]|e-value:0,0|CAC9452553.1|Ofus.G01732 [Owenia fusiformis]
XLOC-013288	0	1.74155	0.711	0.238	0	5	[RefSeqProtSlim]|e-value:8e-05|VDI66382.1|Hypothetical predicted protein [Mytilus galloprovincialis]||[Uniprot/Swissprot]|no similarity
XLOC-011941	0	1.73281	0.405	0.035	0	5	[Uniprot/Swissprot]|e-value:0,0|sp|Q5REC2|NEC2_PONAB|Neuroendocrine convertase 2 OS=Pongo abelii OX=9601 GN=PCSK2 PE=2 SV=1||[RefSeqProtSlim]|e-value:0,0|CAC9641184.1|Ofus.G092632 [Owenia fusiformis]
XLOC-014595	0	1.73116	0.351	0.031	0	5	[RefSeqProtSlim]|e-value:0,061|CAD5122584.1|DgyrCDS10996 [Dimorphilus gyrociliatus]||[Uniprot/Swissprot]|no similarity
XLOC-051846	0	1.70715	0.425	0.074	0	5	[Uniprot/Swissprot]|e-value:2e-09|sp|Q8I6U3|CPLX_HIRME|Complexin-1 OS=Hirudo medicinalis OX=6421 GN=cpx1 PE=2 SV=1||[RefSeqProtSlim]|e-value:4e-10|XP_025093833.1|complexin-like isoform X1 [Pomacea canaliculata]
XLOC-063085	0	1.70122	0.461	0.09	0	5	[Uniprot/Swissprot]|e-value:3e-06|sp|Q6UWL2|SUSD1_HUMAN|Sushi domain-containing protein 1 OS=Homo sapiens OX=9606 GN=SUSD1 PE=1 SV=1||[RefSeqProtSlim]|e-value:0,0|CAD5118108.1|DgyrCDS6847 [Dimorphilus gyrociliatus]
XLOC-004182	0	1.68073	0.389	0.068	0	5	[Uniprot/Swissprot]|e-value:7e-10|sp|P31395|STMN1_CHICK|Stathmin OS=Gallus gallus OX=9031 GN=STMN1 PE=1 SV=1||[RefSeqProtSlim]|e-value:4e-50|XP_011423111.1|inner centromere protein isoform X2 [Crassostrea gigas]
XLOC-038762	0	1.68046	0.318	0.02	0	5	[Uniprot/Swissprot]|e-value:1e-86|sp|O01404|PHM_DROME|Peptidylglycine alpha-hydroxylating monooxygenase OS=Drosophila melanogaster OX=7227 GN=Phm PE=1 SV=2||[RefSeqProtSlim]|e-value:7e-127|XP_034326048.1|uncharacterized protein LOC105338037 [Crassostrea gigas]
XLOC-063436	0	1.68029	0.41	0.052	0	5	[RefSeqProtSlim]|e-value:7e-15|CAD5112947.1|DgyrCDS2154 [Dimorphilus gyrociliatus]||[Uniprot/Swissprot]|no similarity
XLOC-020457	0	1.66821	0.303	0.006	0	5	[Uniprot/Swissprot]|e-value:0,0|sp|P26591|GLRK_LYMST|Glutamate receptor OS=Lymnaea stagnalis OX=6523 PE=2 SV=1||[RefSeqProtSlim]|e-value:0,0|AWJ68198.1|putative ionotropic glutamate receptor kainate-like 1 [Hirudo verbana]
XLOC-002205	0	1.64899	0.328	0.019	0	5	[Uniprot/Swissprot]|e-value:2e-64|sp|A8WYE4|PAR1_CAEBR|Serine/threonine-protein kinase par-1 OS=Caenorhabditis briggsae OX=6238 GN=par-1 PE=3 SV=1||[RefSeqProtSlim]|e-value:5e-161|CAC9570176.1|Ofus.G052707 [Owenia fusiformis]
XLOC-051876	0	1.59319	0.395	0.096	0	5	[Uniprot/Swissprot]|e-value:6e-85|sp|Q01085|TIAR_HUMAN|Nucleolysin TIAR OS=Homo sapiens OX=9606 GN=TIAL1 PE=1 SV=1||[RefSeqProtSlim]|e-value:5e-110|OWF55263.1|Nucleolysin TIAR [Mizuhopecten yessoensis]
XLOC-003478	0	1.58995	0.324	0.026	0	5	[Uniprot/Swissprot]|e-value:4e-33|sp|Q90773|CEPU1_CHICK|Protein CEPU-1 OS=Gallus gallus OX=9031 PE=1 SV=1||[RefSeqProtSlim]|e-value:5e-105|XP_021371736.1|limbic system-associated membrane protein-like isoform X3 [Mizuhopecten yessoensis]
XLOC-001650	0	1.58929	0.28	0.02	0	5	[Uniprot/Swissprot]|e-value:0,0|sp|P42260|GRIK2_RAT|Glutamate receptor ionotropic, kainate 2 OS=Rattus norvegicus OX=10116 GN=Grik2 PE=1 SV=2||[RefSeqProtSlim]|e-value:0,0|CAC9492293.1|Ofus.G02641 [Owenia fusiformis]
XLOC-001872	0	1.56343	0.261	0.027	0	5	[Uniprot/Swissprot]|e-value:8e-106|sp|Q25414|5HTR_LYMST|5-hydroxytryptamine receptor OS=Lymnaea stagnalis OX=6523 PE=2 SV=1||[RefSeqProtSlim]|e-value:2e-118|OWF39387.1|5-hydroxytryptamine receptor [Mizuhopecten yessoensis]
XLOC-069526	0	1.55911	0.36	0.058	0	5	[Uniprot/Swissprot]|no similarity||[RefSeqProtSlim]|no similarity
XLOC-003590	0	1.55537	0.516	0.159	0	5	[Uniprot/Swissprot]|e-value:5e-172|sp|O17583|LIN10_CAEEL|Protein lin-10 OS=Caenorhabditis elegans OX=6239 GN=lin-10 PE=1 SV=1||[RefSeqProtSlim]|e-value:0,0|XP_011419408.1|amyloid-beta A4 precursor protein-binding family A member 1 isoform X6 [Crassostrea gigas]
XLOC-053843	0	1.54527	0.274	0.016	0	5	[Uniprot/Swissprot]|no similarity||[RefSeqProtSlim]|no similarity
XLOC-002098	0	1.53117	0.376	0.066	0	5	[Uniprot/Swissprot]|e-value:1e-122|sp|P25228|RAB3_DROME|Ras-related protein Rab-3 OS=Drosophila melanogaster OX=7227 GN=Rab3 PE=1 SV=1||[RefSeqProtSlim]|e-value:1e-134|QNN94695.1|ras-related protein Rab3 [Malacoceros fuliginosus]
XLOC-058369	0	1.53092	0.726	0.371	0	5	[Uniprot/Swissprot]|e-value:2e-65|sp|Q24537|HMG2_DROME|High mobility group protein DSP1 OS=Drosophila melanogaster OX=7227 GN=Dsp1 PE=2 SV=1||[RefSeqProtSlim]|e-value:2e-75|XP_005104049.1|high mobility group protein B1 [Aplysia californica]
XLOC-037883	0	1.49708	0.572	0.187	0	5	[Uniprot/Swissprot]|e-value:3e-20|sp|Q9XW88|PHP3_CAEEL|Homeobox protein php-3 OS=Caenorhabditis elegans OX=6239 GN=php-3 PE=2 SV=2||[RefSeqProtSlim]|e-value:2e-77|ATG29890.1|homeodomain transcription factor Post2, partial [Alitta virens]
XLOC-017395	0	1.48834	0.261	0.037	0	5	[Uniprot/Swissprot]|e-value:1e-04|sp|O97817|AGRL2_BOVIN|Adhesion G protein-coupled receptor L2 OS=Bos taurus OX=9913 GN=ADGRL2 PE=2 SV=1||[RefSeqProtSlim]|e-value:1e-49|UCK81576.1|Gal-binding and CUB domains containing receptor 5 [Arenicola marina]
XLOC-009942	0	1.47846	0.358	0.06	0	5	[Uniprot/Swissprot]|e-value:4e-13|sp|P30932|CD9_BOVIN|CD9 antigen OS=Bos taurus OX=9913 GN=CD9 PE=2 SV=2||[RefSeqProtSlim]|e-value:2e-19|CAC9616075.1|Ofus.G08333 [Owenia fusiformis]
XLOC-001067	0	1.47394	0.467	0.118	0	5	[Uniprot/Swissprot]|e-value:7e-38|sp|Q8TC12|RDH11_HUMAN|Retinol dehydrogenase 11 OS=Homo sapiens OX=9606 GN=RDH11 PE=1 SV=2||[RefSeqProtSlim]|e-value:1e-108|CAC9665464.1|Ofus.G1495 [Owenia fusiformis]
XLOC-051427	0	1.46975	0.43	0.069	0	5	[Uniprot/Swissprot]|e-value:3e-28|sp|Q9I8X3|FGFR3_DANRE|Fibroblast growth factor receptor 3 OS=Danio rerio OX=7955 GN=fgfr3 PE=2 SV=1||[RefSeqProtSlim]|e-value:4e-28|XP_035673326.1|fibroblast growth factor receptor 2-like isoform X3 [Branchiostoma floridae]
XLOC-025278	0	1.46065	0.609	0.242	0	5	[Uniprot/Swissprot]|e-value:0,0|sp|Q01484|ANK2_HUMAN|Ankyrin-2 OS=Homo sapiens OX=9606 GN=ANK2 PE=1 SV=4||[RefSeqProtSlim]|e-value:0,0|CAC9646570.1|Ofus.G10260, partial [Owenia fusiformis]
XLOC-046507	0	1.45303	0.558	0.178	0	5	[Uniprot/Swissprot]|e-value:5e-69|sp|Q06BR2|A4_DORPE|Amyloid-beta precursor-like protein OS=Doryteuthis pealeii OX=1051067 PE=1 SV=2||[RefSeqProtSlim]|e-value:2e-118|VDI54219.1|amyloid beta A4 protein [Mytilus galloprovincialis]
XLOC-036538	0	1.44859	0.338	0.056	0	5	[Uniprot/Swissprot]|e-value:2e-165|sp|P31696|AGRIN_CHICK|Agrin OS=Gallus gallus OX=9031 GN=AGRN PE=1 SV=3||[RefSeqProtSlim]|e-value:0,0|PVD37045.1|hypothetical protein C0Q70_04038 [Pomacea canaliculata]
XLOC-055079	0	1.43606	0.356	0.08	0	5	[Uniprot/Swissprot]|e-value:9e-120|sp|Q16832|DDR2_HUMAN|Discoidin domain-containing receptor 2 OS=Homo sapiens OX=9606 GN=DDR2 PE=1 SV=2||[RefSeqProtSlim]|e-value:0,0|XP_025111850.1|discoidin domain-containing receptor 2-like isoform X1 [Pomacea canaliculata]
XLOC-000875	0	1.4343	0.496	0.136	0	5	[Uniprot/Swissprot]|e-value:0,0|sp|P41823|SY65_APLCA|Synaptotagmin-1 OS=Aplysia californica OX=6500 GN=SYT1 PE=1 SV=2||[RefSeqProtSlim]|e-value:0,0|QNN94696.1|synaptotagmin-1 [Malacoceros fuliginosus]
XLOC-023065	0	1.43112	0.294	0.03	0	5	[Uniprot/Swissprot]|e-value:2e-13|sp|Q99MD8|MYNN_MOUSE|Myoneurin OS=Mus musculus OX=10090 GN=Mynn PE=2 SV=2||[RefSeqProtSlim]|e-value:4e-31|CAD5122713.1|unnamed protein product [Dimorphilus gyrociliatus]
XLOC-037907	0	1.42384	0.593	0.24	0	5	[Uniprot/Swissprot]|no similarity||[RefSeqProtSlim]|no similarity
XLOC-051256	0	1.4206	0.27	0.024	0	5	[Uniprot/Swissprot]|e-value:6e-39|sp|Q9VR07|INE_DROME|Sodium- and chloride-dependent GABA transporter ine OS=Drosophila melanogaster OX=7227 GN=ine PE=1 SV=1||[RefSeqProtSlim]|e-value:8e-91|XP_025095491.1|sodium- and chloride-dependent neutral and basic amino acid transporter B(0+)-like [Pomacea canaliculata]
XLOC-051477	0	1.42045	0.258	0.019	0	5	[Uniprot/Swissprot]|e-value:1e-85|sp|P02594|CALM_ELEEL|Calmodulin OS=Electrophorus electricus OX=8005 GN=calm PE=2 SV=2||[RefSeqProtSlim]|e-value:2e-85|XP_035669395.1|calmodulin isoform X1 [Branchiostoma floridae]
XLOC-060691	0	1.41823	0.288	0.035	0	5	[Uniprot/Swissprot]|e-value:0,0|sp|Q5ZK92|SPAST_CHICK|Spastin OS=Gallus gallus OX=9031 GN=SPAST PE=2 SV=2||[RefSeqProtSlim]|e-value:0,0|CAC9634652.1|Ofus.G091649, partial [Owenia fusiformis]
XLOC-027689	0	1.41726	0.289	0.022	0	5	[Uniprot/Swissprot]|e-value:0,002|sp|P28829|BYR2_SCHPO|Protein kinase byr2 OS=Schizosaccharomyces pombe (strain 972 / ATCC 24843) OX=284812 GN=byr2 PE=1 SV=1||[RefSeqProtSlim]|e-value:1e-30|XP_035691774.1|uncharacterized protein LOC118426462 isoform X2 [Branchiostoma floridae]
XLOC-001555	0	1.41171	0.32	0.056	0	5	[RefSeqProtSlim]|e-value:5e-86|VDI29888.1|Hypothetical predicted protein [Mytilus galloprovincialis]||[Uniprot/Swissprot]|no similarity
XLOC-056826	0	1.4115	0.322	0.07	0	5	[Uniprot/Swissprot]|e-value:2e-04|sp|P0CR72|SPT6_CRYNJ|Transcription elongation factor SPT6 OS=Cryptococcus neoformans var. neoformans serotype D (strain JEC21 / ATCC MYA-565) OX=214684 GN=SPT6 PE=3 SV=1||[RefSeqProtSlim]|e-value:1e-49|VDI09134.1|Hypothetical predicted protein [Mytilus galloprovincialis]
XLOC-067293	0	1.40846	0.304	0.033	0	5	[RefSeqProtSlim]|e-value:7e-13|CAD5114288.1|DgyrCDS3430 [Dimorphilus gyrociliatus]||[Uniprot/Swissprot]|no similarity
XLOC-001639	0	1.40371	0.345	0.043	0	5	[Uniprot/Swissprot]|e-value:3e-50|sp|Q93212|SOL1_CAEEL|Suppressor of lurcher protein 1 OS=Caenorhabditis elegans OX=6239 GN=sol-1 PE=1 SV=3||[RefSeqProtSlim]|e-value:0,0|CAC9498967.1|Ofus.G022160 [Owenia fusiformis]
XLOC-060583	0	1.40031	0.341	0.045	0	5	[Uniprot/Swissprot]|e-value:0,0|sp|Q8CFG5|CA2D3_RAT|Voltage-dependent calcium channel subunit alpha-2/delta-3 OS=Rattus norvegicus OX=10116 GN=Cacna2d3 PE=1 SV=1||[RefSeqProtSlim]|e-value:0,0|CAD5124217.1|DgyrCDS12514 [Dimorphilus gyrociliatus]
XLOC-003476	0	1.39837	0.364	0.06	0	5	[Uniprot/Swissprot]|e-value:9e-10|sp|G5ED00|ZIG8_CAEEL|Zwei Ig domain protein zig-8 OS=Caenorhabditis elegans OX=6239 GN=zig-8 PE=1 SV=1||[RefSeqProtSlim]|e-value:1e-53|CAD5112788.1|DgyrCDS2000 [Dimorphilus gyrociliatus]
XLOC-059585	0	1.38971	0.258	0.01	0	5	[Uniprot/Swissprot]|e-value:2e-10|sp|A4IIU3|TM196_XENTR|Transmembrane protein 196 OS=Xenopus tropicalis OX=8364 GN=tmem196 PE=2 SV=1||[RefSeqProtSlim]|e-value:3e-59|CAC9642735.1|Ofus.G092979 [Owenia fusiformis]
XLOC-068990	0	1.38932	0.275	0.031	0	5	[Uniprot/Swissprot]|e-value:3e-71|sp|P17972|KCNAW_DROME|Potassium voltage-gated channel protein Shaw OS=Drosophila melanogaster OX=7227 GN=Shaw PE=2 SV=1||[RefSeqProtSlim]|e-value:1e-155|CAD5122707.1|DgyrCDS11115 [Dimorphilus gyrociliatus]
XLOC-000454	0	1.38449	0.291	0.022	0	5	[Uniprot/Swissprot]|e-value:9e-108|sp|Q9H2B2|SYT4_HUMAN|Synaptotagmin-4 OS=Homo sapiens OX=9606 GN=SYT4 PE=1 SV=1||[RefSeqProtSlim]|e-value:7e-174|XP_011450398.3|synaptotagmin-4 [Crassostrea gigas]
XLOC-037965	0	1.36974	0.254	0.053	0	5	[Uniprot/Swissprot]|e-value:1e-57|sp|Q09388|ACM2_CAEEL|Muscarinic acetylcholine receptor gar-2 OS=Caenorhabditis elegans OX=6239 GN=gar-2 PE=2 SV=3||[RefSeqProtSlim]|e-value:9e-120|CAD5120095.1|unnamed protein product [Dimorphilus gyrociliatus]
XLOC-039077	0	1.3693	0.294	0.017	0	5	[Uniprot/Swissprot]|no similarity||[RefSeqProtSlim]|no similarity
XLOC-000434	0	1.36866	0.264	0.027	0	5	[Uniprot/Swissprot]|e-value:9e-70|sp|Q9W1L5|PAL2_DROME|Peptidyl-alpha-hydroxyglycine alpha-amidating lyase 2 OS=Drosophila melanogaster OX=7227 GN=Pal2 PE=1 SV=2||[RefSeqProtSlim]|e-value:3e-84|CAD5111618.1|DgyrCDS913 [Dimorphilus gyrociliatus]
XLOC-063366	0	1.35769	0.324	0.067	0	5	[Uniprot/Swissprot]|e-value:2e-30|sp|Q9EPQ0|NCKX3_RAT|Sodium/potassium/calcium exchanger 3 (Fragment) OS=Rattus norvegicus OX=10116 GN=Slc24a3 PE=1 SV=1||[RefSeqProtSlim]|e-value:5e-75|CAD5113092.1|DgyrCDS2285 [Dimorphilus gyrociliatus]
XLOC-011322	0	1.35662	0.271	0.02	0	5	[Uniprot/Swissprot]|no similarity||[RefSeqProtSlim]|no similarity
XLOC-016766	0	1.3509	0.412	0.104	0	5	[Uniprot/Swissprot]|e-value:2e-29|sp|Q5XJK1|SCOCB_DANRE|Short coiled-coil protein B OS=Danio rerio OX=7955 GN=scocb PE=3 SV=1||[RefSeqProtSlim]|e-value:5e-39|VDI09878.1|short coiled-coil protein [Mytilus galloprovincialis]
XLOC-066508	0	1.34287	0.288	0.033	0	5	[Uniprot/Swissprot]|e-value:4e-54|sp|Q5DTY9|KCD16_MOUSE|BTB/POZ domain-containing protein KCTD16 OS=Mus musculus OX=10090 GN=Kctd16 PE=1 SV=2||[RefSeqProtSlim]|e-value:7e-101|CAC9517863.1|Ofus.G03421 [Owenia fusiformis]
XLOC-012423	0	1.34144	0.326	0.076	0	5	[Uniprot/Swissprot]|e-value:2e-177|sp|Q96FA3|PELI1_HUMAN|E3 ubiquitin-protein ligase pellino homolog 1 OS=Homo sapiens OX=9606 GN=PELI1 PE=1 SV=2||[RefSeqProtSlim]|e-value:0,0|CAC9642593.1|Ofus.G092885, partial [Owenia fusiformis]
XLOC-054246	0	1.32994	0.257	0.025	0	5	[Uniprot/Swissprot]|no similarity||[RefSeqProtSlim]|no similarity
XLOC-026990	0	1.32459	0.341	0.124	0	5	[RefSeqProtSlim]|e-value:3e-10|CAC9582961.1|Ofus.G06928 [Owenia fusiformis]||[Uniprot/Swissprot]|no similarity
XLOC-002845	0	1.32273	0.554	0.197	0	5	[Uniprot/Swissprot]|e-value:0,0|sp|P16621|LAR_DROME|Tyrosine-protein phosphatase Lar OS=Drosophila melanogaster OX=7227 GN=Lar PE=1 SV=2||[RefSeqProtSlim]|e-value:0,0|XP_025110637.1|receptor-type tyrosine-protein phosphatase F-like isoform X3 [Pomacea canaliculata]
XLOC-044966	0	1.31996	0.594	0.275	0	5	[Uniprot/Swissprot]|e-value:0,0|sp|P51400|RED1_RAT|Double-stranded RNA-specific editase 1 OS=Rattus norvegicus OX=10116 GN=Adarb1 PE=1 SV=1||[RefSeqProtSlim]|e-value:0,0|CAG31002.1|hypothetical protein RCJMB04_1i12 [Gallus gallus]
XLOC-002147	0	1.31965	0.367	0.064	0	5	[Uniprot/Swissprot]|e-value:4e-24|sp|Q8N2Y8|RUSC2_HUMAN|Iporin OS=Homo sapiens OX=9606 GN=RUSC2 PE=1 SV=3||[RefSeqProtSlim]|e-value:2e-38|CAD5113979.1|DgyrCDS3142 [Dimorphilus gyrociliatus]
XLOC-020132	0	1.31914	0.379	0.122	0	5	[Uniprot/Swissprot]|e-value:0,0|sp|Q96PQ7|KLHL5_HUMAN|Kelch-like protein 5 OS=Homo sapiens OX=9606 GN=KLHL5 PE=1 SV=3||[RefSeqProtSlim]|e-value:0,0|XP_034301396.1|kelch-like protein 5 isoform X3 [Crassostrea gigas]
XLOC-059369	0	1.30621	0.41	0.12	0	5	[Uniprot/Swissprot]|e-value:5e-76|sp|P36975|SNP25_DROME|Synaptosomal-associated protein 25 OS=Drosophila melanogaster OX=7227 GN=Snap25 PE=2 SV=1||[RefSeqProtSlim]|e-value:3e-97|XP_025104783.1|synaptosomal-associated protein 25-like isoform X6 [Pomacea canaliculata]
XLOC-015267	0	1.29624	0.313	0.041	0	5	[Uniprot/Swissprot]|e-value:2e-85|sp|Q24488|ROR1_DROME|Tyrosine-protein kinase transmembrane receptor Ror OS=Drosophila melanogaster OX=7227 GN=Ror PE=1 SV=1||[RefSeqProtSlim]|e-value:4e-133|VDI32261.1|receptor tyrosine kinase-like orphan receptor 1 [Mytilus galloprovincialis]
XLOC-055822	0	1.28771	0.295	0.042	0	5	[Uniprot/Swissprot]|e-value:5e-75|sp|Q91614|NCS1_XENLA|Neuronal calcium sensor 1 OS=Xenopus laevis OX=8355 GN=ncs1 PE=2 SV=2||[RefSeqProtSlim]|e-value:1e-92|OWF44540.1|Calcium-binding protein NCS-1 [Mizuhopecten yessoensis]
XLOC-015042	0	1.28538	0.355	0.069	0	5	[Uniprot/Swissprot]|e-value:2e-160|sp|P14740|DPP4_RAT|Dipeptidyl peptidase 4 OS=Rattus norvegicus OX=10116 GN=Dpp4 PE=1 SV=2||[RefSeqProtSlim]|e-value:0,0|CAC9585444.1|Ofus.G061340 [Owenia fusiformis]
XLOC-011227	0	1.28506	0.374	0.127	0	5	[Uniprot/Swissprot]|e-value:0,0|sp|P34611|NCL1_CAEEL|B-box type zinc finger protein ncl-1 OS=Caenorhabditis elegans OX=6239 GN=ncl-1 PE=2 SV=1||[RefSeqProtSlim]|e-value:0,0|AUG84421.1|brat [Platynereis dumerilii]
XLOC-059011	0	1.28272	0.281	0.08	0	5	[Uniprot/Swissprot]|e-value:0,0|sp|Q8IVE3|PKHH2_HUMAN|Pleckstrin homology domain-containing family H member 2 OS=Homo sapiens OX=9606 GN=PLEKHH2 PE=1 SV=2||[RefSeqProtSlim]|e-value:0,0|CAC9643780.1|Ofus.G093133 [Owenia fusiformis]
XLOC-045004	0	1.28065	0.338	0.076	0	5	[Uniprot/Swissprot]|e-value:6e-46|sp|G5EBU4|ZAG1_CAEEL|Zinc finger E-box-binding homeobox protein zag-1 OS=Caenorhabditis elegans OX=6239 GN=zag-1 PE=2 SV=1||[RefSeqProtSlim]|e-value:4e-70|OWF46047.1|Zinc finger E-box-binding homeobox protein zag-1 [Mizuhopecten yessoensis]
XLOC-040167	0	1.27525	0.253	0.065	0	5	[Uniprot/Swissprot]|e-value:1e-48|sp|Q91VN0|LRP5_MOUSE|Low-density lipoprotein receptor-related protein 5 OS=Mus musculus OX=10090 GN=Lrp5 PE=1 SV=3||[RefSeqProtSlim]|e-value:1e-107|XP_025115090.1|uncharacterized protein LOC112576674 [Pomacea canaliculata]
XLOC-017147	0	1.27279	0.494	0.158	0	5	[Uniprot/Swissprot]|e-value:0,0|sp|O94985|CSTN1_HUMAN|Calsyntenin-1 OS=Homo sapiens OX=9606 GN=CLSTN1 PE=1 SV=1||[RefSeqProtSlim]|e-value:0,0|CAC9565084.1|Ofus.G051195 [Owenia fusiformis]
XLOC-017130	0	1.26925	0.315	0.044	0	5	[Uniprot/Swissprot]|e-value:0,0|sp|Q12756|KIF1A_HUMAN|Kinesin-like protein KIF1A OS=Homo sapiens OX=9606 GN=KIF1A PE=1 SV=2||[RefSeqProtSlim]|e-value:0,0|CAC9564842.1|Ofus.G051157 [Owenia fusiformis]
XLOC-066117	0	1.26689	0.327	0.09	0	5	[Uniprot/Swissprot]|no similarity||[RefSeqProtSlim]|no similarity
XLOC-055197	0	1.26462	0.442	0.147	0	5	[Uniprot/Swissprot]|e-value:2e-11|sp|Q9NQX5|NPDC1_HUMAN|Neural proliferation differentiation and control protein 1 OS=Homo sapiens OX=9606 GN=NPDC1 PE=1 SV=2||[RefSeqProtSlim]|e-value:2e-34|VDI27529.1|Hypothetical predicted protein [Mytilus galloprovincialis]
XLOC-013199	0	1.26379	0.312	0.072	0	5	[Uniprot/Swissprot]|e-value:8e-05|sp|Q62356|FSTL1_MOUSE|Follistatin-related protein 1 OS=Mus musculus OX=10090 GN=Fstl1 PE=1 SV=2||[RefSeqProtSlim]|e-value:8e-25|VDI04879.1|Hypothetical predicted protein [Mytilus galloprovincialis]
XLOC-055961	0	1.24832	0.6	0.275	0	5	[Uniprot/Swissprot]|e-value:3e-57|sp|P0C1J8|PIN1_RHIO9|Peptidyl-prolyl cis-trans isomerase pin1 OS=Rhizopus delemar (strain RA 99-880 / ATCC MYA-4621 / FGSC 9543 / NRRL 43880) OX=246409 GN=pin1 PE=3 SV=1||[RefSeqProtSlim]|e-value:3e-73|XP_011443853.2|putative peptidyl-prolyl cis-trans isomerase dodo [Crassostrea gigas]
XLOC-034210	0	1.24669	0.259	0.021	0	5	[RefSeqProtSlim]|e-value:0,004|XP_035663441.1|uncharacterized protein LOC118407129 [Branchiostoma floridae]||[Uniprot/Swissprot]|no similarity
XLOC-011765	0	1.24594	0.313	0.062	0	5	[Uniprot/Swissprot]|e-value:0,0|sp|Q6GLR7|CAPS1_XENLA|Calcium-dependent secretion activator 1 OS=Xenopus laevis OX=8355 GN=cadps PE=2 SV=1||[RefSeqProtSlim]|e-value:0,0|XP_021351966.1|calcium-dependent secretion activator 1-like isoform X1 [Mizuhopecten yessoensis]
XLOC-005154	0	1.24352	0.28	0.035	0	5	[Uniprot/Swissprot]|e-value:1e-51|sp|Q6NU18|CUE2A_XENLA|CUE domain-containing protein 2-A OS=Xenopus laevis OX=8355 GN=cuedc2-a PE=1 SV=1||[RefSeqProtSlim]|e-value:2e-72|VDI13619.1|Hypothetical predicted protein [Mytilus galloprovincialis]
XLOC-063303	0	1.24069	0.259	0.027	0	5	[RefSeqProtSlim]|e-value:1e-18|CAD5112934.1|DgyrCDS2141 [Dimorphilus gyrociliatus]||[Uniprot/Swissprot]|no similarity
XLOC-002478	0	1.22964	0.392	0.152	0	5	[Uniprot/Swissprot]|e-value:2e-54|sp|Q9NP50|SHCAF_HUMAN|SIN3-HDAC complex-associated factor OS=Homo sapiens OX=9606 GN=SINHCAF PE=1 SV=1||[RefSeqProtSlim]|e-value:3e-61|VDI73091.1|Hypothetical predicted protein [Mytilus galloprovincialis]
XLOC-022984	0	1.2275	0.308	0.089	0	5	[Uniprot/Swissprot]|e-value:3e-04|sp|Q9BXF3|CECR2_HUMAN|Cat eye syndrome critical region protein 2 OS=Homo sapiens OX=9606 GN=CECR2 PE=1 SV=2||[RefSeqProtSlim]|e-value:8e-36|CAC9664542.1|Ofus.G13816 [Owenia fusiformis]
XLOC-018928	0	1.22654	0.737	0.417	0	5	[Uniprot/Swissprot]|e-value:1e-46|sp|P83917|CBX1_MOUSE|Chromobox protein homolog 1 OS=Mus musculus OX=10090 GN=Cbx1 PE=1 SV=1||[RefSeqProtSlim]|e-value:3e-64|XP_025083919.1|chromobox protein homolog 1-like [Pomacea canaliculata]
XLOC-028088	0	1.22059	0.983	0.863	0	5	[Uniprot/Swissprot]|e-value:2e-91|sp|Q6P823|H33_XENTR|Histone H3.3 OS=Xenopus tropicalis OX=8364 GN=TGas113e22.1 PE=1 SV=3||[RefSeqProtSlim]|e-value:6e-92|CAC9649367.1|Ofus.G10848 [Owenia fusiformis]
XLOC-004710	0	1.21745	0.614	0.329	0	5	[Uniprot/Swissprot]|e-value:0,0|sp|Q96GM5|SMRD1_HUMAN|SWI/SNF-related matrix-associated actin-dependent regulator of chromatin subfamily D member 1 OS=Homo sapiens OX=9606 GN=SMARCD1 PE=1 SV=2||[RefSeqProtSlim]|e-value:0,0|XP_021371113.1|SWI/SNF-related matrix-associated actin-dependent regulator of chromatin subfamily D member 1-like isoform X3 [Mizuhopecten yessoensis]
XLOC-012019	0	1.21574	0.361	0.128	0	5	[Uniprot/Swissprot]|e-value:3e-22|sp|Q9W6B4|TIMP3_SCYTO|Metalloproteinase inhibitor 3 OS=Scyliorhinus torazame OX=75743 GN=TIMP3 PE=2 SV=1||[RefSeqProtSlim]|e-value:2e-43|CAC9476076.1|Ofus.G013169 [Owenia fusiformis]
XLOC-034125	0	1.21561	0.419	0.151	0	5	[Uniprot/Swissprot]|e-value:1e-30|sp|O43399|TPD54_HUMAN|Tumor protein D54 OS=Homo sapiens OX=9606 GN=TPD52L2 PE=1 SV=2||[RefSeqProtSlim]|e-value:1e-54|CAC9672293.1|Ofus.G21675 [Owenia fusiformis]
XLOC-037892	0	1.21552	0.381	0.109	0	5	[Uniprot/Swissprot]|e-value:1e-36|sp|Q01622|HLOX2_HELRO|Homeobox protein LOX2 (Fragment) OS=Helobdella robusta OX=6412 GN=LOX2 PE=2 SV=1||[RefSeqProtSlim]|e-value:2e-49|UCR60980.1|Lox4 homeobox protein [Urechis unicinctus]
XLOC-026461	0	1.20641	0.34	0.079	0	5	[Uniprot/Swissprot]|e-value:0,002|sp|E1C8P7|DSCL1_CHICK|Down syndrome cell adhesion molecule-like protein 1 homolog OS=Gallus gallus OX=9031 GN=DSCAML1 PE=1 SV=2||[RefSeqProtSlim]|e-value:3e-24|CAC9673233.1|Ofus.G221255 [Owenia fusiformis]
XLOC-044616	0	1.20408	0.338	0.085	0	5	[Uniprot/Swissprot]|e-value:4e-42|sp|Q03049|YD541_YEAST|Putative uncharacterized oxidoreductase YDR541C OS=Saccharomyces cerevisiae (strain ATCC 204508 / S288c) OX=559292 GN=YDR541C PE=3 SV=2||[RefSeqProtSlim]|e-value:2e-134|XP_021365742.1|putative uncharacterized oxidoreductase YDR541C [Mizuhopecten yessoensis]
XLOC-041382	0	1.18058	0.293	0.067	0	5	[Uniprot/Swissprot]|e-value:6e-53|sp|Q8R0A7|K0513_MOUSE|Uncharacterized protein KIAA0513 OS=Mus musculus OX=10090 GN=Kiaa0513 PE=1 SV=1||[RefSeqProtSlim]|e-value:3e-88|XP_005095667.1|uncharacterized protein LOC101855939 [Aplysia californica]
XLOC-009226	0	1.17371	0.336	0.107	0	5	[Uniprot/Swissprot]|e-value:1e-21|sp|Q76B49|CD63_FELCA|CD63 antigen OS=Felis catus OX=9685 GN=CD63 PE=2 SV=3||[RefSeqProtSlim]|e-value:2e-39|CAC9616081.1|Ofus.G08365 [Owenia fusiformis]
XLOC-037885	0	1.17341	0.694	0.333	0	5	[Uniprot/Swissprot]|e-value:8e-22|sp|P21328|RTJK_DROME|RNA-directed DNA polymerase from mobile element jockey OS=Drosophila melanogaster OX=7227 GN=pol PE=1 SV=1||[RefSeqProtSlim]|e-value:1e-167|VDI45087.1|Hypothetical predicted protein [Mytilus galloprovincialis]
XLOC-003214	0	1.17068	0.282	0.051	0	5	[Uniprot/Swissprot]|e-value:0,0|sp|P11833|TBB_PARLI|Tubulin beta chain OS=Paracentrotus lividus OX=7656 PE=2 SV=1||[RefSeqProtSlim]|e-value:0,0|XP_011448542.1|tubulin beta chain [Crassostrea gigas]
XLOC-025257	0	1.16802	0.285	0.047	0	5	[Uniprot/Swissprot]|e-value:0,007|sp|Q99706|KI2L4_HUMAN|Killer cell immunoglobulin-like receptor 2DL4 OS=Homo sapiens OX=9606 GN=KIR2DL4 PE=1 SV=3||[RefSeqProtSlim]|e-value:3e-13|CAC9559403.1|Ofus.G043812 [Owenia fusiformis]
XLOC-026628	0	1.16255	0.269	0.041	0	5	[Uniprot/Swissprot]|e-value:0,010|sp|O15394|NCAM2_HUMAN|Neural cell adhesion molecule 2 OS=Homo sapiens OX=9606 GN=NCAM2 PE=1 SV=2||[RefSeqProtSlim]|e-value:4e-09|CAC9673233.1|Ofus.G221255 [Owenia fusiformis]
XLOC-040810	0	1.15862	0.3	0.047	0	5	[Uniprot/Swissprot]|no similarity||[RefSeqProtSlim]|no similarity
XLOC-002161	0	1.15812	0.353	0.105	0	5	[Uniprot/Swissprot]|e-value:4e-120|sp|P42325|NCAH_DROME|Neurocalcin homolog OS=Drosophila melanogaster OX=7227 GN=Nca PE=1 SV=2||[RefSeqProtSlim]|e-value:2e-121|XP_392256.2|neurocalcin homolog [Apis mellifera]
XLOC-025795	0	1.14229	0.694	0.407	0	5	[Uniprot/Swissprot]|e-value:9e-43|sp|Q15370|ELOB_HUMAN|Elongin-B OS=Homo sapiens OX=9606 GN=ELOB PE=1 SV=1||[RefSeqProtSlim]|e-value:3e-53|OWF55332.1|Transcription elongation factor B polypeptide 2 [Mizuhopecten yessoensis]
XLOC-060642	0	1.14171	0.511	0.253	0	5	[Uniprot/Swissprot]|e-value:2e-23|sp|P40618|HMGB3_CHICK|High mobility group protein B3 OS=Gallus gallus OX=9031 GN=HMGB3 PE=2 SV=3||[RefSeqProtSlim]|e-value:1e-53|NP_001292239.1|uncharacterized protein LOC105348423 [Crassostrea gigas]
XLOC-045709	0	1.13879	0.672	0.381	0	5	[Uniprot/Swissprot]|e-value:4e-90|sp|Q6DBY2|NAA50_DANRE|N-alpha-acetyltransferase 50 OS=Danio rerio OX=7955 GN=naa50 PE=1 SV=1||[RefSeqProtSlim]|e-value:1e-100|PVD27639.1|hypothetical protein C0Q70_12806 [Pomacea canaliculata]
XLOC-027775	0	1.13114	0.429	0.147	0	5	[Uniprot/Swissprot]|e-value:1e-153|sp|Q9ULJ6|ZMIZ1_HUMAN|Zinc finger MIZ domain-containing protein 1 OS=Homo sapiens OX=9606 GN=ZMIZ1 PE=1 SV=3||[RefSeqProtSlim]|e-value:1e-169|CAC9646332.1|Ofus.G10290 [Owenia fusiformis]
XLOC-051925	0	1.11363	0.263	0.08	0	5	[Uniprot/Swissprot]|e-value:8e-84|sp|Q99MG9|KCIP4_RAT|Kv channel-interacting protein 4 OS=Rattus norvegicus OX=10116 GN=Kcnip4 PE=1 SV=1||[RefSeqProtSlim]|e-value:2e-112|XP_025093476.1|Kv channel-interacting protein 4-like isoform X2 [Pomacea canaliculata]
XLOC-005807	0	1.10776	0.389	0.124	0	5	[Uniprot/Swissprot]|e-value:0,0|sp|P21613|KINH_DORPE|Kinesin heavy chain OS=Doryteuthis pealeii OX=1051067 PE=1 SV=1||[RefSeqProtSlim]|e-value:0,0|OWF47697.1|Kinesin heavy chain [Mizuhopecten yessoensis]
XLOC-019730	0	1.10343	0.309	0.089	0	5	[Uniprot/Swissprot]|e-value:1e-134|sp|A5A6K7|CBPE_PANTR|Carboxypeptidase E OS=Pan troglodytes OX=9598 GN=CPE PE=2 SV=1||[RefSeqProtSlim]|e-value:4e-147|CAC9648148.1|Ofus.G10588, partial [Owenia fusiformis]
XLOC-039670	0	1.10301	0.281	0.07	0	5	[Uniprot/Swissprot]|e-value:4e-31|sp|Q76IQ7|TOX2_RAT|TOX high mobility group box family member 2 OS=Rattus norvegicus OX=10116 GN=Tox2 PE=2 SV=1||[RefSeqProtSlim]|e-value:4e-34|CAC9670166.1|Ofus.G18551 [Owenia fusiformis]
XLOC-011866	0	1.10049	0.72	0.399	0	5	[Uniprot/Swissprot]|e-value:0,0|sp|Q25010|ACT3A_HELAM|Actin, cytoplasmic A3a OS=Helicoverpa armigera OX=29058 GN=actA3a PE=2 SV=1||[RefSeqProtSlim]|e-value:0,0|CAC9668666.1|Ofus.G161346 [Owenia fusiformis]
XLOC-058204	0	1.09117	0.517	0.246	0	5	[Uniprot/Swissprot]|no similarity||[RefSeqProtSlim]|no similarity
XLOC-002053	0	1.08613	0.254	0.058	0	5	[Uniprot/Swissprot]|e-value:2e-24|sp|Q09YL6|SAMD5_BOVIN|Sterile alpha motif domain-containing protein 5 OS=Bos taurus OX=9913 GN=SAMD5 PE=3 SV=1||[RefSeqProtSlim]|e-value:4e-39|PVD28467.1|hypothetical protein C0Q70_11055 [Pomacea canaliculata]
XLOC-001810	0	1.08295	0.339	0.087	0	5	[Uniprot/Swissprot]|e-value:7e-178|sp|P49615|CDK5_MOUSE|Cyclin-dependent-like kinase 5 OS=Mus musculus OX=10090 GN=Cdk5 PE=1 SV=1||[RefSeqProtSlim]|e-value:0,0|CAC9582149.1|Ofus.G06837 [Owenia fusiformis]
XLOC-045097	0	1.08216	0.695	0.419	0	5	[Uniprot/Swissprot]|e-value:5e-38|sp|Q6DHL4|SUMO2_DANRE|Small ubiquitin-related modifier 2 OS=Danio rerio OX=7955 GN=sumo2 PE=3 SV=1||[RefSeqProtSlim]|e-value:8e-50|AZL87404.1|small ubiquitin-related modifier [Urechis unicinctus]
XLOC-062219	0	1.06555	0.307	0.087	0	5	[Uniprot/Swissprot]|e-value:4e-79|sp|P53997|SET_DROME|Protein SET OS=Drosophila melanogaster OX=7227 GN=Set PE=1 SV=2||[RefSeqProtSlim]|e-value:4e-108|XP_021369327.1|protein SET-like [Mizuhopecten yessoensis]
XLOC-064261	0	1.05509	0.261	0.067	0	5	[Uniprot/Swissprot]|e-value:1e-04|sp|P0DPB3|SCHI1_HUMAN|Schwannomin-interacting protein 1 OS=Homo sapiens OX=9606 GN=SCHIP1 PE=1 SV=1||[RefSeqProtSlim]|e-value:2e-40|VDI41779.1|Hypothetical predicted protein [Mytilus galloprovincialis]
XLOC-027729	2.10902e-276	1.03775	0.348	0.148	1.08975e-271	5	[Uniprot/Swissprot]|e-value:7e-178|sp|P61460|DEPD5_MOUSE|GATOR complex protein DEPDC5 OS=Mus musculus OX=10090 GN=Depdc5 PE=1 SV=2||[RefSeqProtSlim]|e-value:0,0|XP_005093714.1|GATOR complex protein Iml1 isoform X4 [Aplysia californica]
XLOC-028412	0	1.02225	0.46	0.225	0	5	[Uniprot/Swissprot]|e-value:1e-14|sp|Q28ED6|EMRE_XENTR|Essential MCU regulator, mitochondrial OS=Xenopus tropicalis OX=8364 GN=smdt1 PE=3 SV=1||[RefSeqProtSlim]|e-value:2e-14|CAD5115322.1|unnamed protein product [Dimorphilus gyrociliatus]
XLOC-045007	0	1.01858	0.258	0.062	0	5	[RefSeqProtSlim]|e-value:0,012|VDH91678.1|Hypothetical predicted protein, partial [Mytilus galloprovincialis]||[Uniprot/Swissprot]|no similarity
XLOC-059763	0	1.01394	0.443	0.207	0	5	[Uniprot/Swissprot]|e-value:6e-04|sp|Q9NQG1|MANBL_HUMAN|Protein MANBAL OS=Homo sapiens OX=9606 GN=MANBAL PE=1 SV=1||[RefSeqProtSlim]|e-value:1e-05|XP_035677075.1|protein MANBAL-like [Branchiostoma floridae]
XLOC-056734	0	4.89747	0.956	0.095	0	6	[RefSeqProtSlim]|e-value:5e-05|CAC9588879.1|Ofus.G061877 [Owenia fusiformis]||[Uniprot/Swissprot]|no similarity
XLOC-012125	0	4.66727	0.922	0.085	0	6	[Uniprot/Swissprot]|no similarity||[RefSeqProtSlim]|no similarity
XLOC-012126	0	4.34005	0.953	0.183	0	6	[Uniprot/Swissprot]|no similarity||[RefSeqProtSlim]|no similarity
XLOC-021306	0	4.19891	0.885	0.127	0	6	[Uniprot/Swissprot]|e-value:1e-41|sp|Q8IU26|LYS_RUDPH|Invertebrate-type lysozyme OS=Ruditapes philippinarum OX=129788 PE=1 SV=1||[RefSeqProtSlim]|e-value:1e-36|QBC73604.1|invertebrate-type lysozyme [Eisenia andrei]
XLOC-017864	0	3.80751	0.943	0.126	0	6	[Uniprot/Swissprot]|no similarity||[RefSeqProtSlim]|no similarity
XLOC-044596	0	3.61125	0.939	0.097	0	6	[Uniprot/Swissprot]|no similarity||[RefSeqProtSlim]|no similarity
XLOC-019116	0	3.4647	0.47	0.019	0	6	[Uniprot/Swissprot]|e-value:3e-06|sp|Q5UNS9|COLL7_MIMIV|Collagen-like protein 7 OS=Acanthamoeba polyphaga mimivirus OX=212035 GN=MIMI_L669 PE=4 SV=1||[RefSeqProtSlim]|e-value:1e-08|XP_019617373.1|PREDICTED: collagen alpha-2(I) chain-like isoform X2 [Branchiostoma belcheri]
XLOC-060736	0	3.41015	0.818	0.077	0	6	[Uniprot/Swissprot]|e-value:3e-44|sp|O55070|DNSL3_MOUSE|Deoxyribonuclease gamma OS=Mus musculus OX=10090 GN=Dnase1l3 PE=1 SV=1||[RefSeqProtSlim]|e-value:9e-44|AAD09222.1|DNase gamma [Mus musculus]
XLOC-052233	0	3.39063	0.684	0.039	0	6	[Uniprot/Swissprot]|e-value:3e-54|sp|P21704|DNAS1_RAT|Deoxyribonuclease-1 OS=Rattus norvegicus OX=10116 GN=Dnase1 PE=2 SV=1||[RefSeqProtSlim]|e-value:4e-67|CAC9668863.1|Ofus.G161692 [Owenia fusiformis]
XLOC-050032	0	3.38163	0.944	0.151	0	6	[Uniprot/Swissprot]|e-value:2e-13|sp|Q9VGY6|SKEL1_DROME|Protein Skeletor, isoforms B/C OS=Drosophila melanogaster OX=7227 GN=Skeletor PE=1 SV=2||[RefSeqProtSlim]|e-value:8e-28|CRL05402.1|CLUMA_CG018002, isoform A [Clunio marinus]
XLOC-014803	0	3.05331	0.914	0.273	0	6	[Uniprot/Swissprot]|e-value:3e-05|sp|Q5DAJ3|SJ055_SCHJA|Uncharacterized protein SJCHGC06055 OS=Schistosoma japonicum OX=6182 GN=SJCHGC06055 PE=3 SV=1||[RefSeqProtSlim]|e-value:5e-08|CAC9668011.1|Ofus.G1666 [Owenia fusiformis]
XLOC-040306	0	2.98741	0.93	0.159	0	6	[Uniprot/Swissprot]|no similarity||[RefSeqProtSlim]|no similarity
XLOC-050711	0	2.98033	0.696	0.066	0	6	[Uniprot/Swissprot]|e-value:4e-09|sp|Q9NZR2|LRP1B_HUMAN|Low-density lipoprotein receptor-related protein 1B OS=Homo sapiens OX=9606 GN=LRP1B PE=1 SV=2||[RefSeqProtSlim]|e-value:2e-11|XP_019639355.1|PREDICTED: low-density lipoprotein receptor-related protein 6-like [Branchiostoma belcheri]
XLOC-021525	0	2.95917	0.689	0.064	0	6	[Uniprot/Swissprot]|e-value:9e-42|sp|O76357|ILYS3_CAEEL|Invertebrate-type lysozyme 3 OS=Caenorhabditis elegans OX=6239 GN=ilys-3 PE=1 SV=1||[RefSeqProtSlim]|e-value:2e-39|CAC9569130.1|Ofus.G052442 [Owenia fusiformis]
XLOC-047996	0	2.86047	0.654	0.068	0	6	[Uniprot/Swissprot]|e-value:0,097|sp|Q6PFJ1|NGDN_DANRE|Neuroguidin OS=Danio rerio OX=7955 GN=ngdn PE=2 SV=1||[RefSeqProtSlim]|e-value:4e-07|XP_021362682.1|pre-mRNA-splicing factor 38B-like [Mizuhopecten yessoensis]
XLOC-014797	0	2.79582	0.947	0.235	0	6	[RefSeqProtSlim]|e-value:0,033|CAC9668011.1|Ofus.G1666 [Owenia fusiformis]||[Uniprot/Swissprot]|no similarity
XLOC-001198	0	2.69479	0.773	0.128	0	6	[Uniprot/Swissprot]|no similarity||[RefSeqProtSlim]|no similarity
XLOC-043675	0	2.69096	0.333	0.056	0	6	[RefSeqProtSlim]|e-value:0,091|CAC9511420.1|Ofus.G024431 [Owenia fusiformis]||[Uniprot/Swissprot]|no similarity
XLOC-045901	0	2.56281	0.442	0.059	0	6	[Uniprot/Swissprot]|no similarity||[RefSeqProtSlim]|no similarity
XLOC-045957	0	2.50192	0.376	0.008	0	6	[RefSeqProtSlim]|e-value:0,034|OWF37641.1|hypothetical protein KP79_PYT07892 [Mizuhopecten yessoensis]||[Uniprot/Swissprot]|no similarity
XLOC-025344	0	2.41691	0.965	0.281	0	6	[Uniprot/Swissprot]|no similarity||[RefSeqProtSlim]|no similarity
XLOC-047101	0	2.29295	0.433	0.032	0	6	[Uniprot/Swissprot]|e-value:3e-67|sp|Q8IS44|DRD2L_DROME|Dopamine D2-like receptor OS=Drosophila melanogaster OX=7227 GN=Dop2R PE=2 SV=2||[RefSeqProtSlim]|e-value:1e-93|CAC9610816.1|Ofus.G072363 [Owenia fusiformis]
XLOC-012394	0	2.20302	0.981	0.336	0	6	[Uniprot/Swissprot]|e-value:0,013|sp|Q00194|CNGA1_BOVIN|cGMP-gated cation channel alpha-1 OS=Bos taurus OX=9913 GN=CNGA1 PE=1 SV=1||[RefSeqProtSlim]|no similarity
XLOC-037825	0	2.18309	0.76	0.144	0	6	[Uniprot/Swissprot]|e-value:7e-41|sp|O15393|TMPS2_HUMAN|Transmembrane protease serine 2 OS=Homo sapiens OX=9606 GN=TMPRSS2 PE=1 SV=3||[RefSeqProtSlim]|e-value:2e-42|XP_023813695.1|prostasin [Oryzias latipes]
XLOC-035922	0	2.17259	0.391	0.032	0	6	[Uniprot/Swissprot]|e-value:1e-04|sp|P21328|RTJK_DROME|RNA-directed DNA polymerase from mobile element jockey OS=Drosophila melanogaster OX=7227 GN=pol PE=1 SV=1||[RefSeqProtSlim]|e-value:5e-20|XP_034337943.1|uncharacterized protein LOC105319123 isoform X1 [Crassostrea gigas]
XLOC-055853	0	2.16454	0.989	0.586	0	6	[Uniprot/Swissprot]|no similarity||[RefSeqProtSlim]|no similarity
XLOC-002485	0	2.16231	0.807	0.247	0	6	[Uniprot/Swissprot]|e-value:4e-42|sp|P55008|AIF1_HUMAN|Allograft inflammatory factor 1 OS=Homo sapiens OX=9606 GN=AIF1 PE=1 SV=1||[RefSeqProtSlim]|e-value:2e-58|VDI02006.1|allograft inflammatory factor 1 [Mytilus galloprovincialis]
XLOC-004358	0	2.12815	0.891	0.218	0	6	[Uniprot/Swissprot]|no similarity||[RefSeqProtSlim]|no similarity
XLOC-045473	0	2.11652	0.738	0.139	0	6	[Uniprot/Swissprot]|no similarity||[RefSeqProtSlim]|no similarity
XLOC-028217	0	2.0353	0.516	0.09	0	6	[Uniprot/Swissprot]|e-value:1e-101|sp|Q99N42|TYPH_MOUSE|Thymidine phosphorylase OS=Mus musculus OX=10090 GN=Tymp PE=2 SV=1||[RefSeqProtSlim]|e-value:2e-124|XP_012943459.1|thymidine phosphorylase [Aplysia californica]
XLOC-005225	0	2.03363	0.706	0.203	0	6	[Uniprot/Swissprot]|e-value:2e-93|sp|P27216|ANX13_HUMAN|Annexin A13 OS=Homo sapiens OX=9606 GN=ANXA13 PE=1 SV=3||[RefSeqProtSlim]|e-value:8e-111|XP_019645183.1|PREDICTED: annexin A7-like isoform X2 [Branchiostoma belcheri]
XLOC-051584	0	2.03022	0.8	0.269	0	6	[Uniprot/Swissprot]|e-value:0,055|sp|Q09666|AHNK_HUMAN|Neuroblast differentiation-associated protein AHNAK OS=Homo sapiens OX=9606 GN=AHNAK PE=1 SV=2||[RefSeqProtSlim]|e-value:0,002|XP_019645757.1|PREDICTED: LOW QUALITY PROTEIN: neuroblast differentiation-associated protein AHNAK-like [Branchiostoma belcheri]
XLOC-005224	0	2.02209	0.781	0.257	0	6	[Uniprot/Swissprot]|e-value:9e-103|sp|P26256|ANX12_HYDVU|Annexin-B12 OS=Hydra vulgaris OX=6087 GN=ANXB12 PE=1 SV=1||[RefSeqProtSlim]|e-value:2e-120|XP_019645183.1|PREDICTED: annexin A7-like isoform X2 [Branchiostoma belcheri]
XLOC-039244	0	2.01949	0.539	0.095	0	6	[Uniprot/Swissprot]|e-value:7e-65|sp|Q7ZV00|OTU6B_DANRE|Deubiquitinase OTUD6B OS=Danio rerio OX=7955 GN=otud6b PE=2 SV=1||[RefSeqProtSlim]|e-value:0,0|QAU32336.1|BPI protein 2 [Perinereis linea]
XLOC-025030	0	2.00204	0.427	0.132	0	6	[RefSeqProtSlim]|e-value:2e-60|CAC9617143.1|Ofus.G08664 [Owenia fusiformis]||[Uniprot/Swissprot]|no similarity
XLOC-005723	0	1.98075	0.457	0.043	0	6	[Uniprot/Swissprot]|e-value:0,010|sp|Q5F378|CTHB1_CHICK|Cathelicidin-B1 OS=Gallus gallus OX=9031 GN=CATHB1 PE=1 SV=1||[RefSeqProtSlim]|e-value:9e-05|XP_017171833.1|uncharacterized protein Gm46487 [Mus musculus]
XLOC-003966	0	1.96653	0.471	0.045	0	6	[Uniprot/Swissprot]|e-value:2e-14|sp|Q95SX7|RTBS_DROME|Probable RNA-directed DNA polymerase from transposon BS OS=Drosophila melanogaster OX=7227 GN=RTase PE=2 SV=1||[RefSeqProtSlim]|e-value:3e-85|CAD5117265.1|unnamed protein product [Dimorphilus gyrociliatus]
XLOC-024981	0	1.95882	0.478	0.055	0	6	[Uniprot/Swissprot]|e-value:1e-07|sp|P51471|OPSB_ANOCA|Blue-sensitive opsin OS=Anolis carolinensis OX=28377 PE=1 SV=1||[RefSeqProtSlim]|e-value:4e-07|CAD5116786.1|DgyrCDS5636 [Dimorphilus gyrociliatus]
XLOC-000739	0	1.94461	0.529	0.082	0	6	[Uniprot/Swissprot]|e-value:0,0|sp|Q8HZK2|DUOX2_PIG|Dual oxidase 2 OS=Sus scrofa OX=9823 GN=DUOX2 PE=1 SV=2||[RefSeqProtSlim]|e-value:0,0|CAC9669069.1|Ofus.G17117 [Owenia fusiformis]
XLOC-040305	0	1.94368	0.52	0.049	0	6	[Uniprot/Swissprot]|no similarity||[RefSeqProtSlim]|no similarity
XLOC-003505	0	1.93618	0.468	0.079	0	6	[RefSeqProtSlim]|e-value:4e-22|VDI71037.1|Hypothetical predicted protein [Mytilus galloprovincialis]||[Uniprot/Swissprot]|no similarity
XLOC-026235	0	1.93255	0.257	0.077	0	6	[RefSeqProtSlim]|e-value:3e-15|VDI54409.1|Hypothetical predicted protein [Mytilus galloprovincialis]||[Uniprot/Swissprot]|no similarity
XLOC-021345	0	1.91124	0.398	0.044	0	6	[Uniprot/Swissprot]|e-value:5e-05|sp|Q9W332|CUBN_DROME|Cubilin homolog OS=Drosophila melanogaster OX=7227 GN=Cubn PE=2 SV=3||[RefSeqProtSlim]|e-value:6e-05|XP_019632322.1|PREDICTED: uncharacterized protein LOC109475954 [Branchiostoma belcheri]
XLOC-043472	0	1.89583	0.548	0.086	0	6	[RefSeqProtSlim]|e-value:4e-16|PVD34753.1|hypothetical protein C0Q70_06030 [Pomacea canaliculata]||[Uniprot/Swissprot]|no similarity
XLOC-063019	0	1.88504	0.36	0.071	0	6	[Uniprot/Swissprot]|e-value:2e-79|sp|P51512|MMP16_HUMAN|Matrix metalloproteinase-16 OS=Homo sapiens OX=9606 GN=MMP16 PE=1 SV=2||[RefSeqProtSlim]|e-value:3e-120|XP_025079654.1|matrix metalloproteinase-14-like [Pomacea canaliculata]
XLOC-055183	0	1.8571	0.289	0.008	0	6	[RefSeqProtSlim]|e-value:3e-04|XP_019624994.1|PREDICTED: peptidase M20 domain-containing protein 2-like [Branchiostoma belcheri]||[Uniprot/Swissprot]|no similarity
XLOC-044591	0	1.84336	0.537	0.093	0	6	[Uniprot/Swissprot]|no similarity||[RefSeqProtSlim]|no similarity
XLOC-064620	0	1.84277	0.341	0.038	0	6	[Uniprot/Swissprot]|e-value:2e-10|sp|Q11082|YT66_CAEEL|Probable G-protein coupled receptor B0563.6 OS=Caenorhabditis elegans OX=6239 GN=B0563.6 PE=3 SV=2||[RefSeqProtSlim]|e-value:1e-39|CAC9662721.1|Ofus.G12401 [Owenia fusiformis]
XLOC-001147	0	1.83871	0.556	0.095	0	6	[Uniprot/Swissprot]|e-value:1e-32|sp|Q6DDK3|DOXA1_XENLA|Dual oxidase maturation factor 1 OS=Xenopus laevis OX=8355 GN=duoxa1 PE=2 SV=1||[RefSeqProtSlim]|e-value:4e-108|CAC9669071.1|Ofus.G1777 [Owenia fusiformis]
XLOC-040368	0	1.83094	0.614	0.166	0	6	[Uniprot/Swissprot]|e-value:0,005|sp|Q60943|I17RA_MOUSE|Interleukin-17 receptor A OS=Mus musculus OX=10090 GN=Il17ra PE=1 SV=1||[RefSeqProtSlim]|e-value:1e-08|VDI48228.1|Hypothetical predicted protein [Mytilus galloprovincialis]
XLOC-047611	0	1.82603	0.466	0.067	0	6	[Uniprot/Swissprot]|e-value:2e-05|sp|Q62556|BT1A1_MOUSE|Butyrophilin subfamily 1 member A1 OS=Mus musculus OX=10090 GN=Btn1a1 PE=1 SV=2||[RefSeqProtSlim]|e-value:9e-09|XP_019921398.2|cell adhesion molecule 3-like isoform X2 [Crassostrea gigas]
XLOC-067370	0	1.78118	0.329	0.02	0	6	[Uniprot/Swissprot]|e-value:5e-39|sp|P59889|S39A1_DANRE|Zinc transporter ZIP1 OS=Danio rerio OX=7955 GN=slc39a1 PE=2 SV=1||[RefSeqProtSlim]|e-value:9e-58|CAC9475299.1|Ofus.G013042 [Owenia fusiformis]
XLOC-059421	0	1.77962	0.857	0.381	0	6	[Uniprot/Swissprot]|e-value:2e-20|sp|Q91VW3|SH3L3_MOUSE|SH3 domain-binding glutamic acid-rich-like protein 3 OS=Mus musculus OX=10090 GN=Sh3bgrl3 PE=1 SV=1||[RefSeqProtSlim]|e-value:2e-22|CAD5123885.1|DgyrCDS12192 [Dimorphilus gyrociliatus]
XLOC-014505	0	1.7767	0.464	0.069	0	6	[Uniprot/Swissprot]|e-value:5e-91|sp|Q00651|ITA4_MOUSE|Integrin alpha-4 OS=Mus musculus OX=10090 GN=Itga4 PE=1 SV=1||[RefSeqProtSlim]|e-value:2e-119|CAC9666018.1|Ofus.G141069 [Owenia fusiformis]
XLOC-022939	0	1.73957	0.283	0.033	0	6	[RefSeqProtSlim]|e-value:0,001|XP_034323670.1|uncharacterized protein LOC105330343 [Crassostrea gigas]||[Uniprot/Swissprot]|no similarity
XLOC-020142	0	1.73544	0.489	0.079	0	6	[Uniprot/Swissprot]|e-value:6e-05|sp|A5A4L1|GHSR_MUSPF|Growth hormone secretagogue receptor type 1 OS=Mustela putorius furo OX=9669 GN=GHSR PE=2 SV=1||[RefSeqProtSlim]|e-value:4e-50|CAD5111411.1|unnamed protein product [Dimorphilus gyrociliatus]
XLOC-014806	0	1.69612	0.379	0.034	0	6	[Uniprot/Swissprot]|e-value:6e-05|sp|Q5BQU9|SJ800_SCHJA|Uncharacterized protein SJCHGC09800 OS=Schistosoma japonicum OX=6182 GN=SJCHGC09800 PE=3 SV=1||[RefSeqProtSlim]|e-value:0,005|CAC9668011.1|Ofus.G1666 [Owenia fusiformis]
XLOC-003643	0	1.6719	0.545	0.121	0	6	[Uniprot/Swissprot]|no similarity||[RefSeqProtSlim]|no similarity
XLOC-058157	0	1.65674	0.401	0.051	0	6	[Uniprot/Swissprot]|e-value:2e-30|sp|P09760|FER_RAT|Tyrosine-protein kinase Fer OS=Rattus norvegicus OX=10116 GN=Fer PE=1 SV=2||[RefSeqProtSlim]|e-value:2e-53|OWF55670.1|Fibroblast growth factor receptor 2 [Mizuhopecten yessoensis]
XLOC-047336	0	1.64555	0.467	0.087	0	6	[Uniprot/Swissprot]|e-value:6e-10|sp|B0UZC8|VWC2L_DANRE|von Willebrand factor C domain-containing protein 2-like OS=Danio rerio OX=7955 GN=vwc2l PE=2 SV=1||[RefSeqProtSlim]|e-value:6e-15|CAC9650244.1|Ofus.G10958 [Owenia fusiformis]
XLOC-056841	0	1.63677	0.478	0.085	0	6	[Uniprot/Swissprot]|e-value:1e-11|sp|P0CW97|PCR3_ARATH|Protein PLANT CADMIUM RESISTANCE 3 OS=Arabidopsis thaliana OX=3702 GN=PCR3 PE=3 SV=1||[RefSeqProtSlim]|e-value:1e-19|XP_012944433.1|cell number regulator 10 [Aplysia californica]
XLOC-025135	0	1.59334	0.968	0.876	0	6	[Uniprot/Swissprot]|e-value:6e-60|sp|Q78P75|DYL2_RAT|Dynein light chain 2, cytoplasmic OS=Rattus norvegicus OX=10116 GN=Dynll2 PE=1 SV=1||[RefSeqProtSlim]|e-value:3e-61|XP_032453633.1|dynein light chain A isoform X1 [Nasonia vitripennis]
XLOC-000048	0	1.5928	0.386	0.061	0	6	[Uniprot/Swissprot]|e-value:1e-75|sp|Q2MJT0|MEF2A_RAT|Myocyte-specific enhancer factor 2A OS=Rattus norvegicus OX=10116 GN=Mef2a PE=1 SV=1||[RefSeqProtSlim]|e-value:7e-100|CAC9607357.1|Ofus.G071310 [Owenia fusiformis]
XLOC-046694	0	1.57818	0.594	0.201	0	6	[RefSeqProtSlim]|e-value:0,036|VDI80562.1|Hypothetical predicted protein [Mytilus galloprovincialis]||[Uniprot/Swissprot]|no similarity
XLOC-011214	0	1.57124	0.573	0.168	0	6	[Uniprot/Swissprot]|e-value:1e-41|sp|Q60648|SAP3_MOUSE|Ganglioside GM2 activator OS=Mus musculus OX=10090 GN=Gm2a PE=1 SV=2||[RefSeqProtSlim]|e-value:8e-45|CAD5116317.1|DgyrCDS5221 [Dimorphilus gyrociliatus]
XLOC-045738	0	1.56249	0.358	0.041	0	6	[Uniprot/Swissprot]|e-value:2e-33|sp|Q704V6|TLR6_BOVIN|Toll-like receptor 6 OS=Bos taurus OX=9913 GN=TLR6 PE=2 SV=1||[RefSeqProtSlim]|e-value:7e-43|UCK81509.1|Toll-like receptor 10, partial [Arenicola marina]
XLOC-036447	0	1.55997	0.564	0.162	0	6	[Uniprot/Swissprot]|no similarity||[RefSeqProtSlim]|no similarity
XLOC-004821	0	1.55394	0.315	0.037	0	6	[Uniprot/Swissprot]|e-value:2e-50|sp|P42689|SRK3_SPOLA|Tyrosine-protein kinase SRK3 (Fragment) OS=Spongilla lacustris OX=6055 GN=SRK3 PE=2 SV=1||[RefSeqProtSlim]|e-value:1e-65|CAC9668549.1|Ofus.G161118 [Owenia fusiformis]
XLOC-066764	0	1.54974	0.796	0.299	0	6	[Uniprot/Swissprot]|e-value:3e-29|sp|Q2TBI0|LBP_BOVIN|Lipopolysaccharide-binding protein OS=Bos taurus OX=9913 GN=LBP PE=2 SV=1||[RefSeqProtSlim]|e-value:2e-176|QAU32338.1|LBP/BPI [Perinereis linea]
XLOC-000980	0	1.53354	0.467	0.113	0	6	[Uniprot/Swissprot]|e-value:1e-19|sp|A7SLZ2|STING_NEMVE|Stimulator of interferon genes protein OS=Nematostella vectensis OX=45351 GN=v1g246111 PE=1 SV=1||[RefSeqProtSlim]|e-value:4e-23|CAC9460976.1|Ofus.G011500 [Owenia fusiformis]
XLOC-034975	0	1.51342	0.392	0.063	0	6	[RefSeqProtSlim]|e-value:4e-07|CAC9671877.1|Ofus.G201460 [Owenia fusiformis]||[Uniprot/Swissprot]|no similarity
XLOC-047940	0	1.51264	0.317	0.046	0	6	[Uniprot/Swissprot]|e-value:0,040|sp|Q9M8S6|SKOR_ARATH|Potassium channel SKOR OS=Arabidopsis thaliana OX=3702 GN=SKOR PE=1 SV=1||[RefSeqProtSlim]|e-value:6e-11|XP_019639650.1|PREDICTED: uncharacterized protein LOC109481516 [Branchiostoma belcheri]
XLOC-063923	0	1.4993	0.403	0.067	0	6	[Uniprot/Swissprot]|no similarity||[RefSeqProtSlim]|no similarity
XLOC-037591	0	1.47364	0.833	0.42	0	6	[Uniprot/Swissprot]|e-value:1e-28|sp|Q24799|MYPH_ECHGR|Myophilin OS=Echinococcus granulosus OX=6210 PE=2 SV=1||[RefSeqProtSlim]|e-value:3e-56|VDI10565.1|transgelin [Mytilus galloprovincialis]
XLOC-017201	0	1.46092	0.709	0.232	0	6	[Uniprot/Swissprot]|e-value:6e-45|sp|Q80T79|CSMD3_MOUSE|CUB and sushi domain-containing protein 3 OS=Mus musculus OX=10090 GN=Csmd3 PE=1 SV=3||[RefSeqProtSlim]|e-value:9e-99|AAL40415.1|endonuclease/reverse transcriptase [Branchiostoma floridae]
XLOC-044697	0	1.42932	0.376	0.071	0	6	[RefSeqProtSlim]|e-value:2e-09|CAD5118750.1|DgyrCDS7427 [Dimorphilus gyrociliatus]||[Uniprot/Swissprot]|no similarity
XLOC-027157	0	1.42432	0.733	0.353	0	6	[Uniprot/Swissprot]|e-value:2e-97|sp|Q9JM76|ARPC3_MOUSE|Actin-related protein 2/3 complex subunit 3 OS=Mus musculus OX=10090 GN=Arpc3 PE=1 SV=3||[RefSeqProtSlim]|e-value:1e-99|XP_021370482.1|actin-related protein 2/3 complex subunit 3-like [Mizuhopecten yessoensis]
XLOC-026388	0	1.42359	0.406	0.073	0	6	[Uniprot/Swissprot]|e-value:3e-112|sp|Q99N42|TYPH_MOUSE|Thymidine phosphorylase OS=Mus musculus OX=10090 GN=Tymp PE=2 SV=1||[RefSeqProtSlim]|e-value:4e-128|XP_012943459.1|thymidine phosphorylase [Aplysia californica]
XLOC-026375	0	1.4228	0.94	0.654	0	6	[Uniprot/Swissprot]|e-value:3e-42|sp|P18320|PROF_HELCR|Profilin OS=Heliocidaris crassispina OX=1043166 PE=1 SV=2||[RefSeqProtSlim]|e-value:5e-45|OWF38799.1|Profilin [Mizuhopecten yessoensis]
XLOC-059312	0	1.4151	0.401	0.081	0	6	[Uniprot/Swissprot]|e-value:0,003|sp|Q90252|MTR_RHIMB|Mesotocin receptor OS=Rhinella marina OX=8386 PE=2 SV=1||[RefSeqProtSlim]|e-value:2e-47|CAD5124066.1|DgyrCDS12370 [Dimorphilus gyrociliatus]
XLOC-052120	0	1.41062	0.478	0.113	0	6	[Uniprot/Swissprot]|e-value:6e-52|sp|A2AVA0|SVEP1_MOUSE|Sushi, von Willebrand factor type A, EGF and pentraxin domain-containing protein 1 OS=Mus musculus OX=10090 GN=Svep1 PE=1 SV=1||[RefSeqProtSlim]|e-value:1e-59|XP_019618629.1|PREDICTED: sushi, von Willebrand factor type A, EGF and pentraxin domain-containing protein 1-like [Branchiostoma belcheri]
XLOC-014798	0	1.40809	0.37	0.099	0	6	[Uniprot/Swissprot]|e-value:3e-07|sp|Q5C6R9|SJ381_SCHJA|UPF0506 protein SJCHGC02381 OS=Schistosoma japonicum OX=6182 GN=SJCHGC02381 PE=2 SV=3||[RefSeqProtSlim]|e-value:4e-04|CAC9668011.1|Ofus.G1666 [Owenia fusiformis]
XLOC-052230	0	1.38606	0.284	0.029	0	6	[Uniprot/Swissprot]|e-value:9e-75|sp|P00639|DNAS1_BOVIN|Deoxyribonuclease-1 OS=Bos taurus OX=9913 GN=DNASE1 PE=1 SV=3||[RefSeqProtSlim]|e-value:3e-90|CAC9668863.1|Ofus.G161692 [Owenia fusiformis]
XLOC-015055	0	1.37257	0.281	0.028	0	6	[Uniprot/Swissprot]|e-value:0,0|sp|P15105|GLNA_MOUSE|Glutamine synthetase OS=Mus musculus OX=10090 GN=Glul PE=1 SV=6||[RefSeqProtSlim]|e-value:0,0|CAC9664965.1|Ofus.G131694 [Owenia fusiformis]
XLOC-012707	0	1.3719	0.663	0.33	0	6	[Uniprot/Swissprot]|e-value:3e-85|sp|Q7LHG5|YI31B_YEAST|Transposon Ty3-I Gag-Pol polyprotein OS=Saccharomyces cerevisiae (strain ATCC 204508 / S288c) OX=559292 GN=TY3B-I PE=1 SV=2||[RefSeqProtSlim]|e-value:5e-157|XP_021349841.1|uncharacterized protein LOC110448106 [Mizuhopecten yessoensis]
XLOC-041253	0	1.36588	0.281	0.024	0	6	[Uniprot/Swissprot]|e-value:7e-30|sp|Q9BX70|BTBD2_HUMAN|BTB/POZ domain-containing protein 2 OS=Homo sapiens OX=9606 GN=BTBD2 PE=1 SV=1||[RefSeqProtSlim]|e-value:2e-32|CAC9664401.1|Ofus.G13597 [Owenia fusiformis]
XLOC-047498	0	1.35816	0.317	0.055	0	6	[Uniprot/Swissprot]|e-value:1e-49|sp|P0C6B8|SVEP1_RAT|Sushi, von Willebrand factor type A, EGF and pentraxin domain-containing protein 1 OS=Rattus norvegicus OX=10116 GN=Svep1 PE=1 SV=1||[RefSeqProtSlim]|e-value:1e-61|XP_035663520.1|sushi, von Willebrand factor type A, EGF and pentraxin domain-containing protein 1-like [Branchiostoma floridae]
XLOC-019487	0	1.34585	0.263	0.022	0	6	[Uniprot/Swissprot]|no similarity||[RefSeqProtSlim]|no similarity
XLOC-051869	0	1.33451	0.45	0.102	0	6	[Uniprot/Swissprot]|e-value:3e-91|sp|Q95NR9|CALM_METSE|Calmodulin OS=Metridium senile OX=6116 PE=1 SV=3||[RefSeqProtSlim]|e-value:2e-90|CAG32387.1|hypothetical protein RCJMB04_24e7 [Gallus gallus]
XLOC-060140	0	1.32448	0.552	0.278	0	6	[Uniprot/Swissprot]|e-value:7e-109|sp|Q60803|TRAF3_MOUSE|TNF receptor-associated factor 3 OS=Mus musculus OX=10090 GN=Traf3 PE=1 SV=2||[RefSeqProtSlim]|e-value:1e-111|XP_025104197.1|TNF receptor-associated factor 3-like [Pomacea canaliculata]
XLOC-028801	0	1.32344	0.551	0.252	0	6	[Uniprot/Swissprot]|e-value:2e-61|sp|Q78P75|DYL2_RAT|Dynein light chain 2, cytoplasmic OS=Rattus norvegicus OX=10116 GN=Dynll2 PE=1 SV=1||[RefSeqProtSlim]|e-value:9e-62|QCD25228.1|cut up, isoform F [Drosophila melanogaster]
XLOC-040185	0	1.31377	0.281	0.045	0	6	[Uniprot/Swissprot]|e-value:6e-10|sp|O16374|GALT1_CAEEL|Beta-1,4-galactosyltransferase galt-1 OS=Caenorhabditis elegans OX=6239 GN=galt-1 PE=1 SV=4||[RefSeqProtSlim]|e-value:3e-53|XP_021345728.1|beta-1,4-galactosyltransferase galt-1-like isoform X3 [Mizuhopecten yessoensis]
XLOC-021526	0	1.31075	0.366	0.133	0	6	[RefSeqProtSlim]|e-value:7e-04|PVD21479.1|hypothetical protein C0Q70_19652 [Pomacea canaliculata]||[Uniprot/Swissprot]|no similarity
XLOC-004836	0	1.30584	0.677	0.304	0	6	[Uniprot/Swissprot]|e-value:0,0|sp|P27446|FYN_XIPHE|Tyrosine-protein kinase Fyn OS=Xiphophorus helleri OX=8084 GN=fyn PE=2 SV=3||[RefSeqProtSlim]|e-value:0,0|PVD35760.1|hypothetical protein C0Q70_02723 [Pomacea canaliculata]
XLOC-005679	0	1.30467	0.513	0.174	0	6	[Uniprot/Swissprot]|e-value:6e-149|sp|Q9BRS2|RIOK1_HUMAN|Serine/threonine-protein kinase RIO1 OS=Homo sapiens OX=9606 GN=RIOK1 PE=1 SV=2||[RefSeqProtSlim]|e-value:8e-172|XP_021354183.1|serine/threonine-protein kinase RIO1-like [Mizuhopecten yessoensis]
XLOC-011074	0	1.302	0.326	0.051	0	6	[Uniprot/Swissprot]|e-value:1e-11|sp|Q5FVW6|SKAP2_XENTR|Src kinase-associated phosphoprotein 2 OS=Xenopus tropicalis OX=8364 GN=skap2 PE=2 SV=2||[RefSeqProtSlim]|e-value:9e-12|XP_034336919.1|src kinase-associated phosphoprotein 2 [Crassostrea gigas]
XLOC-039962	0	1.29033	0.697	0.293	0	6	[Uniprot/Swissprot]|e-value:0,067|sp|Q756Q3|NPC2_ASHGO|Phosphatidylglycerol/phosphatidylinositol transfer protein OS=Ashbya gossypii (strain ATCC 10895 / CBS 109.51 / FGSC 9923 / NRRL Y-1056) OX=284811 GN=NPC2 PE=3 SV=1||[RefSeqProtSlim]|e-value:2e-04|XP_019928834.2|uncharacterized protein LOC109617045 [Crassostrea gigas]
XLOC-000719	0	1.28883	0.338	0.063	0	6	[RefSeqProtSlim]|e-value:8e-11|OWF38147.1|Leukemia inhibitory factor receptor [Mizuhopecten yessoensis]||[Uniprot/Swissprot]|no similarity
XLOC-039548	0	1.28783	0.314	0.055	0	6	[Uniprot/Swissprot]|e-value:7e-33|sp|Q9ET66|PI16_MOUSE|Peptidase inhibitor 16 OS=Mus musculus OX=10090 GN=Pi16 PE=1 SV=2||[RefSeqProtSlim]|e-value:5e-67|CAD5125017.1|DgyrCDS13254 [Dimorphilus gyrociliatus]
XLOC-001162	0	1.28582	0.417	0.13	0	6	[Uniprot/Swissprot]|e-value:5e-08|sp|Q5VZ19|TDR10_HUMAN|Tudor domain-containing protein 10 OS=Homo sapiens OX=9606 GN=TDRD10 PE=2 SV=3||[RefSeqProtSlim]|e-value:2e-12|AGI95999.1|tudor domain-containing 7 protein [Branchiostoma floridae]
XLOC-043478	0	1.28497	0.389	0.105	0	6	[Uniprot/Swissprot]|e-value:1e-109|sp|P97858|S35B1_MOUSE|Solute carrier family 35 member B1 OS=Mus musculus OX=10090 GN=Slc35b1 PE=1 SV=1||[RefSeqProtSlim]|e-value:2e-131|XP_011433553.2|solute carrier family 35 member B1 [Crassostrea gigas]
XLOC-019080	0	1.28036	0.658	0.213	0	6	[Uniprot/Swissprot]|e-value:4e-04|sp|Q80T32|AGRD1_MOUSE|Adhesion G-protein coupled receptor D1 OS=Mus musculus OX=10090 GN=Adgrd1 PE=2 SV=2||[RefSeqProtSlim]|e-value:1e-10|CAC9618095.1|Ofus.G08937, partial [Owenia fusiformis]
XLOC-063588	0	1.27684	0.25	0.012	0	6	[Uniprot/Swissprot]|no similarity||[RefSeqProtSlim]|no similarity
XLOC-043505	0	1.26399	0.335	0.075	0	6	[Uniprot/Swissprot]|no similarity||[RefSeqProtSlim]|no similarity
XLOC-021391	0	1.24742	0.648	0.291	0	6	[Uniprot/Swissprot]|e-value:0,0|sp|Q9VZI3|UN112_DROME|Unc-112-related protein OS=Drosophila melanogaster OX=7227 GN=Fit1 PE=1 SV=1||[RefSeqProtSlim]|e-value:0,0|CAC9638741.1|Ofus.G092259, partial [Owenia fusiformis]
XLOC-021870	0	1.2328	0.29	0.056	0	6	[RefSeqProtSlim]|e-value:0,052|VDI13976.1|Hypothetical predicted protein [Mytilus galloprovincialis]||[Uniprot/Swissprot]|no similarity
XLOC-001311	0	1.22615	0.334	0.078	0	6	[Uniprot/Swissprot]|e-value:4e-118|sp|Q9UMZ3|PTPRQ_HUMAN|Phosphatidylinositol phosphatase PTPRQ OS=Homo sapiens OX=9606 GN=PTPRQ PE=1 SV=2||[RefSeqProtSlim]|e-value:8e-144|CAC9506257.1|Ofus.G023447, partial [Owenia fusiformis]
XLOC-011557	0	1.22608	0.769	0.435	0	6	[Uniprot/Swissprot]|e-value:8e-47|sp|Q4KLF8|ARPC5_RAT|Actin-related protein 2/3 complex subunit 5 OS=Rattus norvegicus OX=10116 GN=Arpc5 PE=1 SV=3||[RefSeqProtSlim]|e-value:4e-51|XP_019640949.1|PREDICTED: actin-related protein 2/3 complex subunit 5-like [Branchiostoma belcheri]
XLOC-009334	0	1.22216	0.452	0.18	0	6	[Uniprot/Swissprot]|e-value:0,0|sp|Q63598|PLST_RAT|Plastin-3 OS=Rattus norvegicus OX=10116 GN=Pls3 PE=1 SV=2||[RefSeqProtSlim]|e-value:0,0|XP_034306389.1|plastin-3 isoform X1 [Crassostrea gigas]
XLOC-046809	0	1.22156	0.434	0.14	0	6	[Uniprot/Swissprot]|e-value:1e-05|sp|Q95SX7|RTBS_DROME|Probable RNA-directed DNA polymerase from transposon BS OS=Drosophila melanogaster OX=7227 GN=RTase PE=2 SV=1||[RefSeqProtSlim]|e-value:8e-39|BAB83841.1|ReO_6 [Oryzias latipes]
XLOC-010211	0	1.21464	0.353	0.089	0	6	[Uniprot/Swissprot]|e-value:2e-58|sp|Q8VE52|OGRL1_MOUSE|Opioid growth factor receptor-like protein 1 OS=Mus musculus OX=10090 GN=Ogfrl1 PE=1 SV=2||[RefSeqProtSlim]|e-value:3e-81|VDI54549.1|Hypothetical predicted protein [Mytilus galloprovincialis]
XLOC-059747	0	1.20651	0.339	0.072	0	6	[Uniprot/Swissprot]|e-value:6e-69|sp|Q05062|CDC42_CAEEL|Cell division control protein 42 homolog OS=Caenorhabditis elegans OX=6239 GN=cdc-42 PE=1 SV=2||[RefSeqProtSlim]|e-value:5e-68|XP_023819009.1|rho-related GTP-binding protein RhoQ [Oryzias latipes]
XLOC-038968	0	1.20326	0.302	0.061	0	6	[Uniprot/Swissprot]|e-value:5e-30|sp|P21328|RTJK_DROME|RNA-directed DNA polymerase from mobile element jockey OS=Drosophila melanogaster OX=7227 GN=pol PE=1 SV=1||[RefSeqProtSlim]|e-value:1e-52|VDH89347.1|Hypothetical predicted protein [Mytilus galloprovincialis]
XLOC-051049	0	1.19028	0.935	0.662	0	6	[Uniprot/Swissprot]|e-value:8e-26|sp|Q6C0Y0|COFI_YARLI|Cofilin OS=Yarrowia lipolytica (strain CLIB 122 / E 150) OX=284591 GN=COF1 PE=3 SV=1||[RefSeqProtSlim]|e-value:3e-24|CAC9446636.1|Ofus.G01220 [Owenia fusiformis]
XLOC-045930	0	1.18805	0.298	0.058	0	6	[Uniprot/Swissprot]|e-value:7e-17|sp|Q49LS8|XKR6_TETNG|XK-related protein 6 OS=Tetraodon nigroviridis OX=99883 GN=xkr6 PE=2 SV=1||[RefSeqProtSlim]|e-value:6e-23|XP_035668266.1|XK-related protein 6-like [Branchiostoma floridae]
XLOC-036589	0	1.18471	0.284	0.033	0	6	[RefSeqProtSlim]|e-value:0,001|XP_034325175.1|peripheral myelin protein 22-like [Crassostrea gigas]||[Uniprot/Swissprot]|no similarity
XLOC-051588	0	1.18381	0.392	0.115	0	6	[Uniprot/Swissprot]|e-value:1e-58|sp|O43301|HS12A_HUMAN|Heat shock 70 kDa protein 12A OS=Homo sapiens OX=9606 GN=HSPA12A PE=1 SV=2||[RefSeqProtSlim]|e-value:1e-75|AEI70664.1|heat shock protein 70-12A, partial [Perinereis nuntia]
XLOC-039450	0	1.18264	0.457	0.05	0	6	[Uniprot/Swissprot]|no similarity||[RefSeqProtSlim]|no similarity
XLOC-044705	0	1.17743	0.315	0.068	0	6	[Uniprot/Swissprot]|e-value:9e-17|sp|Q95SX7|RTBS_DROME|Probable RNA-directed DNA polymerase from transposon BS OS=Drosophila melanogaster OX=7227 GN=RTase PE=2 SV=1||[RefSeqProtSlim]|e-value:9e-51|VDH89347.1|Hypothetical predicted protein [Mytilus galloprovincialis]
XLOC-003916	5.87184e-301	1.17045	0.256	0.081	3.03404e-296	6	[Uniprot/Swissprot]|e-value:7e-04|sp|Q6DJ83|CADM2_XENTR|Cell adhesion molecule 2 OS=Xenopus tropicalis OX=8364 GN=cadm2 PE=2 SV=1||[RefSeqProtSlim]|e-value:8e-06|AAF46967.2|sidestep V, isoform A [Drosophila melanogaster]
XLOC-001404	0	1.15246	0.802	0.479	0	6	[Uniprot/Swissprot]|e-value:4e-135|sp|Q26636|CATL_SARPE|Cathepsin L OS=Sarcophaga peregrina OX=7386 PE=1 SV=1||[RefSeqProtSlim]|e-value:2e-160|CAD5110854.1|DgyrCDS220 [Dimorphilus gyrociliatus]
XLOC-067519	0	1.13935	0.678	0.255	0	6	[Uniprot/Swissprot]|e-value:2e-55|sp|Q7Z408|CSMD2_HUMAN|CUB and sushi domain-containing protein 2 OS=Homo sapiens OX=9606 GN=CSMD2 PE=1 SV=2||[RefSeqProtSlim]|e-value:2e-63|XP_035699680.1|sushi, von Willebrand factor type A, EGF and pentraxin domain-containing protein 1-like isoform X2 [Branchiostoma floridae]
XLOC-009853	0	1.13868	0.438	0.128	0	6	[Uniprot/Swissprot]|e-value:6e-13|sp|Q9VZW5|FMAR_DROME|FMRFamide receptor OS=Drosophila melanogaster OX=7227 GN=FMRFaR PE=2 SV=1||[RefSeqProtSlim]|e-value:4e-27|CAD5124494.1|unnamed protein product [Dimorphilus gyrociliatus]
XLOC-009544	0	1.12049	0.283	0.067	0	6	[Uniprot/Swissprot]|e-value:6e-35|sp|P71668|LIPI_MYCTU|Esterase LipI OS=Mycobacterium tuberculosis (strain ATCC 25618 / H37Rv) OX=83332 GN=lipI PE=1 SV=1||[RefSeqProtSlim]|e-value:1e-76|CAC9664299.1|Ofus.G13455 [Owenia fusiformis]
XLOC-000812	0	1.11988	0.291	0.062	0	6	[Uniprot/Swissprot]|e-value:4e-16|sp|O70458|OSMR_MOUSE|Oncostatin-M-specific receptor subunit beta OS=Mus musculus OX=10090 GN=Osmr PE=1 SV=1||[RefSeqProtSlim]|e-value:5e-27|OWF38147.1|Leukemia inhibitory factor receptor [Mizuhopecten yessoensis]
XLOC-024929	0	1.09962	0.274	0.071	0	6	[Uniprot/Swissprot]|e-value:3e-49|sp|O95841|ANGL1_HUMAN|Angiopoietin-related protein 1 OS=Homo sapiens OX=9606 GN=ANGPTL1 PE=2 SV=1||[RefSeqProtSlim]|e-value:2e-110|CAC9558221.1|Ofus.G043342 [Owenia fusiformis]
XLOC-037865	0	1.09635	0.348	0.122	0	6	[Uniprot/Swissprot]|e-value:0,020|sp|Q7XUW4|KOR2_ORYSJ|Potassium channel KOR2 OS=Oryza sativa subsp. japonica OX=39947 GN=Os04g0445000 PE=2 SV=2||[RefSeqProtSlim]|e-value:0,005|OWF37424.1|Uncharacterized protein C2orf16 [Mizuhopecten yessoensis]
XLOC-027672	0	1.09482	0.28	0.081	0	6	[Uniprot/Swissprot]|e-value:2e-17|sp|Q6R5A3|TRPV1_CAVPO|Transient receptor potential cation channel subfamily V member 1 OS=Cavia porcellus OX=10141 GN=Trpv1 PE=2 SV=1||[RefSeqProtSlim]|e-value:2e-58|CAC9655123.1|Ofus.G101922, partial [Owenia fusiformis]
XLOC-015191	0	1.09014	0.254	0.039	0	6	[Uniprot/Swissprot]|e-value:4e-22|sp|Q9WTW7|S23A1_RAT|Solute carrier family 23 member 1 OS=Rattus norvegicus OX=10116 GN=Slc23a1 PE=2 SV=1||[RefSeqProtSlim]|e-value:6e-27|VDI82053.1|solute carrier family 23 (nucleobase transporter), member 1/2 [Mytilus galloprovincialis]
XLOC-069440	5.56284e-241	1.08328	0.267	0.101	2.87438e-236	6	[Uniprot/Swissprot]|e-value:1e-25|sp|Q63562|M3K8_RAT|Mitogen-activated protein kinase kinase kinase 8 OS=Rattus norvegicus OX=10116 GN=Map3k8 PE=1 SV=1||[RefSeqProtSlim]|e-value:4e-69|XP_025093805.1|probable myosin light chain kinase DDB_G0279831 [Pomacea canaliculata]
XLOC-045959	0	1.07846	0.356	0.091	0	6	[Uniprot/Swissprot]|no similarity||[RefSeqProtSlim]|no similarity
XLOC-054249	0	1.0712	0.31	0.084	0	6	[Uniprot/Swissprot]|e-value:2e-44|sp|Q03442|CRJ1A_TRICY|Crystallin J1A OS=Tripedalia cystophora OX=6141 PE=1 SV=1||[RefSeqProtSlim]|e-value:4e-59|NP_001180398.1|selenoprotein J [Danio rerio]
XLOC-060131	0	1.04928	0.516	0.254	0	6	[Uniprot/Swissprot]|e-value:1e-103|sp|Q641G7|ARPC4_XENLA|Actin-related protein 2/3 complex subunit 4 OS=Xenopus laevis OX=8355 GN=arpc4 PE=1 SV=1||[RefSeqProtSlim]|e-value:3e-104|XP_021342939.1|actin-related protein 2/3 complex subunit 4 [Mizuhopecten yessoensis]
XLOC-020197	0	1.04781	0.62	0.338	0	6	[Uniprot/Swissprot]|e-value:2e-92|sp|A0A1L8EXB5|AR1AB_XENLA|Actin-related protein 2/3 complex subunit 1A-B OS=Xenopus laevis OX=8355 GN=arpc1a-b PE=3 SV=1||[RefSeqProtSlim]|e-value:7e-91|BAA84685.1|Sid329p [Mus musculus]
XLOC-052479	2.27801e-174	1.04423	0.383	0.202	1.17707e-169	6	[Uniprot/Swissprot]|no similarity||[RefSeqProtSlim]|no similarity
XLOC-025908	0	1.02847	0.451	0.161	0	6	[RefSeqProtSlim]|e-value:1e-09|CAC9664876.1|Ofus.G131497 [Owenia fusiformis]||[Uniprot/Swissprot]|no similarity
XLOC-054417	0	1.01395	0.882	0.524	0	6	[Uniprot/Swissprot]|e-value:9e-17|sp|O17389|TYB_CAEEL|Thymosin beta OS=Caenorhabditis elegans OX=6239 GN=tth-1 PE=1 SV=2||[RefSeqProtSlim]|e-value:4e-33|XP_016770365.1|thymosin beta isoform X1 [Apis mellifera]
XLOC-052538	0	1.01162	0.505	0.24	0	6	[Uniprot/Swissprot]|e-value:2e-109|sp|Q9VT65|CANB_DROME|Calpain-B OS=Drosophila melanogaster OX=7227 GN=CalpB PE=1 SV=2||[RefSeqProtSlim]|e-value:5e-117|XP_026302156.1|calpain-B isoform X5 [Apis mellifera]
XLOC-015188	0	1.00915	0.353	0.112	0	6	[Uniprot/Swissprot]|e-value:5e-13|sp|D9IQ16|GXN_ACRMI|Galaxin OS=Acropora millepora OX=45264 PE=1 SV=1||[RefSeqProtSlim]|e-value:1e-12|VDI09662.1|Hypothetical predicted protein [Mytilus galloprovincialis]
XLOC-057909	0	1.00677	0.253	0.06	0	6	[Uniprot/Swissprot]|no similarity||[RefSeqProtSlim]|no similarity
XLOC-003483	0	1.00521	0.401	0.127	0	6	[Uniprot/Swissprot]|e-value:0,0|sp|P28840|NEC1_RAT|Neuroendocrine convertase 1 OS=Rattus norvegicus OX=10116 GN=Pcsk1 PE=2 SV=1||[RefSeqProtSlim]|e-value:0,0|XP_017208229.1|neuroendocrine convertase 1 isoform X1 [Danio rerio]
XLOC-000588	0	5.61184	0.959	0.057	0	7	[RefSeqProtSlim]|e-value:4e-05|CAC9665837.1|Ofus.G14703 [Owenia fusiformis]||[Uniprot/Swissprot]|no similarity
XLOC-027828	0	5.57133	0.925	0.056	0	7	[Uniprot/Swissprot]|e-value:2e-10|sp|P01359|TFF2_PIG|Trefoil factor 2 (Fragment) OS=Sus scrofa OX=9823 GN=TFF2 PE=1 SV=4||[RefSeqProtSlim]|e-value:1e-08|EDL40374.1|trefoil factor 2 (spasmolytic protein 1), isoform CRA_a [Mus musculus]
XLOC-035554	0	5.04806	0.947	0.071	0	7	[Uniprot/Swissprot]|no similarity||[RefSeqProtSlim]|no similarity
XLOC-005847	0	4.8111	0.879	0.03	0	7	[Uniprot/Swissprot]|e-value:0,055|sp|P34517|GPDH2_CAEEL|Probable glycerol-3-phosphate dehydrogenase 2 OS=Caenorhabditis elegans OX=6239 GN=gpdh-2 PE=3 SV=2||[RefSeqProtSlim]|e-value:8e-23|CAC9617143.1|Ofus.G08664 [Owenia fusiformis]
XLOC-020225	0	4.8006	0.931	0.061	0	7	[RefSeqProtSlim]|e-value:1e-04|PVD24894.1|hypothetical protein C0Q70_15384 [Pomacea canaliculata]||[Uniprot/Swissprot]|no similarity
XLOC-034398	0	4.67667	0.917	0.086	0	7	[RefSeqProtSlim]|e-value:4e-12|OWF39506.1|Neurogenic locus protein delta [Mizuhopecten yessoensis]||[Uniprot/Swissprot]|no similarity
XLOC-020226	0	4.65613	0.916	0.05	0	7	[RefSeqProtSlim]|e-value:3e-06|XP_011445348.2|heme-binding protein 2-like [Crassostrea gigas]||[Uniprot/Swissprot]|no similarity
XLOC-015028	0	4.40735	0.845	0.044	0	7	[Uniprot/Swissprot]|no similarity||[RefSeqProtSlim]|no similarity
XLOC-043868	0	4.29132	0.89	0.111	0	7	[Uniprot/Swissprot]|e-value:4e-122|sp|Q6PBF6|GAMT_XENTR|Guanidinoacetate N-methyltransferase OS=Xenopus tropicalis OX=8364 GN=gamt PE=2 SV=1||[RefSeqProtSlim]|e-value:2e-121|XP_004067960.1|guanidinoacetate N-methyltransferase [Oryzias latipes]
XLOC-043781	0	4.22498	0.768	0.024	0	7	[Uniprot/Swissprot]|e-value:3e-04|sp|Q5XII0|EPDR1_RAT|Mammalian ependymin-related protein 1 OS=Rattus norvegicus OX=10116 GN=Epdr1 PE=1 SV=1||[RefSeqProtSlim]|e-value:2e-16|QBA88394.1|Ependymin-related protein 4.9, partial [Platynereis dumerilii]
XLOC-058127	0	4.16418	0.599	0.023	0	7	[Uniprot/Swissprot]|no similarity||[RefSeqProtSlim]|no similarity
XLOC-020224	0	4.14256	0.858	0.036	0	7	[RefSeqProtSlim]|e-value:4e-06|PVD24894.1|hypothetical protein C0Q70_15384 [Pomacea canaliculata]||[Uniprot/Swissprot]|no similarity
XLOC-001880	0	4.03063	0.751	0.025	0	7	[Uniprot/Swissprot]|e-value:6e-49|sp|P08426|TRY3_RAT|Cationic trypsin-3 OS=Rattus norvegicus OX=10116 GN=Try3 PE=2 SV=1||[RefSeqProtSlim]|e-value:6e-116|CAC9511352.1|Ofus.G024421 [Owenia fusiformis]
XLOC-047908	0	4.01313	0.754	0.122	0	7	[Uniprot/Swissprot]|e-value:9e-29|sp|Q9Y5Z4|HEBP2_HUMAN|Heme-binding protein 2 OS=Homo sapiens OX=9606 GN=HEBP2 PE=1 SV=1||[RefSeqProtSlim]|e-value:3e-60|CAC9620574.1|Ofus.G081692 [Owenia fusiformis]
XLOC-039877	0	3.95013	0.767	0.032	0	7	[Uniprot/Swissprot]|e-value:0,0|sp|P19213|CREA_FLASU|Creatinase OS=Flavobacterium sp. (strain U-188) OX=242 PE=1 SV=2||[RefSeqProtSlim]|e-value:0,0|CAC9670263.1|Ofus.G18814 [Owenia fusiformis]
XLOC-067221	0	3.88315	0.65	0.017	0	7	[Uniprot/Swissprot]|e-value:1e-21|sp|P00639|DNAS1_BOVIN|Deoxyribonuclease-1 OS=Bos taurus OX=9913 GN=DNASE1 PE=1 SV=3||[RefSeqProtSlim]|e-value:6e-20|XP_012939295.2|deoxyribonuclease-1 [Aplysia californica]
XLOC-004510	0	3.88284	0.699	0.012	0	7	[Uniprot/Swissprot]|e-value:4e-33|sp|Q15822|ACHA2_HUMAN|Neuronal acetylcholine receptor subunit alpha-2 OS=Homo sapiens OX=9606 GN=CHRNA2 PE=1 SV=2||[RefSeqProtSlim]|e-value:3e-48|CAD5110697.1|DgyrCDS74 [Dimorphilus gyrociliatus]
XLOC-023281	0	3.88099	0.729	0.015	0	7	[Uniprot/Swissprot]|no similarity||[RefSeqProtSlim]|no similarity
XLOC-067218	0	3.74995	0.426	0.013	0	7	[Uniprot/Swissprot]|e-value:2e-36|sp|P00639|DNAS1_BOVIN|Deoxyribonuclease-1 OS=Bos taurus OX=9913 GN=DNASE1 PE=1 SV=3||[RefSeqProtSlim]|e-value:2e-33|XP_012939295.2|deoxyribonuclease-1 [Aplysia californica]
XLOC-063509	0	3.74518	0.846	0.132	0	7	[RefSeqProtSlim]|e-value:2e-76|QBA88394.1|Ependymin-related protein 4.9, partial [Platynereis dumerilii]||[Uniprot/Swissprot]|no similarity
XLOC-039524	0	3.70963	0.806	0.046	0	7	[Uniprot/Swissprot]|no similarity||[RefSeqProtSlim]|no similarity
XLOC-013121	0	3.69635	0.704	0.015	0	7	[Uniprot/Swissprot]|e-value:5e-05|sp|Q9H0J4|QRIC2_HUMAN|Glutamine-rich protein 2 OS=Homo sapiens OX=9606 GN=QRICH2 PE=1 SV=1||[RefSeqProtSlim]|e-value:4e-06|AAH54940.1|Slc34a2b protein [Danio rerio]
XLOC-012706	0	3.65694	0.831	0.047	0	7	[Uniprot/Swissprot]|e-value:5e-29|sp|P79345|NPC2_BOVIN|NPC intracellular cholesterol transporter 2 OS=Bos taurus OX=9913 GN=NPC2 PE=1 SV=1||[RefSeqProtSlim]|e-value:3e-30|XP_023807339.1|epididymal secretory protein E1 [Oryzias latipes]
XLOC-053858	0	3.52629	0.924	0.262	0	7	[RefSeqProtSlim]|e-value:0,021|VDI29096.1|Hypothetical predicted protein [Mytilus galloprovincialis]||[Uniprot/Swissprot]|no similarity
XLOC-014803	0	3.48263	0.974	0.275	0	7	[Uniprot/Swissprot]|e-value:3e-05|sp|Q5DAJ3|SJ055_SCHJA|Uncharacterized protein SJCHGC06055 OS=Schistosoma japonicum OX=6182 GN=SJCHGC06055 PE=3 SV=1||[RefSeqProtSlim]|e-value:5e-08|CAC9668011.1|Ofus.G1666 [Owenia fusiformis]
XLOC-024076	0	3.48038	0.405	0.016	0	7	[Uniprot/Swissprot]|e-value:2e-33|sp|O09171|BHMT1_RAT|Betaine--homocysteine S-methyltransferase 1 OS=Rattus norvegicus OX=10116 GN=Bhmt PE=1 SV=1||[RefSeqProtSlim]|e-value:3e-90|XP_005108478.2|betaine--homocysteine S-methyltransferase 1 [Aplysia californica]
XLOC-063508	0	3.48006	0.727	0.108	0	7	[Uniprot/Swissprot]|e-value:1e-06|sp|Q5XII0|EPDR1_RAT|Mammalian ependymin-related protein 1 OS=Rattus norvegicus OX=10116 GN=Epdr1 PE=1 SV=1||[RefSeqProtSlim]|e-value:3e-28|QBA88394.1|Ependymin-related protein 4.9, partial [Platynereis dumerilii]
XLOC-046387	0	3.43427	0.815	0.059	0	7	[Uniprot/Swissprot]|e-value:4e-07|sp|Q06684|THBI_RHOPR|Thrombin inhibitor rhodniin OS=Rhodnius prolixus OX=13249 PE=1 SV=1||[RefSeqProtSlim]|e-value:2e-16|PVD29072.1|hypothetical protein C0Q70_11669 [Pomacea canaliculata]
XLOC-067670	0	3.34907	0.731	0.037	0	7	[Uniprot/Swissprot]|e-value:0,006|sp|Q6DK93|CNFN_XENTR|Cornifelin homolog OS=Xenopus tropicalis OX=8364 GN=cnfn PE=3 SV=1||[RefSeqProtSlim]|e-value:5e-14|XP_025091187.1|placenta-specific gene 8 protein-like [Pomacea canaliculata]
XLOC-050737	0	3.27772	0.749	0.099	0	7	[Uniprot/Swissprot]|e-value:3e-31|sp|P85837|FRIH_TRENE|Ferritin, heavy subunit OS=Trematomus newnesi OX=35730 PE=1 SV=1||[RefSeqProtSlim]|e-value:4e-32|AAH75879.1|Zgc:92066 [Danio rerio]
XLOC-025173	0	3.17102	0.686	0.014	0	7	[Uniprot/Swissprot]|no similarity||[RefSeqProtSlim]|no similarity
XLOC-051744	0	3.1486	0.791	0.14	0	7	[Uniprot/Swissprot]|e-value:1e-56|sp|P49947|FRIM_SALSA|Ferritin, middle subunit OS=Salmo salar OX=8030 PE=2 SV=1||[RefSeqProtSlim]|e-value:2e-57|XP_023813547.1|ferritin, middle subunit isoform X1 [Oryzias latipes]
XLOC-000629	0	3.0806	0.487	0.023	0	7	[Uniprot/Swissprot]|e-value:0,0|sp|O35490|BHMT1_MOUSE|Betaine--homocysteine S-methyltransferase 1 OS=Mus musculus OX=10090 GN=Bhmt PE=1 SV=1||[RefSeqProtSlim]|e-value:0,0|CAC9576302.1|Ofus.G068 [Owenia fusiformis]
XLOC-012394	0	3.07608	0.985	0.34	0	7	[Uniprot/Swissprot]|e-value:0,013|sp|Q00194|CNGA1_BOVIN|cGMP-gated cation channel alpha-1 OS=Bos taurus OX=9913 GN=CNGA1 PE=1 SV=1||[RefSeqProtSlim]|no similarity
XLOC-067025	0	3.04653	0.617	0.027	0	7	[RefSeqProtSlim]|e-value:1e-06|VDI66268.1|Hypothetical predicted protein [Mytilus galloprovincialis]||[Uniprot/Swissprot]|no similarity
XLOC-012638	0	3.01527	0.771	0.087	0	7	[Uniprot/Swissprot]|e-value:3e-07|sp|Q57951|Y531_METJA|Universal stress protein MJ0531 OS=Methanocaldococcus jannaschii (strain ATCC 43067 / DSM 2661 / JAL-1 / JCM 10045 / NBRC 100440) OX=243232 GN=MJ0531 PE=3 SV=1||[RefSeqProtSlim]|e-value:1e-38|CAD5121845.1|DgyrCDS10313 [Dimorphilus gyrociliatus]
XLOC-011732	0	2.85934	0.661	0.022	0	7	[Uniprot/Swissprot]|e-value:8e-19|sp|Q5M8H5|MOGT2_XENTR|2-acylglycerol O-acyltransferase 2 OS=Xenopus tropicalis OX=8364 GN=mogat2 PE=2 SV=1||[RefSeqProtSlim]|e-value:8e-25|CAD5121877.1|DgyrCDS10339 [Dimorphilus gyrociliatus]
XLOC-012251	0	2.82342	0.522	0.013	0	7	[Uniprot/Swissprot]|e-value:0,011|sp|Q9IBG7|KCP_XENLA|Kielin/chordin-like protein OS=Xenopus laevis OX=8355 GN=kcp PE=2 SV=1||[RefSeqProtSlim]|e-value:1e-11|XP_011425447.2|papilin isoform X1 [Crassostrea gigas]
XLOC-021118	0	2.80294	0.601	0.011	0	7	[Uniprot/Swissprot]|e-value:2e-06|sp|Q57951|Y531_METJA|Universal stress protein MJ0531 OS=Methanocaldococcus jannaschii (strain ATCC 43067 / DSM 2661 / JAL-1 / JCM 10045 / NBRC 100440) OX=243232 GN=MJ0531 PE=3 SV=1||[RefSeqProtSlim]|e-value:9e-10|CAD5121877.1|DgyrCDS10339 [Dimorphilus gyrociliatus]
XLOC-000559	0	2.66	0.551	0.019	0	7	[Uniprot/Swissprot]|e-value:3e-46|sp|Q5M8Z0|BHMT1_XENTR|Betaine--homocysteine S-methyltransferase 1 OS=Xenopus tropicalis OX=8364 GN=bhmt PE=2 SV=1||[RefSeqProtSlim]|e-value:4e-127|XP_005109436.2|betaine--homocysteine S-methyltransferase 1 [Aplysia californica]
XLOC-020004	0	2.60787	0.635	0.069	0	7	[Uniprot/Swissprot]|e-value:5e-65|sp|Q66H59|NPL_RAT|N-acetylneuraminate lyase OS=Rattus norvegicus OX=10116 GN=Npl PE=2 SV=1||[RefSeqProtSlim]|e-value:3e-96|CAD5112819.1|DgyrCDS2030 [Dimorphilus gyrociliatus]
XLOC-028217	0	2.58578	0.571	0.09	0	7	[Uniprot/Swissprot]|e-value:1e-101|sp|Q99N42|TYPH_MOUSE|Thymidine phosphorylase OS=Mus musculus OX=10090 GN=Tymp PE=2 SV=1||[RefSeqProtSlim]|e-value:2e-124|XP_012943459.1|thymidine phosphorylase [Aplysia californica]
XLOC-014802	0	2.57685	0.538	0.011	0	7	[Uniprot/Swissprot]|e-value:0,003|sp|Q5DAJ3|SJ055_SCHJA|Uncharacterized protein SJCHGC06055 OS=Schistosoma japonicum OX=6182 GN=SJCHGC06055 PE=3 SV=1||[RefSeqProtSlim]|e-value:2e-05|CAC9668011.1|Ofus.G1666 [Owenia fusiformis]
XLOC-015778	0	2.54032	0.524	0.017	0	7	[RefSeqProtSlim]|e-value:3e-94|XP_019618988.1|PREDICTED: uncharacterized protein LOC109465939 [Branchiostoma belcheri]||[Uniprot/Swissprot]|no similarity
XLOC-056532	0	2.49636	0.608	0.045	0	7	[Uniprot/Swissprot]|no similarity||[RefSeqProtSlim]|no similarity
XLOC-041038	0	2.4864	0.473	0.008	0	7	[Uniprot/Swissprot]|no similarity||[RefSeqProtSlim]|no similarity
XLOC-060320	0	2.45769	0.267	0.006	0	7	[Uniprot/Swissprot]|e-value:5e-10|sp|P10041|DL_DROME|Neurogenic locus protein delta OS=Drosophila melanogaster OX=7227 GN=Dl PE=1 SV=2||[RefSeqProtSlim]|e-value:1e-34|PVD24050.1|hypothetical protein C0Q70_14519 [Pomacea canaliculata]
XLOC-054007	0	2.44101	0.567	0.091	0	7	[Uniprot/Swissprot]|e-value:1e-04|sp|Q5XII0|EPDR1_RAT|Mammalian ependymin-related protein 1 OS=Rattus norvegicus OX=10116 GN=Epdr1 PE=1 SV=1||[RefSeqProtSlim]|e-value:3e-27|QBA88394.1|Ependymin-related protein 4.9, partial [Platynereis dumerilii]
XLOC-003504	2.04877e-249	2.43658	0.305	0.116	1.05862e-244	7	[RefSeqProtSlim]|e-value:5e-24|VDI66268.1|Hypothetical predicted protein [Mytilus galloprovincialis]||[Uniprot/Swissprot]|no similarity
XLOC-028248	0	2.40814	0.65	0.152	0	7	[Uniprot/Swissprot]|e-value:2e-130|sp|Q9LZG0|ADK2_ARATH|Adenosine kinase 2 OS=Arabidopsis thaliana OX=3702 GN=ADK2 PE=1 SV=1||[RefSeqProtSlim]|e-value:5e-149|XP_034314455.1|adenosine kinase 2 isoform X1 [Crassostrea gigas]
XLOC-049550	0	2.38387	0.536	0.034	0	7	[RefSeqProtSlim]|e-value:5e-06|CAC9671991.1|Ofus.G21148, partial [Owenia fusiformis]||[Uniprot/Swissprot]|no similarity
XLOC-041363	0	2.37841	0.799	0.334	0	7	[Uniprot/Swissprot]|e-value:0,0|sp|P51893|SAHHA_XENLA|Adenosylhomocysteinase A OS=Xenopus laevis OX=8355 GN=ahcy-a PE=2 SV=1||[RefSeqProtSlim]|e-value:0,0|OWF48162.1|Adenosylhomocysteinase B [Mizuhopecten yessoensis]
XLOC-028398	0	2.35162	0.929	0.49	0	7	[Uniprot/Swissprot]|e-value:0,0|sp|P53442|ALF_SCHMA|Fructose-bisphosphate aldolase OS=Schistosoma mansoni OX=6183 PE=2 SV=1||[RefSeqProtSlim]|e-value:0,0|VDH96572.1|fructose-bisphosphate aldolase, class I, partial [Mytilus galloprovincialis]
XLOC-018889	0	2.35065	0.625	0.102	0	7	[RefSeqProtSlim]|e-value:8e-114|XP_019618988.1|PREDICTED: uncharacterized protein LOC109465939 [Branchiostoma belcheri]||[Uniprot/Swissprot]|no similarity
XLOC-002099	0	2.34337	0.582	0.044	0	7	[Uniprot/Swissprot]|e-value:2e-80|sp|Q7T3H9|HYI_DANRE|Putative hydroxypyruvate isomerase OS=Danio rerio OX=7955 GN=hyi PE=2 SV=2||[RefSeqProtSlim]|e-value:5e-95|CAC9660480.1|Ofus.G11618 [Owenia fusiformis]
XLOC-005759	0	2.33501	0.551	0.035	0	7	[Uniprot/Swissprot]|e-value:0,0|sp|P17276|PH4H_DROME|Protein henna OS=Drosophila melanogaster OX=7227 GN=Hn PE=2 SV=3||[RefSeqProtSlim]|e-value:0,0|CAD5121503.1|DgyrCDS10007 [Dimorphilus gyrociliatus]
XLOC-003842	0	2.32196	0.612	0.09	0	7	[Uniprot/Swissprot]|e-value:1e-41|sp|O73930|PHS_CHICK|Pterin-4-alpha-carbinolamine dehydratase OS=Gallus gallus OX=9031 GN=PCBD1 PE=2 SV=3||[RefSeqProtSlim]|e-value:2e-48|XP_005097347.1|pterin-4-alpha-carbinolamine dehydratase [Aplysia californica]
XLOC-014368	0	2.27775	0.377	0.009	0	7	[RefSeqProtSlim]|e-value:3e-55|XP_019626105.1|PREDICTED: uncharacterized protein LOC109471262 [Branchiostoma belcheri]||[Uniprot/Swissprot]|no similarity
XLOC-063841	0	2.2192	0.467	0.005	0	7	[Uniprot/Swissprot]|no similarity||[RefSeqProtSlim]|no similarity
XLOC-011799	0	2.21425	0.642	0.065	0	7	[Uniprot/Swissprot]|e-value:0,009|sp|Q91554|ARGN2_XENLA|Arginase, non-hepatic 2 OS=Xenopus laevis OX=8355 GN=arg2-b PE=2 SV=1||[RefSeqProtSlim]|e-value:1e-08|XP_019642482.1|PREDICTED: arginase, hepatic-like [Branchiostoma belcheri]
XLOC-004256	0	2.20761	0.417	0.006	0	7	[Uniprot/Swissprot]|e-value:4e-36|sp|P86009|RBP_DRONO|Riboflavin-binding protein OS=Dromaius novaehollandiae OX=8790 PE=1 SV=1||[RefSeqProtSlim]|e-value:1e-65|CAC9660722.1|Ofus.G11870 [Owenia fusiformis]
XLOC-013217	0	2.19755	0.428	0.009	0	7	[Uniprot/Swissprot]|e-value:0,0|sp|Q8VC12|HUTU_MOUSE|Urocanate hydratase OS=Mus musculus OX=10090 GN=Uroc1 PE=1 SV=2||[RefSeqProtSlim]|e-value:0,0|XP_019626348.1|PREDICTED: urocanate hydratase-like [Branchiostoma belcheri]
XLOC-024272	0	2.18325	0.311	0.007	0	7	[Uniprot/Swissprot]|no similarity||[RefSeqProtSlim]|no similarity
XLOC-065315	0	2.1372	0.494	0.005	0	7	[RefSeqProtSlim]|e-value:0,002|AGI03859.1|nicotinic acetylcholine receptor subunit type C [Aplysia californica]||[Uniprot/Swissprot]|no similarity
XLOC-003043	0	2.12377	0.339	0.007	0	7	[Uniprot/Swissprot]|e-value:0,0|sp|P47990|XDH_CHICK|Xanthine dehydrogenase/oxidase OS=Gallus gallus OX=9031 GN=XDH PE=1 SV=1||[RefSeqProtSlim]|e-value:0,0|XP_019642816.1|PREDICTED: xanthine dehydrogenase/oxidase-like [Branchiostoma belcheri]
XLOC-026166	0	2.11943	0.508	0.077	0	7	[Uniprot/Swissprot]|e-value:3e-40|sp|Q9UKB3|DJC12_HUMAN|DnaJ homolog subfamily C member 12 OS=Homo sapiens OX=9606 GN=DNAJC12 PE=1 SV=1||[RefSeqProtSlim]|e-value:3e-47|CAC9668003.1|Ofus.G1631 [Owenia fusiformis]
XLOC-058256	0	2.11548	0.447	0.046	0	7	[Uniprot/Swissprot]|e-value:3e-101|sp|Q9BXW7|HDHD5_HUMAN|Haloacid dehalogenase-like hydrolase domain-containing 5 OS=Homo sapiens OX=9606 GN=HDHD5 PE=1 SV=1||[RefSeqProtSlim]|e-value:5e-178|CAD5116021.1|DgyrCDS4955 [Dimorphilus gyrociliatus]
XLOC-010112	0	2.07008	1	0.984	0	7	[Uniprot/Swissprot]|e-value:3e-89|sp|P42577|FRIS_LYMST|Soma ferritin OS=Lymnaea stagnalis OX=6523 PE=2 SV=2||[RefSeqProtSlim]|e-value:2e-122|QBA88396.1|Ferritin [Platynereis dumerilii]
XLOC-056134	0	2.04997	0.577	0.138	0	7	[Uniprot/Swissprot]|e-value:1e-108|sp|Q5ZJF4|PRDX6_CHICK|Peroxiredoxin-6 OS=Gallus gallus OX=9031 GN=PRDX6 PE=2 SV=3||[RefSeqProtSlim]|e-value:6e-121|CAD5122524.1|unnamed protein product [Dimorphilus gyrociliatus]
XLOC-045914	0	2.04923	0.288	0.006	0	7	[Uniprot/Swissprot]|e-value:1e-26|sp|Q9Y5Z4|HEBP2_HUMAN|Heme-binding protein 2 OS=Homo sapiens OX=9606 GN=HEBP2 PE=1 SV=1||[RefSeqProtSlim]|e-value:8e-56|XP_005089923.2|heme-binding protein 2 [Aplysia californica]
XLOC-015779	0	2.04691	0.288	0.011	0	7	[Uniprot/Swissprot]|e-value:0,011|sp|P70106|GUC2C_CAVPO|Heat-stable enterotoxin receptor OS=Cavia porcellus OX=10141 GN=GUCY2C PE=2 SV=1||[RefSeqProtSlim]|e-value:9e-105|XP_019618988.1|PREDICTED: uncharacterized protein LOC109465939 [Branchiostoma belcheri]
XLOC-015133	0	2.01325	0.403	0.009	0	7	[RefSeqProtSlim]|e-value:7e-24|QZH55018.1|ApeC-containing protein 3 [Branchiostoma floridae]||[Uniprot/Swissprot]|no similarity
XLOC-001468	0	2.01059	0.703	0.156	0	7	[Uniprot/Swissprot]|e-value:3e-107|sp|Q9U943|APLP_LOCMI|Apolipophorins OS=Locusta migratoria OX=7004 PE=1 SV=2||[RefSeqProtSlim]|e-value:0,0|CAC9661201.1|Ofus.G111385 [Owenia fusiformis]
XLOC-040314	0	1.99425	0.44	0.008	0	7	[Uniprot/Swissprot]|e-value:2e-41|sp|P22897|MRC1_HUMAN|Macrophage mannose receptor 1 OS=Homo sapiens OX=9606 GN=MRC1 PE=1 SV=1||[RefSeqProtSlim]|e-value:1e-45|XP_035669427.1|uncharacterized protein LOC118411324 isoform X1 [Branchiostoma floridae]
XLOC-001404	0	1.99246	0.841	0.48	0	7	[Uniprot/Swissprot]|e-value:4e-135|sp|Q26636|CATL_SARPE|Cathepsin L OS=Sarcophaga peregrina OX=7386 PE=1 SV=1||[RefSeqProtSlim]|e-value:2e-160|CAD5110854.1|DgyrCDS220 [Dimorphilus gyrociliatus]
XLOC-015919	1.33724e-270	1.98377	0.271	0.087	6.90963e-266	7	[Uniprot/Swissprot]|no similarity||[RefSeqProtSlim]|no similarity
XLOC-063076	0	1.95698	0.401	0.004	0	7	[Uniprot/Swissprot]|e-value:9e-89|sp|Q6DDL7|UN93A_XENLA|Protein unc-93 homolog A OS=Xenopus laevis OX=8355 GN=unc93a PE=2 SV=1||[RefSeqProtSlim]|e-value:2e-90|CAD5114808.1|DgyrCDS3850 [Dimorphilus gyrociliatus]
XLOC-035409	0	1.92018	0.404	0.045	0	7	[Uniprot/Swissprot]|e-value:8e-07|sp|P05107|ITB2_HUMAN|Integrin beta-2 OS=Homo sapiens OX=9606 GN=ITGB2 PE=1 SV=2||[RefSeqProtSlim]|e-value:2e-09|XP_011453738.2|integrin beta-6 [Crassostrea gigas]
XLOC-021526	0	1.88684	0.627	0.123	0	7	[RefSeqProtSlim]|e-value:7e-04|PVD21479.1|hypothetical protein C0Q70_19652 [Pomacea canaliculata]||[Uniprot/Swissprot]|no similarity
XLOC-005739	0	1.87491	0.322	0.037	0	7	[Uniprot/Swissprot]|e-value:6e-46|sp|Q74FW6|TSAL_GEOSL|L-threonine ammonia-lyase OS=Geobacter sulfurreducens (strain ATCC 51573 / DSM 12127 / PCA) OX=243231 GN=tdcB PE=1 SV=1||[RefSeqProtSlim]|e-value:0,0|XP_019632543.1|PREDICTED: uncharacterized protein LOC109476108 isoform X2 [Branchiostoma belcheri]
XLOC-060275	0	1.86223	0.386	0.004	0	7	[Uniprot/Swissprot]|e-value:0,0|sp|P35492|HUTH_MOUSE|Histidine ammonia-lyase OS=Mus musculus OX=10090 GN=Hal PE=1 SV=1||[RefSeqProtSlim]|e-value:0,0|CAD5119142.1|DgyrCDS7782 [Dimorphilus gyrociliatus]
XLOC-026525	0	1.84621	0.343	0.033	0	7	[Uniprot/Swissprot]|e-value:2e-57|sp|Q9WUW9|S1C2A_RAT|Sulfotransferase 1C2A OS=Rattus norvegicus OX=10116 GN=Sult1c2a PE=2 SV=2||[RefSeqProtSlim]|e-value:8e-54|AAG00823.1|sulfotransferase [Mus musculus]
XLOC-004612	0	1.82882	0.519	0.068	0	7	[Uniprot/Swissprot]|e-value:3e-45|sp|P52758|RIDA_HUMAN|2-iminobutanoate/2-iminopropanoate deaminase OS=Homo sapiens OX=9606 GN=RIDA PE=1 SV=1||[RefSeqProtSlim]|e-value:9e-45|XP_004077671.1|2-iminobutanoate/2-iminopropanoate deaminase [Oryzias latipes]
XLOC-000484	0	1.81089	0.596	0.131	0	7	[Uniprot/Swissprot]|e-value:4e-159|sp|P00637|F16P1_RABIT|Fructose-1,6-bisphosphatase 1 OS=Oryctolagus cuniculus OX=9986 GN=FBP1 PE=1 SV=4||[RefSeqProtSlim]|e-value:0,0|CAD5110947.1|DgyrCDS303 [Dimorphilus gyrociliatus]
XLOC-011839	0	1.79354	0.436	0.043	0	7	[Uniprot/Swissprot]|e-value:3e-06|sp|Q07654|TFF3_HUMAN|Trefoil factor 3 OS=Homo sapiens OX=9606 GN=TFF3 PE=1 SV=2||[RefSeqProtSlim]|e-value:2e-04|CAC9562419.1|Ofus.G05413 [Owenia fusiformis]
XLOC-015029	0	1.77707	0.509	0.067	0	7	[Uniprot/Swissprot]|no similarity||[RefSeqProtSlim]|no similarity
XLOC-001357	0	1.77475	0.36	0.018	0	7	[Uniprot/Swissprot]|e-value:9e-41|sp|O35490|BHMT1_MOUSE|Betaine--homocysteine S-methyltransferase 1 OS=Mus musculus OX=10090 GN=Bhmt PE=1 SV=1||[RefSeqProtSlim]|e-value:8e-123|CAC9498371.1|Ofus.G022115 [Owenia fusiformis]
XLOC-014801	0	1.77261	0.533	0.129	0	7	[Uniprot/Swissprot]|e-value:0,011|sp|Q5BQU9|SJ800_SCHJA|Uncharacterized protein SJCHGC09800 OS=Schistosoma japonicum OX=6182 GN=SJCHGC09800 PE=3 SV=1||[RefSeqProtSlim]|e-value:0,030|CAC9668011.1|Ofus.G1666 [Owenia fusiformis]
XLOC-056046	0	1.75702	0.512	0.071	0	7	[Uniprot/Swissprot]|e-value:4e-59|sp|Q14114|LRP8_HUMAN|Low-density lipoprotein receptor-related protein 8 OS=Homo sapiens OX=9606 GN=LRP8 PE=1 SV=4||[RefSeqProtSlim]|e-value:4e-61|BAC30054.2|unnamed protein product [Mus musculus]
XLOC-054834	0	1.75311	0.349	0.043	0	7	[Uniprot/Swissprot]|no similarity||[RefSeqProtSlim]|no similarity
XLOC-039871	0	1.74758	0.439	0.052	0	7	[Uniprot/Swissprot]|e-value:1e-20|sp|Q8N6F8|MET27_HUMAN|Methyltransferase-like protein 27 OS=Homo sapiens OX=9606 GN=METTL27 PE=1 SV=2||[RefSeqProtSlim]|e-value:5e-35|XP_019635812.1|PREDICTED: Williams-Beuren syndrome chromosomal region 27 protein-like [Branchiostoma belcheri]
XLOC-002212	0	1.74615	0.632	0.215	0	7	[Uniprot/Swissprot]|e-value:1e-128|sp|O97562|UCP2_PIG|Mitochondrial uncoupling protein 2 OS=Sus scrofa OX=9823 GN=UCP2 PE=2 SV=1||[RefSeqProtSlim]|e-value:2e-126|BAA32532.1|uncoupling protein-2 [Mus musculus]
XLOC-022091	0	1.73403	0.413	0.047	0	7	[Uniprot/Swissprot]|e-value:0,041|sp|Q17QR8|HARB1_BOVIN|Putative nuclease HARBI1 OS=Bos taurus OX=9913 GN=HARBI1 PE=2 SV=1||[RefSeqProtSlim]|e-value:5e-55|VDH91678.1|Hypothetical predicted protein, partial [Mytilus galloprovincialis]
XLOC-014875	0	1.73274	0.42	0.012	0	7	[Uniprot/Swissprot]|no similarity||[RefSeqProtSlim]|no similarity
XLOC-011788	0	1.73162	0.581	0.101	0	7	[Uniprot/Swissprot]|no similarity||[RefSeqProtSlim]|no similarity
XLOC-019810	0	1.73056	0.285	0.035	0	7	[Uniprot/Swissprot]|e-value:1e-53|sp|Q5SVZ6|ZMYM1_HUMAN|Zinc finger MYM-type protein 1 OS=Homo sapiens OX=9606 GN=ZMYM1 PE=1 SV=1||[RefSeqProtSlim]|e-value:5e-89|XP_035677527.1|uncharacterized protein LOC118416513 [Branchiostoma floridae]
XLOC-017777	0	1.68958	0.812	0.458	0	7	[Uniprot/Swissprot]|e-value:0,0|sp|Q5MJ86|G3P2_DANRE|Glyceraldehyde-3-phosphate dehydrogenase 2 OS=Danio rerio OX=7955 GN=gapdh-2 PE=2 SV=1||[RefSeqProtSlim]|e-value:0,0|CAD5115731.1|DgyrCDS4676 [Dimorphilus gyrociliatus]
XLOC-054907	0	1.67349	0.361	0.004	0	7	[Uniprot/Swissprot]|e-value:4e-59|sp|Q9WU79|PROD_MOUSE|Proline dehydrogenase 1, mitochondrial OS=Mus musculus OX=10090 GN=Prodh PE=1 SV=2||[RefSeqProtSlim]|e-value:1e-85|CAD5113866.1|DgyrCDS3030 [Dimorphilus gyrociliatus]
XLOC-058468	0	1.65721	0.4	0.038	0	7	[Uniprot/Swissprot]|e-value:5e-85|sp|Q6NWZ9|CDO1_DANRE|Cysteine dioxygenase type 1 OS=Danio rerio OX=7955 GN=cdo1 PE=2 SV=1||[RefSeqProtSlim]|e-value:3e-91|CAC9582363.1|Ofus.G06846 [Owenia fusiformis]
XLOC-056637	0	1.64141	0.345	0.019	0	7	[Uniprot/Swissprot]|e-value:1e-07|sp|Q9WU63|HEBP2_MOUSE|Heme-binding protein 2 OS=Mus musculus OX=10090 GN=Hebp2 PE=1 SV=1||[RefSeqProtSlim]|e-value:2e-20|VDI73997.1|Hypothetical predicted protein [Mytilus galloprovincialis]
XLOC-056510	0	1.63256	0.447	0.065	0	7	[Uniprot/Swissprot]|no similarity||[RefSeqProtSlim]|no similarity
XLOC-046694	0	1.63114	0.706	0.199	0	7	[RefSeqProtSlim]|e-value:0,036|VDI80562.1|Hypothetical predicted protein [Mytilus galloprovincialis]||[Uniprot/Swissprot]|no similarity
XLOC-038329	0	1.62949	0.338	0.006	0	7	[Uniprot/Swissprot]|e-value:4e-49|sp|Q9H2M3|BHMT2_HUMAN|S-methylmethionine--homocysteine S-methyltransferase BHMT2 OS=Homo sapiens OX=9606 GN=BHMT2 PE=1 SV=1||[RefSeqProtSlim]|e-value:7e-139|XP_034307283.1|S-methylmethionine--homocysteine S-methyltransferase BHMT2 [Crassostrea gigas]
XLOC-024002	0	1.61789	0.48	0.137	0	7	[Uniprot/Swissprot]|e-value:0,0|sp|Q9UPW5|CBPC1_HUMAN|Cytosolic carboxypeptidase 1 OS=Homo sapiens OX=9606 GN=AGTPBP1 PE=1 SV=3||[RefSeqProtSlim]|e-value:0,0|CAC9605564.1|Ofus.G07898 [Owenia fusiformis]
XLOC-024994	0	1.60691	0.524	0.155	0	7	[Uniprot/Swissprot]|e-value:0,0|sp|Q3THS6|METK2_MOUSE|S-adenosylmethionine synthase isoform type-2 OS=Mus musculus OX=10090 GN=Mat2a PE=1 SV=2||[RefSeqProtSlim]|e-value:0,0|APH11649.1|S-adenosylmethionine synthetase, partial [Platynereis dumerilii]
XLOC-037944	0	1.58633	0.448	0.045	0	7	[Uniprot/Swissprot]|e-value:6e-132|sp|Q9NRA2|S17A5_HUMAN|Sialin OS=Homo sapiens OX=9606 GN=SLC17A5 PE=1 SV=2||[RefSeqProtSlim]|e-value:1e-169|CAD5121055.1|DgyrCDS9595 [Dimorphilus gyrociliatus]
XLOC-054574	0	1.56059	0.257	0.016	0	7	[Uniprot/Swissprot]|e-value:1e-43|sp|Q803U7|EXO1_DANRE|Exonuclease 1 OS=Danio rerio OX=7955 GN=exo1 PE=2 SV=1||[RefSeqProtSlim]|e-value:4e-45|CAD5116359.1|DgyrCDS5258 [Dimorphilus gyrociliatus]
XLOC-041894	0	1.55325	0.313	0.012	0	7	[Uniprot/Swissprot]|e-value:6e-05|sp|Q9JKA5|GPA33_MOUSE|Cell surface A33 antigen OS=Mus musculus OX=10090 GN=Gpa33 PE=2 SV=2||[RefSeqProtSlim]|e-value:1e-04|BAB25892.1|unnamed protein product [Mus musculus]
XLOC-056045	0	1.54897	0.374	0.025	0	7	[Uniprot/Swissprot]|e-value:6e-53|sp|Q98931|LRP8_CHICK|Low-density lipoprotein receptor-related protein 8 OS=Gallus gallus OX=9031 GN=LRP8 PE=1 SV=1||[RefSeqProtSlim]|e-value:3e-57|XP_026296468.1|low-density lipoprotein receptor isoform X9 [Apis mellifera]
XLOC-005169	0	1.53876	0.731	0.286	0	7	[Uniprot/Swissprot]|e-value:1e-26|sp|Q862Z5|CYTB_MACFU|Cystatin-B OS=Macaca fuscata fuscata OX=9543 GN=CSTB PE=3 SV=1||[RefSeqProtSlim]|e-value:7e-25|NP_001185577.1|cystatin B (stefin B) [Gallus gallus]
XLOC-060405	0	1.52369	0.295	0.003	0	7	[Uniprot/Swissprot]|e-value:2e-10|sp|Q9CXN7|PBLD2_MOUSE|Phenazine biosynthesis-like domain-containing protein 2 OS=Mus musculus OX=10090 GN=Pbld2 PE=1 SV=1||[RefSeqProtSlim]|e-value:2e-12|OWF51847.1|Phenazine biosynthesis-like domain-containing protein [Mizuhopecten yessoensis]
XLOC-041037	0	1.51025	0.289	0.003	0	7	[Uniprot/Swissprot]|no similarity||[RefSeqProtSlim]|no similarity
XLOC-063896	0	1.50086	0.354	0.003	0	7	[RefSeqProtSlim]|e-value:6e-153|XP_019619742.1|PREDICTED: uncharacterized protein LOC109466463 [Branchiostoma belcheri]||[Uniprot/Swissprot]|no similarity
XLOC-026388	0	1.5004	0.435	0.074	0	7	[Uniprot/Swissprot]|e-value:3e-112|sp|Q99N42|TYPH_MOUSE|Thymidine phosphorylase OS=Mus musculus OX=10090 GN=Tymp PE=2 SV=1||[RefSeqProtSlim]|e-value:4e-128|XP_012943459.1|thymidine phosphorylase [Aplysia californica]
XLOC-056854	0	1.50039	0.33	0.003	0	7	[Uniprot/Swissprot]|no similarity||[RefSeqProtSlim]|no similarity
XLOC-066245	0	1.47368	0.424	0.05	0	7	[Uniprot/Swissprot]|e-value:2e-08|sp|P42237|GUDP_BACSU|Probable glucarate transporter OS=Bacillus subtilis (strain 168) OX=224308 GN=gudP PE=3 SV=2||[RefSeqProtSlim]|e-value:5e-98|CAC9617150.1|Ofus.G08665, partial [Owenia fusiformis]
XLOC-018825	0	1.46997	0.292	0.009	0	7	[Uniprot/Swissprot]|e-value:3e-115|sp|Q16831|UPP1_HUMAN|Uridine phosphorylase 1 OS=Homo sapiens OX=9606 GN=UPP1 PE=1 SV=1||[RefSeqProtSlim]|e-value:2e-134|XP_021374012.1|uridine phosphorylase 2-like [Mizuhopecten yessoensis]
XLOC-019197	0	1.46158	0.536	0.132	0	7	[RefSeqProtSlim]|e-value:3e-10|XP_035694674.1|uncharacterized protein LOC118428669 [Branchiostoma floridae]||[Uniprot/Swissprot]|no similarity
XLOC-056453	0	1.4549	0.369	0.055	0	7	[Uniprot/Swissprot]|e-value:0,0|sp|P60882|MEGF8_MOUSE|Multiple epidermal growth factor-like domains protein 8 OS=Mus musculus OX=10090 GN=Megf8 PE=1 SV=2||[RefSeqProtSlim]|e-value:0,0|CAC9664161.1|Ofus.G13257 [Owenia fusiformis]
XLOC-034842	0	1.43638	0.346	0.011	0	7	[Uniprot/Swissprot]|e-value:5e-09|sp|O43866|CD5L_HUMAN|CD5 antigen-like OS=Homo sapiens OX=9606 GN=CD5L PE=1 SV=1||[RefSeqProtSlim]|e-value:5e-12|XP_019638165.1|PREDICTED: deleted in malignant brain tumors 1 protein-like, partial [Branchiostoma belcheri]
XLOC-027941	0	1.42267	0.306	0.035	0	7	[Uniprot/Swissprot]|e-value:3e-147|sp|P51570|GALK1_HUMAN|Galactokinase OS=Homo sapiens OX=9606 GN=GALK1 PE=1 SV=1||[RefSeqProtSlim]|e-value:2e-170|XP_019616678.1|PREDICTED: galactokinase-like [Branchiostoma belcheri]
XLOC-041696	0	1.41914	0.274	0.057	0	7	[Uniprot/Swissprot]|e-value:5e-53|sp|Q923L3|CSMD1_MOUSE|CUB and sushi domain-containing protein 1 OS=Mus musculus OX=10090 GN=Csmd1 PE=1 SV=2||[RefSeqProtSlim]|e-value:1e-59|XP_019620833.1|PREDICTED: uncharacterized protein LOC109467329 [Branchiostoma belcheri]
XLOC-060818	0	1.40664	0.549	0.174	0	7	[Uniprot/Swissprot]|e-value:2e-154|sp|Q6DIY9|MDHC_XENTR|Malate dehydrogenase, cytoplasmic OS=Xenopus tropicalis OX=8364 GN=mdh1 PE=2 SV=1||[RefSeqProtSlim]|e-value:3e-153|VDI66175.1|malate dehydrogenase [Mytilus galloprovincialis]
XLOC-041631	0	1.39797	0.273	0.018	0	7	[Uniprot/Swissprot]|e-value:2e-15|sp|Q6ZPT1|KLHL9_MOUSE|Kelch-like protein 9 OS=Mus musculus OX=10090 GN=Klhl9 PE=2 SV=2||[RefSeqProtSlim]|e-value:2e-20|XP_035685308.1|kelch-like protein 24 [Branchiostoma floridae]
XLOC-050863	0	1.38889	0.276	0.004	0	7	[RefSeqProtSlim]|e-value:4e-90|XP_019618988.1|PREDICTED: uncharacterized protein LOC109465939 [Branchiostoma belcheri]||[Uniprot/Swissprot]|no similarity
XLOC-067615	0	1.38856	0.396	0.069	0	7	[Uniprot/Swissprot]|e-value:9e-88|sp|Q8K354|CBR3_MOUSE|Carbonyl reductase [NADPH] 3 OS=Mus musculus OX=10090 GN=Cbr3 PE=1 SV=1||[RefSeqProtSlim]|e-value:3e-103|XP_034299041.1|carbonyl reductase [NADPH] 1-like isoform X1 [Crassostrea gigas]
XLOC-059073	0	1.36695	0.439	0.161	0	7	[Uniprot/Swissprot]|e-value:1e-174|sp|Q5RB02|CATC_PONAB|Dipeptidyl peptidase 1 OS=Pongo abelii OX=9601 GN=CTSC PE=2 SV=1||[RefSeqProtSlim]|e-value:0,0|XP_034307060.1|dipeptidyl peptidase 1 [Crassostrea gigas]
XLOC-018297	0	1.33608	0.299	0.002	0	7	[Uniprot/Swissprot]|no similarity||[RefSeqProtSlim]|no similarity
XLOC-004902	0	1.33236	0.374	0.046	0	7	[Uniprot/Swissprot]|e-value:0,0|sp|Q12882|DPYD_HUMAN|Dihydropyrimidine dehydrogenase [NADP(+)] OS=Homo sapiens OX=9606 GN=DPYD PE=1 SV=2||[RefSeqProtSlim]|e-value:0,0|XP_021355208.1|dihydropyrimidine dehydrogenase [NADP(+)]-like isoform X1 [Mizuhopecten yessoensis]
XLOC-018753	0	1.31718	0.327	0.047	0	7	[Uniprot/Swissprot]|e-value:7e-47|sp|Q9X248|FABG_THEMA|3-oxoacyl-[acyl-carrier-protein] reductase FabG OS=Thermotoga maritima (strain ATCC 43589 / DSM 3109 / JCM 10099 / NBRC 100826 / MSB8) OX=243274 GN=fabG PE=3 SV=1||[RefSeqProtSlim]|e-value:1e-138|VDI45087.1|Hypothetical predicted protein [Mytilus galloprovincialis]
XLOC-025581	0	1.30652	0.298	0.015	0	7	[Uniprot/Swissprot]|e-value:0,0|sp|Q4FAT7|BGLR_PIG|Beta-glucuronidase OS=Sus scrofa OX=9823 GN=GUSB PE=3 SV=1||[RefSeqProtSlim]|e-value:0,0|XP_025089411.1|beta-glucuronidase-like [Pomacea canaliculata]
XLOC-035463	0	1.30067	0.335	0.027	0	7	[Uniprot/Swissprot]|e-value:3e-171|sp|O60494|CUBN_HUMAN|Cubilin OS=Homo sapiens OX=9606 GN=CUBN PE=1 SV=5||[RefSeqProtSlim]|e-value:0,0|CAC9567402.1|Ofus.G051876 [Owenia fusiformis]
XLOC-018774	0	1.29723	0.268	0.033	0	7	[RefSeqProtSlim]|e-value:4e-119|XP_035691084.1|uncharacterized protein LOC118425993 [Branchiostoma floridae]||[Uniprot/Swissprot]|no similarity
XLOC-044733	0	1.29323	0.273	0.009	0	7	[Uniprot/Swissprot]|no similarity||[RefSeqProtSlim]|no similarity
XLOC-013410	1.01814e-58	1.28017	0.32	0.207	5.26083e-54	7	[Uniprot/Swissprot]|e-value:8e-13|sp|A5GZY1|NEURM_APLCA|Neuromacin-like protein OS=Aplysia californica OX=6500 PE=3 SV=1||[RefSeqProtSlim]|e-value:3e-19|VDI26879.1|blast:Neuromacin [Mytilus galloprovincialis]
XLOC-060102	0	1.2754	0.291	0.027	0	7	[Uniprot/Swissprot]|e-value:0,0|sp|P29190|PCKG_HAECO|Phosphoenolpyruvate carboxykinase [GTP] OS=Haemonchus contortus OX=6289 GN=PEPCK PE=2 SV=1||[RefSeqProtSlim]|e-value:0,0|QHC34071.1|phosphoenolpyruvate carboxykinase-like [Platynereis dumerilii]
XLOC-000556	0	1.2695	0.312	0.021	0	7	[RefSeqProtSlim]|e-value:1e-24|XP_021328365.1|uncharacterized protein LOC110438970 [Danio rerio]||[Uniprot/Swissprot]|no similarity
XLOC-060523	0	1.26544	0.292	0.052	0	7	[Uniprot/Swissprot]|e-value:1e-163|sp|Q8WPW2|PDX1_SUBDO|Pyridoxal 5'-phosphate synthase subunit SNZERR OS=Suberites domuncula OX=55567 GN=SNZERR PE=2 SV=2||[RefSeqProtSlim]|e-value:0,0|CAC9504788.1|Ofus.G023299 [Owenia fusiformis]
XLOC-005687	0	1.26024	0.393	0.067	0	7	[RefSeqProtSlim]|e-value:0,001|XP_006568264.1|uncharacterized protein LOC102654905 [Apis mellifera]||[Uniprot/Swissprot]|no similarity
XLOC-059610	0	1.24769	0.499	0.173	0	7	[Uniprot/Swissprot]|e-value:2e-121|sp|Q07837|SLC31_HUMAN|Neutral and basic amino acid transport protein rBAT OS=Homo sapiens OX=9606 GN=SLC3A1 PE=1 SV=2||[RefSeqProtSlim]|e-value:0,0|CAC9463042.1|Ofus.G011636 [Owenia fusiformis]
XLOC-037879	0	1.2432	0.724	0.32	0	7	[Uniprot/Swissprot]|e-value:9e-149|sp|Q99538|LGMN_HUMAN|Legumain OS=Homo sapiens OX=9606 GN=LGMN PE=1 SV=1||[RefSeqProtSlim]|e-value:8e-176|CAC9642993.1|Ofus.G092967 [Owenia fusiformis]
XLOC-067127	0	1.21157	0.457	0.095	0	7	[Uniprot/Swissprot]|e-value:7e-15|sp|P49907|SEPP1_BOVIN|Selenoprotein P OS=Bos taurus OX=9913 GN=SELENOP PE=2 SV=2||[RefSeqProtSlim]|e-value:2e-17|CAC9570651.1|Ofus.G052815 [Owenia fusiformis]
XLOC-019748	0	1.19012	0.264	0.004	0	7	[Uniprot/Swissprot]|e-value:1e-28|sp|P39462|ADH_SACS2|NAD-dependent alcohol dehydrogenase OS=Saccharolobus solfataricus (strain ATCC 35092 / DSM 1617 / JCM 11322 / P2) OX=273057 GN=adh PE=1 SV=1||[RefSeqProtSlim]|e-value:2e-62|CAC9628568.1|Ofus.G09507, partial [Owenia fusiformis]
XLOC-025784	0	1.17212	0.283	0.012	0	7	[Uniprot/Swissprot]|e-value:1e-116|sp|A7SG73|NADC_NEMVE|Nicotinate-nucleotide pyrophosphorylase [carboxylating] (Fragment) OS=Nematostella vectensis OX=45351 GN=qprt PE=3 SV=1||[RefSeqProtSlim]|e-value:2e-138|OWF52161.1|Nicotinate-nucleotide pyrophosphorylase [carboxylating] [Mizuhopecten yessoensis]
XLOC-036150	0	1.17156	0.305	0.019	0	7	[Uniprot/Swissprot]|e-value:1e-144|sp|Q90XD2|SPEB_CHICK|Agmatinase, mitochondrial OS=Gallus gallus OX=9031 GN=AGMAT PE=2 SV=1||[RefSeqProtSlim]|e-value:1e-157|VDI07514.1|agmatinase [Mytilus galloprovincialis]
XLOC-026123	0	1.15352	0.314	0.03	0	7	[Uniprot/Swissprot]|e-value:2e-15|sp|Q640C5|DOPDB_XENLA|D-dopachrome decarboxylase-B OS=Xenopus laevis OX=8355 GN=ddt-b PE=3 SV=1||[RefSeqProtSlim]|e-value:4e-73|CAC9666881.1|Ofus.G15230 [Owenia fusiformis]
XLOC-015408	0	1.10517	0.452	0.087	0	7	[Uniprot/Swissprot]|e-value:2e-11|sp|Q60648|SAP3_MOUSE|Ganglioside GM2 activator OS=Mus musculus OX=10090 GN=Gm2a PE=1 SV=2||[RefSeqProtSlim]|e-value:9e-24|XP_034301582.1|ganglioside GM2 activator isoform X1 [Crassostrea gigas]
XLOC-000592	4.11412e-176	1.10448	0.286	0.118	2.12581e-171	7	[Uniprot/Swissprot]|e-value:7e-106|sp|Q9HC56|PCDH9_HUMAN|Protocadherin-9 OS=Homo sapiens OX=9606 GN=PCDH9 PE=1 SV=2||[RefSeqProtSlim]|e-value:0,0|AUG84419.1|Pcd11x [Platynereis dumerilii]
XLOC-028231	0	1.10177	0.344	0.072	0	7	[Uniprot/Swissprot]|e-value:0,0|sp|Q2F5L3|GLYC_BOMMO|Serine hydroxymethyltransferase OS=Bombyx mori OX=7091 GN=692975 PE=1 SV=1||[RefSeqProtSlim]|e-value:0,0|XP_034311075.1|serine hydroxymethyltransferase, cytosolic isoform X2 [Crassostrea gigas]
XLOC-000459	0	1.09971	0.378	0.079	0	7	[Uniprot/Swissprot]|e-value:0,0|sp|P81178|ALDH2_MESAU|Aldehyde dehydrogenase, mitochondrial OS=Mesocricetus auratus OX=10036 GN=ALDH2 PE=1 SV=1||[RefSeqProtSlim]|e-value:0,0|AVR59244.1|aldehyde dehydrogenase 1 [Platynereis dumerilii]
XLOC-003948	0	1.09869	0.292	0.028	0	7	[Uniprot/Swissprot]|e-value:1e-172|sp|Q1JPJ2|XPP1_BOVIN|Xaa-Pro aminopeptidase 1 OS=Bos taurus OX=9913 GN=XPNPEP1 PE=2 SV=1||[RefSeqProtSlim]|e-value:0,0|CAC9497114.1|Ofus.G021732 [Owenia fusiformis]
XLOC-054015	0	1.09576	0.256	0.003	0	7	[Uniprot/Swissprot]|e-value:6e-49|sp|P17644|ACH2_DROME|Acetylcholine receptor subunit alpha-like 2 OS=Drosophila melanogaster OX=7227 GN=nAChRalpha2 PE=2 SV=1||[RefSeqProtSlim]|e-value:1e-49|XP_006561565.1|nicotinic acetylcholine receptor alpha2 subunit isoform X1 [Apis mellifera]
XLOC-002485	0	1.08002	0.676	0.256	0	7	[Uniprot/Swissprot]|e-value:4e-42|sp|P55008|AIF1_HUMAN|Allograft inflammatory factor 1 OS=Homo sapiens OX=9606 GN=AIF1 PE=1 SV=1||[RefSeqProtSlim]|e-value:2e-58|VDI02006.1|allograft inflammatory factor 1 [Mytilus galloprovincialis]
XLOC-046048	0	1.07318	0.303	0.042	0	7	[Uniprot/Swissprot]|e-value:0,0|sp|Q569D5|SBP1_XENTR|Methanethiol oxidase OS=Xenopus tropicalis OX=8364 GN=selenbp1 PE=2 SV=1||[RefSeqProtSlim]|e-value:0,0|VDI06979.1|selenium-binding protein 1 [Mytilus galloprovincialis]
XLOC-011855	0	1.05519	0.252	0.055	0	7	[Uniprot/Swissprot]|e-value:2e-53|sp|P23711|HMOX2_RAT|Heme oxygenase 2 OS=Rattus norvegicus OX=10116 GN=Hmox2 PE=1 SV=1||[RefSeqProtSlim]|e-value:4e-52|AAC17981.1|heme oxygenase-2 [Mus musculus]
XLOC-041536	0	1.03731	0.254	0.01	0	7	[Uniprot/Swissprot]|e-value:6e-50|sp|Q9WTT6|GUAD_RAT|Guanine deaminase OS=Rattus norvegicus OX=10116 GN=Gda PE=1 SV=1||[RefSeqProtSlim]|e-value:2e-48|XP_424835.3|guanine deaminase isoform X1 [Gallus gallus]
XLOC-011280	0	1.03506	0.552	0.266	0	7	[Uniprot/Swissprot]|e-value:8e-149|sp|P27117|DCOR_BOVIN|Ornithine decarboxylase OS=Bos taurus OX=9913 GN=ODC1 PE=2 SV=1||[RefSeqProtSlim]|e-value:4e-167|CAC9491687.1|Ofus.G02461 [Owenia fusiformis]
XLOC-027800	0	1.03362	0.297	0.057	0	7	[Uniprot/Swissprot]|e-value:0,0|sp|Q6TGZ5|HPPD_DANRE|4-hydroxyphenylpyruvate dioxygenase OS=Danio rerio OX=7955 GN=hpd PE=2 SV=1||[RefSeqProtSlim]|e-value:0,0|CAD5120987.1|DgyrCDS9530 [Dimorphilus gyrociliatus]
XLOC-012646	0	1.03084	0.48	0.161	0	7	[Uniprot/Swissprot]|e-value:1e-15|sp|O22704|CYP5F_ARATH|Cytochrome B5-like protein OS=Arabidopsis thaliana OX=3702 GN=CB5LP PE=2 SV=1||[RefSeqProtSlim]|e-value:2e-18|XP_035665414.1|cytochrome B5-like protein [Branchiostoma floridae]
XLOC-000811	0	1.02836	0.785	0.53	0	7	[Uniprot/Swissprot]|e-value:6e-34|sp|P54368|OAZ1_HUMAN|Ornithine decarboxylase antizyme 1 OS=Homo sapiens OX=9606 GN=OAZ1 PE=1 SV=3||[RefSeqProtSlim]|e-value:2e-52|CAC9665914.1|Ofus.G14900 [Owenia fusiformis]
XLOC-003647	0	4.98213	0.947	0.15	0	8	[Uniprot/Swissprot]|e-value:0,0|sp|P35443|TSP4_HUMAN|Thrombospondin-4 OS=Homo sapiens OX=9606 GN=THBS4 PE=1 SV=2||[RefSeqProtSlim]|e-value:0,0|ANS60447.1|thrombospondin [Platynereis dumerilii]
XLOC-027382	0	3.87738	0.778	0.025	0	8	[RefSeqProtSlim]|e-value:4e-24|CAC9617143.1|Ofus.G08664 [Owenia fusiformis]||[Uniprot/Swissprot]|no similarity
XLOC-025030	0	3.72533	0.596	0.127	0	8	[RefSeqProtSlim]|e-value:2e-60|CAC9617143.1|Ofus.G08664 [Owenia fusiformis]||[Uniprot/Swissprot]|no similarity
XLOC-051038	0	3.61177	0.752	0.108	0	8	[Uniprot/Swissprot]|e-value:2e-88|sp|Q4LBB9|OCTB2_DROME|Octopamine receptor beta-2R OS=Drosophila melanogaster OX=7227 GN=Octbeta2R PE=2 SV=2||[RefSeqProtSlim]|e-value:0,0|APC23841.1|octopamine receptor 2 [Platynereis dumerilii]
XLOC-017153	0	3.47409	0.756	0.083	0	8	[Uniprot/Swissprot]|e-value:0,0|sp|P98160|PGBM_HUMAN|Basement membrane-specific heparan sulfate proteoglycan core protein OS=Homo sapiens OX=9606 GN=HSPG2 PE=1 SV=4||[RefSeqProtSlim]|e-value:0,0|CAC9660280.1|Ofus.G11456, partial [Owenia fusiformis]
XLOC-055037	0	3.46081	0.671	0.075	0	8	[Uniprot/Swissprot]|e-value:5e-24|sp|P10620|MGST1_HUMAN|Microsomal glutathione S-transferase 1 OS=Homo sapiens OX=9606 GN=MGST1 PE=1 SV=1||[RefSeqProtSlim]|e-value:7e-67|AEI70680.1|microsomal GST 2, partial [Perinereis nuntia]
XLOC-051475	0	3.28647	0.793	0.181	0	8	[Uniprot/Swissprot]|e-value:2e-35|sp|Q95NI4|CALM_HALOK|Calmodulin OS=Halichondria okadai OX=163232 PE=2 SV=3||[RefSeqProtSlim]|e-value:5e-37|ASQ43262.1|putative phototransduction, partial [Acromegalomma interruptum]
XLOC-003417	0	3.27779	0.515	0.06	0	8	[Uniprot/Swissprot]|e-value:7e-21|sp|O88998|NOE1_MOUSE|Noelin OS=Mus musculus OX=10090 GN=Olfm1 PE=1 SV=1||[RefSeqProtSlim]|e-value:1e-23|PVD31709.1|hypothetical protein C0Q70_07127 [Pomacea canaliculata]
XLOC-067914	0	3.1919	0.448	0.04	0	8	[Uniprot/Swissprot]|e-value:2e-76|sp|P98060|NAS35_CAEEL|Zinc metalloproteinase dpy-31 OS=Caenorhabditis elegans OX=6239 GN=dpy-31 PE=1 SV=2||[RefSeqProtSlim]|e-value:0,0|QTJ24581.1|astacin [Perinereis aibuhitensis]
XLOC-005874	0	3.18321	0.591	0.105	0	8	[Uniprot/Swissprot]|e-value:1e-57|sp|Q8WN95|ITPR3_BOVIN|Inositol 1,4,5-trisphosphate receptor type 3 OS=Bos taurus OX=9913 GN=ITPR3 PE=2 SV=1||[RefSeqProtSlim]|e-value:0,0|CAC9505485.1|Ofus.G023400 [Owenia fusiformis]
XLOC-045574	0	3.11706	0.766	0.134	0	8	[Uniprot/Swissprot]|e-value:2e-11|sp|Q9M047|WLI2B_ARATH|LIM domain-containing protein WLIM2b OS=Arabidopsis thaliana OX=3702 GN=WLIM2B PE=1 SV=1||[RefSeqProtSlim]|e-value:4e-23|OWF52791.1|Protein-methionine sulfoxide oxidase MICAL2 [Mizuhopecten yessoensis]
XLOC-011603	0	3.04449	0.687	0.132	0	8	[Uniprot/Swissprot]|e-value:3e-30|sp|Q8IVN8|SBSPO_HUMAN|Somatomedin-B and thrombospondin type-1 domain-containing protein OS=Homo sapiens OX=9606 GN=SBSPON PE=1 SV=2||[RefSeqProtSlim]|e-value:8e-71|XP_011444200.1|somatomedin-B and thrombospondin type-1 domain-containing protein [Crassostrea gigas]
XLOC-037120	0	3.03558	0.71	0.091	0	8	[Uniprot/Swissprot]|e-value:0,019|sp|Q5R8K2|CSTF1_PONAB|Cleavage stimulation factor subunit 1 OS=Pongo abelii OX=9601 GN=CSTF1 PE=2 SV=1||[RefSeqProtSlim]|e-value:4e-22|VDI48281.1|neurexin [Mytilus galloprovincialis]
XLOC-052475	0	3.02728	0.665	0.106	0	8	[RefSeqProtSlim]|e-value:6e-78|XP_035674790.1|uncharacterized protein LOC118414705 [Branchiostoma floridae]||[Uniprot/Swissprot]|no similarity
XLOC-055169	0	3.02608	0.77	0.148	0	8	[Uniprot/Swissprot]|no similarity||[RefSeqProtSlim]|no similarity
XLOC-044673	0	3.00212	0.595	0.124	0	8	[RefSeqProtSlim]|e-value:2e-25|CAC9641077.1|Ofus.G092624 [Owenia fusiformis]||[Uniprot/Swissprot]|no similarity
XLOC-005460	0	2.99479	0.838	0.23	0	8	[Uniprot/Swissprot]|e-value:2e-35|sp|Q7L985|LIGO2_HUMAN|Leucine-rich repeat and immunoglobulin-like domain-containing nogo receptor-interacting protein 2 OS=Homo sapiens OX=9606 GN=LINGO2 PE=2 SV=1||[RefSeqProtSlim]|e-value:1e-45|CAD5125013.1|DgyrCDS13253 [Dimorphilus gyrociliatus]
XLOC-026293	0	2.97281	0.491	0.048	0	8	[Uniprot/Swissprot]|e-value:1e-08|sp|Q9Y0A7|AMOS_DROME|Basic helix-loop-helix transcription factor amos OS=Drosophila melanogaster OX=7227 GN=amos PE=1 SV=2||[RefSeqProtSlim]|e-value:2e-12|CAD5123696.1|unnamed protein product [Dimorphilus gyrociliatus]
XLOC-067491	0	2.96555	0.67	0.091	0	8	[Uniprot/Swissprot]|no similarity||[RefSeqProtSlim]|no similarity
XLOC-037124	0	2.96451	0.674	0.101	0	8	[Uniprot/Swissprot]|e-value:3e-17|sp|Q9Y4C0|NRX3A_HUMAN|Neurexin-3 OS=Homo sapiens OX=9606 GN=NRXN3 PE=1 SV=4||[RefSeqProtSlim]|e-value:1e-144|XP_021368526.1|uncharacterized protein LOC110460117 isoform X2 [Mizuhopecten yessoensis]
XLOC-046454	0	2.92743	0.711	0.211	0	8	[Uniprot/Swissprot]|e-value:4e-29|sp|O96790|DPGN_DIPMA|Serine protease inhibitor dipetalogastin (Fragment) OS=Dipetalogaster maximus OX=72496 PE=1 SV=2||[RefSeqProtSlim]|e-value:3e-58|PVD29072.1|hypothetical protein C0Q70_11669 [Pomacea canaliculata]
XLOC-009169	0	2.92364	0.575	0.094	0	8	[Uniprot/Swissprot]|e-value:5e-16|sp|P04569|SCP1_BRALA|Sarcoplasmic calcium-binding proteins I, III, and IV OS=Branchiostoma lanceolatum OX=7740 PE=1 SV=2||[RefSeqProtSlim]|e-value:5e-21|CAC9670286.1|Ofus.G18726 [Owenia fusiformis]
XLOC-004042	0	2.917	0.57	0.065	0	8	[Uniprot/Swissprot]|e-value:0,0|sp|O94788|AL1A2_HUMAN|Retinal dehydrogenase 2 OS=Homo sapiens OX=9606 GN=ALDH1A2 PE=1 SV=3||[RefSeqProtSlim]|e-value:0,0|AVR59243.1|aldehyde dehydrogenase 1 [Platynereis dumerilii]
XLOC-003536	0	2.91653	0.621	0.14	0	8	[Uniprot/Swissprot]|e-value:0,005|sp|P56311|YCF3_CHLVU|Photosystem I assembly protein Ycf3 OS=Chlorella vulgaris OX=3077 GN=ycf3 PE=3 SV=1||[RefSeqProtSlim]|e-value:6e-117|CAC9608780.1|Ofus.G071609 [Owenia fusiformis]
XLOC-069250	0	2.89621	0.703	0.146	0	8	[Uniprot/Swissprot]|e-value:8e-20|sp|Q9QXS1|PLEC_MOUSE|Plectin OS=Mus musculus OX=10090 GN=Plec PE=1 SV=3||[RefSeqProtSlim]|e-value:0,0|CAC9585910.1|Ofus.G061416 [Owenia fusiformis]
XLOC-046255	0	2.86622	0.58	0.124	0	8	[Uniprot/Swissprot]|e-value:5e-04|sp|Q96RW7|HMCN1_HUMAN|Hemicentin-1 OS=Homo sapiens OX=9606 GN=HMCN1 PE=1 SV=2||[RefSeqProtSlim]|e-value:2e-11|CAC9608046.1|Ofus.G071378 [Owenia fusiformis]
XLOC-001751	0	2.77062	0.615	0.073	0	8	[Uniprot/Swissprot]|e-value:0,0|sp|Q6DIB5|MEG10_MOUSE|Multiple epidermal growth factor-like domains protein 10 OS=Mus musculus OX=10090 GN=Megf10 PE=1 SV=1||[RefSeqProtSlim]|e-value:0,0|CAD5112116.1|DgyrCDS1357 [Dimorphilus gyrociliatus]
XLOC-004464	0	2.75892	0.58	0.059	0	8	[Uniprot/Swissprot]|e-value:0,0|sp|A1KZ92|PXDNL_HUMAN|Peroxidasin-like protein OS=Homo sapiens OX=9606 GN=PXDNL PE=1 SV=3||[RefSeqProtSlim]|e-value:0,0|VDI54240.1|peroxidase [Mytilus galloprovincialis]
XLOC-026153	0	2.75057	0.371	0.055	0	8	[Uniprot/Swissprot]|e-value:4e-65|sp|Q99542|MMP19_HUMAN|Matrix metalloproteinase-19 OS=Homo sapiens OX=9606 GN=MMP19 PE=1 SV=1||[RefSeqProtSlim]|e-value:2e-178|AOD41303.1|matrix metalloproteinase-19-like protein, partial [Perinereis aibuhitensis]
XLOC-055041	0	2.73707	0.309	0.013	0	8	[Uniprot/Swissprot]|e-value:1e-19|sp|Q91Y47|FA11_MOUSE|Coagulation factor XI OS=Mus musculus OX=10090 GN=F11 PE=2 SV=2||[RefSeqProtSlim]|e-value:6e-25|CAC9545798.1|Ofus.G034674, partial [Owenia fusiformis]
XLOC-057909	0	2.70707	0.482	0.052	0	8	[Uniprot/Swissprot]|no similarity||[RefSeqProtSlim]|no similarity
XLOC-025915	0	2.68767	0.584	0.107	0	8	[Uniprot/Swissprot]|e-value:2e-30|sp|Q8IVN8|SBSPO_HUMAN|Somatomedin-B and thrombospondin type-1 domain-containing protein OS=Homo sapiens OX=9606 GN=SBSPON PE=1 SV=2||[RefSeqProtSlim]|e-value:7e-71|XP_011444200.1|somatomedin-B and thrombospondin type-1 domain-containing protein [Crassostrea gigas]
XLOC-022779	0	2.65109	0.438	0.059	0	8	[Uniprot/Swissprot]|no similarity||[RefSeqProtSlim]|no similarity
XLOC-043834	0	2.5492	0.58	0.108	0	8	[Uniprot/Swissprot]|e-value:1e-08|sp|P32760|PTN_CHICK|Pleiotrophin OS=Gallus gallus OX=9031 GN=PTN PE=1 SV=2||[RefSeqProtSlim]|e-value:2e-08|BAE36658.1|unnamed protein product [Mus musculus]
XLOC-045764	0	2.53247	0.592	0.112	0	8	[Uniprot/Swissprot]|e-value:2e-40|sp|Q18579|ETS5_CAEEL|ETS domain-containing transcription factor ets-5 OS=Caenorhabditis elegans OX=6239 GN=ets-5 PE=2 SV=1||[RefSeqProtSlim]|e-value:4e-148|XP_023814791.1|uncharacterized protein LOC111947977 [Oryzias latipes]
XLOC-018909	0	2.51942	0.585	0.119	0	8	[Uniprot/Swissprot]|e-value:5e-20|sp|Q9CR35|CTRB1_MOUSE|Chymotrypsinogen B OS=Mus musculus OX=10090 GN=Ctrb1 PE=1 SV=1||[RefSeqProtSlim]|e-value:1e-21|BAB24967.1|unnamed protein product [Mus musculus]
XLOC-012344	0	2.49176	0.463	0.034	0	8	[Uniprot/Swissprot]|no similarity||[RefSeqProtSlim]|no similarity
XLOC-069402	0	2.44128	0.42	0.069	0	8	[Uniprot/Swissprot]|no similarity||[RefSeqProtSlim]|no similarity
XLOC-026671	0	2.42688	0.472	0.079	0	8	[Uniprot/Swissprot]|e-value:8e-150|sp|Q5U4T7|BIC1B_XENLA|Protein bicaudal C homolog 1-B OS=Xenopus laevis OX=8355 GN=bicc1-b PE=2 SV=1||[RefSeqProtSlim]|e-value:1e-168|CAC9668405.1|Ofus.G16799, partial [Owenia fusiformis]
XLOC-005706	0	2.41653	0.7	0.152	0	8	[RefSeqProtSlim]|e-value:5e-10|XP_021369380.1|uncharacterized protein LOC110460665 [Mizuhopecten yessoensis]||[Uniprot/Swissprot]|no similarity
XLOC-013010	0	2.38746	0.682	0.192	0	8	[Uniprot/Swissprot]|e-value:0,0|sp|L7UZ85|ACTN_DERFA|Alpha-actinin OS=Dermatophagoides farinae OX=6954 PE=1 SV=1||[RefSeqProtSlim]|e-value:0,0|PVD26207.1|hypothetical protein C0Q70_13876 [Pomacea canaliculata]
XLOC-021487	0	2.38193	0.734	0.288	0	8	[Uniprot/Swissprot]|e-value:0,0|sp|P20241|NRG_DROME|Neuroglian OS=Drosophila melanogaster OX=7227 GN=Nrg PE=1 SV=2||[RefSeqProtSlim]|e-value:0,0|CAC9475790.1|Ofus.G013107 [Owenia fusiformis]
XLOC-064685	0	2.37296	0.367	0.02	0	8	[Uniprot/Swissprot]|e-value:6e-82|sp|P23352|KALM_HUMAN|Anosmin-1 OS=Homo sapiens OX=9606 GN=ANOS1 PE=1 SV=3||[RefSeqProtSlim]|e-value:2e-124|CAC9663923.1|Ofus.G122858 [Owenia fusiformis]
XLOC-063239	0	2.37277	0.609	0.175	0	8	[Uniprot/Swissprot]|no similarity||[RefSeqProtSlim]|no similarity
XLOC-045475	0	2.37136	0.489	0.064	0	8	[Uniprot/Swissprot]|e-value:2e-80|sp|Q9UHC6|CNTP2_HUMAN|Contactin-associated protein-like 2 OS=Homo sapiens OX=9606 GN=CNTNAP2 PE=1 SV=1||[RefSeqProtSlim]|e-value:0,0|OWF37686.1|Contactin-associated protein-like 4 [Mizuhopecten yessoensis]
XLOC-009350	0	2.36765	0.811	0.369	0	8	[Uniprot/Swissprot]|e-value:3e-51|sp|Q15417|CNN3_HUMAN|Calponin-3 OS=Homo sapiens OX=9606 GN=CNN3 PE=1 SV=1||[RefSeqProtSlim]|e-value:7e-78|XP_005111388.1|myophilin [Aplysia californica]
XLOC-040277	0	2.3662	0.618	0.173	0	8	[Uniprot/Swissprot]|e-value:4e-103|sp|O43312|MTSS1_HUMAN|Protein MTSS 1 OS=Homo sapiens OX=9606 GN=MTSS1 PE=1 SV=2||[RefSeqProtSlim]|e-value:1e-128|CAC9593732.1|Ofus.G062658 [Owenia fusiformis]
XLOC-012312	0	2.35092	0.411	0.041	0	8	[Uniprot/Swissprot]|e-value:5e-75|sp|Q9JME2|CHSTB_MOUSE|Carbohydrate sulfotransferase 11 OS=Mus musculus OX=10090 GN=Chst11 PE=2 SV=1||[RefSeqProtSlim]|e-value:3e-75|CAB92141.1|chondroitin 4-O-sulfotransferase [Mus musculus]
XLOC-063606	0	2.35031	0.56	0.153	0	8	[Uniprot/Swissprot]|e-value:7e-88|sp|Q8CAL5|GPC5_MOUSE|Glypican-5 OS=Mus musculus OX=10090 GN=Gpc5 PE=2 SV=1||[RefSeqProtSlim]|e-value:0,0|ANS60429.1|GPC3/5 [Platynereis dumerilii]
XLOC-005067	0	2.34362	0.601	0.106	0	8	[RefSeqProtSlim]|e-value:1e-58|CAD5111856.1|DgyrCDS1120 [Dimorphilus gyrociliatus]||[Uniprot/Swissprot]|no similarity
XLOC-034357	0	2.29245	0.576	0.126	0	8	[RefSeqProtSlim]|e-value:6e-23|CAD5114477.1|DgyrCDS3601 [Dimorphilus gyrociliatus]||[Uniprot/Swissprot]|no similarity
XLOC-012329	0	2.2652	0.384	0.057	0	8	[Uniprot/Swissprot]|no similarity||[RefSeqProtSlim]|no similarity
XLOC-037413	0	2.25728	0.578	0.116	0	8	[Uniprot/Swissprot]|e-value:3e-40|sp|O75954|TSN9_HUMAN|Tetraspanin-9 OS=Homo sapiens OX=9606 GN=TSPAN9 PE=1 SV=1||[RefSeqProtSlim]|e-value:4e-80|CAC9665297.1|Ofus.G132448 [Owenia fusiformis]
XLOC-037923	0	2.24711	0.383	0.045	0	8	[RefSeqProtSlim]|e-value:0,012|OWF36720.1|hypothetical protein KP79_PYT02963 [Mizuhopecten yessoensis]||[Uniprot/Swissprot]|no similarity
XLOC-005038	0	2.2468	0.807	0.332	0	8	[RefSeqProtSlim]|e-value:6e-33|CAC9491758.1|Ofus.G02472 [Owenia fusiformis]||[Uniprot/Swissprot]|no similarity
XLOC-027220	0	2.23997	0.561	0.089	0	8	[Uniprot/Swissprot]|e-value:0,0|sp|Q68FR8|TBA3_RAT|Tubulin alpha-3 chain OS=Rattus norvegicus OX=10116 GN=Tuba3a PE=2 SV=1||[RefSeqProtSlim]|e-value:0,0|OWF51016.1|Tubulin alpha-1A chain [Mizuhopecten yessoensis]
XLOC-000968	0	2.23504	0.694	0.201	0	8	[Uniprot/Swissprot]|e-value:4e-70|sp|Q03412|UNC7_CAEEL|Innexin unc-7 OS=Caenorhabditis elegans OX=6239 GN=unc-7 PE=1 SV=1||[RefSeqProtSlim]|e-value:1e-123|CAD5126052.1|unnamed protein product [Dimorphilus gyrociliatus]
XLOC-015791	0	2.23172	0.547	0.118	0	8	[Uniprot/Swissprot]|e-value:0,0|sp|Q03001|DYST_HUMAN|Dystonin OS=Homo sapiens OX=9606 GN=DST PE=1 SV=4||[RefSeqProtSlim]|e-value:0,0|CAC9585910.1|Ofus.G061416 [Owenia fusiformis]
XLOC-055392	0	2.21311	0.582	0.168	0	8	[Uniprot/Swissprot]|e-value:6e-05|sp|Q14651|PLSI_HUMAN|Plastin-1 OS=Homo sapiens OX=9606 GN=PLS1 PE=1 SV=2||[RefSeqProtSlim]|e-value:1e-06|VDI52465.1|FK506-binding protein 14 [Mytilus galloprovincialis]
XLOC-056655	0	2.20956	0.895	0.601	0	8	[Uniprot/Swissprot]|e-value:8e-158|sp|Q01241|NF70_DORPE|70 kDa neurofilament protein OS=Doryteuthis pealeii OX=1051067 PE=2 SV=1||[RefSeqProtSlim]|e-value:0,0|CAD5124848.1|DgyrCDS13103 [Dimorphilus gyrociliatus]
XLOC-037661	0	2.18715	0.256	0.049	0	8	[Uniprot/Swissprot]|e-value:4e-26|sp|Q9VZW5|FMAR_DROME|FMRFamide receptor OS=Drosophila melanogaster OX=7227 GN=FMRFaR PE=2 SV=1||[RefSeqProtSlim]|e-value:4e-100|CAD5112974.1|DgyrCDS2179 [Dimorphilus gyrociliatus]
XLOC-004956	0	2.17715	0.429	0.081	0	8	[Uniprot/Swissprot]|e-value:1e-35|sp|A0JN71|SASH3_BOVIN|SAM and SH3 domain-containing protein 3 OS=Bos taurus OX=9913 GN=SASH3 PE=2 SV=2||[RefSeqProtSlim]|e-value:4e-35|CAC9495456.1|Ofus.G021298 [Owenia fusiformis]
XLOC-045492	0	2.14415	0.342	0.036	0	8	[Uniprot/Swissprot]|no similarity||[RefSeqProtSlim]|no similarity
XLOC-003447	0	2.10936	0.369	0.026	0	8	[Uniprot/Swissprot]|e-value:5e-127|sp|Q26619|KAPR_STRPU|cAMP-dependent protein kinase type II regulatory subunit OS=Strongylocentrotus purpuratus OX=7668 PE=2 SV=1||[RefSeqProtSlim]|e-value:4e-173|CAD5124468.1|DgyrCDS12750 [Dimorphilus gyrociliatus]
XLOC-054417	0	2.09989	0.901	0.526	0	8	[Uniprot/Swissprot]|e-value:9e-17|sp|O17389|TYB_CAEEL|Thymosin beta OS=Caenorhabditis elegans OX=6239 GN=tth-1 PE=1 SV=2||[RefSeqProtSlim]|e-value:4e-33|XP_016770365.1|thymosin beta isoform X1 [Apis mellifera]
XLOC-063614	0	2.08121	0.424	0.078	0	8	[RefSeqProtSlim]|e-value:5e-112|ANS60429.1|GPC3/5 [Platynereis dumerilii]||[Uniprot/Swissprot]|no similarity
XLOC-063615	0	2.07017	0.709	0.284	0	8	[Uniprot/Swissprot]|e-value:7e-175|sp|Q5RE54|GPC6_PONAB|Glypican-6 OS=Pongo abelii OX=9601 GN=GPC6 PE=2 SV=1||[RefSeqProtSlim]|e-value:0,0|ANS60428.1|GPC1-6 [Platynereis dumerilii]
XLOC-011761	0	2.06512	0.469	0.103	0	8	[Uniprot/Swissprot]|e-value:3e-32|sp|Q9W6B3|RARB_COTJA|Retinoic acid receptor beta OS=Coturnix japonica OX=93934 GN=RARB PE=2 SV=1||[RefSeqProtSlim]|e-value:2e-59|XP_021349493.1|nuclear hormone receptor E75-like isoform X2 [Mizuhopecten yessoensis]
XLOC-059876	0	2.06456	0.337	0.04	0	8	[Uniprot/Swissprot]|no similarity||[RefSeqProtSlim]|no similarity
XLOC-014696	0	2.03497	0.582	0.191	0	8	[Uniprot/Swissprot]|e-value:5e-103|sp|Q9HBL0|TENS1_HUMAN|Tensin-1 OS=Homo sapiens OX=9606 GN=TNS1 PE=1 SV=2||[RefSeqProtSlim]|e-value:2e-136|PVD37943.1|hypothetical protein C0Q70_00545 [Pomacea canaliculata]
XLOC-059312	0	2.0267	0.482	0.08	0	8	[Uniprot/Swissprot]|e-value:0,003|sp|Q90252|MTR_RHIMB|Mesotocin receptor OS=Rhinella marina OX=8386 PE=2 SV=1||[RefSeqProtSlim]|e-value:2e-47|CAD5124066.1|DgyrCDS12370 [Dimorphilus gyrociliatus]
XLOC-036938	0	2.02229	0.354	0.062	0	8	[RefSeqProtSlim]|e-value:8e-50|CAD5112880.1|DgyrCDS2091 [Dimorphilus gyrociliatus]||[Uniprot/Swissprot]|no similarity
XLOC-037481	0	2.02217	0.494	0.098	0	8	[Uniprot/Swissprot]|e-value:2e-85|sp|Q6INU7|FRRS1_XENLA|Putative ferric-chelate reductase 1 OS=Xenopus laevis OX=8355 GN=frrs1 PE=2 SV=1||[RefSeqProtSlim]|e-value:4e-144|CAD5122750.1|DgyrCDS11159 [Dimorphilus gyrociliatus]
XLOC-069454	0	2.02017	0.329	0.017	0	8	[Uniprot/Swissprot]|e-value:0,067|sp|P30938|SSR5_RAT|Somatostatin receptor type 5 OS=Rattus norvegicus OX=10116 GN=Sstr5 PE=1 SV=2||[RefSeqProtSlim]|e-value:6e-07|XP_021368428.1|growth hormone secretagogue receptor type 1-like [Mizuhopecten yessoensis]
XLOC-063240	0	2.01915	0.542	0.183	0	8	[Uniprot/Swissprot]|e-value:5e-16|sp|Q15149|PLEC_HUMAN|Plectin OS=Homo sapiens OX=9606 GN=PLEC PE=1 SV=3||[RefSeqProtSlim]|e-value:1e-178|PVD18853.1|hypothetical protein C0Q70_21410 [Pomacea canaliculata]
XLOC-055180	0	2.00003	0.33	0.091	0	8	[Uniprot/Swissprot]|e-value:4e-32|sp|Q9H4G4|GAPR1_HUMAN|Golgi-associated plant pathogenesis-related protein 1 OS=Homo sapiens OX=9606 GN=GLIPR2 PE=1 SV=3||[RefSeqProtSlim]|e-value:5e-76|CAC9625557.1|Ofus.G083290 [Owenia fusiformis]
XLOC-037540	0	1.98378	0.393	0.101	0	8	[Uniprot/Swissprot]|e-value:0,0|sp|P18654|KS6A3_MOUSE|Ribosomal protein S6 kinase alpha-3 OS=Mus musculus OX=10090 GN=Rps6ka3 PE=1 SV=2||[RefSeqProtSlim]|e-value:0,0|XP_005094788.1|ribosomal protein S6 kinase 2 beta [Aplysia californica]
XLOC-004900	0	1.98273	0.731	0.302	0	8	[RefSeqProtSlim]|e-value:2e-18|CAD5117476.1|DgyrCDS6243 [Dimorphilus gyrociliatus]||[Uniprot/Swissprot]|no similarity
XLOC-004640	0	1.97909	0.299	0.048	0	8	[Uniprot/Swissprot]|no similarity||[RefSeqProtSlim]|no similarity
XLOC-003903	0	1.94897	0.473	0.123	0	8	[Uniprot/Swissprot]|e-value:1e-11|sp|P09485|LPS1A_LYTPI|Calcium-binding protein LPS1-alpha OS=Lytechinus pictus OX=7653 PE=2 SV=2||[RefSeqProtSlim]|e-value:1e-23|CAD5119442.1|DgyrCDS8052 [Dimorphilus gyrociliatus]
XLOC-022791	0	1.94488	0.52	0.129	0	8	[Uniprot/Swissprot]|e-value:2e-72|sp|A2AP18|PLCH2_MOUSE|1-phosphatidylinositol 4,5-bisphosphate phosphodiesterase eta-2 OS=Mus musculus OX=10090 GN=Plch2 PE=1 SV=2||[RefSeqProtSlim]|e-value:2e-80|CAC9653920.1|Ofus.G101637 [Owenia fusiformis]
XLOC-062588	0	1.94066	0.717	0.33	0	8	[Uniprot/Swissprot]|e-value:4e-36|sp|O09015|MXI1_RAT|Max-interacting protein 1 OS=Rattus norvegicus OX=10116 GN=Mxi1 PE=2 SV=1||[RefSeqProtSlim]|e-value:0,0|BAB83841.1|ReO_6 [Oryzias latipes]
XLOC-001235	0	1.92972	0.458	0.09	0	8	[Uniprot/Swissprot]|e-value:5e-83|sp|Q14678|KANK1_HUMAN|KN motif and ankyrin repeat domain-containing protein 1 OS=Homo sapiens OX=9606 GN=KANK1 PE=1 SV=3||[RefSeqProtSlim]|e-value:2e-109|CAC9661869.1|Ofus.G112168 [Owenia fusiformis]
XLOC-011877	0	1.92006	0.731	0.285	0	8	[Uniprot/Swissprot]|e-value:8e-106|sp|Q26534|CATL_SCHMA|Cathepsin L OS=Schistosoma mansoni OX=6183 GN=CL1 PE=2 SV=1||[RefSeqProtSlim]|e-value:4e-173|CAC9630901.1|Ofus.G09963, partial [Owenia fusiformis]
XLOC-027210	0	1.88366	0.482	0.146	0	8	[Uniprot/Swissprot]|e-value:1e-45|sp|Q27421|OSP_DROME|Protein outspread OS=Drosophila melanogaster OX=7227 GN=osp PE=2 SV=5||[RefSeqProtSlim]|e-value:8e-66|CAC9655936.1|Ofus.G102056 [Owenia fusiformis]
XLOC-009753	0	1.88141	0.456	0.132	0	8	[RefSeqProtSlim]|e-value:9e-54|CAC9544880.1|Ofus.G034526 [Owenia fusiformis]||[Uniprot/Swissprot]|no similarity
XLOC-000592	0	1.87161	0.442	0.112	0	8	[Uniprot/Swissprot]|e-value:7e-106|sp|Q9HC56|PCDH9_HUMAN|Protocadherin-9 OS=Homo sapiens OX=9606 GN=PCDH9 PE=1 SV=2||[RefSeqProtSlim]|e-value:0,0|AUG84419.1|Pcd11x [Platynereis dumerilii]
XLOC-015436	0	1.86801	0.483	0.145	0	8	[Uniprot/Swissprot]|e-value:3e-165|sp|Q28824|MYLK_BOVIN|Myosin light chain kinase, smooth muscle OS=Bos taurus OX=9913 GN=MYLK PE=1 SV=1||[RefSeqProtSlim]|e-value:0,0|CAC9665547.1|Ofus.G14250 [Owenia fusiformis]
XLOC-022878	0	1.86148	0.33	0.059	0	8	[Uniprot/Swissprot]|e-value:3e-16|sp|Q16534|HLF_HUMAN|Hepatic leukemia factor OS=Homo sapiens OX=9606 GN=HLF PE=1 SV=1||[RefSeqProtSlim]|e-value:2e-40|CAD5124024.1|DgyrCDS12327 [Dimorphilus gyrociliatus]
XLOC-003097	0	1.85644	0.294	0.029	0	8	[Uniprot/Swissprot]|no similarity||[RefSeqProtSlim]|no similarity
XLOC-005873	0	1.83821	0.332	0.047	0	8	[Uniprot/Swissprot]|e-value:1e-37|sp|Q14643|ITPR1_HUMAN|Inositol 1,4,5-trisphosphate receptor type 1 OS=Homo sapiens OX=9606 GN=ITPR1 PE=1 SV=3||[RefSeqProtSlim]|e-value:0,0|CAC9505485.1|Ofus.G023400 [Owenia fusiformis]
XLOC-055039	0	1.80923	0.336	0.061	0	8	[Uniprot/Swissprot]|e-value:0,0|sp|A2AJN7|S4A11_MOUSE|Sodium bicarbonate transporter-like protein 11 OS=Mus musculus OX=10090 GN=Slc4a11 PE=2 SV=1||[RefSeqProtSlim]|e-value:0,0|CAD5111755.1|DgyrCDS1034 [Dimorphilus gyrociliatus]
XLOC-021037	0	1.808	0.329	0.076	0	8	[Uniprot/Swissprot]|e-value:1e-05|sp|P42287|GRK_DROME|Protein gurken OS=Drosophila melanogaster OX=7227 GN=grk PE=1 SV=2||[RefSeqProtSlim]|e-value:7e-26|CAC9646277.1|Ofus.G10286 [Owenia fusiformis]
XLOC-026323	0	1.79481	0.506	0.198	0	8	[Uniprot/Swissprot]|e-value:5e-68|sp|P91943|PANG1_DROME|Protein pangolin, isoforms A/H/I/S OS=Drosophila melanogaster OX=7227 GN=pan PE=1 SV=1||[RefSeqProtSlim]|e-value:0,0|ANS60442.1|TCF/LEF [Platynereis dumerilii]
XLOC-025401	0	1.78058	0.351	0.073	0	8	[Uniprot/Swissprot]|e-value:2e-103|sp|Q9ULZ9|MMP17_HUMAN|Matrix metalloproteinase-17 OS=Homo sapiens OX=9606 GN=MMP17 PE=1 SV=4||[RefSeqProtSlim]|e-value:4e-151|XP_025090750.1|matrix metalloproteinase-2-like isoform X2 [Pomacea canaliculata]
XLOC-047507	0	1.77101	0.434	0.115	0	8	[Uniprot/Swissprot]|e-value:0,0|sp|O89026|ROBO1_MOUSE|Roundabout homolog 1 OS=Mus musculus OX=10090 GN=Robo1 PE=1 SV=1||[RefSeqProtSlim]|e-value:0,0|CAC9669531.1|Ofus.G171107, partial [Owenia fusiformis]
XLOC-045499	0	1.76376	0.535	0.174	0	8	[Uniprot/Swissprot]|e-value:8e-30|sp|P67967|CSRP1_COTJA|Cysteine and glycine-rich protein 1 OS=Coturnix japonica OX=93934 GN=CSRP1 PE=2 SV=2||[RefSeqProtSlim]|e-value:6e-38|CAC9621267.1|Ofus.G081882 [Owenia fusiformis]
XLOC-063310	0	1.75906	0.264	0.072	0	8	[Uniprot/Swissprot]|e-value:2e-63|sp|Q99PW6|MMP24_RAT|Matrix metalloproteinase-24 OS=Rattus norvegicus OX=10116 GN=Mmp24 PE=1 SV=1||[RefSeqProtSlim]|e-value:2e-94|XP_019636890.1|PREDICTED: matrix metalloproteinase-14-like [Branchiostoma belcheri]
XLOC-069252	0	1.7477	0.332	0.062	0	8	[Uniprot/Swissprot]|e-value:1e-69|sp|Q03001|DYST_HUMAN|Dystonin OS=Homo sapiens OX=9606 GN=DST PE=1 SV=4||[RefSeqProtSlim]|e-value:0,0|CAC9585910.1|Ofus.G061416 [Owenia fusiformis]
XLOC-009902	0	1.72225	0.335	0.074	0	8	[Uniprot/Swissprot]|e-value:0,027|sp|Q8IID4|DYHC2_PLAF7|Dynein heavy chain-like protein PF11_0240 OS=Plasmodium falciparum (isolate 3D7) OX=36329 GN=PF11_0240 PE=1 SV=1||[RefSeqProtSlim]|e-value:5e-06|XP_019616581.1|PREDICTED: uncharacterized protein DDB_G0283697-like, partial [Branchiostoma belcheri]
XLOC-037126	0	1.71947	0.283	0.027	0	8	[Uniprot/Swissprot]|no similarity||[RefSeqProtSlim]|no similarity
XLOC-036002	0	1.7141	0.462	0.149	0	8	[Uniprot/Swissprot]|e-value:7e-64|sp|Q2PFV2|CASP3_MACFA|Caspase-3 OS=Macaca fascicularis OX=9541 GN=CASP3 PE=2 SV=1||[RefSeqProtSlim]|e-value:3e-86|CAC9648088.1|Ofus.G10556 [Owenia fusiformis]
XLOC-045959	0	1.70123	0.415	0.091	0	8	[Uniprot/Swissprot]|no similarity||[RefSeqProtSlim]|no similarity
XLOC-047174	0	1.68294	0.518	0.159	0	8	[Uniprot/Swissprot]|e-value:4e-11|sp|Q20363|SIP1_CAEEL|Stress-induced protein 1 OS=Caenorhabditis elegans OX=6239 GN=sip-1 PE=1 SV=1||[RefSeqProtSlim]|e-value:4e-17|XP_011433320.2|major egg antigen [Crassostrea gigas]
XLOC-059909	0	1.67845	0.387	0.098	0	8	[Uniprot/Swissprot]|e-value:2e-115|sp|P27987|IP3KB_HUMAN|Inositol-trisphosphate 3-kinase B OS=Homo sapiens OX=9606 GN=ITPKB PE=1 SV=5||[RefSeqProtSlim]|e-value:2e-137|CAC9642346.1|Ofus.G092787, partial [Owenia fusiformis]
XLOC-038306	0	1.67018	0.335	0.067	0	8	[Uniprot/Swissprot]|e-value:3e-117|sp|Q96S53|TESK2_HUMAN|Dual specificity testis-specific protein kinase 2 OS=Homo sapiens OX=9606 GN=TESK2 PE=1 SV=1||[RefSeqProtSlim]|e-value:1e-120|XP_019631429.1|PREDICTED: dual specificity testis-specific protein kinase 2-like [Branchiostoma belcheri]
XLOC-047245	0	1.66814	0.397	0.118	0	8	[Uniprot/Swissprot]|e-value:3e-141|sp|Q0EEE2|PTHD3_MOUSE|Patched domain-containing protein 3 OS=Mus musculus OX=10090 GN=Ptchd3 PE=1 SV=1||[RefSeqProtSlim]|e-value:0,0|CAC9674074.1|Ofus.G24383 [Owenia fusiformis]
XLOC-000977	0	1.66425	0.331	0.075	0	8	[Uniprot/Swissprot]|e-value:0,0|sp|O75116|ROCK2_HUMAN|Rho-associated protein kinase 2 OS=Homo sapiens OX=9606 GN=ROCK2 PE=1 SV=4||[RefSeqProtSlim]|e-value:0,0|CAC9672461.1|Ofus.G21969 [Owenia fusiformis]
XLOC-011788	0	1.6564	0.347	0.111	0	8	[Uniprot/Swissprot]|no similarity||[RefSeqProtSlim]|no similarity
XLOC-055465	0	1.65338	0.643	0.256	0	8	[Uniprot/Swissprot]|e-value:5e-85|sp|O01393|UNC9_CAEEL|Innexin unc-9 OS=Caenorhabditis elegans OX=6239 GN=unc-9 PE=1 SV=1||[RefSeqProtSlim]|e-value:3e-140|CAD5119303.1|DgyrCDS7931 [Dimorphilus gyrociliatus]
XLOC-003238	0	1.64503	0.443	0.086	0	8	[Uniprot/Swissprot]|no similarity||[RefSeqProtSlim]|no similarity
XLOC-013030	0	1.64365	0.426	0.12	0	8	[Uniprot/Swissprot]|e-value:2e-25|sp|A0JM08|C170B_XENTR|Centrosomal protein of 170 kDa protein B OS=Xenopus tropicalis OX=8364 GN=cep170b PE=2 SV=1||[RefSeqProtSlim]|e-value:1e-39|CAC9639161.1|Ofus.G092284 [Owenia fusiformis]
XLOC-067802	0	1.63931	0.34	0.067	0	8	[Uniprot/Swissprot]|e-value:3e-27|sp|P30974|TLR1_DROME|Tachykinin-like peptides receptor 86C OS=Drosophila melanogaster OX=7227 GN=TkR86C PE=2 SV=2||[RefSeqProtSlim]|e-value:5e-108|CAC9586388.1|Ofus.G061453 [Owenia fusiformis]
XLOC-016845	0	1.63893	0.266	0.032	0	8	[Uniprot/Swissprot]|e-value:0,0|sp|Q5VVW2|GARL3_HUMAN|GTPase-activating Rap/Ran-GAP domain-like protein 3 OS=Homo sapiens OX=9606 GN=GARNL3 PE=2 SV=2||[RefSeqProtSlim]|e-value:0,0|CAC9664046.1|Ofus.G1388 [Owenia fusiformis]
XLOC-036969	0	1.62438	0.335	0.054	0	8	[RefSeqProtSlim]|e-value:4e-12|XP_019630337.1|PREDICTED: coiled-coil domain-containing protein 3-like [Branchiostoma belcheri]||[Uniprot/Swissprot]|no similarity
XLOC-020908	0	1.62278	0.445	0.16	0	8	[Uniprot/Swissprot]|e-value:0,0|sp|A6H8I2|SGSM3_XENLA|Small G protein signaling modulator 3 homolog OS=Xenopus laevis OX=8355 GN=sgsm3 PE=2 SV=1||[RefSeqProtSlim]|e-value:0,0|XP_011455633.1|small G protein signaling modulator 3 homolog isoform X3 [Crassostrea gigas]
XLOC-001735	0	1.62256	0.559	0.188	0	8	[Uniprot/Swissprot]|e-value:3e-173|sp|P26008|ITAV_CHICK|Integrin alpha-V OS=Gallus gallus OX=9031 GN=ITGAV PE=2 SV=1||[RefSeqProtSlim]|e-value:0,0|CAC9554321.1|Ofus.G041760 [Owenia fusiformis]
XLOC-054283	0	1.60997	0.281	0.05	0	8	[Uniprot/Swissprot]|e-value:5e-163|sp|P06238|A2MG_RAT|Alpha-2-macroglobulin OS=Rattus norvegicus OX=10116 GN=A2m PE=2 SV=2||[RefSeqProtSlim]|e-value:0,0|AVP12670.1|complement C3-like [Pseudopotamilla reniformis]
XLOC-028015	0	1.60817	0.405	0.163	0	8	[Uniprot/Swissprot]|e-value:5e-112|sp|Q8WXD9|CSKI1_HUMAN|Caskin-1 OS=Homo sapiens OX=9606 GN=CASKIN1 PE=1 SV=1||[RefSeqProtSlim]|e-value:2e-141|XP_025116174.1|LOW QUALITY PROTEIN: caskin-2-like [Pomacea canaliculata]
XLOC-024929	0	1.58737	0.277	0.072	0	8	[Uniprot/Swissprot]|e-value:3e-49|sp|O95841|ANGL1_HUMAN|Angiopoietin-related protein 1 OS=Homo sapiens OX=9606 GN=ANGPTL1 PE=2 SV=1||[RefSeqProtSlim]|e-value:2e-110|CAC9558221.1|Ofus.G043342 [Owenia fusiformis]
XLOC-008910	0	1.57459	0.365	0.087	0	8	[Uniprot/Swissprot]|e-value:6e-72|sp|Q03412|UNC7_CAEEL|Innexin unc-7 OS=Caenorhabditis elegans OX=6239 GN=unc-7 PE=1 SV=1||[RefSeqProtSlim]|e-value:8e-121|CAD5126052.1|unnamed protein product [Dimorphilus gyrociliatus]
XLOC-067384	0	1.56647	0.349	0.09	0	8	[RefSeqProtSlim]|e-value:6e-31|XP_011429827.2|uncharacterized protein LOC105329993 [Crassostrea gigas]||[Uniprot/Swissprot]|no similarity
XLOC-039778	0	1.56598	0.439	0.132	0	8	[Uniprot/Swissprot]|e-value:3e-54|sp|Q13951|PEBB_HUMAN|Core-binding factor subunit beta OS=Homo sapiens OX=9606 GN=CBFB PE=1 SV=2||[RefSeqProtSlim]|e-value:1e-74|XP_034338927.1|core-binding factor subunit beta isoform X3 [Crassostrea gigas]
XLOC-021391	0	1.56544	0.568	0.297	0	8	[Uniprot/Swissprot]|e-value:0,0|sp|Q9VZI3|UN112_DROME|Unc-112-related protein OS=Drosophila melanogaster OX=7227 GN=Fit1 PE=1 SV=1||[RefSeqProtSlim]|e-value:0,0|CAC9638741.1|Ofus.G092259, partial [Owenia fusiformis]
XLOC-047557	0	1.55214	0.251	0.059	0	8	[Uniprot/Swissprot]|no similarity||[RefSeqProtSlim]|no similarity
XLOC-012280	0	1.54789	0.361	0.099	0	8	[Uniprot/Swissprot]|e-value:1e-100|sp|Q16829|DUS7_HUMAN|Dual specificity protein phosphatase 7 OS=Homo sapiens OX=9606 GN=DUSP7 PE=1 SV=4||[RefSeqProtSlim]|e-value:6e-109|CAC9451730.1|Ofus.G01632 [Owenia fusiformis]
XLOC-025477	0	1.54199	0.35	0.082	0	8	[Uniprot/Swissprot]|e-value:3e-37|sp|C4N147|FABP1_DORPE|Sodium/calcium exchanger regulatory protein 1 OS=Doryteuthis pealeii OX=1051067 PE=1 SV=1||[RefSeqProtSlim]|e-value:3e-47|CAC9672727.1|Ofus.G22334 [Owenia fusiformis]
XLOC-033995	0	1.53938	0.274	0.062	0	8	[RefSeqProtSlim]|e-value:6e-70|CAC9532138.1|Ofus.G032638 [Owenia fusiformis]||[Uniprot/Swissprot]|no similarity
XLOC-025344	1.86933e-94	1.51141	0.497	0.305	9.65903e-90	8	[Uniprot/Swissprot]|no similarity||[RefSeqProtSlim]|no similarity
XLOC-012355	0	1.50295	0.331	0.076	0	8	[Uniprot/Swissprot]|e-value:2e-172|sp|Q07E01|MET_ORNAN|Hepatocyte growth factor receptor OS=Ornithorhynchus anatinus OX=9258 GN=MET PE=3 SV=1||[RefSeqProtSlim]|e-value:0,0|CAC9475676.1|Ofus.G013054 [Owenia fusiformis]
XLOC-021226	0	1.50093	0.315	0.073	0	8	[RefSeqProtSlim]|e-value:1e-54|CAD5120549.1|DgyrCDS9116 [Dimorphilus gyrociliatus]||[Uniprot/Swissprot]|no similarity
XLOC-067424	0	1.49539	0.328	0.063	0	8	[Uniprot/Swissprot]|e-value:1e-81|sp|P23049|SEA_AVIET|Tyrosine-protein kinase transforming protein SEA OS=Avian erythroblastosis virus (strain S13) OX=11863 GN=V-SEA PE=3 SV=2||[RefSeqProtSlim]|e-value:2e-85|XP_019620337.1|PREDICTED: hepatocyte growth factor receptor-like, partial [Branchiostoma belcheri]
XLOC-038308	0	1.49494	0.272	0.044	0	8	[Uniprot/Swissprot]|e-value:3e-17|sp|Q9BSF4|TIM29_HUMAN|Mitochondrial import inner membrane translocase subunit Tim29 OS=Homo sapiens OX=9606 GN=TIMM29 PE=1 SV=2||[RefSeqProtSlim]|e-value:4e-47|CAD5113579.1|DgyrCDS2742 [Dimorphilus gyrociliatus]
XLOC-047544	0	1.49487	0.509	0.198	0	8	[Uniprot/Swissprot]|e-value:0,0|sp|Q9NZJ4|SACS_HUMAN|Sacsin OS=Homo sapiens OX=9606 GN=SACS PE=1 SV=2||[RefSeqProtSlim]|e-value:0,0|CAC9604302.1|Ofus.G07686 [Owenia fusiformis]
XLOC-045461	0	1.49189	0.254	0.038	0	8	[Uniprot/Swissprot]|e-value:2e-17|sp|Q54GU0|ARSB_DICDI|Putative transporter arsB OS=Dictyostelium discoideum OX=44689 GN=arsB PE=2 SV=1||[RefSeqProtSlim]|e-value:7e-05|XP_695807.5|P protein isoform X3 [Danio rerio]
XLOC-001832	0	1.48185	0.811	0.518	0	8	[Uniprot/Swissprot]|e-value:2e-93|sp|P40423|SQH_DROME|Myosin regulatory light chain sqh OS=Drosophila melanogaster OX=7227 GN=sqh PE=1 SV=1||[RefSeqProtSlim]|e-value:5e-97|AAI63800.1|Si:dkey-216e9.5 protein [Danio rerio]
XLOC-002125	1.25312e-300	1.48042	0.313	0.11	6.47502e-296	8	[Uniprot/Swissprot]|e-value:2e-88|sp|Q70E73|RAPH1_HUMAN|Ras-associated and pleckstrin homology domains-containing protein 1 OS=Homo sapiens OX=9606 GN=RAPH1 PE=1 SV=3||[RefSeqProtSlim]|e-value:5e-114|XP_021355703.1|uncharacterized protein LOC110451822 isoform X8 [Mizuhopecten yessoensis]
XLOC-019124	0	1.44842	0.423	0.173	0	8	[Uniprot/Swissprot]|e-value:5e-23|sp|Q9D415|DLGP1_MOUSE|Disks large-associated protein 1 OS=Mus musculus OX=10090 GN=Dlgap1 PE=1 SV=3||[RefSeqProtSlim]|e-value:5e-31|CAC9569605.1|Ofus.G052628 [Owenia fusiformis]
XLOC-012798	0	1.42448	0.254	0.037	0	8	[Uniprot/Swissprot]|e-value:1e-05|sp|Q64121|PRLHR_RAT|Prolactin-releasing peptide receptor OS=Rattus norvegicus OX=10116 GN=Prlhr PE=2 SV=1||[RefSeqProtSlim]|e-value:1e-31|OWF38301.1|Neuropeptide Y receptor type 5 [Mizuhopecten yessoensis]
XLOC-055228	0	1.41514	0.852	0.557	0	8	[Uniprot/Swissprot]|e-value:5e-04|sp|Q8RYJ9|CML23_ORYSJ|Putative calcium-binding protein CML23 OS=Oryza sativa subsp. japonica OX=39947 GN=CML23 PE=3 SV=1||[RefSeqProtSlim]|e-value:5e-05|CAC9665721.1|Ofus.G14553, partial [Owenia fusiformis]
XLOC-060936	0	1.41179	0.27	0.053	0	8	[Uniprot/Swissprot]|e-value:0,0|sp|Q3V6T2|GRDN_HUMAN|Girdin OS=Homo sapiens OX=9606 GN=CCDC88A PE=1 SV=2||[RefSeqProtSlim]|e-value:0,0|CAC9636399.1|Ofus.G091925 [Owenia fusiformis]
XLOC-060317	0	1.40571	0.33	0.076	0	8	[Uniprot/Swissprot]|e-value:1e-04|sp|Q63722|JAG1_RAT|Protein jagged-1 OS=Rattus norvegicus OX=10116 GN=Jag1 PE=1 SV=2||[RefSeqProtSlim]|e-value:8e-24|PVD24050.1|hypothetical protein C0Q70_14519 [Pomacea canaliculata]
XLOC-013199	0	1.40478	0.322	0.075	0	8	[Uniprot/Swissprot]|e-value:8e-05|sp|Q62356|FSTL1_MOUSE|Follistatin-related protein 1 OS=Mus musculus OX=10090 GN=Fstl1 PE=1 SV=2||[RefSeqProtSlim]|e-value:8e-25|VDI04879.1|Hypothetical predicted protein [Mytilus galloprovincialis]
XLOC-004797	0	1.39855	0.255	0.067	0	8	[Uniprot/Swissprot]|e-value:0,0|sp|Q9V9J3|SRC42_DROME|Tyrosine-protein kinase Src42A OS=Drosophila melanogaster OX=7227 GN=Src42A PE=1 SV=1||[RefSeqProtSlim]|e-value:0,0|PVD22958.1|hypothetical protein C0Q70_16218 [Pomacea canaliculata]
XLOC-062953	0	1.39448	0.283	0.061	0	8	[Uniprot/Swissprot]|no similarity||[RefSeqProtSlim]|no similarity
XLOC-035688	0	1.38774	0.865	0.667	0	8	[Uniprot/Swissprot]|e-value:1e-63|sp|P54357|MLC2_DROME|Myosin-2 essential light chain OS=Drosophila melanogaster OX=7227 GN=Mlc-c PE=1 SV=1||[RefSeqProtSlim]|e-value:7e-74|XP_011424053.2|myosin-2 essential light chain [Crassostrea gigas]
XLOC-062662	0	1.37963	0.308	0.081	0	8	[Uniprot/Swissprot]|no similarity||[RefSeqProtSlim]|no similarity
XLOC-056449	0	1.34684	0.349	0.115	0	8	[Uniprot/Swissprot]|e-value:2e-81|sp|O01393|UNC9_CAEEL|Innexin unc-9 OS=Caenorhabditis elegans OX=6239 GN=unc-9 PE=1 SV=1||[RefSeqProtSlim]|e-value:1e-127|CAD5119303.1|DgyrCDS7931 [Dimorphilus gyrociliatus]
XLOC-050959	0	1.34021	0.465	0.2	0	8	[Uniprot/Swissprot]|e-value:1e-36|sp|Q1L673|VDRB_DANRE|Vitamin D3 receptor B OS=Danio rerio OX=7955 GN=vdrb PE=2 SV=2||[RefSeqProtSlim]|e-value:5e-135|CAD5116718.1|DgyrCDS5576 [Dimorphilus gyrociliatus]
XLOC-021204	0	1.33462	0.395	0.145	0	8	[RefSeqProtSlim]|e-value:2e-18|CAD5113932.1|DgyrCDS3091 [Dimorphilus gyrociliatus]||[Uniprot/Swissprot]|no similarity
XLOC-003832	0	1.30418	0.51	0.127	0	8	[Uniprot/Swissprot]|no similarity||[RefSeqProtSlim]|no similarity
XLOC-012728	0	1.29962	0.389	0.151	0	8	[Uniprot/Swissprot]|e-value:0,0|sp|O75051|PLXA2_HUMAN|Plexin-A2 OS=Homo sapiens OX=9606 GN=PLXNA2 PE=1 SV=4||[RefSeqProtSlim]|e-value:0,0|CAC9479017.1|Ofus.G013506 [Owenia fusiformis]
XLOC-026347	0	1.29585	0.252	0.058	0	8	[Uniprot/Swissprot]|e-value:7e-11|sp|P22328|OPSD_CHICK|Rhodopsin OS=Gallus gallus OX=9031 GN=RHO PE=3 SV=1||[RefSeqProtSlim]|e-value:2e-19|CAD5113457.1|unnamed protein product [Dimorphilus gyrociliatus]
XLOC-051049	0	1.29567	0.908	0.665	0	8	[Uniprot/Swissprot]|e-value:8e-26|sp|Q6C0Y0|COFI_YARLI|Cofilin OS=Yarrowia lipolytica (strain CLIB 122 / E 150) OX=284591 GN=COF1 PE=3 SV=1||[RefSeqProtSlim]|e-value:3e-24|CAC9446636.1|Ofus.G01220 [Owenia fusiformis]
XLOC-009775	0	1.29555	0.269	0.075	0	8	[Uniprot/Swissprot]|e-value:2e-39|sp|Q0VC65|ETV6_BOVIN|Transcription factor ETV6 OS=Bos taurus OX=9913 GN=ETV6 PE=2 SV=1||[RefSeqProtSlim]|e-value:4e-39|BAC28991.1|unnamed protein product [Mus musculus]
XLOC-023981	0	1.29345	0.381	0.144	0	8	[Uniprot/Swissprot]|e-value:4e-14|sp|A1ZA47|ZASP_DROME|PDZ and LIM domain protein Zasp OS=Drosophila melanogaster OX=7227 GN=Zasp52 PE=1 SV=2||[RefSeqProtSlim]|e-value:5e-29|CAC9653040.1|Ofus.G101456, partial [Owenia fusiformis]
XLOC-043472	0	1.27811	0.355	0.097	0	8	[RefSeqProtSlim]|e-value:4e-16|PVD34753.1|hypothetical protein C0Q70_06030 [Pomacea canaliculata]||[Uniprot/Swissprot]|no similarity
XLOC-036954	0	1.26421	0.58	0.317	0	8	[Uniprot/Swissprot]|e-value:0,0|sp|Q9Y2E4|DIP2C_HUMAN|Disco-interacting protein 2 homolog C OS=Homo sapiens OX=9606 GN=DIP2C PE=1 SV=2||[RefSeqProtSlim]|e-value:0,0|CAC9666082.1|Ofus.G141173 [Owenia fusiformis]
XLOC-019197	9.00169e-157	1.26256	0.303	0.141	4.65126e-152	8	[RefSeqProtSlim]|e-value:3e-10|XP_035694674.1|uncharacterized protein LOC118428669 [Branchiostoma floridae]||[Uniprot/Swissprot]|no similarity
XLOC-011799	1.36236e-264	1.2615	0.258	0.081	7.03947e-260	8	[Uniprot/Swissprot]|e-value:0,009|sp|Q91554|ARGN2_XENLA|Arginase, non-hepatic 2 OS=Xenopus laevis OX=8355 GN=arg2-b PE=2 SV=1||[RefSeqProtSlim]|e-value:1e-08|XP_019642482.1|PREDICTED: arginase, hepatic-like [Branchiostoma belcheri]
XLOC-015150	0	1.24754	0.252	0.069	0	8	[Uniprot/Swissprot]|e-value:1e-39|sp|O14513|NCKP5_HUMAN|Nck-associated protein 5 OS=Homo sapiens OX=9606 GN=NCKAP5 PE=1 SV=2||[RefSeqProtSlim]|e-value:9e-68|XP_025082043.1|uncharacterized protein LOC112556836 isoform X6 [Pomacea canaliculata]
XLOC-009409	0	1.23985	0.457	0.198	0	8	[Uniprot/Swissprot]|no similarity||[RefSeqProtSlim]|no similarity
XLOC-000330	1.59987e-255	1.20008	0.364	0.155	8.2667e-251	8	[Uniprot/Swissprot]|e-value:2e-121|sp|P35509|KC1G3_BOVIN|Casein kinase I isoform gamma-3 (Fragment) OS=Bos taurus OX=9913 GN=CSNK1G3 PE=2 SV=1||[RefSeqProtSlim]|e-value:7e-131|CAC9669771.1|Ofus.G171725 [Owenia fusiformis]
XLOC-000486	0	1.19974	0.256	0.057	0	8	[Uniprot/Swissprot]|e-value:2e-80|sp|Q96JP0|FEM1C_HUMAN|Protein fem-1 homolog C OS=Homo sapiens OX=9606 GN=FEM1C PE=1 SV=1||[RefSeqProtSlim]|e-value:5e-95|CAC9604450.1|Ofus.G07661 [Owenia fusiformis]
XLOC-050742	2.96143e-225	1.19026	0.254	0.089	1.5302e-220	8	[Uniprot/Swissprot]|no similarity||[RefSeqProtSlim]|no similarity
XLOC-051869	0	1.18939	0.338	0.109	0	8	[Uniprot/Swissprot]|e-value:3e-91|sp|Q95NR9|CALM_METSE|Calmodulin OS=Metridium senile OX=6116 PE=1 SV=3||[RefSeqProtSlim]|e-value:2e-90|CAG32387.1|hypothetical protein RCJMB04_24e7 [Gallus gallus]
XLOC-046226	1.49827e-303	1.17946	0.331	0.116	7.74169e-299	8	[RefSeqProtSlim]|e-value:0,066|XP_021324603.1|prostate stem cell antigen-like [Danio rerio]||[Uniprot/Swissprot]|no similarity
XLOC-054962	6.46022e-297	1.17334	0.368	0.141	3.33806e-292	8	[Uniprot/Swissprot]|e-value:2e-165|sp|O60447|EVI5_HUMAN|Ecotropic viral integration site 5 protein homolog OS=Homo sapiens OX=9606 GN=EVI5 PE=1 SV=3||[RefSeqProtSlim]|e-value:0,0|CAC9664708.1|Ofus.G131170 [Owenia fusiformis]
XLOC-034203	0	1.17274	0.26	0.06	0	8	[Uniprot/Swissprot]|no similarity||[RefSeqProtSlim]|no similarity
XLOC-004882	8.79625e-272	1.17185	0.463	0.216	4.54511e-267	8	[RefSeqProtSlim]|e-value:1e-05|OWF55365.1|hypothetical protein KP79_PYT21725 [Mizuhopecten yessoensis]||[Uniprot/Swissprot]|no similarity
XLOC-043817	2.06007e-295	1.15559	0.267	0.083	1.06446e-290	8	[Uniprot/Swissprot]|e-value:8e-22|sp|Q55C17|TECR_DICDI|Very-long-chain enoyl-CoA reductase OS=Dictyostelium discoideum OX=44689 GN=gpsn2 PE=3 SV=1||[RefSeqProtSlim]|e-value:5e-54|XP_035687007.1|very-long-chain enoyl-CoA reductase-like [Branchiostoma floridae]
XLOC-041581	5.55071e-233	1.14804	0.301	0.116	2.86811e-228	8	[Uniprot/Swissprot]|e-value:1e-98|sp|Q923M0|PP16A_MOUSE|Protein phosphatase 1 regulatory subunit 16A OS=Mus musculus OX=10090 GN=Ppp1r16a PE=1 SV=1||[RefSeqProtSlim]|e-value:2e-141|XP_034338008.1|protein phosphatase 1 regulatory subunit 16A isoform X3 [Crassostrea gigas]
XLOC-012974	0	1.14002	0.302	0.087	0	8	[Uniprot/Swissprot]|no similarity||[RefSeqProtSlim]|no similarity
XLOC-044591	0	1.13214	0.326	0.105	0	8	[Uniprot/Swissprot]|no similarity||[RefSeqProtSlim]|no similarity
XLOC-050541	2.751e-267	1.12103	0.768	0.61	1.42147e-262	8	[Uniprot/Swissprot]|e-value:0,0|sp|P08108|HSP70_ONCMY|Heat shock cognate 70 kDa protein OS=Oncorhynchus mykiss OX=8022 GN=hsc71 PE=2 SV=2||[RefSeqProtSlim]|e-value:0,0|CAD5122468.1|DgyrCDS10891 [Dimorphilus gyrociliatus]
XLOC-019241	4.91713e-225	1.11521	0.278	0.104	2.54073e-220	8	[RefSeqProtSlim]|e-value:0,0|CAC9660188.1|Ofus.G11421 [Owenia fusiformis]||[Uniprot/Swissprot]|no similarity
XLOC-012300	0	1.10859	0.708	0.461	0	8	[Uniprot/Swissprot]|e-value:1e-125|sp|P01122|RHO_APLCA|Ras-like GTP-binding protein RHO OS=Aplysia californica OX=6500 GN=RHO PE=2 SV=1||[RefSeqProtSlim]|e-value:6e-129|XP_034304815.1|ras-like GTP-binding protein RHO isoform X2 [Crassostrea gigas]
XLOC-003787	1.12126e-175	1.10261	0.277	0.117	5.79366e-171	8	[Uniprot/Swissprot]|e-value:4e-64|sp|Q03347|RUNX1_MOUSE|Runt-related transcription factor 1 OS=Mus musculus OX=10090 GN=Runx1 PE=1 SV=1||[RefSeqProtSlim]|e-value:9e-110|OWF47496.1|Runt-related transcription factor 1 [Mizuhopecten yessoensis]
XLOC-003483	9.84217e-251	1.09234	0.336	0.131	5.08555e-246	8	[Uniprot/Swissprot]|e-value:0,0|sp|P28840|NEC1_RAT|Neuroendocrine convertase 1 OS=Rattus norvegicus OX=10116 GN=Pcsk1 PE=2 SV=1||[RefSeqProtSlim]|e-value:0,0|XP_017208229.1|neuroendocrine convertase 1 isoform X1 [Danio rerio]
XLOC-002654	6.34999e-151	1.07689	0.269	0.121	3.2811e-146	8	[Uniprot/Swissprot]|e-value:1e-49|sp|O95613|PCNT_HUMAN|Pericentrin OS=Homo sapiens OX=9606 GN=PCNT PE=1 SV=4||[RefSeqProtSlim]|e-value:5e-133|XP_034309949.1|A-kinase anchor protein 9 isoform X4 [Crassostrea gigas]
XLOC-009853	9.80047e-133	1.07594	0.282	0.137	5.064e-128	8	[Uniprot/Swissprot]|e-value:6e-13|sp|Q9VZW5|FMAR_DROME|FMRFamide receptor OS=Drosophila melanogaster OX=7227 GN=FMRFaR PE=2 SV=1||[RefSeqProtSlim]|e-value:4e-27|CAD5124494.1|unnamed protein product [Dimorphilus gyrociliatus]
XLOC-056020	1.9905e-215	1.07417	0.255	0.092	1.02851e-210	8	[Uniprot/Swissprot]|e-value:4e-21|sp|F1QGD2|ZDH24_DANRE|Probable palmitoyltransferase ZDHHC24 OS=Danio rerio OX=7955 GN=zdhhc24 PE=2 SV=1||[RefSeqProtSlim]|e-value:2e-35|CAC9588566.1|Ofus.G061782 [Owenia fusiformis]
XLOC-004730	3.08773e-204	1.07046	0.375	0.177	1.59546e-199	8	[Uniprot/Swissprot]|e-value:0,0|sp|Q8IVL1|NAV2_HUMAN|Neuron navigator 2 OS=Homo sapiens OX=9606 GN=NAV2 PE=1 SV=3||[RefSeqProtSlim]|e-value:0,0|XP_021350246.1|neuron navigator 2-like isoform X1 [Mizuhopecten yessoensis]
XLOC-013400	4.97868e-242	1.06362	0.394	0.176	2.57254e-237	8	[RefSeqProtSlim]|e-value:2e-21|OWF37752.1|Protein phosphatase 1 regulatory subunit 14C [Mizuhopecten yessoensis]||[Uniprot/Swissprot]|no similarity
XLOC-025597	4.67167e-244	1.06177	0.312	0.12	2.4139e-239	8	[Uniprot/Swissprot]|e-value:0,0|sp|D3ZSZ3|NLK_RAT|Serine/threonine-protein kinase NLK OS=Rattus norvegicus OX=10116 GN=Nlk PE=3 SV=1||[RefSeqProtSlim]|e-value:0,0|ANS60444.1|nemo-like serine/threonine-protein kinase [Platynereis dumerilii]
XLOC-002401	4.25816e-202	1.05819	0.269	0.105	2.20024e-197	8	[Uniprot/Swissprot]|e-value:1e-170|sp|P09324|YES_CHICK|Tyrosine-protein kinase Yes OS=Gallus gallus OX=9031 GN=YES1 PE=1 SV=3||[RefSeqProtSlim]|e-value:0,0|VDI79662.1|Hypothetical predicted protein [Mytilus galloprovincialis]
XLOC-025486	0	1.05303	0.25	0.061	0	8	[Uniprot/Swissprot]|e-value:5e-12|sp|O00151|PDLI1_HUMAN|PDZ and LIM domain protein 1 OS=Homo sapiens OX=9606 GN=PDLIM1 PE=1 SV=4||[RefSeqProtSlim]|e-value:1e-33|CAD5124111.1|DgyrCDS12413 [Dimorphilus gyrociliatus]
XLOC-066527	1.49267e-83	1.05185	0.519	0.385	7.71276e-79	8	[Uniprot/Swissprot]|no similarity||[RefSeqProtSlim]|no similarity
XLOC-003348	1.64848e-132	1.05092	0.314	0.163	8.51786e-128	8	[Uniprot/Swissprot]|e-value:3e-142|sp|O14522|PTPRT_HUMAN|Receptor-type tyrosine-protein phosphatase T OS=Homo sapiens OX=9606 GN=PTPRT PE=1 SV=6||[RefSeqProtSlim]|e-value:3e-178|CAC9662418.1|Ofus.G112921 [Owenia fusiformis]
XLOC-009015	1.28606e-82	1.04562	0.263	0.148	6.64522e-78	8	[Uniprot/Swissprot]|e-value:5e-26|sp|P52800|EFNB2_MOUSE|Ephrin-B2 OS=Mus musculus OX=10090 GN=Efnb2 PE=1 SV=1||[RefSeqProtSlim]|e-value:1e-32|VDH99473.1|ephrin-B [Mytilus galloprovincialis]
XLOC-002511	1.25234e-191	1.0456	0.484	0.279	6.47097e-187	8	[Uniprot/Swissprot]|e-value:0,0|sp|P54939|TLN1_CHICK|Talin-1 OS=Gallus gallus OX=9031 GN=TLN1 PE=1 SV=2||[RefSeqProtSlim]|e-value:0,0|CAC9665962.1|Ofus.G14964 [Owenia fusiformis]
XLOC-003580	3.20033e-264	1.04113	0.297	0.104	1.65364e-259	8	[Uniprot/Swissprot]|e-value:5e-145|sp|O97790|TBCD1_BOVIN|TBC1 domain family member 1 OS=Bos taurus OX=9913 GN=TBC1D1 PE=2 SV=2||[RefSeqProtSlim]|e-value:5e-170|XP_025087952.1|TBC1 domain family member 4-like isoform X3 [Pomacea canaliculata]
XLOC-005169	1.30391e-171	1.03136	0.49	0.296	6.73742e-167	8	[Uniprot/Swissprot]|e-value:1e-26|sp|Q862Z5|CYTB_MACFU|Cystatin-B OS=Macaca fuscata fuscata OX=9543 GN=CSTB PE=3 SV=1||[RefSeqProtSlim]|e-value:7e-25|NP_001185577.1|cystatin B (stefin B) [Gallus gallus]
XLOC-013320	6.17386e-188	1.02833	0.563	0.372	3.1901e-183	8	[Uniprot/Swissprot]|e-value:7e-44|sp|Q66KV4|BAFB_XENLA|Barrier-to-autointegration factor B OS=Xenopus laevis OX=8355 GN=banf1-b PE=1 SV=1||[RefSeqProtSlim]|e-value:6e-47|CAC9666861.1|Ofus.G15133 [Owenia fusiformis]
XLOC-027395	7.51509e-203	1.02745	0.469	0.258	3.88312e-198	8	[Uniprot/Swissprot]|e-value:0,001|sp|P26514|XYNA_STRLI|Endo-1,4-beta-xylanase A OS=Streptomyces lividans OX=1916 GN=xlnA PE=1 SV=2||[RefSeqProtSlim]|e-value:3e-34|UCK81497.1|ricin lectin domain-containing protein 6 [Arenicola marina]
XLOC-067552	8.86771e-201	1.00903	0.558	0.343	4.58204e-196	8	[Uniprot/Swissprot]|e-value:4e-101|sp|Q5GLH2|TRIB2_BOVIN|Tribbles homolog 2 OS=Bos taurus OX=9913 GN=TRIB2 PE=2 SV=1||[RefSeqProtSlim]|e-value:7e-116|OWF44684.1|Tribbles-like 2 [Mizuhopecten yessoensis]
XLOC-012199	3.66e-145	1.00768	0.359	0.192	1.89116e-140	8	[Uniprot/Swissprot]|e-value:2e-38|sp|Q7M456|RNOY_CRAGI|Ribonuclease Oy OS=Crassostrea gigas OX=29159 PE=1 SV=1||[RefSeqProtSlim]|e-value:9e-43|AYQ58237.1|rnaset2 [Hirudo verbana]
XLOC-043830	5.59601e-242	1.00266	0.328	0.129	2.89151e-237	8	[Uniprot/Swissprot]|e-value:9e-10|sp|Q2LK54|COL12_CHICK|Collectin-12 OS=Gallus gallus OX=9031 GN=COLEC12 PE=2 SV=1||[RefSeqProtSlim]|e-value:1e-37|UCK81464.1|C-type lectin domain-containing receptor 1 [Arenicola marina]
XLOC-037037	0	5.16751	0.798	0.086	0	9	[Uniprot/Swissprot]|no similarity||[RefSeqProtSlim]|no similarity
XLOC-055551	0	5.04436	0.786	0.182	0	9	[Uniprot/Swissprot]|no similarity||[RefSeqProtSlim]|no similarity
XLOC-046457	0	4.71423	0.67	0.114	0	9	[RefSeqProtSlim]|e-value:0,041|XP_021376810.1|thrombin inhibitor rhodniin-like [Mizuhopecten yessoensis]||[Uniprot/Swissprot]|no similarity
XLOC-026930	0	4.48183	0.446	0.048	0	9	[Uniprot/Swissprot]|no similarity||[RefSeqProtSlim]|no similarity
XLOC-000343	0	4.39582	0.869	0.063	0	9	[RefSeqProtSlim]|e-value:4e-48|QBA88397.1|Qpeptin precursor, partial [Platynereis dumerilii]||[Uniprot/Swissprot]|no similarity
XLOC-055552	0	4.25984	0.666	0.064	0	9	[RefSeqProtSlim]|e-value:0,067|CAC9456795.1|Ofus.G011085 [Owenia fusiformis]||[Uniprot/Swissprot]|no similarity
XLOC-034167	0	4.10107	0.675	0.054	0	9	[Uniprot/Swissprot]|e-value:0,045|sp|O76217|PE1_ANOGA|Peritrophin-1 OS=Anopheles gambiae OX=7165 GN=Aper1 PE=2 SV=2||[RefSeqProtSlim]|e-value:1e-06|XP_035673511.1|fibropellin-1-like isoform X2 [Branchiostoma floridae]
XLOC-001886	0	3.9033	0.269	0.06	0	9	[Uniprot/Swissprot]|e-value:1e-50|sp|P22761|HEMTM_HEDDI|Myohemerythrin OS=Hediste diversicolor OX=126592 PE=1 SV=1||[RefSeqProtSlim]|e-value:2e-85|QBA88391.1|Myohemerythrin [Platynereis dumerilii]
XLOC-059702	0	3.64488	0.31	0.021	0	9	[Uniprot/Swissprot]|e-value:4e-26|sp|A8WQK3|ACH1_CAEBR|Acetylcholine receptor subunit alpha-type acr-16 OS=Caenorhabditis briggsae OX=6238 GN=acr-16 PE=3 SV=2||[RefSeqProtSlim]|e-value:3e-36|XP_019645020.1|PREDICTED: acetylcholine receptor subunit alpha-type acr-16-like [Branchiostoma belcheri]
XLOC-064458	0	3.51152	0.578	0.061	0	9	[Uniprot/Swissprot]|no similarity||[RefSeqProtSlim]|no similarity
XLOC-054999	0	3.44948	0.632	0.029	0	9	[RefSeqProtSlim]|e-value:3e-12|VDI82583.1|Hypothetical predicted protein [Mytilus galloprovincialis]||[Uniprot/Swissprot]|no similarity
XLOC-039328	0	3.41426	0.327	0.018	0	9	[Uniprot/Swissprot]|no similarity||[RefSeqProtSlim]|no similarity
XLOC-000096	0	3.36905	0.37	0.027	0	9	[Uniprot/Swissprot]|no similarity||[RefSeqProtSlim]|no similarity
XLOC-055608	0	3.23431	0.507	0.023	0	9	[Uniprot/Swissprot]|no similarity||[RefSeqProtSlim]|no similarity
XLOC-014809	0	3.14772	0.365	0.029	0	9	[Uniprot/Swissprot]|no similarity||[RefSeqProtSlim]|no similarity
XLOC-001547	0	3.1145	0.572	0.203	0	9	[Uniprot/Swissprot]|no similarity||[RefSeqProtSlim]|no similarity
XLOC-026228	0	3.08279	0.567	0.09	0	9	[Uniprot/Swissprot]|e-value:4e-09|sp|Q9EPR2|PG12A_MOUSE|Group XIIA secretory phospholipase A2 OS=Mus musculus OX=10090 GN=Pla2g12a PE=1 SV=2||[RefSeqProtSlim]|e-value:4e-19|XP_019635440.1|PREDICTED: group XIIA secretory phospholipase A2-like [Branchiostoma belcheri]
XLOC-002230	0	3.03647	0.559	0.049	0	9	[Uniprot/Swissprot]|e-value:2e-06|sp|Q9NBX4|RTXE_DROME|Probable RNA-directed DNA polymerase from transposon X-element OS=Drosophila melanogaster OX=7227 GN=X-element\ORF2 PE=3 SV=1||[RefSeqProtSlim]|e-value:5e-26|CAC9666682.1|Ofus.G142314 [Owenia fusiformis]
XLOC-000093	0	3.00896	0.586	0.074	0	9	[Uniprot/Swissprot]|no similarity||[RefSeqProtSlim]|no similarity
XLOC-012174	0	2.98153	0.465	0.054	0	9	[Uniprot/Swissprot]|e-value:2e-80|sp|Q7TNC8|GLRA2_MOUSE|Glycine receptor subunit alpha-2 OS=Mus musculus OX=10090 GN=Glra2 PE=1 SV=1||[RefSeqProtSlim]|e-value:2e-106|AWJ68188.1|putative GABA receptor 6 [Hirudo verbana]
XLOC-063998	0	2.97505	0.48	0.07	0	9	[Uniprot/Swissprot]|e-value:2e-07|sp|P01132|EGF_MOUSE|Pro-epidermal growth factor OS=Mus musculus OX=10090 GN=Egf PE=1 SV=2||[RefSeqProtSlim]|e-value:1e-138|CAC9675083.1|Ofus.G28137 [Owenia fusiformis]
XLOC-055442	0	2.84825	0.272	0.022	0	9	[Uniprot/Swissprot]|e-value:5e-29|sp|Q5IS77|ACHA4_PANTR|Neuronal acetylcholine receptor subunit alpha-4 OS=Pan troglodytes OX=9598 GN=CHRNA4 PE=2 SV=1||[RefSeqProtSlim]|e-value:3e-37|AWJ68162.1|putative nicotinic acetylcholine receptor 11 [Hirudo verbana]
XLOC-067978	0	2.836	0.389	0.02	0	9	[Uniprot/Swissprot]|no similarity||[RefSeqProtSlim]|no similarity
XLOC-028343	0	2.82697	0.377	0.018	0	9	[Uniprot/Swissprot]|no similarity||[RefSeqProtSlim]|no similarity
XLOC-004031	0	2.82195	0.516	0.06	0	9	[Uniprot/Swissprot]|no similarity||[RefSeqProtSlim]|no similarity
XLOC-065897	0	2.80491	0.44	0.033	0	9	[Uniprot/Swissprot]|no similarity||[RefSeqProtSlim]|no similarity
XLOC-055549	0	2.7833	0.368	0.055	0	9	[Uniprot/Swissprot]|no similarity||[RefSeqProtSlim]|no similarity
XLOC-000877	0	2.68722	0.523	0.038	0	9	[Uniprot/Swissprot]|no similarity||[RefSeqProtSlim]|no similarity
XLOC-035409	0	2.6863	0.487	0.045	0	9	[Uniprot/Swissprot]|e-value:8e-07|sp|P05107|ITB2_HUMAN|Integrin beta-2 OS=Homo sapiens OX=9606 GN=ITGB2 PE=1 SV=2||[RefSeqProtSlim]|e-value:2e-09|XP_011453738.2|integrin beta-6 [Crassostrea gigas]
XLOC-002859	0	2.68167	0.375	0.045	0	9	[Uniprot/Swissprot]|e-value:8e-32|sp|Q9VML9|TRISR_DROME|Trissin receptor OS=Drosophila melanogaster OX=7227 GN=TrissinR PE=2 SV=4||[RefSeqProtSlim]|e-value:7e-49|OWF56361.1|D(2) dopamine receptor A [Mizuhopecten yessoensis]
XLOC-047680	0	2.68018	0.337	0.014	0	9	[Uniprot/Swissprot]|e-value:0,066|sp|P80424|LDTI_HIRME|Leech-derived tryptase inhibitor C OS=Hirudo medicinalis OX=6421 PE=1 SV=1||[RefSeqProtSlim]|e-value:0,002|VDI38631.1|Hypothetical predicted protein [Mytilus galloprovincialis]
XLOC-027860	0	2.65007	0.306	0.047	0	9	[Uniprot/Swissprot]|e-value:3e-89|sp|P32297|ACHA3_HUMAN|Neuronal acetylcholine receptor subunit alpha-3 OS=Homo sapiens OX=9606 GN=CHRNA3 PE=1 SV=4||[RefSeqProtSlim]|e-value:0,0|CAC9658319.1|Ofus.G102634 [Owenia fusiformis]
XLOC-001285	0	2.64519	0.253	0.012	0	9	[Uniprot/Swissprot]|e-value:8e-12|sp|Q86Z23|C1QL4_HUMAN|Complement C1q-like protein 4 OS=Homo sapiens OX=9606 GN=C1QL4 PE=1 SV=1||[RefSeqProtSlim]|e-value:9e-22|XP_035685416.1|complement C1q tumor necrosis factor-related protein 5-like [Branchiostoma floridae]
XLOC-055729	0	2.5965	0.305	0.027	0	9	[Uniprot/Swissprot]|no similarity||[RefSeqProtSlim]|no similarity
XLOC-039327	0	2.58687	0.296	0.019	0	9	[Uniprot/Swissprot]|e-value:0,091|sp|Q8DH56|SYA_THEEB|Alanine--tRNA ligase OS=Thermosynechococcus elongatus (strain BP-1) OX=197221 GN=alaS PE=3 SV=2||[RefSeqProtSlim]|no similarity
XLOC-050845	0	2.58658	0.426	0.038	0	9	[Uniprot/Swissprot]|e-value:1e-25|sp|Q9NR16|C163B_HUMAN|Scavenger receptor cysteine-rich type 1 protein M160 OS=Homo sapiens OX=9606 GN=CD163L1 PE=1 SV=2||[RefSeqProtSlim]|e-value:1e-31|XP_035657356.1|scavenger receptor cysteine-rich domain-containing group B protein-like [Branchiostoma floridae]
XLOC-050141	0	2.49794	0.295	0.021	0	9	[Uniprot/Swissprot]|no similarity||[RefSeqProtSlim]|no similarity
XLOC-015470	0	2.48942	0.341	0.014	0	9	[Uniprot/Swissprot]|e-value:0,004|sp|Q5BQU9|SJ800_SCHJA|Uncharacterized protein SJCHGC09800 OS=Schistosoma japonicum OX=6182 GN=SJCHGC09800 PE=3 SV=1||[RefSeqProtSlim]|e-value:5e-04|CAC9668011.1|Ofus.G1666 [Owenia fusiformis]
XLOC-046455	0	2.46848	0.353	0.012	0	9	[Uniprot/Swissprot]|e-value:2e-11|sp|Q7TPD3|ROBO2_MOUSE|Roundabout homolog 2 OS=Mus musculus OX=10090 GN=Robo2 PE=1 SV=2||[RefSeqProtSlim]|e-value:2e-12|AAK94294.1|Roundabout2 protein, partial [Gallus gallus]
XLOC-064460	0	2.43781	0.398	0.025	0	9	[Uniprot/Swissprot]|no similarity||[RefSeqProtSlim]|no similarity
XLOC-009475	0	2.40433	0.332	0.028	0	9	[Uniprot/Swissprot]|no similarity||[RefSeqProtSlim]|no similarity
XLOC-009440	0	2.35625	0.397	0.027	0	9	[Uniprot/Swissprot]|e-value:1e-36|sp|P91766|ACH1_MANSE|Acetylcholine receptor subunit alpha-like OS=Manduca sexta OX=7130 GN=ARA1 PE=2 SV=1||[RefSeqProtSlim]|e-value:3e-41|CAC9603408.1|Ofus.G07503 [Owenia fusiformis]
XLOC-001639	0	2.33126	0.4	0.047	0	9	[Uniprot/Swissprot]|e-value:3e-50|sp|Q93212|SOL1_CAEEL|Suppressor of lurcher protein 1 OS=Caenorhabditis elegans OX=6239 GN=sol-1 PE=1 SV=3||[RefSeqProtSlim]|e-value:0,0|CAC9498967.1|Ofus.G022160 [Owenia fusiformis]
XLOC-039036	0	2.23885	0.345	0.018	0	9	[Uniprot/Swissprot]|e-value:0,014|sp|Q8Y1W6|PGK_RALSO|Phosphoglycerate kinase OS=Ralstonia solanacearum (strain GMI1000) OX=267608 GN=pgk PE=3 SV=1||[RefSeqProtSlim]|e-value:4e-17|UCK81590.1|Gal-binding and CUB domains containing protein 2 [Arenicola marina]
XLOC-003770	0	2.23683	0.367	0.03	0	9	[Uniprot/Swissprot]|e-value:1e-21|sp|Q8LPL3|ASO_ARATH|L-ascorbate oxidase OS=Arabidopsis thaliana OX=3702 GN=AAO PE=1 SV=1||[RefSeqProtSlim]|e-value:2e-60|UCK81629.1|laccase-2 [Arenicola marina]
XLOC-028059	0	2.23079	0.33	0.011	0	9	[Uniprot/Swissprot]|no similarity||[RefSeqProtSlim]|no similarity
XLOC-047924	0	2.22583	0.274	0.017	0	9	[Uniprot/Swissprot]|e-value:2e-51|sp|Q96RW7|HMCN1_HUMAN|Hemicentin-1 OS=Homo sapiens OX=9606 GN=HMCN1 PE=1 SV=2||[RefSeqProtSlim]|e-value:7e-51|XP_035684824.1|hemicentin-1-like [Branchiostoma floridae]
XLOC-022431	0	2.19409	0.349	0.049	0	9	[Uniprot/Swissprot]|e-value:2e-44|sp|P39483|DHG2_BACME|Glucose 1-dehydrogenase 2 OS=Bacillus megaterium OX=1404 GN=gdhII PE=3 SV=1||[RefSeqProtSlim]|e-value:3e-80|CAC9621867.1|Ofus.G082097, partial [Owenia fusiformis]
XLOC-019769	0	2.18367	0.267	0.015	0	9	[Uniprot/Swissprot]|no similarity||[RefSeqProtSlim]|no similarity
XLOC-060314	0	2.13752	0.314	0.038	0	9	[Uniprot/Swissprot]|e-value:7e-41|sp|Q3SZZ7|FGL1_BOVIN|Fibrinogen-like protein 1 OS=Bos taurus OX=9913 GN=FGL1 PE=2 SV=1||[RefSeqProtSlim]|e-value:8e-52|XP_035683828.1|fibroleukin-like isoform X5 [Branchiostoma floridae]
XLOC-049556	0	2.12525	0.409	0.06	0	9	[Uniprot/Swissprot]|e-value:4e-49|sp|P25931|RYAR_DROME|RYamide receptor OS=Drosophila melanogaster OX=7227 GN=RYa-R PE=2 SV=2||[RefSeqProtSlim]|e-value:8e-164|CAC9462098.1|Ofus.G011591 [Owenia fusiformis]
XLOC-063716	0	2.11345	0.285	0.016	0	9	[Uniprot/Swissprot]|no similarity||[RefSeqProtSlim]|no similarity
XLOC-041158	0	2.10788	0.252	0.014	0	9	[Uniprot/Swissprot]|e-value:3e-07|sp|P86177|CSL1_ONCKE|L-rhamnose-binding lectin CSL1 OS=Oncorhynchus keta OX=8018 PE=1 SV=1||[RefSeqProtSlim]|e-value:1e-21|CAD5120043.1|DgyrCDS8624 [Dimorphilus gyrociliatus]
XLOC-014797	0	2.10077	0.83	0.248	0	9	[RefSeqProtSlim]|e-value:0,033|CAC9668011.1|Ofus.G1666 [Owenia fusiformis]||[Uniprot/Swissprot]|no similarity
XLOC-037986	0	2.09467	0.267	0.012	0	9	[Uniprot/Swissprot]|e-value:0,054|sp|Q8NUQ6|CRTN_STAAW|4,4'-diapophytoene desaturase (4,4'-diaponeurosporene-forming) OS=Staphylococcus aureus (strain MW2) OX=196620 GN=crtN PE=3 SV=1||[RefSeqProtSlim]|e-value:4e-16|CAD5112418.1|DgyrCDS1640 [Dimorphilus gyrociliatus]
XLOC-014801	0	2.08499	0.566	0.131	0	9	[Uniprot/Swissprot]|e-value:0,011|sp|Q5BQU9|SJ800_SCHJA|Uncharacterized protein SJCHGC09800 OS=Schistosoma japonicum OX=6182 GN=SJCHGC09800 PE=3 SV=1||[RefSeqProtSlim]|e-value:0,030|CAC9668011.1|Ofus.G1666 [Owenia fusiformis]
XLOC-037987	0	2.08326	0.322	0.015	0	9	[RefSeqProtSlim]|e-value:3e-20|CAC9641077.1|Ofus.G092624 [Owenia fusiformis]||[Uniprot/Swissprot]|no similarity
XLOC-055730	0	2.07015	0.277	0.007	0	9	[Uniprot/Swissprot]|no similarity||[RefSeqProtSlim]|no similarity
XLOC-064193	0	2.0179	0.319	0.031	0	9	[RefSeqProtSlim]|e-value:0,042|XP_012938629.1|gastrin/cholecystokinin type B receptor [Aplysia californica]||[Uniprot/Swissprot]|no similarity
XLOC-041771	0	1.98144	0.299	0.015	0	9	[Uniprot/Swissprot]|e-value:1e-04|sp|Q95SX7|RTBS_DROME|Probable RNA-directed DNA polymerase from transposon BS OS=Drosophila melanogaster OX=7227 GN=RTase PE=2 SV=1||[RefSeqProtSlim]|e-value:3e-62|BAE46429.1|ORF2-encoded protein, partial [Danio rerio]
XLOC-066623	0	1.92702	0.605	0.249	0	9	[Uniprot/Swissprot]|no similarity||[RefSeqProtSlim]|no similarity
XLOC-026525	0	1.91965	0.282	0.037	0	9	[Uniprot/Swissprot]|e-value:2e-57|sp|Q9WUW9|S1C2A_RAT|Sulfotransferase 1C2A OS=Rattus norvegicus OX=10116 GN=Sult1c2a PE=2 SV=2||[RefSeqProtSlim]|e-value:8e-54|AAG00823.1|sulfotransferase [Mus musculus]
XLOC-047099	0	1.89088	0.336	0.046	0	9	[Uniprot/Swissprot]|e-value:5e-46|sp|P26152|ACHA5_CHICK|Neuronal acetylcholine receptor subunit alpha-5 OS=Gallus gallus OX=9031 GN=CHRNA5 PE=1 SV=2||[RefSeqProtSlim]|e-value:3e-64|CAC9658319.1|Ofus.G102634 [Owenia fusiformis]
XLOC-069004	0	1.8801	0.294	0.055	0	9	[Uniprot/Swissprot]|e-value:8e-46|sp|D4A734|MOT12_RAT|Monocarboxylate transporter 12 OS=Rattus norvegicus OX=10116 GN=Slc16a12 PE=2 SV=1||[RefSeqProtSlim]|e-value:4e-58|CAD5113872.1|DgyrCDS3036 [Dimorphilus gyrociliatus]
XLOC-009476	0	1.85189	0.287	0.031	0	9	[Uniprot/Swissprot]|no similarity||[RefSeqProtSlim]|no similarity
XLOC-046456	0	1.84151	0.458	0.1	0	9	[Uniprot/Swissprot]|e-value:0,010|sp|P80424|LDTI_HIRME|Leech-derived tryptase inhibitor C OS=Hirudo medicinalis OX=6421 PE=1 SV=1||[RefSeqProtSlim]|e-value:2e-04|XP_011449182.2|serine protease inhibitor dipetalogastin [Crassostrea gigas]
XLOC-043462	0	1.84149	0.374	0.055	0	9	[Uniprot/Swissprot]|no similarity||[RefSeqProtSlim]|no similarity
XLOC-015029	0	1.81125	0.351	0.075	0	9	[Uniprot/Swissprot]|no similarity||[RefSeqProtSlim]|no similarity
XLOC-046273	0	1.79651	0.298	0.039	0	9	[Uniprot/Swissprot]|e-value:2e-19|sp|P04352|CALM_CHLRE|Calmodulin OS=Chlamydomonas reinhardtii OX=3055 PE=1 SV=2||[RefSeqProtSlim]|e-value:9e-21|CAC9617770.1|Ofus.G08899 [Owenia fusiformis]
XLOC-041264	0	1.73065	0.252	0.013	0	9	[Uniprot/Swissprot]|no similarity||[RefSeqProtSlim]|no similarity
XLOC-064459	0	1.71806	0.265	0.019	0	9	[RefSeqProtSlim]|e-value:4e-09|PVD24871.1|hypothetical protein C0Q70_15360 [Pomacea canaliculata]||[Uniprot/Swissprot]|no similarity
XLOC-003476	0	1.70187	0.289	0.069	0	9	[Uniprot/Swissprot]|e-value:9e-10|sp|G5ED00|ZIG8_CAEEL|Zwei Ig domain protein zig-8 OS=Caenorhabditis elegans OX=6239 GN=zig-8 PE=1 SV=1||[RefSeqProtSlim]|e-value:1e-53|CAD5112788.1|DgyrCDS2000 [Dimorphilus gyrociliatus]
XLOC-049582	0	1.58085	0.324	0.095	0	9	[RefSeqProtSlim]|e-value:6e-04|CAC9667932.1|Ofus.G152187 [Owenia fusiformis]||[Uniprot/Swissprot]|no similarity
XLOC-034108	0	1.52946	0.255	0.059	0	9	[Uniprot/Swissprot]|no similarity||[RefSeqProtSlim]|no similarity
XLOC-012299	0	1.51568	0.309	0.088	0	9	[Uniprot/Swissprot]|e-value:2e-53|sp|Q9D853|EFMT2_MOUSE|EEF1A lysine methyltransferase 2 OS=Mus musculus OX=10090 GN=Eef1akmt2 PE=1 SV=1||[RefSeqProtSlim]|e-value:3e-63|CAC9466036.1|Ofus.G012068 [Owenia fusiformis]
XLOC-003504	0	1.45858	0.375	0.115	0	9	[RefSeqProtSlim]|e-value:5e-24|VDI66268.1|Hypothetical predicted protein [Mytilus galloprovincialis]||[Uniprot/Swissprot]|no similarity
XLOC-065825	2.80054e-254	1.45106	0.395	0.162	1.44707e-249	9	[Uniprot/Swissprot]|no similarity||[RefSeqProtSlim]|no similarity
XLOC-004804	1.99168e-162	1.44934	0.352	0.169	1.02912e-157	9	[Uniprot/Swissprot]|e-value:5e-150|sp|P58003|SESN1_XENLA|Sestrin-1 OS=Xenopus laevis OX=8355 GN=sesn1 PE=2 SV=1||[RefSeqProtSlim]|e-value:0,0|CAC9507163.1|Ofus.G023690 [Owenia fusiformis]
XLOC-051744	1.07852e-267	1.43331	0.403	0.158	5.5728e-263	9	[Uniprot/Swissprot]|e-value:1e-56|sp|P49947|FRIM_SALSA|Ferritin, middle subunit OS=Salmo salar OX=8030 PE=2 SV=1||[RefSeqProtSlim]|e-value:2e-57|XP_023813547.1|ferritin, middle subunit isoform X1 [Oryzias latipes]
XLOC-050737	0	1.43118	0.361	0.117	0	9	[Uniprot/Swissprot]|e-value:3e-31|sp|P85837|FRIH_TRENE|Ferritin, heavy subunit OS=Trematomus newnesi OX=35730 PE=1 SV=1||[RefSeqProtSlim]|e-value:4e-32|AAH75879.1|Zgc:92066 [Danio rerio]
XLOC-025490	2.56217e-120	1.41762	0.293	0.146	1.3239e-115	9	[Uniprot/Swissprot]|e-value:0,0|sp|P97694|CYH1_RAT|Cytohesin-1 OS=Rattus norvegicus OX=10116 GN=Cyth1 PE=1 SV=1||[RefSeqProtSlim]|e-value:0,0|XP_032454574.1|cytohesin-1 isoform X5 [Nasonia vitripennis]
XLOC-013199	1.82376e-273	1.38176	0.269	0.078	9.42356e-269	9	[Uniprot/Swissprot]|e-value:8e-05|sp|Q62356|FSTL1_MOUSE|Follistatin-related protein 1 OS=Mus musculus OX=10090 GN=Fstl1 PE=1 SV=2||[RefSeqProtSlim]|e-value:8e-25|VDI04879.1|Hypothetical predicted protein [Mytilus galloprovincialis]
XLOC-019080	0	1.37404	0.573	0.222	0	9	[Uniprot/Swissprot]|e-value:4e-04|sp|Q80T32|AGRD1_MOUSE|Adhesion G-protein coupled receptor D1 OS=Mus musculus OX=10090 GN=Adgrd1 PE=2 SV=2||[RefSeqProtSlim]|e-value:1e-10|CAC9618095.1|Ofus.G08937, partial [Owenia fusiformis]
XLOC-013288	1.25202e-269	1.36998	0.52	0.253	6.46932e-265	9	[RefSeqProtSlim]|e-value:8e-05|VDI66382.1|Hypothetical predicted protein [Mytilus galloprovincialis]||[Uniprot/Swissprot]|no similarity
XLOC-067424	0	1.36864	0.274	0.067	0	9	[Uniprot/Swissprot]|e-value:1e-81|sp|P23049|SEA_AVIET|Tyrosine-protein kinase transforming protein SEA OS=Avian erythroblastosis virus (strain S13) OX=11863 GN=V-SEA PE=3 SV=2||[RefSeqProtSlim]|e-value:2e-85|XP_019620337.1|PREDICTED: hepatocyte growth factor receptor-like, partial [Branchiostoma belcheri]
XLOC-052172	4.76562e-272	1.31552	0.555	0.271	2.46244e-267	9	[Uniprot/Swissprot]|e-value:2e-12|sp|Q8QFX1|RIMB2_CHICK|RIMS-binding protein 2 OS=Gallus gallus OX=9031 GN=RIMBP2 PE=1 SV=1||[RefSeqProtSlim]|e-value:7e-83|XP_035824955.1|A-kinase anchor protein 9 [Aplysia californica]
XLOC-058142	1.3916e-132	1.30981	0.258	0.111	7.19052e-128	9	[Uniprot/Swissprot]|e-value:0,0|sp|Q9Y3M8|STA13_HUMAN|StAR-related lipid transfer protein 13 OS=Homo sapiens OX=9606 GN=STARD13 PE=1 SV=2||[RefSeqProtSlim]|e-value:0,0|CAC9527924.1|Ofus.G031963 [Owenia fusiformis]
XLOC-067513	2.55255e-167	1.28462	0.505	0.3	1.31893e-162	9	[Uniprot/Swissprot]|e-value:9e-14|sp|P49415|SDC_DROME|Syndecan OS=Drosophila melanogaster OX=7227 GN=Sdc PE=2 SV=2||[RefSeqProtSlim]|e-value:1e-34|CAC9567224.1|Ofus.G051863, partial [Owenia fusiformis]
XLOC-054898	0	1.27196	0.705	0.4	0	9	[Uniprot/Swissprot]|e-value:1e-05|sp|A6H742|PLSI_BOVIN|Plastin-1 OS=Bos taurus OX=9913 GN=PLS1 PE=2 SV=1||[RefSeqProtSlim]|e-value:2e-06|XP_004073598.1|plastin-3-like [Oryzias latipes]
XLOC-055228	0	1.22953	0.85	0.559	0	9	[Uniprot/Swissprot]|e-value:5e-04|sp|Q8RYJ9|CML23_ORYSJ|Putative calcium-binding protein CML23 OS=Oryza sativa subsp. japonica OX=39947 GN=CML23 PE=3 SV=1||[RefSeqProtSlim]|e-value:5e-05|CAC9665721.1|Ofus.G14553, partial [Owenia fusiformis]
XLOC-055230	7.63333e-154	1.2132	0.681	0.474	3.94422e-149	9	[Uniprot/Swissprot]|e-value:1e-06|sp|P02628|PRVA_ESOLU|Parvalbumin alpha OS=Esox lucius OX=8010 PE=1 SV=1||[RefSeqProtSlim]|e-value:5e-06|pdb|1YX7|A|Chain A, Calsensin
XLOC-001468	1.41557e-158	1.1729	0.365	0.171	7.31441e-154	9	[Uniprot/Swissprot]|e-value:3e-107|sp|Q9U943|APLP_LOCMI|Apolipophorins OS=Locusta migratoria OX=7004 PE=1 SV=2||[RefSeqProtSlim]|e-value:0,0|CAC9661201.1|Ofus.G111385 [Owenia fusiformis]
XLOC-000859	1.12915e-157	1.1642	0.289	0.118	5.83444e-153	9	[Uniprot/Swissprot]|e-value:2e-24|sp|P40220|RABP1_CHICK|Cellular retinoic acid-binding protein 1 OS=Gallus gallus OX=9031 GN=CRABP1 PE=2 SV=4||[RefSeqProtSlim]|e-value:7e-27|XP_004066909.1|cellular retinoic acid-binding protein 1 [Oryzias latipes]
XLOC-040935	6.18151e-176	1.13283	0.278	0.107	3.19405e-171	9	[Uniprot/Swissprot]|e-value:4e-30|sp|Q9NBX4|RTXE_DROME|Probable RNA-directed DNA polymerase from transposon X-element OS=Drosophila melanogaster OX=7227 GN=X-element\ORF2 PE=3 SV=1||[RefSeqProtSlim]|e-value:9e-139|XP_035681619.1|phosphorylase b kinase regulatory subunit alpha, liver isoform-like [Branchiostoma floridae]
XLOC-014798	3.16432e-202	1.12918	0.293	0.105	1.63504e-197	9	[Uniprot/Swissprot]|e-value:3e-07|sp|Q5C6R9|SJ381_SCHJA|UPF0506 protein SJCHGC02381 OS=Schistosoma japonicum OX=6182 GN=SJCHGC02381 PE=2 SV=3||[RefSeqProtSlim]|e-value:4e-04|CAC9668011.1|Ofus.G1666 [Owenia fusiformis]
XLOC-020155	3.38611e-56	1.06103	0.444	0.345	1.74963e-51	9	[Uniprot/Swissprot]|e-value:6e-13|sp|P36335|NCA12_XENLA|Neural cell adhesion molecule 1-B OS=Xenopus laevis OX=8355 GN=ncam1-b PE=2 SV=1||[RefSeqProtSlim]|e-value:2e-39|CAC9608490.1|Ofus.G071528 [Owenia fusiformis]
XLOC-002522	3.76111e-184	1.03679	0.389	0.172	1.9434e-179	9	[Uniprot/Swissprot]|e-value:3e-36|sp|B8WI85|USOM7_ACRMI|Uncharacterized skeletal organic matrix protein 7 OS=Acropora millepora OX=45264 PE=1 SV=1||[RefSeqProtSlim]|e-value:7e-30|UCK81558.1|lectin 2-2 [Arenicola marina]
XLOC-063606	4.06758e-99	1.0155	0.31	0.164	2.10176e-94	9	[Uniprot/Swissprot]|e-value:7e-88|sp|Q8CAL5|GPC5_MOUSE|Glypican-5 OS=Mus musculus OX=10090 GN=Gpc5 PE=2 SV=1||[RefSeqProtSlim]|e-value:0,0|ANS60429.1|GPC3/5 [Platynereis dumerilii]
XLOC-055275	1.00121e-84	1.00071	0.29	0.16	5.17333e-80	9	[Uniprot/Swissprot]|e-value:0,0|sp|Q3UHC7|DAB2P_MOUSE|Disabled homolog 2-interacting protein OS=Mus musculus OX=10090 GN=Dab2ip PE=1 SV=1||[RefSeqProtSlim]|e-value:0,0|XP_021361534.1|disabled homolog 2-interacting protein-like isoform X5 [Mizuhopecten yessoensis]
XLOC-004687	0	5.09891	0.638	0.033	0	10	[Uniprot/Swissprot]|e-value:2e-27|sp|Q96A58|RERG_HUMAN|Ras-related and estrogen-regulated growth inhibitor OS=Homo sapiens OX=9606 GN=RERG PE=1 SV=1||[RefSeqProtSlim]|e-value:2e-53|XP_025098863.1|ras-related and estrogen-regulated growth inhibitor-like [Pomacea canaliculata]
XLOC-022100	0	3.74635	0.486	0.051	0	10	[Uniprot/Swissprot]|e-value:7e-67|sp|P30874|SSR2_HUMAN|Somatostatin receptor type 2 OS=Homo sapiens OX=9606 GN=SSTR2 PE=1 SV=1||[RefSeqProtSlim]|e-value:4e-106|OWF40085.1|Somatostatin receptor type 2 [Mizuhopecten yessoensis]
XLOC-003406	0	3.65272	0.728	0.068	0	10	[Uniprot/Swissprot]|e-value:1e-26|sp|Q95SX7|RTBS_DROME|Probable RNA-directed DNA polymerase from transposon BS OS=Drosophila melanogaster OX=7227 GN=RTase PE=2 SV=1||[RefSeqProtSlim]|e-value:1e-116|CAC9611078.1|Ofus.G072482 [Owenia fusiformis]
XLOC-003719	0	3.44084	0.65	0.027	0	10	[Uniprot/Swissprot]|e-value:0,028|sp|Q86W47|KCMB4_HUMAN|Calcium-activated potassium channel subunit beta-4 OS=Homo sapiens OX=9606 GN=KCNMB4 PE=1 SV=2||[RefSeqProtSlim]|e-value:9e-19|CAC9540272.1|Ofus.G033828 [Owenia fusiformis]
XLOC-051038	0	3.35964	0.771	0.115	0	10	[Uniprot/Swissprot]|e-value:2e-88|sp|Q4LBB9|OCTB2_DROME|Octopamine receptor beta-2R OS=Drosophila melanogaster OX=7227 GN=Octbeta2R PE=2 SV=2||[RefSeqProtSlim]|e-value:0,0|APC23841.1|octopamine receptor 2 [Platynereis dumerilii]
XLOC-027420	0	3.18349	0.6	0.024	0	10	[Uniprot/Swissprot]|e-value:1e-147|sp|B7ZSK1|NMDE1_XENLA|Glutamate receptor ionotropic, NMDA 2A OS=Xenopus laevis OX=8355 GN=grin2a PE=1 SV=1||[RefSeqProtSlim]|e-value:0,0|CAD5123534.1|DgyrCDS11873 [Dimorphilus gyrociliatus]
XLOC-001592	0	2.9668	0.583	0.157	0	10	[Uniprot/Swissprot]|e-value:7e-52|sp|P30966|5HT5A_MOUSE|5-hydroxytryptamine receptor 5A OS=Mus musculus OX=10090 GN=Htr5a PE=1 SV=2||[RefSeqProtSlim]|e-value:2e-64|XP_035672352.1|5-hydroxytryptamine receptor 1D-like isoform X1 [Branchiostoma floridae]
XLOC-019206	0	2.95013	0.588	0.04	0	10	[RefSeqProtSlim]|e-value:3e-106|XP_035691084.1|uncharacterized protein LOC118425993 [Branchiostoma floridae]||[Uniprot/Swissprot]|no similarity
XLOC-040846	0	2.91374	0.585	0.021	0	10	[Uniprot/Swissprot]|no similarity||[RefSeqProtSlim]|no similarity
XLOC-025774	0	2.89056	0.575	0.076	0	10	[Uniprot/Swissprot]|e-value:1e-25|sp|Q5FVI9|DUS26_RAT|Dual specificity protein phosphatase 26 OS=Rattus norvegicus OX=10116 GN=Dusp26 PE=2 SV=1||[RefSeqProtSlim]|e-value:4e-44|CAD5125175.1|DgyrCDS13418 [Dimorphilus gyrociliatus]
XLOC-015651	0	2.79244	0.563	0.072	0	10	[Uniprot/Swissprot]|e-value:4e-61|sp|Q96L42|KCNH8_HUMAN|Potassium voltage-gated channel subfamily H member 8 OS=Homo sapiens OX=9606 GN=KCNH8 PE=2 SV=2||[RefSeqProtSlim]|e-value:2e-65|XP_035661277.1|potassium voltage-gated channel subfamily H member 8-like isoform X2 [Branchiostoma floridae]
XLOC-003885	0	2.69461	0.452	0.009	0	10	[RefSeqProtSlim]|e-value:7e-15|XP_021373490.1|uncharacterized protein LOC110463311 isoform X1 [Mizuhopecten yessoensis]||[Uniprot/Swissprot]|no similarity
XLOC-002193	0	2.64053	0.55	0.093	0	10	[Uniprot/Swissprot]|e-value:4e-09|sp|Q10126|YSM6_CAEEL|Putative uncharacterized transposon-derived protein F52C9.6 OS=Caenorhabditis elegans OX=6239 GN=F52C9.6 PE=5 SV=1||[RefSeqProtSlim]|e-value:7e-101|XP_034318464.1|uncharacterized protein LOC117686795 [Crassostrea gigas]
XLOC-052439	0	2.60372	0.638	0.084	0	10	[Uniprot/Swissprot]|e-value:0,0|sp|P24014|SLIT_DROME|Protein slit OS=Drosophila melanogaster OX=7227 GN=sli PE=1 SV=2||[RefSeqProtSlim]|e-value:0,0|CAC9470496.1|Ofus.G012399 [Owenia fusiformis]
XLOC-025262	0	2.59679	0.27	0.021	0	10	[Uniprot/Swissprot]|no similarity||[RefSeqProtSlim]|no similarity
XLOC-045553	0	2.58855	0.496	0.064	0	10	[Uniprot/Swissprot]|e-value:2e-10|sp|Q07817|B2CL1_HUMAN|Bcl-2-like protein 1 OS=Homo sapiens OX=9606 GN=BCL2L1 PE=1 SV=1||[RefSeqProtSlim]|e-value:8e-23|CAC9600356.1|Ofus.G0768, partial [Owenia fusiformis]
XLOC-055822	0	2.53056	0.488	0.042	0	10	[Uniprot/Swissprot]|e-value:5e-75|sp|Q91614|NCS1_XENLA|Neuronal calcium sensor 1 OS=Xenopus laevis OX=8355 GN=ncs1 PE=2 SV=2||[RefSeqProtSlim]|e-value:1e-92|OWF44540.1|Calcium-binding protein NCS-1 [Mizuhopecten yessoensis]
XLOC-001257	0	2.52749	0.667	0.106	0	10	[Uniprot/Swissprot]|e-value:2e-47|sp|Q24799|MYPH_ECHGR|Myophilin OS=Echinococcus granulosus OX=6210 PE=2 SV=1||[RefSeqProtSlim]|e-value:4e-68|CAD5113428.1|DgyrCDS2598 [Dimorphilus gyrociliatus]
XLOC-051987	0	2.52164	0.863	0.224	0	10	[Uniprot/Swissprot]|e-value:3e-63|sp|G4V4G1|IGFBP_CUPSA|Insulin-like growth factor-binding protein-related protein 1 OS=Cupiennius salei OX=6928 PE=2 SV=1||[RefSeqProtSlim]|e-value:3e-72|CAC9483288.1|Ofus.G014084 [Owenia fusiformis]
XLOC-066931	0	2.49227	0.356	0.069	0	10	[RefSeqProtSlim]|e-value:5e-18|CAD5114275.1|DgyrCDS3417 [Dimorphilus gyrociliatus]||[Uniprot/Swissprot]|no similarity
XLOC-063199	0	2.45787	0.573	0.079	0	10	[Uniprot/Swissprot]|e-value:1e-82|sp|P33005|KALM_CHICK|Anosmin-1 OS=Gallus gallus OX=9031 GN=ANOS1 PE=2 SV=2||[RefSeqProtSlim]|e-value:3e-111|CAC9663923.1|Ofus.G122858 [Owenia fusiformis]
XLOC-011097	0	2.45114	0.283	0.008	0	10	[Uniprot/Swissprot]|e-value:3e-05|sp|Q8HY02|CD209_SYMSY|CD209 antigen OS=Symphalangus syndactylus OX=9590 GN=CD209 PE=3 SV=1||[RefSeqProtSlim]|e-value:2e-10|XP_025083874.1|perlucin-like [Pomacea canaliculata]
XLOC-018929	0	2.45103	0.27	0.032	0	10	[Uniprot/Swissprot]|e-value:2e-12|sp|Q18321|DAF37_CAEEL|G-protein coupled receptor daf-37 OS=Caenorhabditis elegans OX=6239 GN=daf-37 PE=1 SV=2||[RefSeqProtSlim]|e-value:1e-33|CAD5114371.1|unnamed protein product [Dimorphilus gyrociliatus]
XLOC-056534	0	2.39798	0.341	0.017	0	10	[Uniprot/Swissprot]|e-value:0,069|sp|E7F7V7|GAL2B_DANRE|Galanin receptor 2b OS=Danio rerio OX=7955 GN=galr2b PE=2 SV=1||[RefSeqProtSlim]|e-value:6e-07|OWF54091.1|Orexin receptor type 2 [Mizuhopecten yessoensis]
XLOC-036922	0	2.39055	0.425	0.049	0	10	[Uniprot/Swissprot]|e-value:3e-45|sp|Q7T3S5|B3G5A_DANRE|Lactosylceramide 1,3-N-acetyl-beta-D-glucosaminyltransferase A OS=Danio rerio OX=7955 GN=b3gnt5a PE=2 SV=1||[RefSeqProtSlim]|e-value:2e-62|XP_021368850.1|beta-1,3-galactosyltransferase 1-like isoform X2 [Mizuhopecten yessoensis]
XLOC-014614	0	2.37866	0.266	0.034	0	10	[Uniprot/Swissprot]|e-value:2e-27|sp|Q75W84|ANR_EISFE|Annetocin receptor OS=Eisenia fetida OX=6396 GN=anr PE=2 SV=1||[RefSeqProtSlim]|e-value:7e-34|ATG31106.1|vasotocin receptor 2 [Platynereis dumerilii]
XLOC-047589	0	2.33536	0.905	0.193	0	10	[Uniprot/Swissprot]|e-value:3e-32|sp|Q15417|CNN3_HUMAN|Calponin-3 OS=Homo sapiens OX=9606 GN=CNN3 PE=1 SV=1||[RefSeqProtSlim]|e-value:1e-143|XP_025103230.1|calponin-1-like [Pomacea canaliculata]
XLOC-003227	0	2.33192	0.302	0.039	0	10	[Uniprot/Swissprot]|e-value:3e-154|sp|P22770|ACHA7_CHICK|Neuronal acetylcholine receptor subunit alpha-7 OS=Gallus gallus OX=9031 GN=CHRNA7 PE=1 SV=1||[RefSeqProtSlim]|e-value:0,0|XP_031778057.1|neuronal acetylcholine receptor subunit alpha-7 isoform X1 [Nasonia vitripennis]
XLOC-009489	0	2.33041	0.709	0.147	0	10	[Uniprot/Swissprot]|e-value:5e-66|sp|Q90610|NEO1_CHICK|Neogenin (Fragment) OS=Gallus gallus OX=9031 PE=2 SV=1||[RefSeqProtSlim]|e-value:8e-80|CAC9582626.1|Ofus.G06897, partial [Owenia fusiformis]
XLOC-018862	0	2.312	0.67	0.091	0	10	[RefSeqProtSlim]|e-value:2e-129|XP_035691084.1|uncharacterized protein LOC118425993 [Branchiostoma floridae]||[Uniprot/Swissprot]|no similarity
XLOC-038339	0	2.30177	0.568	0.076	0	10	[Uniprot/Swissprot]|e-value:0,037|sp|A8IHN8|CK096_RAT|Uncharacterized protein C11orf96 homolog OS=Rattus norvegicus OX=10116 GN=Ag2 PE=1 SV=1||[RefSeqProtSlim]|e-value:1e-14|XP_019918227.2|uncharacterized protein LOC105349102 [Crassostrea gigas]
XLOC-003677	0	2.29207	0.38	0.023	0	10	[Uniprot/Swissprot]|e-value:2e-16|sp|P25666|HTRL_ECOLI|Protein HtrL OS=Escherichia coli (strain K12) OX=83333 GN=htrL PE=2 SV=2||[RefSeqProtSlim]|e-value:5e-65|CAC9590193.1|Ofus.G062043, partial [Owenia fusiformis]
XLOC-019262	0	2.29129	0.317	0.04	0	10	[Uniprot/Swissprot]|e-value:8e-22|sp|P22105|TENX_HUMAN|Tenascin-X OS=Homo sapiens OX=9606 GN=TNXB PE=1 SV=5||[RefSeqProtSlim]|e-value:0,0|CAD5115200.1|DgyrCDS4195 [Dimorphilus gyrociliatus]
XLOC-067575	0	2.28804	0.389	0.043	0	10	[Uniprot/Swissprot]|e-value:2e-49|sp|Q3V188|ENDOU_MOUSE|Poly(U)-specific endoribonuclease OS=Mus musculus OX=10090 GN=Endou PE=2 SV=1||[RefSeqProtSlim]|e-value:6e-60|XP_034313121.1|poly(U)-specific endoribonuclease isoform X2 [Crassostrea gigas]
XLOC-019788	0	2.28676	0.696	0.132	0	10	[Uniprot/Swissprot]|e-value:0,032|sp|Q08329|RSMI_MICOL|Ribosomal RNA small subunit methyltransferase I (Fragment) OS=Micromonospora olivasterospora OX=1880 GN=rsmI PE=3 SV=1||[RefSeqProtSlim]|e-value:5e-31|CAD5116904.1|DgyrCDS5747 [Dimorphilus gyrociliatus]
XLOC-026250	0	2.27386	0.337	0.041	0	10	[Uniprot/Swissprot]|e-value:9e-24|sp|Q7Z418|KCNKI_HUMAN|Potassium channel subfamily K member 18 OS=Homo sapiens OX=9606 GN=KCNK18 PE=1 SV=1||[RefSeqProtSlim]|e-value:3e-114|CAC9551259.1|Ofus.G04497 [Owenia fusiformis]
XLOC-026377	0	2.27213	0.339	0.015	0	10	[Uniprot/Swissprot]|e-value:0,0|sp|Q03042|KGP1_DROME|cGMP-dependent protein kinase, isozyme 1 OS=Drosophila melanogaster OX=7227 GN=Pkg21D PE=1 SV=2||[RefSeqProtSlim]|e-value:0,0|VDI30307.1|cGMP-dependent protein kinase 1 [Mytilus galloprovincialis]
XLOC-052612	0	2.24526	0.461	0.042	0	10	[Uniprot/Swissprot]|e-value:4e-68|sp|P30682|GNAI_LYMST|Guanine nucleotide-binding protein G(i) subunit alpha OS=Lymnaea stagnalis OX=6523 PE=2 SV=3||[RefSeqProtSlim]|e-value:6e-115|CAC9472603.1|Ofus.G012754 [Owenia fusiformis]
XLOC-022765	0	2.21903	0.324	0.008	0	10	[Uniprot/Swissprot]|e-value:0,006|sp|P53849|GIS2_YEAST|Zinc finger protein GIS2 OS=Saccharomyces cerevisiae (strain ATCC 204508 / S288c) OX=559292 GN=GIS2 PE=1 SV=1||[RefSeqProtSlim]|e-value:2e-68|VDI55683.1|Hypothetical predicted protein [Mytilus galloprovincialis]
XLOC-050105	0	2.21121	0.417	0.015	0	10	[Uniprot/Swissprot]|e-value:7e-38|sp|P42583|NKX25_XENLA|Homeobox protein Nkx-2.5 OS=Xenopus laevis OX=8355 GN=nkx-2.5 PE=2 SV=1||[RefSeqProtSlim]|e-value:5e-58|CAC9459344.1|Ofus.G011363 [Owenia fusiformis]
XLOC-013035	0	2.20526	0.338	0.019	0	10	[RefSeqProtSlim]|e-value:1e-06|XP_012940771.1|cold-shock protein CS120-like [Aplysia californica]||[Uniprot/Swissprot]|no similarity
XLOC-011612	0	2.20056	0.413	0.026	0	10	[Uniprot/Swissprot]|e-value:3e-21|sp|Q9D4V0|EKI1_MOUSE|Ethanolamine kinase 1 OS=Mus musculus OX=10090 GN=Etnk1 PE=1 SV=2||[RefSeqProtSlim]|e-value:2e-24|CAD5111466.1|DgyrCDS777 [Dimorphilus gyrociliatus]
XLOC-045574	0	2.19658	0.637	0.145	0	10	[Uniprot/Swissprot]|e-value:2e-11|sp|Q9M047|WLI2B_ARATH|LIM domain-containing protein WLIM2b OS=Arabidopsis thaliana OX=3702 GN=WLIM2B PE=1 SV=1||[RefSeqProtSlim]|e-value:4e-23|OWF52791.1|Protein-methionine sulfoxide oxidase MICAL2 [Mizuhopecten yessoensis]
XLOC-008954	0	2.1859	0.714	0.136	0	10	[Uniprot/Swissprot]|e-value:0,0|sp|Q23551|UNC22_CAEEL|Twitchin OS=Caenorhabditis elegans OX=6239 GN=unc-22 PE=1 SV=3||[RefSeqProtSlim]|e-value:0,0|CAD5125380.1|DgyrCDS13617 [Dimorphilus gyrociliatus]
XLOC-051376	0	2.13448	0.431	0.099	0	10	[Uniprot/Swissprot]|e-value:0,0|sp|Q8JG38|FGFR2_DANRE|Fibroblast growth factor receptor 2 OS=Danio rerio OX=7955 GN=fgfr2 PE=1 SV=1||[RefSeqProtSlim]|e-value:0,0|QWT43346.1|fibroblast growth factor receptor 1 [Alitta virens]
XLOC-017127	0	2.10675	0.356	0.048	0	10	[Uniprot/Swissprot]|e-value:2e-09|sp|O08786|CCKAR_MOUSE|Cholecystokinin receptor type A OS=Mus musculus OX=10090 GN=Cckar PE=1 SV=1||[RefSeqProtSlim]|e-value:9e-68|XP_011418431.1|cholecystokinin receptor type A [Crassostrea gigas]
XLOC-027863	0	2.09287	0.325	0.038	0	10	[Uniprot/Swissprot]|no similarity||[RefSeqProtSlim]|no similarity
XLOC-010167	0	2.09265	0.545	0.111	0	10	[Uniprot/Swissprot]|e-value:9e-40|sp|P40240|CD9_MOUSE|CD9 antigen OS=Mus musculus OX=10090 GN=Cd9 PE=1 SV=2||[RefSeqProtSlim]|e-value:6e-62|XP_005105414.2|CD9 antigen isoform X2 [Aplysia californica]
XLOC-051925	0	2.07358	0.409	0.08	0	10	[Uniprot/Swissprot]|e-value:8e-84|sp|Q99MG9|KCIP4_RAT|Kv channel-interacting protein 4 OS=Rattus norvegicus OX=10116 GN=Kcnip4 PE=1 SV=1||[RefSeqProtSlim]|e-value:2e-112|XP_025093476.1|Kv channel-interacting protein 4-like isoform X2 [Pomacea canaliculata]
XLOC-046950	0	2.04639	0.56	0.101	0	10	[Uniprot/Swissprot]|e-value:1e-22|sp|Q58DA5|NTRI_BOVIN|Neurotrimin OS=Bos taurus OX=9913 GN=NTM PE=2 SV=1||[RefSeqProtSlim]|e-value:9e-31|CRL04144.1|CLUMA_CG017255, isoform A [Clunio marinus]
XLOC-035057	0	2.04512	0.76	0.198	0	10	[Uniprot/Swissprot]|e-value:0,0|sp|G4SLH0|TTN1_CAEEL|Titin homolog OS=Caenorhabditis elegans OX=6239 GN=ttn-1 PE=1 SV=2||[RefSeqProtSlim]|e-value:0,0|CAC9665592.1|Ofus.G14286 [Owenia fusiformis]
XLOC-019121	0	2.04093	0.441	0.049	0	10	[RefSeqProtSlim]|e-value:4e-32|CAD5120120.1|DgyrCDS8697 [Dimorphilus gyrociliatus]||[Uniprot/Swissprot]|no similarity
XLOC-000791	0	2.0405	0.47	0.048	0	10	[Uniprot/Swissprot]|e-value:0,077|sp|O28022|Y2262_ARCFU|Uncharacterized protein AF_2262 OS=Archaeoglobus fulgidus (strain ATCC 49558 / VC-16 / DSM 4304 / JCM 9628 / NBRC 100126) OX=224325 GN=AF_2262 PE=4 SV=1||[RefSeqProtSlim]|e-value:2e-111|CAD5111077.1|DgyrCDS424 [Dimorphilus gyrociliatus]
XLOC-027315	0	2.02917	0.567	0.159	0	10	[Uniprot/Swissprot]|e-value:0,0|sp|Q9EQ60|CAC1H_RAT|Voltage-dependent T-type calcium channel subunit alpha-1H OS=Rattus norvegicus OX=10116 GN=Cacna1h PE=2 SV=2||[RefSeqProtSlim]|e-value:0,0|CAC9646769.1|Ofus.G10373, partial [Owenia fusiformis]
XLOC-025131	0	2.02359	0.543	0.12	0	10	[Uniprot/Swissprot]|e-value:8e-47|sp|Q9BX66|SRBS1_HUMAN|Sorbin and SH3 domain-containing protein 1 OS=Homo sapiens OX=9606 GN=SORBS1 PE=1 SV=3||[RefSeqProtSlim]|e-value:2e-119|XP_034313637.1|uncharacterized protein LOC105332198 isoform X31 [Crassostrea gigas]
XLOC-055984	0	2.00387	0.396	0.039	0	10	[Uniprot/Swissprot]|e-value:1e-85|sp|O01393|UNC9_CAEEL|Innexin unc-9 OS=Caenorhabditis elegans OX=6239 GN=unc-9 PE=1 SV=1||[RefSeqProtSlim]|e-value:0,0|CAD5113738.1|DgyrCDS2903 [Dimorphilus gyrociliatus]
XLOC-000608	0	2.00289	0.51	0.12	0	10	[RefSeqProtSlim]|e-value:3e-26|CAC9547582.1|Ofus.G035076 [Owenia fusiformis]||[Uniprot/Swissprot]|no similarity
XLOC-055516	0	1.96856	0.297	0.028	0	10	[RefSeqProtSlim]|e-value:0,0|CAD5113763.1|DgyrCDS2932 [Dimorphilus gyrociliatus]||[Uniprot/Swissprot]|no similarity
XLOC-000033	0	1.96729	0.355	0.018	0	10	[Uniprot/Swissprot]|e-value:2e-34|sp|P57101|HAND2_XENLA|Heart- and neural crest derivatives-expressed protein 2 OS=Xenopus laevis OX=8355 GN=hand2 PE=2 SV=1||[RefSeqProtSlim]|e-value:2e-44|XP_011445433.2|heart- and neural crest derivatives-expressed protein 2 [Crassostrea gigas]
XLOC-015184	0	1.95682	0.279	0.015	0	10	[Uniprot/Swissprot]|e-value:5e-96|sp|O14904|WNT9A_HUMAN|Protein Wnt-9a OS=Homo sapiens OX=9606 GN=WNT9A PE=1 SV=2||[RefSeqProtSlim]|e-value:1e-98|ACI95254.1|Wnt9a [Danio rerio]
XLOC-066508	0	1.95464	0.36	0.037	0	10	[Uniprot/Swissprot]|e-value:4e-54|sp|Q5DTY9|KCD16_MOUSE|BTB/POZ domain-containing protein KCTD16 OS=Mus musculus OX=10090 GN=Kctd16 PE=1 SV=2||[RefSeqProtSlim]|e-value:7e-101|CAC9517863.1|Ofus.G03421 [Owenia fusiformis]
XLOC-037585	0	1.93358	0.31	0.011	0	10	[Uniprot/Swissprot]|e-value:1e-71|sp|P58308|OX2R_MOUSE|Orexin receptor type 2 OS=Mus musculus OX=10090 GN=Hcrtr2 PE=2 SV=2||[RefSeqProtSlim]|e-value:5e-100|XP_025110290.1|orexin receptor type 2-like [Pomacea canaliculata]
XLOC-051316	0	1.9314	0.741	0.2	0	10	[Uniprot/Swissprot]|e-value:1e-76|sp|P23284|PPIB_HUMAN|Peptidyl-prolyl cis-trans isomerase B OS=Homo sapiens OX=9606 GN=PPIB PE=1 SV=2||[RefSeqProtSlim]|e-value:9e-85|OWF35202.1|Peptidyl-prolyl cis-trans isomerase B [Mizuhopecten yessoensis]
XLOC-058546	0	1.92308	0.256	0.015	0	10	[Uniprot/Swissprot]|e-value:0,023|sp|Q9Z6V3|RL9_CHLPN|50S ribosomal protein L9 OS=Chlamydia pneumoniae OX=83558 GN=rplI PE=3 SV=1||[RefSeqProtSlim]|e-value:3e-08|CAD5114461.1|unnamed protein product [Dimorphilus gyrociliatus]
XLOC-069317	0	1.92019	0.288	0.042	0	10	[Uniprot/Swissprot]|e-value:3e-35|sp|P18488|EMS_DROME|Homeotic protein empty spiracles OS=Drosophila melanogaster OX=7227 GN=ems PE=2 SV=2||[RefSeqProtSlim]|e-value:6e-40|CAC9447853.1|Ofus.G01283 [Owenia fusiformis]
XLOC-063075	0	1.92016	0.321	0.059	0	10	[Uniprot/Swissprot]|e-value:5e-120|sp|P17140|CO4A2_CAEEL|Collagen alpha-2(IV) chain OS=Caenorhabditis elegans OX=6239 GN=let-2 PE=1 SV=2||[RefSeqProtSlim]|e-value:1e-126|CAC9671181.1|Ofus.G191225 [Owenia fusiformis]
XLOC-018760	4.27441e-268	1.9031	0.307	0.095	2.20863e-263	10	[Uniprot/Swissprot]|e-value:1e-38|sp|Q804E1|IOD1_FUNHE|Type I iodothyronine deiodinase OS=Fundulus heteroclitus OX=8078 GN=dio1 PE=2 SV=2||[RefSeqProtSlim]|e-value:5e-37|CAA72136.1|type III iodothyronine deiodinase, partial [Gallus gallus]
XLOC-052172	0	1.89296	0.782	0.265	0	10	[Uniprot/Swissprot]|e-value:2e-12|sp|Q8QFX1|RIMB2_CHICK|RIMS-binding protein 2 OS=Gallus gallus OX=9031 GN=RIMBP2 PE=1 SV=1||[RefSeqProtSlim]|e-value:7e-83|XP_035824955.1|A-kinase anchor protein 9 [Aplysia californica]
XLOC-014746	0	1.85946	0.304	0.019	0	10	[Uniprot/Swissprot]|e-value:4e-12|sp|P21329|RTJK_DROFU|RNA-directed DNA polymerase from mobile element jockey OS=Drosophila funebris OX=7221 GN=jockey\pol PE=1 SV=1||[RefSeqProtSlim]|e-value:3e-28|VDH89347.1|Hypothetical predicted protein [Mytilus galloprovincialis]
XLOC-005563	0	1.84281	0.394	0.051	0	10	[Uniprot/Swissprot]|e-value:0,0|sp|Q61115|PTC1_MOUSE|Protein patched homolog 1 OS=Mus musculus OX=10090 GN=Ptch1 PE=1 SV=1||[RefSeqProtSlim]|e-value:0,0|ADK38670.1|patched, partial [Platynereis dumerilii]
XLOC-025965	0	1.81592	0.662	0.12	0	10	[Uniprot/Swissprot]|e-value:1e-56|sp|P34714|SPRC_CAEEL|SPARC OS=Caenorhabditis elegans OX=6239 GN=ost-1 PE=1 SV=1||[RefSeqProtSlim]|e-value:4e-71|CAC9650151.1|Ofus.G10938 [Owenia fusiformis]
XLOC-003417	0	1.76572	0.336	0.07	0	10	[Uniprot/Swissprot]|e-value:7e-21|sp|O88998|NOE1_MOUSE|Noelin OS=Mus musculus OX=10090 GN=Olfm1 PE=1 SV=1||[RefSeqProtSlim]|e-value:1e-23|PVD31709.1|hypothetical protein C0Q70_07127 [Pomacea canaliculata]
XLOC-015182	0	1.73975	0.274	0.019	0	10	[Uniprot/Swissprot]|e-value:5e-97|sp|P22727|WNT6_MOUSE|Protein Wnt-6 OS=Mus musculus OX=10090 GN=Wnt6 PE=1 SV=2||[RefSeqProtSlim]|e-value:2e-123|OWF55275.1|Protein Wnt-6 [Mizuhopecten yessoensis]
XLOC-041163	0	1.72171	0.265	0.051	0	10	[Uniprot/Swissprot]|e-value:1e-54|sp|Q8BTH6|SCRT2_MOUSE|Transcriptional repressor scratch 2 OS=Mus musculus OX=10090 GN=Scrt2 PE=2 SV=2||[RefSeqProtSlim]|e-value:2e-84|CAC9670293.1|Ofus.G18731 [Owenia fusiformis]
XLOC-025486	0	1.69984	0.351	0.06	0	10	[Uniprot/Swissprot]|e-value:5e-12|sp|O00151|PDLI1_HUMAN|PDZ and LIM domain protein 1 OS=Homo sapiens OX=9606 GN=PDLIM1 PE=1 SV=4||[RefSeqProtSlim]|e-value:1e-33|CAD5124111.1|DgyrCDS12413 [Dimorphilus gyrociliatus]
XLOC-042474	0	1.68827	0.288	0.028	0	10	[RefSeqProtSlim]|e-value:5e-07|CAC9634849.1|Ofus.G091675, partial [Owenia fusiformis]||[Uniprot/Swissprot]|no similarity
XLOC-000173	0	1.67857	0.375	0.082	0	10	[Uniprot/Swissprot]|e-value:1e-111|sp|Q71M42|PC11X_PANTR|Protocadherin-11 X-linked OS=Pan troglodytes OX=9598 GN=PCDH11X PE=3 SV=1||[RefSeqProtSlim]|e-value:0,0|AUG84419.1|Pcd11x [Platynereis dumerilii]
XLOC-004794	0	1.67447	0.445	0.12	0	10	[Uniprot/Swissprot]|e-value:4e-119|sp|Q9HAR2|AGRL3_HUMAN|Adhesion G protein-coupled receptor L3 OS=Homo sapiens OX=9606 GN=ADGRL3 PE=1 SV=2||[RefSeqProtSlim]|e-value:0,0|AUG84449.1|latrophilin [Platynereis dumerilii]
XLOC-036172	0	1.66674	0.396	0.066	0	10	[Uniprot/Swissprot]|e-value:4e-27|sp|F7H9X2|TRIM2_CALJA|Tripartite motif-containing protein 2 OS=Callithrix jacchus OX=9483 GN=TRIM2 PE=3 SV=1||[RefSeqProtSlim]|e-value:3e-155|CAC9673321.1|Ofus.G221415 [Owenia fusiformis]
XLOC-040804	0	1.66321	0.48	0.096	0	10	[RefSeqProtSlim]|e-value:2e-19|CAD5113063.1|DgyrCDS2257 [Dimorphilus gyrociliatus]||[Uniprot/Swissprot]|no similarity
XLOC-016675	0	1.66299	0.405	0.127	0	10	[Uniprot/Swissprot]|e-value:5e-15|sp|Q9HA38|ZMAT3_HUMAN|Zinc finger matrin-type protein 3 OS=Homo sapiens OX=9606 GN=ZMAT3 PE=1 SV=1||[RefSeqProtSlim]|e-value:1e-28|CAC9571099.1|Ofus.G052854 [Owenia fusiformis]
XLOC-067398	0	1.65853	0.38	0.058	0	10	[Uniprot/Swissprot]|e-value:2e-24|sp|Q6NZL0|SOGA3_MOUSE|Protein SOGA3 OS=Mus musculus OX=10090 GN=Soga3 PE=1 SV=2||[RefSeqProtSlim]|e-value:6e-108|CAC9662141.1|Ofus.G112465 [Owenia fusiformis]
XLOC-039751	0	1.65703	0.252	0.014	0	10	[Uniprot/Swissprot]|e-value:3e-48|sp|Q9W707|FXF1B_XENLA|Forkhead box protein F1-B OS=Xenopus laevis OX=8355 GN=foxf1-b PE=2 SV=1||[RefSeqProtSlim]|e-value:1e-53|VDI21852.1|forkhead box protein F [Mytilus galloprovincialis]
XLOC-001546	0	1.65	0.349	0.04	0	10	[Uniprot/Swissprot]|e-value:4e-08|sp|Q9UKZ9|PCOC2_HUMAN|Procollagen C-endopeptidase enhancer 2 OS=Homo sapiens OX=9606 GN=PCOLCE2 PE=1 SV=1||[RefSeqProtSlim]|e-value:2e-10|NP_001191492.1|bone morphogenic protein 1 isoform 1 [Aplysia californica]
XLOC-041131	0	1.64314	0.382	0.096	0	10	[Uniprot/Swissprot]|e-value:6e-52|sp|Q9BXA9|SALL3_HUMAN|Sal-like protein 3 OS=Homo sapiens OX=9606 GN=SALL3 PE=1 SV=2||[RefSeqProtSlim]|e-value:5e-89|VDI81401.1|sal-like protein [Mytilus galloprovincialis]
XLOC-009874	0	1.63825	0.886	0.266	0	10	[Uniprot/Swissprot]|e-value:3e-10|sp|P19351|TNNT_DROME|Troponin T, skeletal muscle OS=Drosophila melanogaster OX=7227 GN=up PE=1 SV=3||[RefSeqProtSlim]|e-value:6e-42|CAD5118315.1|DgyrCDS7028 [Dimorphilus gyrociliatus]
XLOC-059970	0	1.63719	0.255	0.02	0	10	[Uniprot/Swissprot]|e-value:2e-180|sp|Q925T6|GRIP1_MOUSE|Glutamate receptor-interacting protein 1 OS=Mus musculus OX=10090 GN=Grip1 PE=1 SV=1||[RefSeqProtSlim]|e-value:0,0|XP_035677614.1|glutamate receptor-interacting protein 1-like isoform X6 [Branchiostoma floridae]
XLOC-026741	0	1.62555	0.755	0.2	0	10	[Uniprot/Swissprot]|e-value:4e-32|sp|P15845|SM20_SCHMA|20 kDa calcium-binding protein OS=Schistosoma mansoni OX=6183 GN=SM20 PE=2 SV=2||[RefSeqProtSlim]|e-value:2e-50|CAD5123643.1|DgyrCDS11969 [Dimorphilus gyrociliatus]
XLOC-000843	0	1.61938	0.305	0.043	0	10	[Uniprot/Swissprot]|e-value:0,0|sp|P70057|KCNQ1_XENLA|Potassium voltage-gated channel subfamily KQT member 1 OS=Xenopus laevis OX=8355 GN=kcnq1 PE=1 SV=2||[RefSeqProtSlim]|e-value:0,0|CAD5110687.1|DgyrCDS62 [Dimorphilus gyrociliatus]
XLOC-020142	0	1.61492	0.402	0.09	0	10	[Uniprot/Swissprot]|e-value:6e-05|sp|A5A4L1|GHSR_MUSPF|Growth hormone secretagogue receptor type 1 OS=Mustela putorius furo OX=9669 GN=GHSR PE=2 SV=1||[RefSeqProtSlim]|e-value:4e-50|CAD5111411.1|unnamed protein product [Dimorphilus gyrociliatus]
XLOC-063992	0	1.59545	0.254	0.048	0	10	[Uniprot/Swissprot]|e-value:8e-104|sp|Q7SIB2|CO4A1_BOVIN|Collagen alpha-1(IV) chain OS=Bos taurus OX=9913 GN=COL4A1 PE=1 SV=2||[RefSeqProtSlim]|e-value:5e-111|CAC9671183.1|Ofus.G191214 [Owenia fusiformis]
XLOC-038301	0	1.58702	0.273	0.032	0	10	[Uniprot/Swissprot]|e-value:0,011|sp|A3KMH1|VWA8_HUMAN|von Willebrand factor A domain-containing protein 8 OS=Homo sapiens OX=9606 GN=VWA8 PE=1 SV=2||[RefSeqProtSlim]|e-value:8e-11|CAC9559403.1|Ofus.G043812 [Owenia fusiformis]
XLOC-038020	0	1.58665	0.407	0.094	0	10	[RefSeqProtSlim]|e-value:2e-08|VDI78854.1|Hypothetical predicted protein [Mytilus galloprovincialis]||[Uniprot/Swissprot]|no similarity
XLOC-011997	7.63803e-235	1.58414	0.306	0.1	3.94665e-230	10	[Uniprot/Swissprot]|e-value:7e-77|sp|Q7LHG5|YI31B_YEAST|Transposon Ty3-I Gag-Pol polyprotein OS=Saccharomyces cerevisiae (strain ATCC 204508 / S288c) OX=559292 GN=TY3B-I PE=1 SV=2||[RefSeqProtSlim]|e-value:0,0|XP_012936936.1|uncharacterized protein K02A2.6-like [Aplysia californica]
XLOC-002534	0	1.57875	0.317	0.088	0	10	[Uniprot/Swissprot]|e-value:1e-128|sp|Q14432|PDE3A_HUMAN|cGMP-inhibited 3',5'-cyclic phosphodiesterase A OS=Homo sapiens OX=9606 GN=PDE3A PE=1 SV=3||[RefSeqProtSlim]|e-value:0,0|XP_025099190.1|LOW QUALITY PROTEIN: cGMP-inhibited 3',5'-cyclic phosphodiesterase A-like [Pomacea canaliculata]
XLOC-002600	0	1.5755	0.519	0.186	0	10	[Uniprot/Swissprot]|e-value:3e-158|sp|Q5R8Y8|CELF2_PONAB|CUGBP Elav-like family member 2 OS=Pongo abelii OX=9601 GN=CELF2 PE=2 SV=2||[RefSeqProtSlim]|e-value:0,0|XP_034333004.1|CUGBP Elav-like family member 2 isoform X4 [Crassostrea gigas]
XLOC-043529	0	1.56798	0.274	0.019	0	10	[RefSeqProtSlim]|e-value:6e-15|XP_019641202.1|PREDICTED: uncharacterized protein LOC109482803 [Branchiostoma belcheri]||[Uniprot/Swissprot]|no similarity
XLOC-019205	0	1.56464	0.275	0.03	0	10	[RefSeqProtSlim]|e-value:2e-71|AIR07877.1|apextrin-like protein 2 [Branchiostoma japonicum]||[Uniprot/Swissprot]|no similarity
XLOC-060603	0	1.56284	0.273	0.051	0	10	[Uniprot/Swissprot]|e-value:1e-26|sp|Q6DGN0|RERGL_DANRE|Ras-related and estrogen-regulated growth inhibitor-like protein OS=Danio rerio OX=7955 GN=rergl PE=2 SV=1||[RefSeqProtSlim]|e-value:3e-32|XP_012934692.1|ras-related and estrogen-regulated growth inhibitor [Aplysia californica]
XLOC-005010	0	1.55143	0.307	0.064	0	10	[Uniprot/Swissprot]|e-value:1e-36|sp|Q5R8H3|BAP31_PONAB|B-cell receptor-associated protein 31 OS=Pongo abelii OX=9601 GN=BCAP31 PE=2 SV=3||[RefSeqProtSlim]|e-value:1e-47|XP_025106617.1|B-cell receptor-associated protein 31-like [Pomacea canaliculata]
XLOC-010161	0	1.54705	0.367	0.088	0	10	[Uniprot/Swissprot]|e-value:2e-108|sp|Q28824|MYLK_BOVIN|Myosin light chain kinase, smooth muscle OS=Bos taurus OX=9913 GN=MYLK PE=1 SV=1||[RefSeqProtSlim]|e-value:6e-151|CAD5125372.1|DgyrCDS13611 [Dimorphilus gyrociliatus]
XLOC-001143	0	1.53369	0.271	0.046	0	10	[Uniprot/Swissprot]|e-value:0,0|sp|Q7KVW5|KCNN_DROME|Small conductance calcium-activated potassium channel protein OS=Drosophila melanogaster OX=7227 GN=SK PE=2 SV=2||[RefSeqProtSlim]|e-value:0,0|OWF46248.1|Small conductance calcium-activated potassium channel protein [Mizuhopecten yessoensis]
XLOC-037287	0	1.53241	0.287	0.043	0	10	[Uniprot/Swissprot]|no similarity||[RefSeqProtSlim]|no similarity
XLOC-059205	0	1.53062	0.554	0.131	0	10	[Uniprot/Swissprot]|e-value:0,001|sp|B3A0Q5|EFCB1_LOTGI|EF-hand calcium-binding domain-containing protein 1 OS=Lottia gigantea OX=225164 PE=1 SV=1||[RefSeqProtSlim]|e-value:4e-08|CAC9629902.1|Ofus.G09701 [Owenia fusiformis]
XLOC-066527	0	1.52233	0.771	0.379	0	10	[Uniprot/Swissprot]|no similarity||[RefSeqProtSlim]|no similarity
XLOC-037413	0	1.51733	0.447	0.125	0	10	[Uniprot/Swissprot]|e-value:3e-40|sp|O75954|TSN9_HUMAN|Tetraspanin-9 OS=Homo sapiens OX=9606 GN=TSPAN9 PE=1 SV=1||[RefSeqProtSlim]|e-value:4e-80|CAC9665297.1|Ofus.G132448 [Owenia fusiformis]
XLOC-026509	0	1.51315	0.391	0.12	0	10	[Uniprot/Swissprot]|e-value:3e-144|sp|Q8N957|ANKF1_HUMAN|Ankyrin repeat and fibronectin type-III domain-containing protein 1 OS=Homo sapiens OX=9606 GN=ANKFN1 PE=2 SV=2||[RefSeqProtSlim]|e-value:0,0|CAC9655587.1|Ofus.G102022 [Owenia fusiformis]
XLOC-021204	8.3841e-265	1.49871	0.398	0.147	4.33215e-260	10	[RefSeqProtSlim]|e-value:2e-18|CAD5113932.1|DgyrCDS3091 [Dimorphilus gyrociliatus]||[Uniprot/Swissprot]|no similarity
XLOC-027455	0	1.48978	0.269	0.036	0	10	[Uniprot/Swissprot]|e-value:2e-114|sp|Q7Z020|TRPA1_DROME|Transient receptor potential cation channel subfamily A member 1 OS=Drosophila melanogaster OX=7227 GN=TrpA1 PE=2 SV=4||[RefSeqProtSlim]|e-value:0,0|CAC9657822.1|Ofus.G102440 [Owenia fusiformis]
XLOC-044851	0	1.47959	0.467	0.155	0	10	[Uniprot/Swissprot]|no similarity||[RefSeqProtSlim]|no similarity
XLOC-027675	0	1.46837	0.518	0.154	0	10	[Uniprot/Swissprot]|e-value:1e-05|sp|B7Z0K8|COLL1_DROME|Collagen alpha chain CG42342 OS=Drosophila melanogaster OX=7227 GN=CG42342 PE=2 SV=1||[RefSeqProtSlim]|e-value:1e-07|XP_031786521.1|collagen alpha chain CG42342 isoform X18 [Nasonia vitripennis]
XLOC-005532	0	1.46757	0.376	0.11	0	10	[Uniprot/Swissprot]|e-value:0,0|sp|P16066|ANPRA_HUMAN|Atrial natriuretic peptide receptor 1 OS=Homo sapiens OX=9606 GN=NPR1 PE=1 SV=1||[RefSeqProtSlim]|e-value:0,0|XP_021375586.1|atrial natriuretic peptide receptor 1-like isoform X2 [Mizuhopecten yessoensis]
XLOC-053906	0	1.46643	0.374	0.095	0	10	[Uniprot/Swissprot]|e-value:1e-137|sp|Q14642|I5P1_HUMAN|Inositol polyphosphate-5-phosphatase A OS=Homo sapiens OX=9606 GN=INPP5A PE=1 SV=1||[RefSeqProtSlim]|e-value:0,0|OWF42895.1|Type I inositol 1,4,5-trisphosphate 5-phosphatase [Mizuhopecten yessoensis]
XLOC-059363	0	1.45945	0.421	0.111	0	10	[RefSeqProtSlim]|e-value:0,005|VDI16476.1|Hypothetical predicted protein [Mytilus galloprovincialis]||[Uniprot/Swissprot]|no similarity
XLOC-027087	0	1.4589	0.32	0.07	0	10	[Uniprot/Swissprot]|e-value:4e-38|sp|P53814|SMTN_HUMAN|Smoothelin OS=Homo sapiens OX=9606 GN=SMTN PE=1 SV=7||[RefSeqProtSlim]|e-value:5e-72|CAC9554798.1|Ofus.G042128 [Owenia fusiformis]
XLOC-051131	0	1.45842	0.254	0.035	0	10	[Uniprot/Swissprot]|e-value:3e-69|sp|O01670|OAR2_LYMST|Octopamine receptor 2 OS=Lymnaea stagnalis OX=6523 PE=1 SV=1||[RefSeqProtSlim]|e-value:3e-124|CAD5125476.1|DgyrCDS13689 [Dimorphilus gyrociliatus]
XLOC-059122	0	1.45629	0.399	0.126	0	10	[Uniprot/Swissprot]|e-value:0,0|sp|Q13308|PTK7_HUMAN|Inactive tyrosine-protein kinase 7 OS=Homo sapiens OX=9606 GN=PTK7 PE=1 SV=2||[RefSeqProtSlim]|e-value:0,0|CAC9633075.1|Ofus.G091365 [Owenia fusiformis]
XLOC-038745	0	1.44917	0.354	0.06	0	10	[Uniprot/Swissprot]|e-value:7e-13|sp|A1ZA47|ZASP_DROME|PDZ and LIM domain protein Zasp OS=Drosophila melanogaster OX=7227 GN=Zasp52 PE=1 SV=2||[RefSeqProtSlim]|e-value:3e-32|CAD5120925.1|DgyrCDS9480 [Dimorphilus gyrociliatus]
XLOC-034153	0	1.44611	0.287	0.071	0	10	[Uniprot/Swissprot]|e-value:0,0|sp|Q90XB6|SULF1_COTCO|Extracellular sulfatase Sulf-1 OS=Coturnix coturnix OX=9091 GN=SULF1 PE=1 SV=1||[RefSeqProtSlim]|e-value:0,0|CAC9672279.1|Ofus.G21702 [Owenia fusiformis]
XLOC-016753	0	1.44309	0.378	0.11	0	10	[Uniprot/Swissprot]|e-value:2e-06|sp|O35387|HAX1_MOUSE|HCLS1-associated protein X-1 OS=Mus musculus OX=10090 GN=Hax1 PE=1 SV=1||[RefSeqProtSlim]|e-value:4e-15|XP_011445358.2|HCLS1-associated protein X-1 isoform X3 [Crassostrea gigas]
XLOC-024705	0	1.43418	0.257	0.026	0	10	[Uniprot/Swissprot]|e-value:0,003|sp|P17691|NEUM_CARAU|Neuromodulin OS=Carassius auratus OX=7957 GN=gap43 PE=2 SV=1||[RefSeqProtSlim]|e-value:1e-06|ANY27250.1|GEO06276p1, partial [Drosophila melanogaster]
XLOC-052139	0	1.42774	0.931	0.316	0	10	[Uniprot/Swissprot]|e-value:6e-64|sp|P80164|MLR_LUMTE|Myosin regulatory light chain, striated muscle, 25 kDa isoform OS=Lumbricus terrestris OX=6398 PE=1 SV=1||[RefSeqProtSlim]|e-value:6e-73|CAD5112505.1|DgyrCDS1720 [Dimorphilus gyrociliatus]
XLOC-022074	0	1.42736	0.39	0.105	0	10	[Uniprot/Swissprot]|e-value:0,0|sp|O88281|MEGF6_RAT|Multiple epidermal growth factor-like domains protein 6 OS=Rattus norvegicus OX=10116 GN=Megf6 PE=1 SV=1||[RefSeqProtSlim]|e-value:0,0|CAC9569114.1|Ofus.G052379 [Owenia fusiformis]
XLOC-037067	2.48384e-200	1.41531	0.271	0.091	1.28342e-195	10	[Uniprot/Swissprot]|e-value:1e-51|sp|P39059|COFA1_HUMAN|Collagen alpha-1(XV) chain OS=Homo sapiens OX=9606 GN=COL15A1 PE=1 SV=2||[RefSeqProtSlim]|e-value:9e-62|CAC9581857.1|Ofus.G06818 [Owenia fusiformis]
XLOC-021203	0	1.41279	0.275	0.048	0	10	[Uniprot/Swissprot]|e-value:0,045|sp|Q08121|CLYT_CLYGR|Clytin OS=Clytia gregaria OX=27801 PE=2 SV=1||[RefSeqProtSlim]|e-value:2e-54|OWF34085.1|hypothetical protein KP79_PYT04191 [Mizuhopecten yessoensis]
XLOC-004021	0	1.41137	0.418	0.107	0	10	[Uniprot/Swissprot]|e-value:0,0|sp|O96064|MYSP_MYTGA|Paramyosin OS=Mytilus galloprovincialis OX=29158 PE=2 SV=1||[RefSeqProtSlim]|e-value:0,0|CAD5120239.1|DgyrCDS8811 [Dimorphilus gyrociliatus]
XLOC-049814	0	1.41006	0.31	0.077	0	10	[Uniprot/Swissprot]|e-value:6e-17|sp|Q8VHQ2|SOCS7_MOUSE|Suppressor of cytokine signaling 7 OS=Mus musculus OX=10090 GN=Socs7 PE=1 SV=1||[RefSeqProtSlim]|e-value:3e-27|XP_021365382.1|uncharacterized protein LOC110458131 isoform X1 [Mizuhopecten yessoensis]
XLOC-000120	0	1.39714	0.308	0.051	0	10	[Uniprot/Swissprot]|e-value:0,0|sp|Q9VJJ7|TRPG_DROME|Transient receptor potential-gamma protein OS=Drosophila melanogaster OX=7227 GN=Trpgamma PE=1 SV=2||[RefSeqProtSlim]|e-value:0,0|CAD5119988.1|DgyrCDS8573 [Dimorphilus gyrociliatus]
XLOC-009577	0	1.391	0.329	0.09	0	10	[Uniprot/Swissprot]|e-value:0,0|sp|P08510|KCNAS_DROME|Potassium voltage-gated channel protein Shaker OS=Drosophila melanogaster OX=7227 GN=Sh PE=1 SV=3||[RefSeqProtSlim]|e-value:0,0|XP_034328637.1|potassium voltage-gated channel protein Shaker isoform X2 [Crassostrea gigas]
XLOC-004276	1.52539e-120	1.3908	0.346	0.177	7.88187e-116	10	[Uniprot/Swissprot]|e-value:0,0|sp|P05132|KAPCA_MOUSE|cAMP-dependent protein kinase catalytic subunit alpha OS=Mus musculus OX=10090 GN=Prkaca PE=1 SV=3||[RefSeqProtSlim]|e-value:0,0|AQT03466.1|cAMP-dependent protein kinase A catalytic subunit [Perinereis aibuhitensis]
XLOC-039381	0	1.38523	0.421	0.14	0	10	[Uniprot/Swissprot]|e-value:2e-144|sp|Q76LL6|FHOD3_MOUSE|FH1/FH2 domain-containing protein 3 OS=Mus musculus OX=10090 GN=Fhod3 PE=1 SV=1||[RefSeqProtSlim]|e-value:1e-180|CAC9597280.1|Ofus.G063190 [Owenia fusiformis]
XLOC-067617	7.85514e-235	1.37982	0.377	0.143	4.05883e-230	10	[Uniprot/Swissprot]|e-value:4e-40|sp|Q810U3|NFASC_MOUSE|Neurofascin OS=Mus musculus OX=10090 GN=Nfasc PE=1 SV=1||[RefSeqProtSlim]|e-value:5e-107|CAC9564063.1|Ofus.G05814 [Owenia fusiformis]
XLOC-034060	0	1.37192	0.283	0.063	0	10	[Uniprot/Swissprot]|e-value:2e-07|sp|P12812|P40_SCHMA|Major egg antigen OS=Schistosoma mansoni OX=6183 PE=2 SV=1||[RefSeqProtSlim]|e-value:3e-10|VDI01136.1|crystallin, alpha B [Mytilus galloprovincialis]
XLOC-051427	0	1.36352	0.314	0.081	0	10	[Uniprot/Swissprot]|e-value:3e-28|sp|Q9I8X3|FGFR3_DANRE|Fibroblast growth factor receptor 3 OS=Danio rerio OX=7955 GN=fgfr3 PE=2 SV=1||[RefSeqProtSlim]|e-value:4e-28|XP_035673326.1|fibroblast growth factor receptor 2-like isoform X3 [Branchiostoma floridae]
XLOC-003536	3.51885e-262	1.36341	0.405	0.151	1.81822e-257	10	[Uniprot/Swissprot]|e-value:0,005|sp|P56311|YCF3_CHLVU|Photosystem I assembly protein Ycf3 OS=Chlorella vulgaris OX=3077 GN=ycf3 PE=3 SV=1||[RefSeqProtSlim]|e-value:6e-117|CAC9608780.1|Ofus.G071609 [Owenia fusiformis]
XLOC-012292	0	1.35623	0.298	0.056	0	10	[Uniprot/Swissprot]|e-value:0,078|sp|Q7CP98|GDX_SALTY|Guanidinium exporter OS=Salmonella typhimurium (strain LT2 / SGSC1412 / ATCC 700720) OX=99287 GN=gdx PE=3 SV=1||[RefSeqProtSlim]|e-value:7e-12|XP_019630337.1|PREDICTED: coiled-coil domain-containing protein 3-like [Branchiostoma belcheri]
XLOC-041165	0	1.35551	0.263	0.047	0	10	[Uniprot/Swissprot]|e-value:2e-80|sp|Q08AE8|SPIR1_HUMAN|Protein spire homolog 1 OS=Homo sapiens OX=9606 GN=SPIRE1 PE=1 SV=3||[RefSeqProtSlim]|e-value:1e-135|XP_025114720.1|protein spire homolog 1-like isoform X15 [Pomacea canaliculata]
XLOC-050787	1.23006e-299	1.35422	0.327	0.096	6.35583e-295	10	[Uniprot/Swissprot]|e-value:0,009|sp|A0A2R8QPS5|RIC1_DANRE|Guanine nucleotide exchange factor subunit RIC1 OS=Danio rerio OX=7955 GN=ric1 PE=3 SV=1||[RefSeqProtSlim]|e-value:2e-05|AAI52491.1|LOC797832 protein, partial [Danio rerio]
XLOC-038693	0	1.33818	0.315	0.06	0	10	[Uniprot/Swissprot]|e-value:1e-23|sp|A6QP70|SGCB_BOVIN|Beta-sarcoglycan OS=Bos taurus OX=9913 GN=SGCB PE=2 SV=1||[RefSeqProtSlim]|e-value:4e-45|CAC9538128.1|Ofus.G033392, partial [Owenia fusiformis]
XLOC-063366	0	1.31963	0.343	0.073	0	10	[Uniprot/Swissprot]|e-value:2e-30|sp|Q9EPQ0|NCKX3_RAT|Sodium/potassium/calcium exchanger 3 (Fragment) OS=Rattus norvegicus OX=10116 GN=Slc24a3 PE=1 SV=1||[RefSeqProtSlim]|e-value:5e-75|CAD5113092.1|DgyrCDS2285 [Dimorphilus gyrociliatus]
XLOC-004066	0	1.31583	0.31	0.073	0	10	[Uniprot/Swissprot]|e-value:2e-68|sp|O43182|RHG06_HUMAN|Rho GTPase-activating protein 6 OS=Homo sapiens OX=9606 GN=ARHGAP6 PE=1 SV=3||[RefSeqProtSlim]|e-value:9e-99|VDI17994.1|Rho GTPase-activating protein 6 [Mytilus galloprovincialis]
XLOC-009875	0	1.30715	0.538	0.165	0	10	[Uniprot/Swissprot]|e-value:7e-18|sp|P05547|TNNI_ASTLP|Troponin I OS=Astacus leptodactylus OX=6717 PE=1 SV=1||[RefSeqProtSlim]|e-value:8e-35|CAC9665110.1|Ofus.G131989 [Owenia fusiformis]
XLOC-034222	1.2972e-283	1.30518	0.288	0.078	6.70277e-279	10	[Uniprot/Swissprot]|no similarity||[RefSeqProtSlim]|no similarity
XLOC-067983	0	1.29651	0.317	0.067	0	10	[Uniprot/Swissprot]|e-value:2e-73|sp|Q91677|GATA4_XENLA|Transcription factor GATA-4 OS=Xenopus laevis OX=8355 GN=gata4 PE=2 SV=1||[RefSeqProtSlim]|e-value:3e-91|XP_034333090.1|transcription factor GATA-4 isoform X2 [Crassostrea gigas]
XLOC-062694	0	1.29261	0.252	0.047	0	10	[Uniprot/Swissprot]|e-value:1e-14|sp|Q03975|LPS1B_LYTPI|Calcium-binding protein LPS1-beta (Fragment) OS=Lytechinus pictus OX=7653 PE=2 SV=2||[RefSeqProtSlim]|e-value:5e-29|CAC9598824.1|Ofus.G063455 [Owenia fusiformis]
XLOC-063783	0	1.28774	0.297	0.075	0	10	[Uniprot/Swissprot]|e-value:4e-96|sp|P23352|KALM_HUMAN|Anosmin-1 OS=Homo sapiens OX=9606 GN=ANOS1 PE=1 SV=3||[RefSeqProtSlim]|e-value:5e-131|CAC9663923.1|Ofus.G122858 [Owenia fusiformis]
XLOC-037883	1.96071e-253	1.26721	0.478	0.199	1.01312e-248	10	[Uniprot/Swissprot]|e-value:3e-20|sp|Q9XW88|PHP3_CAEEL|Homeobox protein php-3 OS=Caenorhabditis elegans OX=6239 GN=php-3 PE=2 SV=2||[RefSeqProtSlim]|e-value:2e-77|ATG29890.1|homeodomain transcription factor Post2, partial [Alitta virens]
XLOC-038418	1.47718e-201	1.25576	0.353	0.141	7.63273e-197	10	[Uniprot/Swissprot]|e-value:4e-24|sp|Q3SZY7|ZFAN6_BOVIN|AN1-type zinc finger protein 6 OS=Bos taurus OX=9913 GN=ZFAND6 PE=2 SV=1||[RefSeqProtSlim]|e-value:9e-29|XP_006508173.1|AN1-type zinc finger protein 6 isoform X3 [Mus musculus]
XLOC-011342	1.25742e-111	1.24932	0.309	0.154	6.49721e-107	10	[Uniprot/Swissprot]|e-value:9e-108|sp|Q6NYU7|UPP_DANRE|Uracil phosphoribosyltransferase homolog OS=Danio rerio OX=7955 GN=uprt PE=2 SV=1||[RefSeqProtSlim]|e-value:2e-112|CAC9496323.1|Ofus.G021555 [Owenia fusiformis]
XLOC-001790	1.72587e-287	1.24808	0.331	0.1	8.91777e-283	10	[Uniprot/Swissprot]|e-value:0,0|sp|Q5XIN7|PMGT1_RAT|Protein O-linked-mannose beta-1,2-N-acetylglucosaminyltransferase 1 OS=Rattus norvegicus OX=10116 GN=Pomgnt1 PE=2 SV=1||[RefSeqProtSlim]|e-value:0,0|CAC9662212.1|Ofus.G112584 [Owenia fusiformis]
XLOC-043457	0	1.24205	0.272	0.059	0	10	[Uniprot/Swissprot]|no similarity||[RefSeqProtSlim]|no similarity
XLOC-005067	0	1.23995	0.394	0.118	0	10	[RefSeqProtSlim]|e-value:1e-58|CAD5111856.1|DgyrCDS1120 [Dimorphilus gyrociliatus]||[Uniprot/Swissprot]|no similarity
XLOC-002478	2.16455e-175	1.23937	0.367	0.159	1.11845e-170	10	[Uniprot/Swissprot]|e-value:2e-54|sp|Q9NP50|SHCAF_HUMAN|SIN3-HDAC complex-associated factor OS=Homo sapiens OX=9606 GN=SINHCAF PE=1 SV=1||[RefSeqProtSlim]|e-value:3e-61|VDI73091.1|Hypothetical predicted protein [Mytilus galloprovincialis]
XLOC-015295	0	1.22399	0.337	0.087	0	10	[Uniprot/Swissprot]|e-value:7e-153|sp|A2ASS6|TITIN_MOUSE|Titin OS=Mus musculus OX=10090 GN=Ttn PE=1 SV=1||[RefSeqProtSlim]|e-value:0,0|CAD5121391.1|DgyrCDS9913 [Dimorphilus gyrociliatus]
XLOC-002845	4.75747e-274	1.22249	0.497	0.207	2.45823e-269	10	[Uniprot/Swissprot]|e-value:0,0|sp|P16621|LAR_DROME|Tyrosine-protein phosphatase Lar OS=Drosophila melanogaster OX=7227 GN=Lar PE=1 SV=2||[RefSeqProtSlim]|e-value:0,0|XP_025110637.1|receptor-type tyrosine-protein phosphatase F-like isoform X3 [Pomacea canaliculata]
XLOC-045336	0	1.22216	0.541	0.164	0	10	[Uniprot/Swissprot]|e-value:0,0|sp|P24733|MYS_ARGIR|Myosin heavy chain, striated muscle OS=Argopecten irradians OX=31199 PE=1 SV=1||[RefSeqProtSlim]|e-value:0,0|CAD5122920.1|DgyrCDS11319 [Dimorphilus gyrociliatus]
XLOC-025554	7.72661e-305	1.22207	0.308	0.084	3.99242e-300	10	[Uniprot/Swissprot]|e-value:6e-64|sp|P27652|LUCI_RENRE|Coelenterazine h 2-monooxygenase OS=Renilla reniformis OX=6136 PE=1 SV=1||[RefSeqProtSlim]|e-value:1e-89|XP_035680870.1|coelenterazine h 2-monooxygenase-like isoform X1 [Branchiostoma floridae]
XLOC-009182	1.00026e-236	1.21785	0.391	0.152	5.16847e-232	10	[Uniprot/Swissprot]|e-value:1e-167|sp|O55028|BCKD_MOUSE|[3-methyl-2-oxobutanoate dehydrogenase [lipoamide]] kinase, mitochondrial OS=Mus musculus OX=10090 GN=Bckdk PE=1 SV=1||[RefSeqProtSlim]|e-value:0,0|CAD5121075.1|DgyrCDS9613 [Dimorphilus gyrociliatus]
XLOC-002036	0	1.21127	0.39	0.092	0	10	[Uniprot/Swissprot]|e-value:1e-13|sp|Q8C8N3|VWC2_MOUSE|Brorin OS=Mus musculus OX=10090 GN=Vwc2 PE=1 SV=1||[RefSeqProtSlim]|e-value:3e-53|CAC9650244.1|Ofus.G10958 [Owenia fusiformis]
XLOC-013400	1.34609e-207	1.20886	0.412	0.177	6.95536e-203	10	[RefSeqProtSlim]|e-value:2e-21|OWF37752.1|Protein phosphatase 1 regulatory subunit 14C [Mizuhopecten yessoensis]||[Uniprot/Swissprot]|no similarity
XLOC-060491	0	1.1999	0.323	0.08	0	10	[Uniprot/Swissprot]|e-value:0,0|sp|Q68FR8|TBA3_RAT|Tubulin alpha-3 chain OS=Rattus norvegicus OX=10116 GN=Tuba3a PE=2 SV=1||[RefSeqProtSlim]|e-value:0,0|XP_025113834.1|tubulin alpha-3 chain-like [Pomacea canaliculata]
XLOC-050732	1.58091e-183	1.18944	0.429	0.198	8.16874e-179	10	[Uniprot/Swissprot]|e-value:3e-78|sp|P00920|CAH2_MOUSE|Carbonic anhydrase 2 OS=Mus musculus OX=10090 GN=Ca2 PE=1 SV=4||[RefSeqProtSlim]|e-value:9e-92|CAC9670413.1|Ofus.G181015 [Owenia fusiformis]
XLOC-043830	3.70227e-248	1.17912	0.367	0.13	1.913e-243	10	[Uniprot/Swissprot]|e-value:9e-10|sp|Q2LK54|COL12_CHICK|Collectin-12 OS=Gallus gallus OX=9031 GN=COLEC12 PE=2 SV=1||[RefSeqProtSlim]|e-value:1e-37|UCK81464.1|C-type lectin domain-containing receptor 1 [Arenicola marina]
XLOC-027860	0	1.16589	0.267	0.049	0	10	[Uniprot/Swissprot]|e-value:3e-89|sp|P32297|ACHA3_HUMAN|Neuronal acetylcholine receptor subunit alpha-3 OS=Homo sapiens OX=9606 GN=CHRNA3 PE=1 SV=4||[RefSeqProtSlim]|e-value:0,0|CAC9658319.1|Ofus.G102634 [Owenia fusiformis]
XLOC-052475	1.89824e-246	1.15902	0.354	0.122	9.80838e-242	10	[RefSeqProtSlim]|e-value:6e-78|XP_035674790.1|uncharacterized protein LOC118414705 [Branchiostoma floridae]||[Uniprot/Swissprot]|no similarity
XLOC-017606	1.67739e-178	1.15677	0.399	0.18	8.66724e-174	10	[Uniprot/Swissprot]|e-value:4e-09|sp|Q5JXM2|MET24_HUMAN|Methyltransferase-like protein 24 OS=Homo sapiens OX=9606 GN=METTL24 PE=2 SV=1||[RefSeqProtSlim]|e-value:1e-55|OWF37111.1|Methyltransferase-like protein 24 [Mizuhopecten yessoensis]
XLOC-015042	2.76325e-209	1.1306	0.259	0.079	1.4278e-204	10	[Uniprot/Swissprot]|e-value:2e-160|sp|P14740|DPP4_RAT|Dipeptidyl peptidase 4 OS=Rattus norvegicus OX=10116 GN=Dpp4 PE=1 SV=2||[RefSeqProtSlim]|e-value:0,0|CAC9585444.1|Ofus.G061340 [Owenia fusiformis]
XLOC-027942	1.9688e-119	1.12847	0.345	0.17	1.0173e-114	10	[Uniprot/Swissprot]|no similarity||[RefSeqProtSlim]|no similarity
XLOC-055559	6.1469e-274	1.12697	0.263	0.069	3.17616e-269	10	[Uniprot/Swissprot]|e-value:0,0|sp|P15215|LAMC1_DROME|Laminin subunit gamma-1 OS=Drosophila melanogaster OX=7227 GN=LanB2 PE=2 SV=2||[RefSeqProtSlim]|e-value:0,0|CAC9674518.1|Ofus.G25528 [Owenia fusiformis]
XLOC-025985	1.90259e-255	1.11356	0.707	0.396	9.83086e-251	10	[Uniprot/Swissprot]|no similarity||[RefSeqProtSlim]|no similarity
XLOC-009958	1.31313e-196	1.1043	0.343	0.132	6.78509e-192	10	[Uniprot/Swissprot]|e-value:3e-109|sp|Q8C8U0|LIPB1_MOUSE|Liprin-beta-1 OS=Mus musculus OX=10090 GN=Ppfibp1 PE=1 SV=3||[RefSeqProtSlim]|e-value:0,0|XP_025088371.1|liprin-beta-1-like isoform X3 [Pomacea canaliculata]
XLOC-012300	9.97321e-266	1.10026	0.724	0.464	5.15326e-261	10	[Uniprot/Swissprot]|e-value:1e-125|sp|P01122|RHO_APLCA|Ras-like GTP-binding protein RHO OS=Aplysia californica OX=6500 GN=RHO PE=2 SV=1||[RefSeqProtSlim]|e-value:6e-129|XP_034304815.1|ras-like GTP-binding protein RHO isoform X2 [Crassostrea gigas]
XLOC-027729	9.25639e-139	1.09011	0.336	0.153	4.78287e-134	10	[Uniprot/Swissprot]|e-value:7e-178|sp|P61460|DEPD5_MOUSE|GATOR complex protein DEPDC5 OS=Mus musculus OX=10090 GN=Depdc5 PE=1 SV=2||[RefSeqProtSlim]|e-value:0,0|XP_005093714.1|GATOR complex protein Iml1 isoform X4 [Aplysia californica]
XLOC-036121	2.92123e-139	1.07633	0.25	0.095	1.50943e-134	10	[Uniprot/Swissprot]|e-value:8e-97|sp|Q5G270|NETR_GORGO|Neurotrypsin OS=Gorilla gorilla gorilla OX=9595 GN=PRSS12 PE=3 SV=1||[RefSeqProtSlim]|e-value:4e-168|XP_016839535.1|uncharacterized protein LOC100120629 isoform X3 [Nasonia vitripennis]
XLOC-005038	6.86638e-260	1.06997	0.642	0.343	3.54793e-255	10	[RefSeqProtSlim]|e-value:6e-33|CAC9491758.1|Ofus.G02472 [Owenia fusiformis]||[Uniprot/Swissprot]|no similarity
XLOC-012281	0	1.06909	0.322	0.081	0	10	[Uniprot/Swissprot]|e-value:0,0|sp|B0LPN4|RYR2_RAT|Ryanodine receptor 2 OS=Rattus norvegicus OX=10116 GN=Ryr2 PE=1 SV=2||[RefSeqProtSlim]|e-value:0,0|XP_006569107.1|ryanodine receptor isoform X6 [Apis mellifera]
XLOC-014934	1.14932e-161	1.05606	0.294	0.115	5.93867e-157	10	[Uniprot/Swissprot]|e-value:1e-56|sp|Q7TQF7|AMPH_MOUSE|Amphiphysin OS=Mus musculus OX=10090 GN=Amph PE=1 SV=1||[RefSeqProtSlim]|e-value:3e-98|XP_001606930.2|myc box-dependent-interacting protein 1 isoform X2 [Nasonia vitripennis]
XLOC-065894	1.27396e-251	1.05247	0.746	0.497	6.5827e-247	10	[Uniprot/Swissprot]|e-value:6e-102|sp|Q9GZ71|TPM_HALDV|Tropomyosin OS=Haliotis diversicolor OX=36095 PE=1 SV=1||[RefSeqProtSlim]|e-value:3e-101|sp|P43689.1|TPM2_BIOGL|RecName: Full=Tropomyosin-2; AltName: Full=Tropomyosin II; Short=BgTMII; Short=TMII
XLOC-063183	0	1.04246	0.766	0.256	0	10	[Uniprot/Swissprot]|e-value:6e-63|sp|P05945|MLE_TODPA|Myosin catalytic light chain LC-1, mantle muscle OS=Todarodes pacificus OX=6637 PE=1 SV=2||[RefSeqProtSlim]|e-value:1e-75|CAD5111561.1|DgyrCDS861 [Dimorphilus gyrociliatus]
XLOC-059076	9.16015e-124	1.03768	0.356	0.179	4.73314e-119	10	[Uniprot/Swissprot]|e-value:2e-120|sp|Q91822|PIM3_XENLA|Serine/threonine-protein kinase pim-3 OS=Xenopus laevis OX=8355 GN=pim3 PE=1 SV=1||[RefSeqProtSlim]|e-value:1e-138|XP_025106984.1|serine/threonine-protein kinase pim-1-like [Pomacea canaliculata]
XLOC-058204	1.47831e-172	1.02029	0.483	0.253	7.63856e-168	10	[Uniprot/Swissprot]|no similarity||[RefSeqProtSlim]|no similarity
XLOC-005874	1.15012e-216	1.0129	0.336	0.118	5.94278e-212	10	[Uniprot/Swissprot]|e-value:1e-57|sp|Q8WN95|ITPR3_BOVIN|Inositol 1,4,5-trisphosphate receptor type 3 OS=Bos taurus OX=9913 GN=ITPR3 PE=2 SV=1||[RefSeqProtSlim]|e-value:0,0|CAC9505485.1|Ofus.G023400 [Owenia fusiformis]
XLOC-060243	8.85722e-207	1.01031	0.306	0.104	4.57662e-202	10	[Uniprot/Swissprot]|e-value:2e-06|sp|P49660|SSR4_MOUSE|Somatostatin receptor type 4 OS=Mus musculus OX=10090 GN=Sstr4 PE=1 SV=2||[RefSeqProtSlim]|e-value:3e-17|CAD5124869.1|DgyrCDS13122 [Dimorphilus gyrociliatus]
XLOC-065818	0	5.92444	0.323	0.018	0	11	[Uniprot/Swissprot]|e-value:6e-20|sp|Q8ISH7|FCAP_APLCA|Feeding circuit activating peptides OS=Aplysia californica OX=6500 PE=1 SV=1||[RefSeqProtSlim]|e-value:6e-62|XP_005098921.1|pedal peptide 3 [Aplysia californica]
XLOC-064003	0	5.34848	0.432	0.034	0	11	[RefSeqProtSlim]|e-value:3e-33|CAD5111510.1|DgyrCDS816 [Dimorphilus gyrociliatus]||[Uniprot/Swissprot]|no similarity
XLOC-005180	0	4.10152	0.447	0.023	0	11	[Uniprot/Swissprot]|e-value:9e-04|sp|P91964|PDH2_PENVA|Pigment-dispersing hormone type 2 OS=Penaeus vannamei OX=6689 GN=PDH2 PE=2 SV=2||[RefSeqProtSlim]|e-value:2e-08|QUP52028.1|cerebrin [Urechis unicinctus]
XLOC-024704	0	3.17795	0.339	0.011	0	11	[Uniprot/Swissprot]|no similarity||[RefSeqProtSlim]|no similarity
XLOC-021353	0	2.98833	0.671	0.065	0	11	[Uniprot/Swissprot]|no similarity||[RefSeqProtSlim]|no similarity
XLOC-036121	0	2.98828	0.324	0.093	0	11	[Uniprot/Swissprot]|e-value:8e-97|sp|Q5G270|NETR_GORGO|Neurotrypsin OS=Gorilla gorilla gorilla OX=9595 GN=PRSS12 PE=3 SV=1||[RefSeqProtSlim]|e-value:4e-168|XP_016839535.1|uncharacterized protein LOC100120629 isoform X3 [Nasonia vitripennis]
XLOC-011941	0	2.71683	0.581	0.04	0	11	[Uniprot/Swissprot]|e-value:0,0|sp|Q5REC2|NEC2_PONAB|Neuroendocrine convertase 2 OS=Pongo abelii OX=9601 GN=PCSK2 PE=2 SV=1||[RefSeqProtSlim]|e-value:0,0|CAC9641184.1|Ofus.G092632 [Owenia fusiformis]
XLOC-022100	0	2.66505	0.465	0.052	0	11	[Uniprot/Swissprot]|e-value:7e-67|sp|P30874|SSR2_HUMAN|Somatostatin receptor type 2 OS=Homo sapiens OX=9606 GN=SSTR2 PE=1 SV=1||[RefSeqProtSlim]|e-value:4e-106|OWF40085.1|Somatostatin receptor type 2 [Mizuhopecten yessoensis]
XLOC-005706	1.71644e-220	2.66202	0.406	0.167	8.86903e-216	11	[RefSeqProtSlim]|e-value:5e-10|XP_021369380.1|uncharacterized protein LOC110460665 [Mizuhopecten yessoensis]||[Uniprot/Swissprot]|no similarity
XLOC-012974	1.30112e-167	2.58399	0.259	0.091	6.72304e-163	11	[Uniprot/Swissprot]|no similarity||[RefSeqProtSlim]|no similarity
XLOC-012019	0	2.53944	0.677	0.125	0	11	[Uniprot/Swissprot]|e-value:3e-22|sp|Q9W6B4|TIMP3_SCYTO|Metalloproteinase inhibitor 3 OS=Scyliorhinus torazame OX=75743 GN=TIMP3 PE=2 SV=1||[RefSeqProtSlim]|e-value:2e-43|CAC9476076.1|Ofus.G013169 [Owenia fusiformis]
XLOC-060763	0	2.5376	0.645	0.068	0	11	[Uniprot/Swissprot]|e-value:3e-07|sp|P18844|7B2_XENLA|Neuroendocrine protein 7B2 (Fragment) OS=Xenopus laevis OX=8355 GN=sgne1 PE=1 SV=1||[RefSeqProtSlim]|e-value:3e-50|QUP52004.1|7B2 [Urechis unicinctus]
XLOC-034858	0	2.46281	0.476	0.072	0	11	[RefSeqProtSlim]|e-value:3e-13|QUP52012.1|allatotropin [Urechis unicinctus]||[Uniprot/Swissprot]|no similarity
XLOC-027997	0	2.4548	0.438	0.049	0	11	[Uniprot/Swissprot]|e-value:2e-87|sp|Q9BQS2|SYT15_HUMAN|Synaptotagmin-15 OS=Homo sapiens OX=9606 GN=SYT15 PE=1 SV=3||[RefSeqProtSlim]|e-value:1e-158|OWF35164.1|Synaptotagmin-15 [Mizuhopecten yessoensis]
XLOC-040378	0	2.30826	0.479	0.091	0	11	[Uniprot/Swissprot]|no similarity||[RefSeqProtSlim]|no similarity
XLOC-056717	0	2.29722	0.299	0.035	0	11	[Uniprot/Swissprot]|e-value:2e-111|sp|Q27433|MEC2_CAEEL|Mechanosensory protein 2 OS=Caenorhabditis elegans OX=6239 GN=mec-2 PE=1 SV=1||[RefSeqProtSlim]|e-value:1e-124|XP_012946744.1|band 7 protein AGAP004871 [Aplysia californica]
XLOC-049475	0	2.27854	0.54	0.118	0	11	[Uniprot/Swissprot]|no similarity||[RefSeqProtSlim]|no similarity
XLOC-045443	0	2.25765	0.511	0.039	0	11	[RefSeqProtSlim]|e-value:0,004|CAD5117374.1|unnamed protein product [Dimorphilus gyrociliatus]||[Uniprot/Swissprot]|no similarity
XLOC-001549	0	2.18191	0.59	0.087	0	11	[Uniprot/Swissprot]|e-value:2e-140|sp|Q60899|ELAV2_MOUSE|ELAV-like protein 2 OS=Mus musculus OX=10090 GN=Elavl2 PE=1 SV=1||[RefSeqProtSlim]|e-value:0,0|QNN94690.1|ELAV1 [Malacoceros fuliginosus]
XLOC-004580	0	2.17869	0.752	0.137	0	11	[Uniprot/Swissprot]|e-value:0,0|sp|Q68FR8|TBA3_RAT|Tubulin alpha-3 chain OS=Rattus norvegicus OX=10116 GN=Tuba3a PE=2 SV=1||[RefSeqProtSlim]|e-value:0,0|OWF42167.1|Tubulin alpha-1A chain [Mizuhopecten yessoensis]
XLOC-060688	0	2.176	0.563	0.08	0	11	[Uniprot/Swissprot]|e-value:6e-65|sp|Q15643|TRIPB_HUMAN|Thyroid receptor-interacting protein 11 OS=Homo sapiens OX=9606 GN=TRIP11 PE=1 SV=3||[RefSeqProtSlim]|e-value:0,0|CAC9667902.1|Ofus.G152146 [Owenia fusiformis]
XLOC-063303	0	2.16323	0.483	0.027	0	11	[RefSeqProtSlim]|e-value:1e-18|CAD5112934.1|DgyrCDS2141 [Dimorphilus gyrociliatus]||[Uniprot/Swissprot]|no similarity
XLOC-063473	0	2.1341	0.542	0.058	0	11	[Uniprot/Swissprot]|e-value:4e-07|sp|C0HL13|LRP2_PIG|Low-density lipoprotein receptor-related protein 2 OS=Sus scrofa OX=9823 GN=LRP2 PE=1 SV=1||[RefSeqProtSlim]|e-value:3e-11|XP_021352749.1|uncharacterized protein LOC110449911 isoform X3 [Mizuhopecten yessoensis]
XLOC-005879	0	2.127	0.545	0.069	0	11	[Uniprot/Swissprot]|e-value:0,0|sp|B4F785|EGFLA_RAT|Pikachurin OS=Rattus norvegicus OX=10116 GN=Egflam PE=2 SV=1||[RefSeqProtSlim]|e-value:0,0|CAC9562214.1|Ofus.G05351 [Owenia fusiformis]
XLOC-066191	0	2.00453	0.369	0.005	0	11	[Uniprot/Swissprot]|no similarity||[RefSeqProtSlim]|no similarity
XLOC-055806	0	1.99378	0.314	0.021	0	11	[Uniprot/Swissprot]|e-value:2e-27|sp|Q8WPA2|AR_BOMMO|Allatostatin-A receptor OS=Bombyx mori OX=7091 GN=AR PE=2 SV=1||[RefSeqProtSlim]|e-value:5e-58|CAD5121512.1|unnamed protein product [Dimorphilus gyrociliatus]
XLOC-038286	0	1.97673	0.367	0.035	0	11	[Uniprot/Swissprot]|e-value:0,009|sp|G5EDW2|LPLT1_CAEEL|Latrophilin-like protein 1 OS=Caenorhabditis elegans OX=6239 GN=lat-1 PE=1 SV=1||[RefSeqProtSlim]|e-value:2e-38|UCK81576.1|Gal-binding and CUB domains containing receptor 5 [Arenicola marina]
XLOC-049556	1.00662e-257	1.94184	0.256	0.066	5.2013e-253	11	[Uniprot/Swissprot]|e-value:4e-49|sp|P25931|RYAR_DROME|RYamide receptor OS=Drosophila melanogaster OX=7227 GN=RYa-R PE=2 SV=2||[RefSeqProtSlim]|e-value:8e-164|CAC9462098.1|Ofus.G011591 [Owenia fusiformis]
XLOC-004182	0	1.93677	0.495	0.074	0	11	[Uniprot/Swissprot]|e-value:7e-10|sp|P31395|STMN1_CHICK|Stathmin OS=Gallus gallus OX=9031 GN=STMN1 PE=1 SV=1||[RefSeqProtSlim]|e-value:4e-50|XP_011423111.1|inner centromere protein isoform X2 [Crassostrea gigas]
XLOC-017479	0	1.92615	0.487	0.06	0	11	[Uniprot/Swissprot]|e-value:3e-17|sp|Q5ZM55|FEM1B_CHICK|Protein fem-1 homolog B OS=Gallus gallus OX=9031 GN=FEM1B PE=2 SV=1||[RefSeqProtSlim]|e-value:2e-19|XP_011449960.1|protein fem-1 homolog C [Crassostrea gigas]
XLOC-038374	0	1.89785	0.447	0.03	0	11	[Uniprot/Swissprot]|e-value:4e-125|sp|Q91579|CEL3A_XENLA|CUGBP Elav-like family member 3-A OS=Xenopus laevis OX=8355 GN=tnrc4-a PE=2 SV=2||[RefSeqProtSlim]|e-value:1e-160|XP_021356533.1|CUGBP Elav-like family member 4 isoform X2 [Mizuhopecten yessoensis]
XLOC-063822	0	1.8687	0.614	0.11	0	11	[Uniprot/Swissprot]|e-value:6e-105|sp|P30740|ILEU_HUMAN|Leukocyte elastase inhibitor OS=Homo sapiens OX=9606 GN=SERPINB1 PE=1 SV=1||[RefSeqProtSlim]|e-value:3e-117|XP_019640745.1|PREDICTED: leukocyte elastase inhibitor-like isoform X8 [Branchiostoma belcheri]
XLOC-012259	0	1.85958	0.292	0.021	0	11	[Uniprot/Swissprot]|e-value:3e-36|sp|A7SMR0|MEIG1_NEMVE|Meiosis expressed gene 1 protein homolog OS=Nematostella vectensis OX=45351 GN=v1g237368 PE=3 SV=1||[RefSeqProtSlim]|e-value:3e-40|XP_025106160.1|meiosis expressed gene 1 protein homolog isoform X1 [Pomacea canaliculata]
XLOC-037965	0	1.84099	0.417	0.053	0	11	[Uniprot/Swissprot]|e-value:1e-57|sp|Q09388|ACM2_CAEEL|Muscarinic acetylcholine receptor gar-2 OS=Caenorhabditis elegans OX=6239 GN=gar-2 PE=2 SV=3||[RefSeqProtSlim]|e-value:9e-120|CAD5120095.1|unnamed protein product [Dimorphilus gyrociliatus]
XLOC-058645	0	1.83802	0.372	0.02	0	11	[RefSeqProtSlim]|e-value:1e-15|OWF50811.1|RNA-directed DNA polymerase from transposon BS [Mizuhopecten yessoensis]||[Uniprot/Swissprot]|no similarity
XLOC-056162	0	1.81747	0.542	0.077	0	11	[Uniprot/Swissprot]|e-value:0,0|sp|C9D7C2|CAC1A_APIME|Voltage-dependent calcium channel type A subunit alpha-1 OS=Apis mellifera OX=7460 GN=CAC PE=2 SV=1||[RefSeqProtSlim]|e-value:0,0|XP_025112124.1|voltage-dependent calcium channel type A subunit alpha-1-like isoform X17 [Pomacea canaliculata]
XLOC-001465	0	1.81205	0.983	0.722	0	11	[Uniprot/Swissprot]|e-value:8e-58|sp|O70593|SGTA_RAT|Small glutamine-rich tetratricopeptide repeat-containing protein alpha OS=Rattus norvegicus OX=10116 GN=Sgta PE=1 SV=1||[RefSeqProtSlim]|e-value:2e-68|PVD23498.1|hypothetical protein C0Q70_16770 [Pomacea canaliculata]
XLOC-012868	0	1.80999	0.276	0.042	0	11	[Uniprot/Swissprot]|e-value:3e-30|sp|P85831|PROH4_APIME|Prohormone-4 OS=Apis mellifera OX=7460 PE=1 SV=1||[RefSeqProtSlim]|e-value:2e-54|CAC9666920.1|Ofus.G15306 [Owenia fusiformis]
XLOC-001555	0	1.77036	0.422	0.06	0	11	[RefSeqProtSlim]|e-value:5e-86|VDI29888.1|Hypothetical predicted protein [Mytilus galloprovincialis]||[Uniprot/Swissprot]|no similarity
XLOC-012505	0	1.75957	0.339	0.047	0	11	[Uniprot/Swissprot]|e-value:2e-120|sp|Q7Z3G6|PRIC2_HUMAN|Prickle-like protein 2 OS=Homo sapiens OX=9606 GN=PRICKLE2 PE=1 SV=2||[RefSeqProtSlim]|e-value:1e-125|CAC9453301.1|Ofus.G01812, partial [Owenia fusiformis]
XLOC-003115	0	1.75622	0.268	0.017	0	11	[Uniprot/Swissprot]|no similarity||[RefSeqProtSlim]|no similarity
XLOC-055197	0	1.7342	0.553	0.152	0	11	[Uniprot/Swissprot]|e-value:2e-11|sp|Q9NQX5|NPDC1_HUMAN|Neural proliferation differentiation and control protein 1 OS=Homo sapiens OX=9606 GN=NPDC1 PE=1 SV=2||[RefSeqProtSlim]|e-value:2e-34|VDI27529.1|Hypothetical predicted protein [Mytilus galloprovincialis]
XLOC-002887	0	1.73347	0.302	0.026	0	11	[Uniprot/Swissprot]|e-value:4e-60|sp|Q8IZP9|AGRG2_HUMAN|Adhesion G-protein coupled receptor G2 OS=Homo sapiens OX=9606 GN=ADGRG2 PE=1 SV=2||[RefSeqProtSlim]|e-value:3e-89|CAC9498159.1|Ofus.G022092 [Owenia fusiformis]
XLOC-017395	0	1.7287	0.276	0.043	0	11	[Uniprot/Swissprot]|e-value:1e-04|sp|O97817|AGRL2_BOVIN|Adhesion G protein-coupled receptor L2 OS=Bos taurus OX=9913 GN=ADGRL2 PE=2 SV=1||[RefSeqProtSlim]|e-value:1e-49|UCK81576.1|Gal-binding and CUB domains containing receptor 5 [Arenicola marina]
XLOC-038762	0	1.71772	0.366	0.027	0	11	[Uniprot/Swissprot]|e-value:1e-86|sp|O01404|PHM_DROME|Peptidylglycine alpha-hydroxylating monooxygenase OS=Drosophila melanogaster OX=7227 GN=Phm PE=1 SV=2||[RefSeqProtSlim]|e-value:7e-127|XP_034326048.1|uncharacterized protein LOC105338037 [Crassostrea gigas]
XLOC-005549	0	1.70355	0.343	0.049	0	11	[Uniprot/Swissprot]|e-value:5e-28|sp|P41740|ANPRC_RAT|Atrial natriuretic peptide receptor 3 OS=Rattus norvegicus OX=10116 GN=Npr3 PE=2 SV=1||[RefSeqProtSlim]|e-value:4e-58|XP_021375592.1|atrial natriuretic peptide receptor 3-like [Mizuhopecten yessoensis]
XLOC-023065	0	1.62992	0.362	0.035	0	11	[Uniprot/Swissprot]|e-value:2e-13|sp|Q99MD8|MYNN_MOUSE|Myoneurin OS=Mus musculus OX=10090 GN=Mynn PE=2 SV=2||[RefSeqProtSlim]|e-value:4e-31|CAD5122713.1|unnamed protein product [Dimorphilus gyrociliatus]
XLOC-045155	0	1.62629	0.321	0.02	0	11	[RefSeqProtSlim]|e-value:4e-71|CAD5124081.1|DgyrCDS12386 [Dimorphilus gyrociliatus]||[Uniprot/Swissprot]|no similarity
XLOC-001067	0	1.60552	0.552	0.125	0	11	[Uniprot/Swissprot]|e-value:7e-38|sp|Q8TC12|RDH11_HUMAN|Retinol dehydrogenase 11 OS=Homo sapiens OX=9606 GN=RDH11 PE=1 SV=2||[RefSeqProtSlim]|e-value:1e-108|CAC9665464.1|Ofus.G1495 [Owenia fusiformis]
XLOC-038701	0	1.60025	0.311	0.026	0	11	[Uniprot/Swissprot]|e-value:7e-40|sp|P46692|HMD1_CHICK|Homeobox protein CHOX-CAD OS=Gallus gallus OX=9031 GN=CHOX-CAD1 PE=2 SV=1||[RefSeqProtSlim]|e-value:9e-103|ACH87546.1|ParaHox, partial [Platynereis dumerilii]
XLOC-060177	0	1.58962	0.36	0.039	0	11	[Uniprot/Swissprot]|e-value:7e-05|sp|Q6PE13|PRRT3_MOUSE|Proline-rich transmembrane protein 3 OS=Mus musculus OX=10090 GN=Prrt3 PE=1 SV=1||[RefSeqProtSlim]|e-value:6e-90|CAC9445584.1|Ofus.G01102 [Owenia fusiformis]
XLOC-019730	0	1.57414	0.46	0.091	0	11	[Uniprot/Swissprot]|e-value:1e-134|sp|A5A6K7|CBPE_PANTR|Carboxypeptidase E OS=Pan troglodytes OX=9598 GN=CPE PE=2 SV=1||[RefSeqProtSlim]|e-value:4e-147|CAC9648148.1|Ofus.G10588, partial [Owenia fusiformis]
XLOC-004986	0	1.57156	0.335	0.037	0	11	[Uniprot/Swissprot]|e-value:9e-171|sp|O77633|ADA10_PIG|Disintegrin and metalloproteinase domain-containing protein 10 OS=Sus scrofa OX=9823 GN=ADAM10 PE=2 SV=2||[RefSeqProtSlim]|e-value:0,0|CAC9666233.1|Ofus.G141473 [Owenia fusiformis]
XLOC-000434	0	1.56143	0.34	0.031	0	11	[Uniprot/Swissprot]|e-value:9e-70|sp|Q9W1L5|PAL2_DROME|Peptidyl-alpha-hydroxyglycine alpha-amidating lyase 2 OS=Drosophila melanogaster OX=7227 GN=Pal2 PE=1 SV=2||[RefSeqProtSlim]|e-value:3e-84|CAD5111618.1|DgyrCDS913 [Dimorphilus gyrociliatus]
XLOC-051480	0	1.52521	0.549	0.078	0	11	[Uniprot/Swissprot]|e-value:3e-57|sp|P27165|CALM_PHYIN|Calmodulin OS=Phytophthora infestans OX=4787 GN=CMD1 PE=3 SV=2||[RefSeqProtSlim]|e-value:3e-56|ASQ43262.1|putative phototransduction, partial [Acromegalomma interruptum]
XLOC-027537	0	1.51435	0.25	0.02	0	11	[Uniprot/Swissprot]|e-value:1e-161|sp|Q9MYW0|TRPC6_BOVIN|Short transient receptor potential channel 6 OS=Bos taurus OX=9913 GN=TRPC6 PE=2 SV=2||[RefSeqProtSlim]|e-value:0,0|CAD5123582.1|DgyrCDS11916 [Dimorphilus gyrociliatus]
XLOC-046507	0	1.50475	0.623	0.186	0	11	[Uniprot/Swissprot]|e-value:5e-69|sp|Q06BR2|A4_DORPE|Amyloid-beta precursor-like protein OS=Doryteuthis pealeii OX=1051067 PE=1 SV=2||[RefSeqProtSlim]|e-value:2e-118|VDI54219.1|amyloid beta A4 protein [Mytilus galloprovincialis]
XLOC-001143	0	1.50121	0.34	0.045	0	11	[Uniprot/Swissprot]|e-value:0,0|sp|Q7KVW5|KCNN_DROME|Small conductance calcium-activated potassium channel protein OS=Drosophila melanogaster OX=7227 GN=SK PE=2 SV=2||[RefSeqProtSlim]|e-value:0,0|OWF46248.1|Small conductance calcium-activated potassium channel protein [Mizuhopecten yessoensis]
XLOC-000875	0	1.49718	0.573	0.143	0	11	[Uniprot/Swissprot]|e-value:0,0|sp|P41823|SY65_APLCA|Synaptotagmin-1 OS=Aplysia californica OX=6500 GN=SYT1 PE=1 SV=2||[RefSeqProtSlim]|e-value:0,0|QNN94696.1|synaptotagmin-1 [Malacoceros fuliginosus]
XLOC-066117	0	1.49014	0.379	0.095	0	11	[Uniprot/Swissprot]|no similarity||[RefSeqProtSlim]|no similarity
XLOC-000173	0	1.48907	0.403	0.082	0	11	[Uniprot/Swissprot]|e-value:1e-111|sp|Q71M42|PC11X_PANTR|Protocadherin-11 X-linked OS=Pan troglodytes OX=9598 GN=PCDH11X PE=3 SV=1||[RefSeqProtSlim]|e-value:0,0|AUG84419.1|Pcd11x [Platynereis dumerilii]
XLOC-002835	0	1.47655	0.355	0.065	0	11	[Uniprot/Swissprot]|e-value:6e-27|sp|O96790|DPGN_DIPMA|Serine protease inhibitor dipetalogastin (Fragment) OS=Dipetalogaster maximus OX=72496 PE=1 SV=2||[RefSeqProtSlim]|e-value:7e-28|CAC9668132.1|Ofus.G16247 [Owenia fusiformis]
XLOC-058223	0	1.47286	0.278	0.009	0	11	[Uniprot/Swissprot]|e-value:5e-45|sp|P42587|HNK2_XENLA|Homeobox protein XENK-2 OS=Xenopus laevis OX=8355 PE=2 SV=1||[RefSeqProtSlim]|e-value:2e-60|CAC9638331.1|Ofus.G092200 [Owenia fusiformis]
XLOC-040345	0	1.45436	0.509	0.196	0	11	[Uniprot/Swissprot]|e-value:0,0|sp|P18700|TBB_STRPU|Tubulin beta chain (Fragment) OS=Strongylocentrotus purpuratus OX=7668 PE=2 SV=1||[RefSeqProtSlim]|e-value:0,0|XP_021372086.1|tubulin beta chain-like [Mizuhopecten yessoensis]
XLOC-039806	0	1.45334	0.706	0.331	0	11	[Uniprot/Swissprot]|e-value:0,0|sp|P18700|TBB_STRPU|Tubulin beta chain (Fragment) OS=Strongylocentrotus purpuratus OX=7668 PE=2 SV=1||[RefSeqProtSlim]|e-value:0,0|XP_011448542.1|tubulin beta chain [Crassostrea gigas]
XLOC-058204	0	1.38096	0.585	0.251	0	11	[Uniprot/Swissprot]|no similarity||[RefSeqProtSlim]|no similarity
XLOC-002012	0	1.37402	0.271	0.029	0	11	[Uniprot/Swissprot]|e-value:0,029|sp|Q9SYH3|SPL2P_ARATH|E3 ubiquitin-protein ligase SPL2 OS=Arabidopsis thaliana OX=3702 GN=SPL2 PE=2 SV=1||[RefSeqProtSlim]|e-value:1e-43|XP_019635055.1|PREDICTED: mitochondrial ubiquitin ligase activator of NFKB 1-like [Branchiostoma belcheri]
XLOC-045939	0	1.36417	0.641	0.259	0	11	[Uniprot/Swissprot]|no similarity||[RefSeqProtSlim]|no similarity
XLOC-000454	0	1.36363	0.318	0.028	0	11	[Uniprot/Swissprot]|e-value:9e-108|sp|Q9H2B2|SYT4_HUMAN|Synaptotagmin-4 OS=Homo sapiens OX=9606 GN=SYT4 PE=1 SV=1||[RefSeqProtSlim]|e-value:7e-174|XP_011450398.3|synaptotagmin-4 [Crassostrea gigas]
XLOC-052092	0	1.34617	0.419	0.07	0	11	[Uniprot/Swissprot]|e-value:8e-20|sp|P08570|RLA1_DROME|60S acidic ribosomal protein P1 OS=Drosophila melanogaster OX=7227 GN=RpLP1 PE=1 SV=2||[RefSeqProtSlim]|e-value:2e-19|XP_001602423.1|60S acidic ribosomal protein P1 [Nasonia vitripennis]
XLOC-051427	0	1.33649	0.407	0.079	0	11	[Uniprot/Swissprot]|e-value:3e-28|sp|Q9I8X3|FGFR3_DANRE|Fibroblast growth factor receptor 3 OS=Danio rerio OX=7955 GN=fgfr3 PE=2 SV=1||[RefSeqProtSlim]|e-value:4e-28|XP_035673326.1|fibroblast growth factor receptor 2-like isoform X3 [Branchiostoma floridae]
[truncated: 3,049 more rows]

## Sheet: subc_7_meso
XLOC	p_val	avg_log2FC	pct.1	pct.2	p_val_adj	hits
XLOC-044456	0	3.04595	0.58	0.023	0	[Uniprot/Swissprot]|no similarity||[RefSeqProtSlim]|no similarity
[truncated: 1,162 more rows]

## Sheet: subcl_12_ecto
XLOC	p_val	avg_log2FC	pct.1	pct.2	p_val_adj	hits
[truncated: 876 more rows]
