# Supplementary material for: Molecular profiles, sources and lineage restrictions of stem cells in an annelid regeneration model
Source: Nat Commun. 2024 Nov 18;15:9882. doi: 10.1038/s41467-024-54041-3 (PMC11574210; doi:10.1038/s41467-024-54041-3)
Supplement: Supplementary file 7 — Supplementary Data 4 [file 41467_2024_54041_MOESM7_ESM.xlsx]

## Sheet: GO_BP.high
cluster	ID	Title	cerno	N1	AUC	cES	P.Value	adj.P.Val
0	GO:0006412	translation	1112.92182839952	141	0.914059	3.94653	4.89047e-99	6.0637e-95
0	GO:0002181	cytoplasmic translation	861.580037250817	80	0.990439	5.38488	1.4234e-96	8.82435e-93
0	GO:0042274	ribosomal small subunit biogenesis	414.126283560444	65	0.876881	3.18559	2.29102e-31	9.46877e-28
0	GO:0006364	rRNA processing	500.894990348108	97	0.837934	2.58193	5.25646e-29	1.62937e-25
0	GO:0042776	proton motive force-driven mitochondrial ATP synthesis	317.728234377709	50	0.939195	3.17728	1.70139e-24	4.21912e-21
0	GO:0032543	mitochondrial translation	398.242791128034	87	0.858538	2.28875	1.27428e-19	2.63331e-16
0	GO:0006457	protein folding	438.275423442332	103	0.78175	2.12755	7.39303e-19	1.30952e-15
0	GO:0000398	mRNA splicing, via spliceosome	552.821677145518	147	0.749086	1.88035	4.7418e-18	7.3492e-15
0	GO:0009060	aerobic respiration	269.287954947369	49	0.87074	2.74784	6.61761e-18	9.11686e-15
0	GO:0006413	translational initiation	256.099119630171	45	0.885662	2.84555	7.39702e-18	9.17157e-15
0	GO:0032981	mitochondrial respiratory chain complex I assembly	246.02800110355	49	0.880488	2.51049	1.02537e-14	1.12693e-11
0	GO:0006120	mitochondrial electron transport, NADH to ubiquinone	198.393346326203	34	0.924693	2.91755	1.09066e-14	1.12693e-11
0	GO:0042273	ribosomal large subunit biogenesis	179.050942712313	31	0.886351	2.88792	2.67961e-13	2.55573e-10
0	GO:0045333	cellular respiration	160.741549002225	27	0.836273	2.9767	1.54336e-12	1.36686e-09
0	GO:0015986	proton motive force-driven ATP synthesis	119.191913874465	17	0.913104	3.50564	2.15273e-11	1.73426e-08
0	GO:0000027	ribosomal large subunit assembly	122.60746694505	18	0.872572	3.40576	2.23794e-11	1.73426e-08
0	GO:0010498	proteasomal protein catabolic process	141.737502081156	25	0.770008	2.83475	1.03616e-10	7.55725e-08
0	GO:0000028	ribosomal small subunit assembly	92.2778068098166	11	0.918953	4.19445	1.39967e-10	9.64143e-08
0	GO:0006123	mitochondrial electron transport, cytochrome c to oxygen	85.1759901847204	11	0.925312	3.87164	2.23781e-09	1.46035e-06
0	GO:1902600	proton transmembrane transport	300.623976478921	85	0.629019	1.76838	2.60069e-09	1.6123e-06
0	GO:0043161	proteasome-mediated ubiquitin-dependent protein catabolic process	462.29323857048	149	0.607196	1.55132	3.14355e-09	1.85604e-06
0	GO:0001732	formation of cytoplasmic translation initiation complex	97.4795298079122	15	0.949983	3.24932	4.62328e-09	2.60564e-06
0	GO:0061077	chaperone-mediated protein folding	156.09258152181	34	0.77592	2.29548	7.01491e-09	3.78165e-06
0	GO:0008380	RNA splicing	399.931525979296	127	0.667683	1.57453	1.33014e-08	6.87184e-06
0	GO:1904874	positive regulation of telomerase RNA localization to Cajal body	92.9947230550691	15	0.90846	3.09982	2.29264e-08	1.13706e-05
0	GO:0000387	spliceosomal snRNP assembly	118.164703440607	23	0.837163	2.5688	2.87126e-08	1.36926e-05
0	GO:0030490	maturation of SSU-rRNA	101.991581421786	18	0.83147	2.8331	3.16282e-08	1.45244e-05
0	GO:0050821	protein stabilization	438.562810476483	147	0.620406	1.49171	8.88561e-08	3.93474e-05
0	GO:0006122	mitochondrial electron transport, ubiquinol to cytochrome c	70.0314225310801	10	0.892045	3.50157	1.79998e-07	7.69584e-05
0	GO:0036261	7-methylguanosine cap hypermethylation	58.4721490695032	7	0.953305	4.17658	2.17027e-07	8.96972e-05
0	GO:0000413	protein peptidyl-prolyl isomerization	80.4532376858006	14	0.848437	2.87333	5.71285e-07	0.000228496
0	GO:0006417	regulation of translation	184.260962301433	50	0.664984	1.84261	6.01392e-07	0.000233021
0	GO:0000470	maturation of LSU-rRNA	66.3362511999474	10	0.882075	3.31681	7.13607e-07	0.000268122
0	GO:1903241	U2-type prespliceosome assembly	101.302562787726	22	0.77487	2.30233	2.05944e-06	0.00073829
0	GO:0006888	endoplasmic reticulum to Golgi vesicle-mediated transport	261.176794375656	82	0.70542	1.59254	2.08405e-06	0.00073829
0	GO:0000462	maturation of SSU-rRNA from tricistronic rRNA transcript (SSU-rRNA, 5.8S rRNA, LSU-rRNA)	100.664523353249	22	0.808708	2.28783	2.49138e-06	0.000858072
0	GO:1901798	positive regulation of signal transduction by p53 class mediator	55.449921097273	8	0.751226	3.46562	2.99895e-06	0.00100497
0	GO:0017148	negative regulation of translation	179.617460407251	51	0.684969	1.76096	3.31519e-06	0.00108171
0	GO:1904667	negative regulation of ubiquitin protein ligase activity	54.5431296256272	8	0.845136	3.40895	4.22602e-06	0.00131497
0	GO:1904851	positive regulation of establishment of protein localization to telomere	61.4176022830526	10	0.913436	3.07088	4.2877e-06	0.00131497
0	GO:1904871	positive regulation of protein localization to Cajal body	64.7270800201522	11	0.896002	2.94214	4.34825e-06	0.00131497
0	GO:0006119	oxidative phosphorylation	61.0305042193522	10	0.872753	3.05153	4.92707e-06	0.00145454
0	GO:0000463	maturation of LSU-rRNA from tricistronic rRNA transcript (SSU-rRNA, 5.8S rRNA, LSU-rRNA)	70.4604322506125	13	0.889315	2.71002	5.68433e-06	0.00163907
0	GO:0061844	antimicrobial humoral immune response mediated by antimicrobial peptide	65.916020990175	12	0.667345	2.7465	8.92445e-06	0.00246546
0	GO:0006446	regulation of translational initiation	99.2048248662735	23	0.789585	2.15663	8.94796e-06	0.00246546
0	GO:0045727	positive regulation of translation	161.083260214976	46	0.68921	1.75091	1.13748e-05	0.00306599
0	GO:1902255	positive regulation of intrinsic apoptotic signaling pathway by p53 class mediator	36.656875317779	4	0.927882	4.58211	1.33074e-05	0.0035106
0	GO:0006414	translational elongation	73.6117087045958	15	0.75618	2.45372	1.56849e-05	0.0040516
0	GO:0019941	modification-dependent protein catabolic process	35.8266209760819	4	0.893192	4.47833	1.8891e-05	0.00478018
0	GO:0021762	substantia nigra development	93.312554006113	22	0.711508	2.12074	2.10768e-05	0.00522662
0	GO:0016226	iron-sulfur cluster assembly	112.049272736727	29	0.800245	1.93188	2.67057e-05	0.00649264
0	GO:0006397	mRNA processing	350.339207114676	125	0.653294	1.40136	2.83307e-05	0.00675523
0	GO:2000059	negative regulation of ubiquitin-dependent protein catabolic process	68.3458474628508	14	0.695718	2.44092	3.15823e-05	0.00732102
0	GO:0071816	tail-anchored membrane protein insertion into ER membrane	68.3158748096163	14	0.867229	2.43985	3.18844e-05	0.00732102
0	GO:0006260	DNA replication	224.005753335769	73	0.705088	1.53429	3.51045e-05	0.00791382
0	GO:1905907	negative regulation of amyloid fibril formation	44.3384044462971	7	0.872082	3.16703	5.2205e-05	0.0115587
0	GO:0007004	telomere maintenance via telomerase	69.0910859640311	15	0.782313	2.30304	6.41843e-05	0.0139618
0	GO:0051131	chaperone-mediated protein complex assembly	62.1899432328393	13	0.768323	2.39192	8.45495e-05	0.0180747
0	GO:0006626	protein targeting to mitochondrion	75.7705733292705	18	0.79096	2.10474	0.000118512	0.0249056
0	GO:0075522	IRES-dependent viral translational initiation	51.7407348243723	10	0.885051	2.58704	0.0001242	0.0256659
0	GO:0044571	[2Fe-2S] cluster assembly	51.5491864166068	10	0.887963	2.57746	0.000132422	0.0269164
0	GO:0030150	protein import into mitochondrial matrix	57.4551773103195	12	0.905894	2.39397	0.000144766	0.0286084
0	GO:0034101	erythrocyte homeostasis	38.1456968585972	6	0.839247	3.17881	0.000145361	0.0286084
0	GO:0006401	RNA catabolic process	86.0576673898395	22	0.791917	1.95586	0.000154251	0.0295404
0	GO:0033119	negative regulation of RNA splicing	30.7623787498399	4	0.900522	3.8453	0.000154861	0.0295404
0	GO:2000435	negative regulation of protein neddylation	30.43284884928	4	0.893714	3.80411	0.000177187	0.0332871
0	GO:0006396	RNA processing	153.034909655941	48	0.703855	1.59411	0.000193543	0.0358171
0	GO:0001824	blastocyst development	56.3756266227196	12	0.756309	2.34898	0.000203669	0.0371367
0	GO:0018279	protein N-linked glycosylation via asparagine	76.4387270267417	19	0.729858	2.01155	0.000217116	0.0387113
0	GO:0006367	transcription initiation at RNA polymerase II promoter	119.330007079428	35	0.730602	1.70471	0.000218549	0.0387113
1	GO:0006412	translation	1130.60814323488	141	0.921618	4.00925	6.38551e-102	7.91739e-98
1	GO:0002181	cytoplasmic translation	862.315604260242	80	0.990441	5.38947	1.05389e-96	6.5336e-93
1	GO:0042274	ribosomal small subunit biogenesis	423.811353406369	65	0.880936	3.26009	7.85517e-33	3.24654e-29
1	GO:0006364	rRNA processing	518.521536995684	97	0.849549	2.67279	2.11916e-31	6.56887e-28
1	GO:0042776	proton motive force-driven mitochondrial ATP synthesis	340.736778355587	50	0.952423	3.40737	5.126e-28	1.27115e-24
1	GO:0000398	mRNA splicing, via spliceosome	603.752342119736	147	0.799604	2.05358	1.46665e-23	3.03083e-20
1	GO:0032543	mitochondrial translation	427.659022442781	87	0.884604	2.45781	2.27904e-23	4.03684e-20
1	GO:0009060	aerobic respiration	281.449130140219	49	0.877878	2.87193	1.23247e-19	1.91018e-16
1	GO:0006413	translational initiation	265.538669050933	45	0.900647	2.95043	3.18571e-19	4.38885e-16
1	GO:0006457	protein folding	433.349473348858	103	0.777289	2.10364	2.76672e-18	3.43046e-15
1	GO:0032981	mitochondrial respiratory chain complex I assembly	264.314480862118	49	0.901562	2.69709	3.28447e-17	3.7022e-14
1	GO:0006120	mitochondrial electron transport, NADH to ubiquinone	209.485255979358	34	0.935005	3.08067	2.49988e-16	2.583e-13
1	GO:0042273	ribosomal large subunit biogenesis	178.318113820771	31	0.87738	2.8761	3.42474e-13	3.26641e-10
1	GO:0045333	cellular respiration	164.600189787374	27	0.849954	3.04815	4.10983e-13	3.63984e-10
1	GO:0008380	RNA splicing	449.25078375863	127	0.728348	1.7687	5.09584e-13	4.21222e-10
1	GO:0015986	proton motive force-driven ATP synthesis	128.496696332627	17	0.919465	3.77931	6.66843e-13	5.16761e-10
1	GO:0000027	ribosomal large subunit assembly	124.721959290011	18	0.89236	3.4645	1.03341e-11	7.53724e-09
1	GO:0000028	ribosomal small subunit assembly	94.3866206983282	11	0.930124	4.2903	6.07751e-11	4.18639e-08
1	GO:0010498	proteasomal protein catabolic process	142.53532821478	25	0.781807	2.85071	7.93441e-11	5.17783e-08
1	GO:0006123	mitochondrial electron transport, cytochrome c to oxygen	89.0571008159896	11	0.956728	4.04805	4.95669e-10	3.0729e-07
1	GO:0043161	proteasome-mediated ubiquitin-dependent protein catabolic process	467.594540690302	149	0.616988	1.56911	1.1775e-09	6.95227e-07
1	GO:0001732	formation of cytoplasmic translation initiation complex	100.161072588155	15	0.954356	3.3387	1.75114e-09	9.86929e-07
1	GO:0061077	chaperone-mediated protein folding	157.81250181897	34	0.783495	2.32077	4.23033e-09	2.28052e-06
1	GO:1904874	positive regulation of telomerase RNA localization to Cajal body	97.1525415452509	15	0.927129	3.23842	5.20083e-09	2.68688e-06
1	GO:1902600	proton transmembrane transport	296.133015948712	85	0.595076	1.74196	7.06483e-09	3.4376e-06
1	GO:0000387	spliceosomal snRNP assembly	122.462570900105	23	0.856012	2.66223	7.20846e-09	3.4376e-06
1	GO:0006397	mRNA processing	396.936307525662	125	0.711949	1.58775	9.09671e-09	4.17741e-06
1	GO:0030490	maturation of SSU-rRNA	102.542616754153	18	0.840461	2.84841	2.62496e-08	1.16239e-05
1	GO:0006417	regulation of translation	194.502333696081	50	0.702451	1.94502	4.82042e-08	2.06098e-05
1	GO:0050821	protein stabilization	440.903962124292	147	0.621901	1.49967	5.938e-08	2.45418e-05
1	GO:0006122	mitochondrial electron transport, ubiquinol to cytochrome c	70.9904425833635	10	0.894457	3.54952	1.2541e-07	5.01601e-05
1	GO:0000413	protein peptidyl-prolyl isomerization	83.9174867606403	14	0.858008	2.99705	1.71748e-07	6.65468e-05
1	GO:0036261	7-methylguanosine cap hypermethylation	58.8067514024092	7	0.957972	4.20048	1.89734e-07	7.12882e-05
1	GO:1903241	U2-type prespliceosome assembly	108.198277194266	22	0.820054	2.45905	2.50906e-07	9.14996e-05
1	GO:0045727	positive regulation of translation	173.325666238485	46	0.725235	1.88397	6.24267e-07	0.000221151
1	GO:0000470	maturation of LSU-rRNA	66.6095283296233	10	0.887285	3.33048	6.4504e-07	0.000222163
1	GO:0000462	maturation of SSU-rRNA from tricistronic rRNA transcript (SSU-rRNA, 5.8S rRNA, LSU-rRNA)	104.984570274744	22	0.817493	2.38601	6.76311e-07	0.000226637
1	GO:0017148	negative regulation of translation	185.835153925056	51	0.686939	1.82191	7.81686e-07	0.000255056
1	GO:0006260	DNA replication	242.135986492477	73	0.720406	1.65847	9.82771e-07	0.000312445
1	GO:1904851	positive regulation of establishment of protein localization to telomere	64.6975791614638	10	0.928041	3.23488	1.30389e-06	0.000404173
1	GO:1904871	positive regulation of protein localization to Cajal body	67.389137737483	11	0.902342	3.06314	1.69229e-06	0.000511773
1	GO:0006414	translational elongation	80.0633647648428	15	0.775726	2.66878	1.9346e-06	0.000571122
1	GO:1904667	negative regulation of ubiquitin protein ligase activity	56.535063044234	8	0.864615	3.53344	1.98491e-06	0.000572346
1	GO:1901798	positive regulation of signal transduction by p53 class mediator	56.4038205599154	8	0.786726	3.52524	2.08676e-06	0.000588039
1	GO:0006446	regulation of translational initiation	103.932559587124	23	0.813111	2.2594	2.26995e-06	0.000625446
1	GO:0006119	oxidative phosphorylation	62.7752975500207	10	0.878244	3.13876	2.62663e-06	0.000707992
1	GO:0000463	maturation of LSU-rRNA from tricistronic rRNA transcript (SSU-rRNA, 5.8S rRNA, LSU-rRNA)	72.5214399985536	13	0.897709	2.78929	2.82958e-06	0.000746468
1	GO:1902255	positive regulation of intrinsic apoptotic signaling pathway by p53 class mediator	38.8122490364187	4	0.944288	4.85153	5.3257e-06	0.00137569
1	GO:0006396	RNA processing	168.088336065798	48	0.735178	1.75092	7.61844e-06	0.00192778
1	GO:0061844	antimicrobial humoral immune response mediated by antimicrobial peptide	65.9161478121115	12	0.649177	2.74651	8.92407e-06	0.00221299
1	GO:0007004	telomere maintenance via telomerase	74.6999770158399	15	0.835945	2.49	1.10908e-05	0.00269638
1	GO:0006281	DNA repair	482.255950363154	180	0.653915	1.3396	1.67984e-05	0.00400544
1	GO:0006338	chromatin remodeling	539.157926012549	205	0.632328	1.31502	1.80504e-05	0.00422277
1	GO:2000059	negative regulation of ubiquitin-dependent protein catabolic process	69.7866185301562	14	0.70564	2.49238	1.99317e-05	0.00457653
1	GO:0016226	iron-sulfur cluster assembly	112.521289748373	29	0.799589	1.94002	2.36382e-05	0.00531835
1	GO:0019941	modification-dependent protein catabolic process	35.2554384338874	4	0.884377	4.40693	2.40203e-05	0.00531835
1	GO:0006367	transcription initiation at RNA polymerase II promoter	126.387322291642	35	0.765157	1.80553	4.25028e-05	0.00913015
1	GO:0051131	chaperone-mediated protein complex assembly	64.3326710137952	13	0.791112	2.47433	4.2709e-05	0.00913015
1	GO:0006334	nucleosome assembly	138.742351307913	40	0.700518	1.73428	5.14858e-05	0.0108199
1	GO:0021762	substantia nigra development	89.7331879531853	22	0.690456	2.03939	5.71533e-05	0.0118107
1	GO:0030150	protein import into mitochondrial matrix	60.1883263383811	12	0.914117	2.50785	6.0081e-05	0.0122122
1	GO:0075522	IRES-dependent viral translational initiation	53.8373437136469	10	0.892233	2.69187	6.11485e-05	0.0122287
1	GO:0006626	protein targeting to mitochondrion	77.8514890734032	18	0.818497	2.16254	6.51312e-05	0.0128184
1	GO:1905907	negative regulation of amyloid fibril formation	43.6374225778557	7	0.886349	3.11696	6.77095e-05	0.0131177
1	GO:0006401	RNA catabolic process	88.8496887217835	22	0.802531	2.01931	7.27765e-05	0.0138824
1	GO:0044571	[2Fe-2S] cluster assembly	52.6378147870356	10	0.887368	2.63189	9.18588e-05	0.016934
1	GO:0007339	binding of sperm to zona pellucida	64.8971095417756	14	0.736539	2.31775	9.3021e-05	0.016934
1	GO:0000245	spliceosomal complex assembly	79.4615474980603	19	0.775956	2.09109	9.35343e-05	0.016934
1	GO:2000435	negative regulation of protein neddylation	31.9716371059681	4	0.913511	3.99645	9.42374e-05	0.016934
1	GO:0006099	tricarboxylic acid cycle	101.156658003663	27	0.754549	1.87327	0.000106903	0.0189356
1	GO:0000375	RNA splicing, via transesterification reactions	87.1452803343783	22	0.818975	1.98057	0.000115383	0.0201498
1	GO:0006888	endoplasmic reticulum to Golgi vesicle-mediated transport	238.534200933217	82	0.684725	1.45448	0.000129139	0.0222388
1	GO:0045040	protein insertion into mitochondrial outer membrane	51.5532150652191	10	0.876344	2.57766	0.000132244	0.0224615
1	GO:0071816	tail-anchored membrane protein insertion into ER membrane	63.6670062365963	14	0.85166	2.27382	0.000135686	0.0227348
1	GO:0033617	mitochondrial cytochrome c oxidase assembly	72.1379382837087	17	0.866117	2.1217	0.000147546	0.0243923
1	GO:0034101	erythrocyte homeostasis	37.7566192615242	6	0.804567	3.14638	0.000168279	0.0272271
1	GO:0007059	chromosome segregation	181.066485403189	59	0.723882	1.53446	0.000169763	0.0272271
1	GO:0006406	mRNA export from nucleus	140.989666493603	43	0.730595	1.63941	0.000171281	0.0272271
1	GO:0045454	cell redox homeostasis	104.250676930674	29	0.703593	1.79743	0.000187221	0.0293842
1	GO:0045116	protein neddylation	75.3119543594905	19	0.758571	1.98189	0.000295302	0.0457681
1	GO:0045039	protein insertion into mitochondrial inner membrane	49.0478689029745	10	0.867293	2.45239	0.000302682	0.0463328
10	GO:0002181	cytoplasmic translation	864.435009290384	80	0.989272	5.40272	4.43157e-97	5.49471e-93
10	GO:0006412	translation	1090.51313470122	141	0.891566	3.86707	2.09701e-95	1.30004e-91
10	GO:0042274	ribosomal small subunit biogenesis	390.041520302551	65	0.834879	3.00032	8.63927e-28	3.57061e-24
10	GO:0006364	rRNA processing	447.029905658679	97	0.769691	2.30428	5.09338e-22	1.57882e-18
10	GO:0042776	proton motive force-driven mitochondrial ATP synthesis	267.283168068851	50	0.893804	2.67283	3.48925e-17	8.65265e-14
10	GO:0006413	translational initiation	248.878465547324	45	0.849728	2.76532	7.88683e-17	1.62981e-13
10	GO:0006457	protein folding	419.095420198904	103	0.731877	2.03444	1.17089e-16	2.07398e-13
10	GO:0000398	mRNA splicing, via spliceosome	522.953380589671	147	0.719864	1.77875	4.65238e-15	7.21061e-12
10	GO:0032543	mitochondrial translation	347.484341871766	87	0.80711	1.99704	1.21438e-13	1.67301e-10
10	GO:0009060	aerobic respiration	220.684620134602	49	0.796539	2.25188	1.90351e-11	2.36016e-08
10	GO:0042273	ribosomal large subunit biogenesis	162.429702001583	31	0.814325	2.61983	6.16334e-11	6.94721e-08
10	GO:0010498	proteasomal protein catabolic process	142.991727584177	25	0.764638	2.85983	6.80875e-11	7.03514e-08
10	GO:0000027	ribosomal large subunit assembly	118.615675750681	18	0.855542	3.29488	9.49729e-11	9.05822e-08
10	GO:0000028	ribosomal small subunit assembly	92.6886919779546	11	0.912223	4.21312	1.19015e-10	1.05405e-07
10	GO:0006120	mitochondrial electron transport, NADH to ubiquinone	167.979308810263	34	0.88178	2.47028	1.97744e-10	1.63455e-07
10	GO:0061077	chaperone-mediated protein folding	163.726192132195	34	0.792948	2.40774	7.22836e-10	5.60153e-07
10	GO:0043161	proteasome-mediated ubiquitin-dependent protein catabolic process	468.691477599235	149	0.59582	1.57279	9.5878e-10	6.99289e-07
10	GO:0045333	cellular respiration	140.489999466096	27	0.835832	2.60167	1.2438e-09	8.56769e-07
10	GO:0001732	formation of cytoplasmic translation initiation complex	100.466460979598	15	0.957085	3.34888	1.5669e-09	1.02252e-06
10	GO:0032981	mitochondrial respiratory chain complex I assembly	203.999290086804	49	0.808364	2.08163	1.95207e-09	1.21019e-06
10	GO:0015986	proton motive force-driven ATP synthesis	101.547264487038	17	0.884449	2.98668	1.19668e-08	7.06557e-06
10	GO:0008380	RNA splicing	397.107749116286	127	0.672213	1.56342	2.26093e-08	1.27424e-05
10	GO:1904874	positive regulation of telomerase RNA localization to Cajal body	88.9340534835821	15	0.875399	2.96447	9.51873e-08	5.13142e-05
10	GO:0050821	protein stabilization	434.462620524174	147	0.60891	1.47776	1.78277e-07	9.21025e-05
10	GO:0006888	endoplasmic reticulum to Golgi vesicle-mediated transport	272.98105726939	82	0.70366	1.66452	1.92069e-07	9.52584e-05
10	GO:1902600	proton transmembrane transport	280.354811109997	85	0.630439	1.64915	2.03637e-07	9.71114e-05
10	GO:0000413	protein peptidyl-prolyl isomerization	82.8206488186808	14	0.826766	2.95788	2.51856e-07	0.000113243
10	GO:0006123	mitochondrial electron transport, cytochrome c to oxygen	72.6056514792161	11	0.916959	3.30026	2.55731e-07	0.000113243
10	GO:0030490	maturation of SSU-rRNA	91.6317896773481	18	0.768026	2.54533	9.59414e-07	0.000410199
10	GO:0036261	7-methylguanosine cap hypermethylation	53.6592364401639	7	0.942079	3.8328	1.46886e-06	0.000607078
10	GO:0000387	spliceosomal snRNP assembly	104.694239192774	23	0.769405	2.27596	1.81256e-06	0.000724964
10	GO:0000470	maturation of LSU-rRNA	63.4835311970894	10	0.899134	3.17418	2.03103e-06	0.000786959
10	GO:0006417	regulation of translation	176.862231841265	50	0.651146	1.76862	3.41141e-06	0.00125587
10	GO:1904851	positive regulation of establishment of protein localization to telomere	62.0261808047329	10	0.907621	3.10131	3.44379e-06	0.00125587
10	GO:1901798	positive regulation of signal transduction by p53 class mediator	54.389657877234	8	0.780829	3.39935	4.47784e-06	0.00155463
10	GO:1904871	positive regulation of protein localization to Cajal body	64.5958032391644	11	0.8869	2.93617	4.55362e-06	0.00155463
10	GO:1902255	positive regulation of intrinsic apoptotic signaling pathway by p53 class mediator	39.1353338497287	4	0.959025	4.89192	4.63919e-06	0.00155463
10	GO:0006414	translational elongation	76.5716774083176	15	0.736536	2.55239	6.07245e-06	0.00198138
10	GO:0006122	mitochondrial electron transport, ubiquinol to cytochrome c	60.3404147294042	10	0.880927	3.01702	6.30735e-06	0.00200525
10	GO:0019941	modification-dependent protein catabolic process	37.8746006725641	4	0.973944	4.73433	7.94067e-06	0.00246141
10	GO:0071816	tail-anchored membrane protein insertion into ER membrane	72.1735487135892	14	0.853801	2.57763	9.19635e-06	0.00278111
10	GO:1904667	negative regulation of ubiquitin protein ligase activity	52.2811435398522	8	0.753744	3.26757	9.86627e-06	0.00291266
10	GO:2000059	negative regulation of ubiquitin-dependent protein catabolic process	71.806706310445	14	0.686341	2.56453	1.03661e-05	0.00298907
10	GO:0000462	maturation of SSU-rRNA from tricistronic rRNA transcript (SSU-rRNA, 5.8S rRNA, LSU-rRNA)	94.8480800623639	22	0.779483	2.15564	1.3619e-05	0.00383778
10	GO:0006397	mRNA processing	352.719993395189	125	0.650727	1.41088	1.96647e-05	0.00541828
10	GO:0000463	maturation of LSU-rRNA from tricistronic rRNA transcript (SSU-rRNA, 5.8S rRNA, LSU-rRNA)	66.141840626938	13	0.853448	2.54392	2.37707e-05	0.00640722
10	GO:1903241	U2-type prespliceosome assembly	92.5000477002905	22	0.741398	2.10227	2.65005e-05	0.00699104
10	GO:0033119	negative regulation of RNA splicing	34.5615220775616	4	0.953938	4.32019	3.21303e-05	0.00829965
10	GO:0061844	antimicrobial humoral immune response mediated by antimicrobial peptide	61.9948982249108	12	0.619079	2.58312	3.32205e-05	0.00840613
10	GO:0021762	substantia nigra development	91.5327473234312	22	0.719467	2.08029	3.47386e-05	0.00861447
10	GO:0006446	regulation of translational initiation	93.5533870281422	23	0.742789	2.03377	4.34032e-05	0.0105521
10	GO:0045727	positive regulation of translation	154.401836932383	46	0.645734	1.67828	5.0197e-05	0.0119691
10	GO:0018279	protein N-linked glycosylation via asparagine	81.0478719894878	19	0.794132	2.13284	5.95569e-05	0.0138454
10	GO:0045050	protein insertion into ER membrane by stop-transfer membrane-anchor sequence	53.878362352874	10	0.899718	2.69392	6.02991e-05	0.0138454
10	GO:0008284	positive regulation of cell population proliferation	503.494117371208	194	0.584275	1.29767	6.74424e-05	0.015204
10	GO:0090324	negative regulation of oxidative phosphorylation	28.2643295731853	3	0.761736	4.71072	8.37806e-05	0.0183885
10	GO:1905907	negative regulation of amyloid fibril formation	43.0362446530132	7	0.87399	3.07402	8.45348e-05	0.0183885
10	GO:1901800	positive regulation of proteasomal protein catabolic process	59.0177493758395	12	0.821064	2.45907	8.77879e-05	0.0187669
10	GO:0051131	chaperone-mediated protein complex assembly	61.6931884766256	13	0.791739	2.37281	9.88769e-05	0.0205245
10	GO:0008637	apoptotic mitochondrial changes	55.5411208138499	11	0.754399	2.5246	9.94581e-05	0.0205245
10	GO:0075522	IRES-dependent viral translational initiation	52.2734406801415	10	0.863357	2.61367	0.000103861	0.0205245
10	GO:0010849	regulation of proton-transporting ATPase activity, rotational mechanism	18.3367437743074	1	1	9.16837	0.000104286	0.0205245
10	GO:2000276	negative regulation of oxidative phosphorylation uncoupler activity	18.3367437743074	1	1	9.16837	0.000104286	0.0205245
10	GO:2000435	negative regulation of protein neddylation	31.0844898276573	4	0.880151	3.88556	0.000135721	0.0262938
10	GO:0042026	protein refolding	74.4805293994218	18	0.709597	2.0689	0.000170781	0.0325771
10	GO:0034975	protein folding in endoplasmic reticulum	47.4427976261618	9	0.859302	2.63571	0.00018211	0.0342118
10	GO:0006119	oxidative phosphorylation	50.2926861140633	10	0.825222	2.51463	0.000201082	0.0372123
10	GO:0006487	protein N-linked glycosylation	132.150198053436	40	0.660462	1.65188	0.000220683	0.0396877
10	GO:0001824	blastocyst development	56.1177257890701	12	0.777992	2.33824	0.00022086	0.0396877
10	GO:0045116	protein neddylation	75.6810615909366	19	0.752533	1.99161	0.000267103	0.0473116
11	GO:0002181	cytoplasmic translation	855.870031245057	80	0.984441	5.34919	1.4647e-95	1.81608e-91
11	GO:0006412	translation	1084.09412615471	141	0.899012	3.84431	2.27723e-94	1.41177e-90
11	GO:0042776	proton motive force-driven mitochondrial ATP synthesis	318.755163341928	50	0.927892	3.18755	1.19089e-24	4.92195e-21
11	GO:0042274	ribosomal small subunit biogenesis	357.690386769724	65	0.779571	2.75146	3.74942e-23	1.16223e-19
11	GO:0006364	rRNA processing	413.792808686129	97	0.739798	2.13295	5.36426e-18	1.33023e-14
11	GO:0009060	aerobic respiration	268.91892446833	49	0.857755	2.74407	7.45705e-18	1.541e-14
11	GO:0006457	protein folding	423.322462802291	103	0.745907	2.05496	3.90144e-17	6.91057e-14
11	GO:0006413	translational initiation	241.532690673668	45	0.84979	2.6837	8.44367e-16	1.30866e-12
11	GO:0006120	mitochondrial electron transport, NADH to ubiquinone	195.930501133076	34	0.900843	2.88133	2.4893e-14	3.42943e-11
11	GO:0000398	mRNA splicing, via spliceosome	509.622557561078	147	0.70957	1.73341	8.69331e-14	1.07788e-10
11	GO:0032981	mitochondrial respiratory chain complex I assembly	235.794100434844	49	0.846635	2.40606	2.28654e-13	2.57735e-10
11	GO:0032543	mitochondrial translation	342.80577350753	87	0.806508	1.97015	3.97743e-13	4.10968e-10
11	GO:0045333	cellular respiration	159.09351203929	27	0.809415	2.94618	2.70405e-12	2.57904e-09
11	GO:0015986	proton motive force-driven ATP synthesis	122.846429159609	17	0.929236	3.61313	5.55672e-12	4.92127e-09
11	GO:0010498	proteasomal protein catabolic process	144.641572269413	25	0.77128	2.89283	3.90864e-11	3.23089e-08
11	GO:0043161	proteasome-mediated ubiquitin-dependent protein catabolic process	481.267481077115	149	0.619413	1.61499	8.60549e-11	6.66872e-08
11	GO:1902600	proton transmembrane transport	315.004853886738	85	0.657423	1.85297	9.41767e-11	6.86881e-08
11	GO:0000027	ribosomal large subunit assembly	111.166739246752	18	0.834262	3.08796	1.34085e-09	9.23625e-07
11	GO:0006123	mitochondrial electron transport, cytochrome c to oxygen	85.4943133714945	11	0.927106	3.88611	1.97898e-09	1.29144e-06
11	GO:0000028	ribosomal small subunit assembly	84.1773462732744	11	0.887574	3.82624	3.28797e-09	2.03838e-06
11	GO:0042273	ribosomal large subunit biogenesis	146.603306214504	31	0.796479	2.36457	8.26864e-09	4.88204e-06
11	GO:0061077	chaperone-mediated protein folding	154.751040397143	34	0.751076	2.27575	1.03802e-08	5.85019e-06
11	GO:0001732	formation of cytoplasmic translation initiation complex	92.8553193768024	15	0.943709	3.09518	2.4085e-08	1.29839e-05
11	GO:0006122	mitochondrial electron transport, ubiquinol to cytochrome c	72.3087515138366	10	0.905888	3.61544	7.61261e-08	3.808e-05
11	GO:0050821	protein stabilization	439.413897366384	147	0.621667	1.49461	7.67804e-08	3.808e-05
11	GO:1904874	positive regulation of telomerase RNA localization to Cajal body	87.3246739632591	15	0.89179	2.91082	1.66112e-07	7.92162e-05
11	GO:0008380	RNA splicing	384.440292400314	127	0.661603	1.51354	2.26349e-07	0.000103944
11	GO:0006888	endoplasmic reticulum to Golgi vesicle-mediated transport	266.37644182937	82	0.705451	1.62425	7.42687e-07	0.000328878
11	GO:0000413	protein peptidyl-prolyl isomerization	78.2011343045592	14	0.806296	2.7929	1.23323e-06	0.000527269
11	GO:0071816	tail-anchored membrane protein insertion into ER membrane	77.3451619995432	14	0.877426	2.76233	1.64795e-06	0.0006811
11	GO:0036261	7-methylguanosine cap hypermethylation	51.667102191276	7	0.927155	3.69051	3.20126e-06	0.0012804
11	GO:1901798	positive regulation of signal transduction by p53 class mediator	54.9205242778643	8	0.786022	3.43253	3.6646e-06	0.00141992
11	GO:1904851	positive regulation of establishment of protein localization to telomere	61.3952544172481	10	0.92352	3.06976	4.32228e-06	0.001624
11	GO:0019941	modification-dependent protein catabolic process	39.2094273044104	4	0.98602	4.90118	4.49455e-06	0.00163906
11	GO:1904871	positive regulation of protein localization to Cajal body	64.2358030264439	11	0.897625	2.91981	5.16694e-06	0.00178897
11	GO:0000387	spliceosomal snRNP assembly	101.097636752065	23	0.75252	2.19777	5.19421e-06	0.00178897
11	GO:0021762	substantia nigra development	97.2069161583541	22	0.697583	2.20925	6.89545e-06	0.00228483
11	GO:0006414	translational elongation	76.131062148034	15	0.754195	2.5377	7.00247e-06	0.00228483
11	GO:0061844	antimicrobial humoral immune response mediated by antimicrobial peptide	65.7340274096264	12	0.650369	2.73892	9.49355e-06	0.00301822
11	GO:0006119	oxidative phosphorylation	58.3089145347726	10	0.868013	2.91545	1.29679e-05	0.00401973
11	GO:0000470	maturation of LSU-rRNA	58.072416613578	10	0.846508	2.90362	1.40941e-05	0.00426227
11	GO:0030490	maturation of SSU-rRNA	82.8240298006144	18	0.743978	2.30067	1.49185e-05	0.00440417
11	GO:1904667	negative regulation of ubiquitin protein ligase activity	50.784641098828	8	0.747899	3.17404	1.71781e-05	0.00495329
11	GO:2000059	negative regulation of ubiquitin-dependent protein catabolic process	70.0521972539803	14	0.683745	2.50186	1.83002e-05	0.00515691
11	GO:1902255	positive regulation of intrinsic apoptotic signaling pathway by p53 class mediator	35.2665244079766	4	0.833099	4.40832	2.39087e-05	0.00658765
11	GO:0017148	negative regulation of translation	169.079862281331	51	0.662226	1.65765	3.37024e-05	0.00908426
11	GO:0045050	protein insertion into ER membrane by stop-transfer membrane-anchor sequence	55.4980209925902	10	0.865946	2.7749	3.45836e-05	0.00912344
11	GO:0006886	intracellular protein transport	438.293718730835	164	0.62491	1.33626	4.31946e-05	0.0111577
11	GO:0033119	negative regulation of RNA splicing	33.7990897115758	4	0.890193	4.22489	4.41767e-05	0.0111785
11	GO:0008637	apoptotic mitochondrial changes	57.5839260190496	11	0.829353	2.61745	5.05201e-05	0.012528
11	GO:0006417	regulation of translation	164.186539402907	50	0.628005	1.64187	5.52139e-05	0.0134235
11	GO:0007339	binding of sperm to zona pellucida	66.5084778803221	14	0.783036	2.3753	5.63737e-05	0.0134419
11	GO:0000463	maturation of LSU-rRNA from tricistronic rRNA transcript (SSU-rRNA, 5.8S rRNA, LSU-rRNA)	62.5721537671662	13	0.8487	2.40662	7.49206e-05	0.0175272
11	GO:1905907	negative regulation of amyloid fibril formation	43.2562369294264	7	0.886588	3.08973	7.79499e-05	0.0178078
11	GO:1903241	U2-type prespliceosome assembly	88.5484892896844	22	0.717214	2.01247	7.89924e-05	0.0178078
11	GO:0000462	maturation of SSU-rRNA from tricistronic rRNA transcript (SSU-rRNA, 5.8S rRNA, LSU-rRNA)	88.4647719804124	22	0.720559	2.01056	8.08093e-05	0.017892
11	GO:0045116	protein neddylation	79.2906302322478	19	0.739443	2.0866	9.81584e-05	0.021352
11	GO:0051131	chaperone-mediated protein complex assembly	60.2684378548232	13	0.778372	2.31802	0.00015431	0.0329877
11	GO:0010849	regulation of proton-transporting ATPase activity, rotational mechanism	16.9504494131875	1	0.999896	8.47522	0.000208572	0.0431015
11	GO:2000276	negative regulation of oxidative phosphorylation uncoupler activity	16.9504494131875	1	0.999896	8.47522	0.000208572	0.0431015
11	GO:2000435	negative regulation of protein neddylation	29.980502827311	4	0.91505	3.74756	0.000213063	0.0433076
13	GO:0002181	cytoplasmic translation	864.730428361894	80	0.981015	5.40457	3.92734e-97	4.86951e-93
13	GO:0006412	translation	1060.3433923592	141	0.85656	3.76008	1.48364e-90	9.19781e-87
13	GO:0042776	proton motive force-driven mitochondrial ATP synthesis	347.848836292106	50	0.939251	3.47849	3.99511e-29	1.65118e-25
13	GO:0042274	ribosomal small subunit biogenesis	356.983123184314	65	0.757927	2.74602	4.70976e-23	1.45991e-19
13	GO:0009060	aerobic respiration	291.052977995009	49	0.864549	2.96993	4.98488e-21	1.23615e-17
13	GO:0006364	rRNA processing	405.742111278185	97	0.71978	2.09145	4.63258e-17	9.57323e-14
13	GO:0006120	mitochondrial electron transport, NADH to ubiquinone	210.910989308126	34	0.909382	3.10163	1.5284e-16	2.70723e-13
13	GO:0045333	cellular respiration	170.535473230872	27	0.871989	3.15806	5.22857e-14	8.10363e-11
13	GO:0015986	proton motive force-driven ATP synthesis	133.318316718398	17	0.92416	3.92113	1.06675e-13	1.46963e-10
13	GO:0032981	mitochondrial respiratory chain complex I assembly	235.480544352267	49	0.782625	2.40286	2.51135e-13	3.11382e-10
13	GO:0006413	translational initiation	222.06470232643	45	0.817284	2.46739	3.71165e-13	4.1837e-10
13	GO:1902600	proton transmembrane transport	336.383370499092	85	0.680723	1.97873	4.99017e-13	5.15609e-10
13	GO:0006123	mitochondrial electron transport, cytochrome c to oxygen	89.8024942196445	11	0.938752	4.08193	3.70302e-10	3.53183e-07
13	GO:0032543	mitochondrial translation	313.261394844571	87	0.771156	1.80035	4.89931e-10	4.33904e-07
13	GO:0000028	ribosomal small subunit assembly	84.2423476785992	11	0.833425	3.8292	3.20677e-09	2.65072e-06
13	GO:0000027	ribosomal large subunit assembly	108.40717163661	18	0.815502	3.01131	3.51233e-09	2.72183e-06
13	GO:0042273	ribosomal large subunit biogenesis	145.690376575344	31	0.748102	2.34984	1.08654e-08	7.92473e-06
13	GO:0006122	mitochondrial electron transport, ubiquinol to cytochrome c	73.9506568957323	10	0.911985	3.69753	4.07229e-08	2.80513e-05
13	GO:0010498	proteasomal protein catabolic process	120.334415539105	25	0.7678	2.40669	9.89492e-08	6.45722e-05
13	GO:0061844	antimicrobial humoral immune response mediated by antimicrobial peptide	77.8773616584188	12	0.754603	3.24489	1.32068e-07	8.18756e-05
13	GO:0006457	protein folding	326.536956130433	103	0.666882	1.58513	1.74337e-07	0.000102934
13	GO:0001732	formation of cytoplasmic translation initiation complex	84.0081999480132	15	0.906344	2.80027	5.15943e-07	0.000290781
13	GO:0006119	oxidative phosphorylation	63.7684464679892	10	0.890072	3.18842	1.83088e-06	0.000987005
13	GO:0030490	maturation of SSU-rRNA	85.3477744654603	18	0.730912	2.37077	6.9091e-06	0.00356941
13	GO:0006414	translational elongation	76.0450543832432	15	0.710445	2.53484	7.19963e-06	0.00357073
13	GO:0019941	modification-dependent protein catabolic process	37.4461152649183	4	0.978873	4.68076	9.52576e-06	0.00454269
13	GO:1904667	negative regulation of ubiquitin protein ligase activity	51.245608576425	8	0.784874	3.20285	1.44891e-05	0.00665371
13	GO:0006417	regulation of translation	169.989111860632	50	0.62976	1.69989	1.59255e-05	0.00705214
13	GO:1902255	positive regulation of intrinsic apoptotic signaling pathway by p53 class mediator	35.2348069150045	4	0.911189	4.40435	2.42293e-05	0.0103593
13	GO:1901798	positive regulation of signal transduction by p53 class mediator	49.0268870786953	8	0.735844	3.06418	3.27197e-05	0.013523
13	GO:0034314	Arp2/3 complex-mediated actin nucleation	51.929860667456	9	0.859859	2.88499	3.83545e-05	0.0151677
13	GO:0017148	negative regulation of translation	168.371339514519	51	0.6479	1.6507	3.91457e-05	0.0151677
13	GO:0006099	tricarboxylic acid cycle	103.962888887246	27	0.749053	1.92524	5.22276e-05	0.0196233
13	GO:0006446	regulation of translational initiation	92.5387996377986	23	0.746721	2.01171	5.71986e-05	0.020859
13	GO:0000470	maturation of LSU-rRNA	53.7432229068503	10	0.769851	2.68716	6.31417e-05	0.0223684
13	GO:0061077	chaperone-mediated protein folding	120.918822356076	34	0.709241	1.77822	8.29595e-05	0.0285726
13	GO:0043066	negative regulation of apoptotic process	632.82649275175	254	0.589728	1.24572	0.00012846	0.043048
13	GO:0071346	cellular response to type II interferon	115.58014242797	33	0.66334	1.75121	0.000156261	0.0497099
13	GO:0008284	positive regulation of cell population proliferation	496.405635267688	194	0.585202	1.2794	0.000157818	0.0497099
13	GO:0036261	7-methylguanosine cap hypermethylation	41.2856446431323	7	0.881325	2.94897	0.000160367	0.0497099
15	GO:0006412	translation	1097.52619311086	141	0.903496	3.89194	1.54008e-96	1.90954e-92
15	GO:0002181	cytoplasmic translation	859.347515632101	80	0.981126	5.37092	3.5428e-96	2.19636e-92
15	GO:0042776	proton motive force-driven mitochondrial ATP synthesis	354.061427605905	50	0.937576	3.54061	4.22942e-30	1.74802e-26
15	GO:0042274	ribosomal small subunit biogenesis	381.74361802414	65	0.816368	2.93649	1.39694e-26	4.33015e-23
15	GO:0009060	aerobic respiration	293.117759153661	49	0.862506	2.991	2.48426e-21	6.16048e-18
15	GO:0006364	rRNA processing	440.059377157586	97	0.763033	2.26835	3.71946e-21	7.68627e-18
15	GO:0006413	translational initiation	258.220501686498	45	0.883114	2.86912	3.6664e-18	6.49424e-15
15	GO:0006120	mitochondrial electron transport, NADH to ubiquinone	215.838788139391	34	0.912999	3.1741	2.75963e-17	4.27709e-14
15	GO:0000398	mRNA splicing, via spliceosome	521.948553279362	147	0.72224	1.77534	5.82023e-15	8.01833e-12
15	GO:0032981	mitochondrial respiratory chain complex I assembly	246.541976612926	49	0.819905	2.51573	8.75427e-15	1.08544e-11
15	GO:0015986	proton motive force-driven ATP synthesis	137.359132048016	17	0.932819	4.03997	2.26083e-14	2.54836e-11
15	GO:0045333	cellular respiration	172.36434370326	27	0.853796	3.19193	2.75278e-14	2.84431e-11
15	GO:0006457	protein folding	394.334899057932	103	0.737738	1.91425	5.93211e-14	5.65786e-11
15	GO:0032543	mitochondrial translation	347.746044903357	87	0.795726	1.99854	1.1359e-13	1.006e-10
15	GO:1902600	proton transmembrane transport	332.673251569197	85	0.643057	1.9569	1.27e-12	1.04978e-09
15	GO:0000028	ribosomal small subunit assembly	93.7431057057306	11	0.913637	4.26105	7.84342e-11	6.07816e-08
15	GO:0006123	mitochondrial electron transport, cytochrome c to oxygen	90.7536769478593	11	0.939445	4.12517	2.55006e-10	1.8599e-07
15	GO:0042273	ribosomal large subunit biogenesis	155.03484019118	31	0.802145	2.50056	6.31094e-10	4.34718e-07
15	GO:0000027	ribosomal large subunit assembly	110.275037891529	18	0.844577	3.0632	1.83231e-09	1.19573e-06
15	GO:0001732	formation of cytoplasmic translation initiation complex	97.7694915884856	15	0.948639	3.25898	4.1645e-09	2.58178e-06
15	GO:0043161	proteasome-mediated ubiquitin-dependent protein catabolic process	458.538762926957	149	0.635898	1.53872	6.23086e-09	3.67888e-06
15	GO:0010498	proteasomal protein catabolic process	128.32314592012	25	0.772095	2.56646	8.21053e-09	4.62738e-06
15	GO:0008380	RNA splicing	400.425278128872	127	0.690727	1.57648	1.21156e-08	6.53134e-06
15	GO:0006122	mitochondrial electron transport, ubiquinol to cytochrome c	75.8751726061234	10	0.891252	3.79376	1.94585e-08	1.00527e-05
15	GO:0050821	protein stabilization	438.998857843201	147	0.627541	1.49319	8.24545e-08	4.08941e-05
15	GO:0061077	chaperone-mediated protein folding	144.703895948767	34	0.761449	2.128	1.80788e-07	8.62152e-05
15	GO:0030490	maturation of SSU-rRNA	96.1717644857499	18	0.772792	2.67144	2.19946e-07	0.000101004
15	GO:0061844	antimicrobial humoral immune response mediated by antimicrobial peptide	73.7916924268103	12	0.732075	3.07465	5.74469e-07	0.000254387
15	GO:0019941	modification-dependent protein catabolic process	43.7813171993333	4	0.98928	5.47266	6.25724e-07	0.000267529
15	GO:1904874	positive regulation of telomerase RNA localization to Cajal body	82.2986945283377	15	0.886547	2.74329	9.18184e-07	0.000379486
15	GO:0006417	regulation of translation	181.825964394417	50	0.66286	1.81826	1.07376e-06	0.000426813
15	GO:0017148	negative regulation of translation	184.3797914966	51	0.676793	1.80765	1.10154e-06	0.000426813
15	GO:0045727	positive regulation of translation	169.872171667745	46	0.702434	1.84644	1.448e-06	0.000544052
15	GO:0006414	translational elongation	80.4835363673368	15	0.779653	2.68278	1.68298e-06	0.000613743
15	GO:0021762	substantia nigra development	101.751216862757	22	0.74279	2.31253	1.80054e-06	0.000637854
15	GO:0006119	oxidative phosphorylation	63.3253507724659	10	0.860998	3.16627	2.15129e-06	0.000740939
15	GO:0000470	maturation of LSU-rRNA	62.143161841053	10	0.84918	3.10716	3.30142e-06	0.00110633
15	GO:0000413	protein peptidyl-prolyl isomerization	72.2183207362387	14	0.762581	2.57923	9.06274e-06	0.00295708
15	GO:0000387	spliceosomal snRNP assembly	98.9443618434321	23	0.752988	2.15096	9.63784e-06	0.00306409
15	GO:0036261	7-methylguanosine cap hypermethylation	48.6144417848841	7	0.924158	3.47246	1.03966e-05	0.0032227
15	GO:0006446	regulation of translational initiation	97.837130633842	23	0.780186	2.12689	1.31953e-05	0.00399045
15	GO:2000059	negative regulation of ubiquitin-dependent protein catabolic process	70.8109049311802	14	0.740007	2.52896	1.43252e-05	0.00422899
15	GO:1902255	positive regulation of intrinsic apoptotic signaling pathway by p53 class mediator	36.2828847373182	4	0.939619	4.53536	1.55851e-05	0.00449394
15	GO:0006397	mRNA processing	353.819558157762	125	0.655099	1.41528	1.65835e-05	0.00467317
15	GO:1904667	negative regulation of ubiquitin protein ligase activity	50.3250502186832	8	0.768487	3.14532	2.03454e-05	0.00560583
15	GO:1904851	positive regulation of establishment of protein localization to telomere	56.1332901837922	10	0.904969	2.80666	2.77555e-05	0.00748131
15	GO:1901798	positive regulation of signal transduction by p53 class mediator	49.4015571027928	8	0.730652	3.0876	2.85395e-05	0.00752896
15	GO:0000462	maturation of SSU-rRNA from tricistronic rRNA transcript (SSU-rRNA, 5.8S rRNA, LSU-rRNA)	91.1119833526229	22	0.738908	2.07073	3.90536e-05	0.010088
15	GO:0000463	maturation of LSU-rRNA from tricistronic rRNA transcript (SSU-rRNA, 5.8S rRNA, LSU-rRNA)	64.4402054166078	13	0.8525	2.47847	4.12568e-05	0.0104396
15	GO:1904871	positive regulation of protein localization to Cajal body	57.934491507535	11	0.864472	2.63339	4.49243e-05	0.0110085
15	GO:0033119	negative regulation of RNA splicing	33.7398596522969	4	0.956495	4.21748	4.52805e-05	0.0110085
15	GO:0034101	erythrocyte homeostasis	40.1041107392999	6	0.815576	3.34201	6.91028e-05	0.016477
15	GO:0071816	tail-anchored membrane protein insertion into ER membrane	64.5349473870121	14	0.794629	2.30482	0.000104002	0.0243307
15	GO:0075522	IRES-dependent viral translational initiation	52.0365570785368	10	0.893329	2.60183	0.00011247	0.0257339
15	GO:0008637	apoptotic mitochondrial changes	55.1211597195277	11	0.814328	2.50551	0.000114152	0.0257339
15	GO:0007339	binding of sperm to zona pellucida	63.2280750385035	14	0.750951	2.25815	0.000155092	0.034339
15	GO:0006888	endoplasmic reticulum to Golgi vesicle-mediated transport	236.897843751914	82	0.668237	1.4445	0.000169757	0.0369266
15	GO:0045050	protein insertion into ER membrane by stop-transfer membrane-anchor sequence	50.1371166142607	10	0.854014	2.50686	0.000211684	0.0452529
15	GO:0008284	positive regulation of cell population proliferation	493.712422738593	194	0.591198	1.27245	0.000215928	0.0453662
15	GO:1905907	negative regulation of amyloid fibril formation	40.4176491096352	7	0.884024	2.88697	0.000219532	0.0453662
17	GO:0002181	cytoplasmic translation	872.668226722646	80	0.982442	5.45418	1.52425e-98	1.88992e-94
17	GO:0006412	translation	1090.42405438801	141	0.882179	3.86675	2.16766e-95	1.34384e-91
17	GO:0042274	ribosomal small subunit biogenesis	382.168731016286	65	0.806566	2.93976	1.21217e-26	5.00988e-23
17	GO:0006364	rRNA processing	456.017485135819	97	0.752582	2.35061	3.79365e-23	1.17594e-19
17	GO:0042776	proton motive force-driven mitochondrial ATP synthesis	280.633733601437	50	0.899505	2.80634	4.67233e-19	1.15864e-15
17	GO:0006413	translational initiation	248.296202587492	45	0.855583	2.75885	9.53055e-17	1.96949e-13
17	GO:0006457	protein folding	390.06580691531	103	0.714888	1.89352	1.67093e-13	2.95969e-10
17	GO:0009060	aerobic respiration	235.503645348682	49	0.822483	2.4031	2.49407e-13	3.615e-10
17	GO:0032543	mitochondrial translation	344.452910037166	87	0.794432	1.97961	2.624e-13	3.615e-10
17	GO:0000398	mRNA splicing, via spliceosome	486.6366832745	147	0.680448	1.65523	1.07478e-11	1.33262e-08
17	GO:0000027	ribosomal large subunit assembly	123.042266877387	18	0.887565	3.41784	1.90991e-11	2.15282e-08
17	GO:0006120	mitochondrial electron transport, NADH to ubiquinone	175.081999170637	34	0.888214	2.57474	2.17106e-11	2.24325e-08
17	GO:0042273	ribosomal large subunit biogenesis	162.887727922321	31	0.818797	2.62722	5.32561e-11	5.07941e-08
17	GO:0010498	proteasomal protein catabolic process	140.843360669642	25	0.758097	2.81687	1.39623e-10	1.23656e-07
17	GO:0045333	cellular respiration	144.272335238372	27	0.810872	2.67171	3.69128e-10	3.05121e-07
17	GO:0015986	proton motive force-driven ATP synthesis	110.829901508294	17	0.916663	3.2597	4.5165e-10	3.5e-07
17	GO:0000028	ribosomal small subunit assembly	89.0213597693215	11	0.893686	4.04643	5.0264e-10	3.66602e-07
17	GO:0032981	mitochondrial respiratory chain complex I assembly	208.577345359523	49	0.799944	2.12834	5.63826e-10	3.88382e-07
17	GO:0001732	formation of cytoplasmic translation initiation complex	98.3882659125892	15	0.939531	3.27961	3.33073e-09	2.17356e-06
17	GO:0043161	proteasome-mediated ubiquitin-dependent protein catabolic process	453.745368795335	149	0.582112	1.52264	1.47191e-08	9.12513e-06
17	GO:1902600	proton transmembrane transport	292.44707137591	85	0.660225	1.72028	1.58249e-08	9.34349e-06
17	GO:0006123	mitochondrial electron transport, cytochrome c to oxygen	79.7000857768806	11	0.956833	3.62273	1.81503e-08	1.02293e-05
17	GO:0061077	chaperone-mediated protein folding	150.083901642471	34	0.750297	2.20712	3.98307e-08	2.14722e-05
17	GO:1904874	positive regulation of telomerase RNA localization to Cajal body	88.0002909417307	15	0.880231	2.93334	1.31557e-07	6.79656e-05
17	GO:0061844	antimicrobial humoral immune response mediated by antimicrobial peptide	72.2745722015684	12	0.733337	3.01144	9.8398e-07	0.000488015
17	GO:0006122	mitochondrial electron transport, ubiquinol to cytochrome c	65.0016012975109	10	0.906723	3.25008	1.16639e-06	0.000556232
17	GO:0036261	7-methylguanosine cap hypermethylation	53.4761505830302	7	0.926633	3.81973	1.57839e-06	0.000724831
17	GO:0000470	maturation of LSU-rRNA	63.8904896979686	10	0.856342	3.19452	1.75122e-06	0.000775476
17	GO:0019941	modification-dependent protein catabolic process	40.9310731370701	4	0.987533	5.11638	2.14739e-06	0.000918119
17	GO:0000463	maturation of LSU-rRNA from tricistronic rRNA transcript (SSU-rRNA, 5.8S rRNA, LSU-rRNA)	72.7297015246819	13	0.891548	2.7973	2.63567e-06	0.00108932
17	GO:1903241	U2-type prespliceosome assembly	100.343715323732	22	0.781355	2.28054	2.74088e-06	0.00109626
17	GO:1904851	positive regulation of establishment of protein localization to telomere	62.3307983200734	10	0.927926	3.11654	3.08506e-06	0.00115246
17	GO:0050821	protein stabilization	416.760660737423	147	0.591849	1.41755	3.11756e-06	0.00115246
17	GO:0030490	maturation of SSU-rRNA	87.8677628612761	18	0.7783	2.44077	3.16023e-06	0.00115246
17	GO:0000387	spliceosomal snRNP assembly	102.423782586009	23	0.742957	2.2266	3.53335e-06	0.00125171
17	GO:0006414	translational elongation	78.1195701235785	15	0.724163	2.60399	3.66867e-06	0.00126355
17	GO:1904871	positive regulation of protein localization to Cajal body	62.6704237881905	11	0.859489	2.84866	8.92067e-06	0.00298939
17	GO:0000413	protein peptidyl-prolyl isomerization	71.9534611968798	14	0.746416	2.56977	9.88166e-06	0.00322428
17	GO:1904667	negative regulation of ubiquitin protein ligase activity	51.4489223136789	8	0.79098	3.21556	1.34388e-05	0.00418861
17	GO:1901798	positive regulation of signal transduction by p53 class mediator	51.4341136588897	8	0.742798	3.21463	1.35127e-05	0.00418861
17	GO:0000462	maturation of SSU-rRNA from tricistronic rRNA transcript (SSU-rRNA, 5.8S rRNA, LSU-rRNA)	93.1954513290924	22	0.747812	2.11808	2.1786e-05	0.0065884
17	GO:0006417	regulation of translation	167.834930007805	50	0.616375	1.67835	2.54274e-05	0.00744907
17	GO:0007339	binding of sperm to zona pellucida	68.9767400535411	14	0.815263	2.46346	2.58335e-05	0.00744907
17	GO:1902255	positive regulation of intrinsic apoptotic signaling pathway by p53 class mediator	35.0234768175766	4	0.890141	4.37793	2.64765e-05	0.00746095
17	GO:0017148	negative regulation of translation	167.505069819102	51	0.651573	1.64221	4.69572e-05	0.0129383
17	GO:0006446	regulation of translational initiation	91.4977200923874	23	0.712087	1.98908	7.57351e-05	0.0204139
17	GO:1905907	negative regulation of amyloid fibril formation	43.0334331108209	7	0.917256	3.07382	8.46224e-05	0.0223241
17	GO:0045727	positive regulation of translation	151.724845252892	46	0.633082	1.64918	8.90669e-05	0.0230071
17	GO:0006119	oxidative phosphorylation	52.5331509158907	10	0.82019	2.62666	9.51606e-05	0.0240795
17	GO:2000059	negative regulation of ubiquitin-dependent protein catabolic process	64.1931198629136	14	0.644618	2.29261	0.000115515	0.0286454
17	GO:0042026	protein refolding	75.5935177542973	18	0.740536	2.09982	0.000124639	0.0297215
17	GO:0034101	erythrocyte homeostasis	38.5529383040552	6	0.847525	3.21274	0.000124649	0.0297215
17	GO:0051131	chaperone-mediated protein complex assembly	60.1756801431581	13	0.752169	2.31445	0.000158814	0.0371536
17	GO:0009615	response to virus	156.124733553279	49	0.611915	1.59311	0.000172206	0.0395403
17	GO:0071816	tail-anchored membrane protein insertion into ER membrane	62.3971466514755	14	0.796412	2.22847	0.000199444	0.044962
18	GO:0002181	cytoplasmic translation	870.105653458633	80	0.98063	5.43816	4.35408e-98	5.39863e-94
18	GO:0006412	translation	1075.03836826049	141	0.86564	3.81219	6.53257e-93	4.04987e-89
18	GO:0042274	ribosomal small subunit biogenesis	373.435466590096	65	0.802182	2.87258	2.20018e-25	9.09334e-22
18	GO:0042776	proton motive force-driven mitochondrial ATP synthesis	305.416332126895	50	0.885984	3.05416	1.1775e-22	3.64995e-19
18	GO:0006364	rRNA processing	442.235237127701	97	0.762561	2.27956	2.00461e-21	4.97103e-18
18	GO:0009060	aerobic respiration	254.262360291452	49	0.824759	2.59451	7.95305e-16	1.6435e-12
18	GO:0006413	translational initiation	221.069374977723	45	0.81414	2.45633	5.0244e-13	8.89965e-10
18	GO:0015986	proton motive force-driven ATP synthesis	124.820605291973	17	0.909374	3.67119	2.65845e-12	4.12026e-09
18	GO:0045333	cellular respiration	156.300590302295	27	0.818924	2.89446	6.95171e-12	9.57714e-09
18	GO:0006120	mitochondrial electron transport, NADH to ubiquinone	177.543614786943	34	0.85066	2.61094	9.97237e-12	1.23647e-08
18	GO:1902600	proton transmembrane transport	319.65906279383	85	0.656126	1.88035	3.10139e-11	3.49583e-08
18	GO:0032981	mitochondrial respiratory chain complex I assembly	214.811465570068	49	0.784159	2.19195	1.0031e-10	1.03645e-07
18	GO:0006457	protein folding	357.028121541178	103	0.683278	1.73315	3.31761e-10	3.16424e-07
18	GO:0000028	ribosomal small subunit assembly	89.0700099477199	11	0.856489	4.04864	4.93175e-10	4.36777e-07
18	GO:0000027	ribosomal large subunit assembly	111.14769729749	18	0.805164	3.08744	1.34984e-09	1.11578e-06
18	GO:0006123	mitochondrial electron transport, cytochrome c to oxygen	84.5571909924981	11	0.916684	3.84351	2.84076e-09	2.20141e-06
18	GO:0032543	mitochondrial translation	305.029671231798	87	0.749964	1.75304	3.13851e-09	2.28908e-06
18	GO:0042273	ribosomal large subunit biogenesis	148.846041781164	31	0.767619	2.40074	4.20756e-09	2.89831e-06
18	GO:0010498	proteasomal protein catabolic process	127.898379492336	25	0.764529	2.55797	9.39402e-09	6.13034e-06
18	GO:0001732	formation of cytoplasmic translation initiation complex	89.8596533291127	15	0.926753	2.99532	6.89695e-08	4.27577e-05
18	GO:0000398	mRNA splicing, via spliceosome	437.786046271901	147	0.650752	1.48907	1.01481e-07	5.99174e-05
18	GO:0061844	antimicrobial humoral immune response mediated by antimicrobial peptide	76.6315286470611	12	0.728246	3.19298	2.07412e-07	0.000115941
18	GO:0006122	mitochondrial electron transport, ubiquinol to cytochrome c	69.5574524048236	10	0.909792	3.47787	2.1507e-07	0.000115941
18	GO:0030490	maturation of SSU-rRNA	91.8458969594656	18	0.783072	2.55127	8.95782e-07	0.000462783
18	GO:0061077	chaperone-mediated protein folding	134.554585523618	34	0.729356	1.97874	2.78467e-06	0.00138109
18	GO:0050821	protein stabilization	412.01999209884	147	0.6076	1.40143	6.43621e-06	0.00297307
18	GO:0019941	modification-dependent protein catabolic process	38.3543481281124	4	0.979969	4.79429	6.47414e-06	0.00297307
18	GO:0043161	proteasome-mediated ubiquitin-dependent protein catabolic process	415.288894205854	149	0.593593	1.39359	7.99179e-06	0.00353894
18	GO:0000470	maturation of LSU-rRNA	59.5604562219535	10	0.834346	2.97802	8.32752e-06	0.00356044
18	GO:1902255	positive regulation of intrinsic apoptotic signaling pathway by p53 class mediator	37.4745945262551	4	0.953026	4.68432	9.41132e-06	0.0038897
18	GO:0006119	oxidative phosphorylation	59.0007133262579	10	0.881887	2.95004	1.01564e-05	0.00406225
18	GO:1904874	positive regulation of telomerase RNA localization to Cajal body	74.6665118111011	15	0.815069	2.48888	1.12101e-05	0.00434357
18	GO:1904667	negative regulation of ubiquitin protein ligase activity	51.2376746711854	8	0.729817	3.20235	1.45317e-05	0.00542955
18	GO:0006414	translational elongation	73.7758481270564	15	0.677258	2.45919	1.48887e-05	0.00542955
18	GO:1901798	positive regulation of signal transduction by p53 class mediator	50.5609355128663	8	0.726568	3.16006	1.86541e-05	0.00660835
18	GO:0036261	7-methylguanosine cap hypermethylation	46.1521938996085	7	0.880595	3.29659	2.64761e-05	0.0091188
18	GO:0000463	maturation of LSU-rRNA from tricistronic rRNA transcript (SSU-rRNA, 5.8S rRNA, LSU-rRNA)	62.6536928021193	13	0.806608	2.40976	7.3009e-05	0.0244659
18	GO:2000059	negative regulation of ubiquitin-dependent protein catabolic process	65.180782642229	14	0.706222	2.32789	8.52142e-05	0.0274254
18	GO:0000413	protein peptidyl-prolyl isomerization	65.1411917895395	14	0.759978	2.32647	8.62642e-05	0.0274254
18	GO:0000462	maturation of SSU-rRNA from tricistronic rRNA transcript (SSU-rRNA, 5.8S rRNA, LSU-rRNA)	87.8991228623831	22	0.684697	1.99771	9.41885e-05	0.0291961
18	GO:0017148	negative regulation of translation	163.521844574978	51	0.648788	1.60316	0.000106682	0.0322623
18	GO:0006446	regulation of translational initiation	89.843273725049	23	0.744507	1.95311	0.000117686	0.0347426
18	GO:0000387	spliceosomal snRNP assembly	89.7057995732331	23	0.69493	1.95013	0.00012204	0.03519
18	GO:0008284	positive regulation of cell population proliferation	497.696363275179	194	0.578383	1.28272	0.000135548	0.0378553
18	GO:0034314	Arp2/3 complex-mediated actin nucleation	48.2672028419705	9	0.867479	2.68151	0.000137389	0.0378553
18	GO:0006417	regulation of translation	158.30320332141	50	0.574121	1.58303	0.000183903	0.04957
19	GO:0002181	cytoplasmic translation	855.675654185897	80	0.979982	5.34797	1.58557e-95	1.96595e-91
19	GO:0006412	translation	1066.81219830207	141	0.873071	3.78302	1.36618e-91	8.46964e-88
19	GO:0042776	proton motive force-driven mitochondrial ATP synthesis	343.259484835524	50	0.945028	3.43259	2.07824e-28	8.58935e-25
19	GO:0042274	ribosomal small subunit biogenesis	352.25585597023	65	0.764559	2.70966	2.14867e-22	6.66035e-19
19	GO:0009060	aerobic respiration	285.31014085399	49	0.876578	2.91133	3.41555e-20	8.46987e-17
19	GO:0006364	rRNA processing	413.531515299597	97	0.726728	2.13161	5.75631e-18	1.18954e-14
19	GO:0006120	mitochondrial electron transport, NADH to ubiquinone	207.600585624449	34	0.919454	3.05295	4.77965e-16	8.46613e-13
19	GO:0032981	mitochondrial respiratory chain complex I assembly	244.119228359912	49	0.84013	2.49101	1.84116e-14	2.85357e-11
19	GO:0045333	cellular respiration	171.167477952117	27	0.876417	3.16977	4.19028e-14	5.77281e-11
19	GO:0006413	translational initiation	220.93633818433	45	0.815423	2.45485	5.23161e-13	5.91391e-10
19	GO:0015986	proton motive force-driven ATP synthesis	129.130702210821	17	0.884707	3.79796	5.24663e-13	5.91391e-10
19	GO:1902600	proton transmembrane transport	328.588940034368	85	0.649078	1.93288	3.51024e-12	3.62695e-09
19	GO:0032543	mitochondrial translation	324.235303621568	87	0.770006	1.86342	3.77199e-11	3.5976e-08
19	GO:0006123	mitochondrial electron transport, cytochrome c to oxygen	87.6430733058815	11	0.924258	3.98378	8.60264e-10	7.14369e-07
19	GO:0000028	ribosomal small subunit assembly	87.6312626858339	11	0.842651	3.98324	8.64226e-10	7.14369e-07
19	GO:0000027	ribosomal large subunit assembly	108.664913222197	18	0.794274	3.01847	3.2116e-09	2.48879e-06
19	GO:0000398	mRNA splicing, via spliceosome	455.512208883316	147	0.663801	1.54936	4.40037e-09	3.20943e-06
19	GO:0010498	proteasomal protein catabolic process	124.79668731965	25	0.772765	2.49593	2.49202e-08	1.71659e-05
19	GO:0006122	mitochondrial electron transport, ubiquinol to cytochrome c	74.1149550062481	10	0.914156	3.70575	3.8243e-08	2.49566e-05
19	GO:0006457	protein folding	331.244374672355	103	0.653279	1.60798	6.97936e-08	4.32685e-05
19	GO:0042273	ribosomal large subunit biogenesis	136.071940819719	31	0.726795	2.19471	1.79966e-07	0.000106257
19	GO:0001732	formation of cytoplasmic translation initiation complex	84.2923277221408	15	0.900327	2.80974	4.68563e-07	0.000264078
19	GO:0061844	antimicrobial humoral immune response mediated by antimicrobial peptide	73.6849595911433	12	0.707354	3.07021	5.96721e-07	0.000321684
19	GO:0061077	chaperone-mediated protein folding	134.27524974394	34	0.742414	1.97464	2.99527e-06	0.00154743
19	GO:0000470	maturation of LSU-rRNA	61.1963950769717	10	0.838835	3.05982	4.64234e-06	0.00230241
19	GO:1904874	positive regulation of telomerase RNA localization to Cajal body	77.0808102853599	15	0.851709	2.56936	5.14784e-06	0.00245492
19	GO:0006119	oxidative phosphorylation	60.708489154419	10	0.884769	3.03542	5.52962e-06	0.00253933
19	GO:0050821	protein stabilization	411.76435267051	147	0.598248	1.40056	6.68935e-06	0.00296219
19	GO:1902255	positive regulation of intrinsic apoptotic signaling pathway by p53 class mediator	38.1759104980143	4	0.955321	4.77199	6.98531e-06	0.00298658
19	GO:0030490	maturation of SSU-rRNA	84.7540703059018	18	0.724515	2.35428	8.29105e-06	0.00342669
19	GO:0019941	modification-dependent protein catabolic process	37.6624825162863	4	0.982081	4.70781	8.68971e-06	0.0034756
19	GO:0006417	regulation of translation	172.303777086919	50	0.631311	1.72304	9.55478e-06	0.00370218
19	GO:0021762	substantia nigra development	95.6968699377787	22	0.701464	2.17493	1.0675e-05	0.00401088
19	GO:0000413	protein peptidyl-prolyl isomerization	71.5447631480382	14	0.766602	2.55517	1.12893e-05	0.00411695
19	GO:1904667	negative regulation of ubiquitin protein ligase activity	51.5715349190664	8	0.745277	3.22322	1.2842e-05	0.00454937
19	GO:0036261	7-methylguanosine cap hypermethylation	46.7150789332158	7	0.922593	3.33679	2.14096e-05	0.00737381
19	GO:1901798	positive regulation of signal transduction by p53 class mediator	49.9216708494364	8	0.755375	3.1201	2.35929e-05	0.00790616
19	GO:0043161	proteasome-mediated ubiquitin-dependent protein catabolic process	404.588154017319	149	0.584042	1.35768	3.75739e-05	0.01226
19	GO:0016226	iron-sulfur cluster assembly	109.926487880944	29	0.790434	1.89528	4.59679e-05	0.0146142
19	GO:0098869	cellular oxidant detoxification	146.114190947788	43	0.660084	1.699	5.6622e-05	0.0175514
19	GO:0050829	defense response to Gram-negative bacterium	69.1262654255205	15	0.72325	2.30421	6.3497e-05	0.0192024
19	GO:0034314	Arp2/3 complex-mediated actin nucleation	49.6326741069582	9	0.86161	2.75737	8.57635e-05	0.0250395
19	GO:2000059	negative regulation of ubiquitin-dependent protein catabolic process	65.1197763590953	14	0.686535	2.32571	8.68374e-05	0.0250395
19	GO:0017148	negative regulation of translation	164.315846413705	51	0.666219	1.61094	9.07769e-05	0.0255805
19	GO:0008284	positive regulation of cell population proliferation	499.781254625664	194	0.577714	1.2881	0.00010575	0.0291377
19	GO:0006446	regulation of translational initiation	89.8743614983805	23	0.732267	1.95379	0.000116723	0.0314618
19	GO:1904851	positive regulation of establishment of protein localization to telomere	51.7162081670679	10	0.887149	2.58581	0.000125224	0.0330352
19	GO:0090324	negative regulation of oxidative phosphorylation	26.8965801167664	3	0.890604	4.48276	0.000151412	0.0391116
19	GO:0006414	translational elongation	66.0907513463615	15	0.694784	2.20303	0.000158794	0.0395396
19	GO:0000463	maturation of LSU-rRNA from tricistronic rRNA transcript (SSU-rRNA, 5.8S rRNA, LSU-rRNA)	60.1628639681542	13	0.811757	2.31396	0.000159447	0.0395396
19	GO:0045727	positive regulation of translation	148.23455544424	46	0.644693	1.61125	0.000184519	0.0448597
19	GO:1904871	positive regulation of protein localization to Cajal body	53.475911929446	11	0.856812	2.43072	0.000194866	0.0464642
19	GO:0010849	regulation of proton-transporting ATPase activity, rotational mechanism	16.9504494131875	1	0.999896	8.47522	0.000208572	0.0478905
19	GO:2000276	negative regulation of oxidative phosphorylation uncoupler activity	16.9504494131875	1	0.999896	8.47522	0.000208572	0.0478905
2	GO:0006412	translation	1125.11990817182	141	0.903844	3.98979	5.03248e-101	6.23978e-97
2	GO:0002181	cytoplasmic translation	872.124943829817	80	0.987926	5.45078	1.90424e-98	1.18054e-94
2	GO:0042274	ribosomal small subunit biogenesis	392.210676686149	65	0.843122	3.01701	4.15387e-28	1.28891e-24
2	GO:0042776	proton motive force-driven mitochondrial ATP synthesis	341.322180509592	50	0.939765	3.41322	4.15811e-28	1.28891e-24
2	GO:0006364	rRNA processing	468.985869008901	97	0.799813	2.41745	8.38848e-25	2.08018e-21
2	GO:0032543	mitochondrial translation	399.447311598024	87	0.857596	2.29567	9.0269e-20	1.8431e-16
2	GO:0009060	aerobic respiration	281.959945118583	49	0.858178	2.87714	1.04054e-19	1.8431e-16
2	GO:0006413	translational initiation	254.346890605528	45	0.86249	2.82608	1.31787e-17	2.04253e-14
2	GO:0032981	mitochondrial respiratory chain complex I assembly	260.822025027852	49	0.876278	2.66145	1.00178e-16	1.314e-13
2	GO:0006120	mitochondrial electron transport, NADH to ubiquinone	211.969313794272	34	0.921836	3.1172	1.05977e-16	1.314e-13
2	GO:0006457	protein folding	401.8110430343	103	0.73447	1.95054	9.40856e-15	1.06052e-11
2	GO:0000398	mRNA splicing, via spliceosome	514.311217268414	147	0.723937	1.74936	3.13816e-14	3.24251e-11
2	GO:0045333	cellular respiration	165.567247933249	27	0.843977	3.06606	2.94349e-13	2.80741e-10
2	GO:0015986	proton motive force-driven ATP synthesis	125.705203728662	17	0.906443	3.69721	1.90816e-12	1.68995e-09
2	GO:0042273	ribosomal large subunit biogenesis	168.367053218233	31	0.845726	2.7156	9.1177e-12	7.53669e-09
2	GO:0000027	ribosomal large subunit assembly	118.792285003151	18	0.851206	3.29979	8.9123e-11	6.90648e-08
2	GO:0000028	ribosomal small subunit assembly	92.0299368058556	11	0.907829	4.18318	1.54338e-10	1.12567e-07
2	GO:0001732	formation of cytoplasmic translation initiation complex	102.453654603853	15	0.956145	3.41512	7.57861e-10	5.2204e-07
2	GO:0010498	proteasomal protein catabolic process	135.292880973632	25	0.767072	2.70586	8.70758e-10	5.68238e-07
2	GO:0006123	mitochondrial electron transport, cytochrome c to oxygen	86.7323988716624	11	0.933959	3.94238	1.2254e-09	7.24925e-07
2	GO:1902600	proton transmembrane transport	303.944922665297	85	0.625519	1.78791	1.22779e-09	7.24925e-07
2	GO:0061077	chaperone-mediated protein folding	157.517108938358	34	0.768569	2.31643	4.61545e-09	2.60123e-06
2	GO:0006122	mitochondrial electron transport, ubiquinol to cytochrome c	71.9065341902989	10	0.906713	3.59533	8.86766e-08	4.78044e-05
2	GO:1904874	positive regulation of telomerase RNA localization to Cajal body	87.9614969561801	15	0.898329	2.93205	1.33333e-07	6.88833e-05
2	GO:0050821	protein stabilization	432.920460596661	147	0.6118	1.47252	2.30915e-07	0.000114524
2	GO:0030490	maturation of SSU-rRNA	95.2640471878225	18	0.814979	2.64622	2.9613e-07	0.00014122
2	GO:0043161	proteasome-mediated ubiquitin-dependent protein catabolic process	428.63904173814	149	0.565939	1.43839	1.01844e-06	0.000467689
2	GO:0006417	regulation of translation	180.942604193463	50	0.664145	1.80943	1.32239e-06	0.000585582
2	GO:0008380	RNA splicing	373.244695893371	127	0.648334	1.46947	1.55641e-06	0.000665446
2	GO:0000470	maturation of LSU-rRNA	63.8308788941696	10	0.877273	3.19154	1.78969e-06	0.00073968
2	GO:0006414	translational elongation	79.6320210540692	15	0.696296	2.6544	2.23128e-06	0.000892439
2	GO:0036261	7-methylguanosine cap hypermethylation	51.0637067457309	7	0.94272	3.64741	4.04689e-06	0.00156013
2	GO:0000413	protein peptidyl-prolyl isomerization	74.586701567876	14	0.817023	2.66381	4.15228e-06	0.00156013
2	GO:0000387	spliceosomal snRNP assembly	101.493181480718	23	0.759624	2.20637	4.63198e-06	0.00168917
2	GO:1904851	positive regulation of establishment of protein localization to telomere	60.4893901154016	10	0.909187	3.02447	5.98041e-06	0.0020673
2	GO:0000462	maturation of SSU-rRNA from tricistronic rRNA transcript (SSU-rRNA, 5.8S rRNA, LSU-rRNA)	97.5567172011614	22	0.772466	2.2172	6.22736e-06	0.0020673
2	GO:1904871	positive regulation of protein localization to Cajal body	63.6756681348063	11	0.899675	2.89435	6.28597e-06	0.0020673
2	GO:0006119	oxidative phosphorylation	60.3278235719791	10	0.883693	3.01639	6.33578e-06	0.0020673
2	GO:0021762	substantia nigra development	97.3823877658893	22	0.712563	2.21324	6.55201e-06	0.00208303
2	GO:0061844	antimicrobial humoral immune response mediated by antimicrobial peptide	66.0452191457301	12	0.689343	2.75188	8.54088e-06	0.00260005
2	GO:0019941	modification-dependent protein catabolic process	37.6589714670313	4	0.960929	4.70737	8.70268e-06	0.00260005
2	GO:1902255	positive regulation of intrinsic apoptotic signaling pathway by p53 class mediator	37.6308297901454	4	0.928013	4.70385	8.80732e-06	0.00260005
2	GO:0071816	tail-anchored membrane protein insertion into ER membrane	72.2036219003928	14	0.879791	2.5787	9.10639e-06	0.00262582
2	GO:0000463	maturation of LSU-rRNA from tricistronic rRNA transcript (SSU-rRNA, 5.8S rRNA, LSU-rRNA)	68.9184581573449	13	0.866316	2.65071	9.52132e-06	0.00268306
2	GO:1901798	positive regulation of signal transduction by p53 class mediator	52.2487976597462	8	0.745238	3.26555	9.98579e-06	0.00275142
2	GO:1904667	negative regulation of ubiquitin protein ligase activity	51.6426675808854	8	0.786374	3.22767	1.25078e-05	0.00337139
2	GO:2000059	negative regulation of ubiquitin-dependent protein catabolic process	69.036193884381	14	0.655024	2.46558	2.53477e-05	0.00668693
2	GO:0006446	regulation of translational initiation	94.7982157674626	23	0.755211	2.06083	3.08365e-05	0.00796545
2	GO:0006888	endoplasmic reticulum to Golgi vesicle-mediated transport	245.618416537586	82	0.672941	1.49767	3.79791e-05	0.00961027
2	GO:0017148	negative regulation of translation	166.392777984176	51	0.640162	1.6313	5.92078e-05	0.0144909
2	GO:1905907	negative regulation of amyloid fibril formation	43.9815421050248	7	0.890598	3.14154	5.96047e-05	0.0144909
2	GO:0075522	IRES-dependent viral translational initiation	53.3872462694121	10	0.895052	2.66936	7.12702e-05	0.0168756
2	GO:1903241	U2-type prespliceosome assembly	88.8821539506713	22	0.739977	2.02005	7.21355e-05	0.0168756
2	GO:2000435	negative regulation of protein neddylation	31.283089005308	4	0.902087	3.91039	0.0001251	0.0287245
2	GO:0030150	protein import into mitochondrial matrix	57.0845836358559	12	0.903336	2.37852	0.000162829	0.0367076
2	GO:0051131	chaperone-mediated protein complex assembly	59.5000751210469	13	0.765423	2.28846	0.000195692	0.0433017
2	GO:0007339	binding of sperm to zona pellucida	62.403472872727	14	0.754726	2.2287	0.000199064	0.0433017
2	GO:0045727	positive regulation of translation	147.576655402928	46	0.591611	1.60409	0.000211142	0.0450842
2	GO:0034101	erythrocyte homeostasis	37.10853309417	6	0.809559	3.09238	0.000214531	0.0450842
2	GO:0006626	protein targeting to mitochondrion	73.4961053578766	18	0.758164	2.04156	0.000225007	0.0464978
20	GO:0002181	cytoplasmic translation	874.860350822062	80	0.985635	5.46788	6.20698e-99	7.69603e-95
20	GO:0006412	translation	1094.74589029063	141	0.877922	3.88208	4.33944e-96	2.69024e-92
20	GO:0042776	proton motive force-driven mitochondrial ATP synthesis	335.068091889495	50	0.928426	3.35068	3.86026e-27	1.59545e-23
20	GO:0042274	ribosomal small subunit biogenesis	376.766345088923	65	0.789902	2.8982	7.31198e-26	2.26653e-22
20	GO:0006364	rRNA processing	435.952076092641	97	0.746633	2.24718	1.18713e-20	2.94384e-17
20	GO:0009060	aerobic respiration	281.309960459868	49	0.862808	2.87051	1.29061e-19	2.66704e-16
20	GO:0006120	mitochondrial electron transport, NADH to ubiquinone	203.326994373161	34	0.901579	2.9901	2.05777e-15	3.64489e-12
20	GO:0006413	translational initiation	237.224037333454	45	0.840721	2.63582	3.33084e-15	5.16238e-12
20	GO:0032981	mitochondrial respiratory chain complex I assembly	240.809585576771	49	0.831891	2.45724	5.04592e-14	6.9516e-11
20	GO:0006457	protein folding	392.278205906234	103	0.728506	1.90426	9.78401e-14	1.21312e-10
20	GO:0045333	cellular respiration	166.189146030309	27	0.831079	3.07758	2.3738e-13	2.50661e-10
20	GO:0032543	mitochondrial translation	344.762846272877	87	0.797595	1.9814	2.42594e-13	2.50661e-10
20	GO:0015986	proton motive force-driven ATP synthesis	127.087863207764	17	0.902922	3.73788	1.13464e-12	1.08219e-09
20	GO:0000398	mRNA splicing, via spliceosome	485.552526782408	147	0.693782	1.65154	1.33879e-11	1.18569e-08
20	GO:1902600	proton transmembrane transport	315.605652494251	85	0.642909	1.8565	8.1677e-11	6.75142e-08
20	GO:0000027	ribosomal large subunit assembly	114.240049768596	18	0.818659	3.17333	4.53497e-10	3.51432e-07
20	GO:0006123	mitochondrial electron transport, cytochrome c to oxygen	88.7342267705045	11	0.950141	4.03337	5.62285e-10	4.10104e-07
20	GO:0042273	ribosomal large subunit biogenesis	153.42996865279	31	0.790474	2.47468	1.03684e-09	7.14213e-07
20	GO:0000028	ribosomal small subunit assembly	86.0979242147629	11	0.886852	3.91354	1.56696e-09	1.02257e-06
20	GO:0010498	proteasomal protein catabolic process	130.034452401985	25	0.738294	2.60069	4.7608e-09	2.95146e-06
20	GO:0001732	formation of cytoplasmic translation initiation complex	95.7875014535729	15	0.950742	3.19292	8.48759e-09	5.01132e-06
20	GO:0006122	mitochondrial electron transport, ubiquinol to cytochrome c	74.5426943358953	10	0.897463	3.72713	3.2466e-08	1.82976e-05
20	GO:0061077	chaperone-mediated protein folding	147.822427160611	34	0.7645	2.17386	7.5605e-08	4.07577e-05
20	GO:0050821	protein stabilization	429.628530998691	147	0.606709	1.46132	3.9877e-07	0.000206014
20	GO:1904874	positive regulation of telomerase RNA localization to Cajal body	84.5499896948369	15	0.888155	2.81833	4.29315e-07	0.000212923
20	GO:0061844	antimicrobial humoral immune response mediated by antimicrobial peptide	73.2604505225431	12	0.741734	3.05252	6.93941e-07	0.00033093
20	GO:1901798	positive regulation of signal transduction by p53 class mediator	58.0702690810741	8	0.826975	3.62939	1.10268e-06	0.000506373
20	GO:0043161	proteasome-mediated ubiquitin-dependent protein catabolic process	427.679639739658	149	0.580962	1.43517	1.18643e-06	0.000525375
20	GO:0006119	oxidative phosphorylation	63.6113740823294	10	0.866949	3.18057	1.93869e-06	0.00082889
20	GO:0019941	modification-dependent protein catabolic process	39.9789165614539	4	0.988211	4.99736	3.23282e-06	0.00133612
20	GO:0006414	translational elongation	77.6428888982867	15	0.731746	2.5881	4.2869e-06	0.00171462
20	GO:0008380	RNA splicing	364.837858932584	127	0.647606	1.43637	6.17243e-06	0.00238101
20	GO:0036261	7-methylguanosine cap hypermethylation	49.9037729894334	7	0.925575	3.56456	6.33706e-06	0.00238101
20	GO:1904667	negative regulation of ubiquitin protein ligase activity	52.9500151080179	8	0.792297	3.30938	7.68749e-06	0.00280345
20	GO:0000470	maturation of LSU-rRNA	59.6191086026133	10	0.833594	2.98096	8.15572e-06	0.00287538
20	GO:0030490	maturation of SSU-rRNA	84.7315189832023	18	0.736159	2.35365	8.34855e-06	0.00287538
20	GO:0000387	spliceosomal snRNP assembly	98.6099209813864	23	0.741121	2.14369	1.06001e-05	0.00355217
20	GO:1902255	positive regulation of intrinsic apoptotic signaling pathway by p53 class mediator	36.1137466240972	4	0.928612	4.51422	1.67379e-05	0.0054614
20	GO:1904851	positive regulation of establishment of protein localization to telomere	57.3703155585656	10	0.891607	2.86852	1.80329e-05	0.00560501
20	GO:0021762	substantia nigra development	93.802794918899	22	0.704477	2.13188	1.8344e-05	0.00560501
20	GO:0006446	regulation of translational initiation	96.6293238894831	23	0.764374	2.10064	1.85342e-05	0.00560501
20	GO:1904871	positive regulation of protein localization to Cajal body	59.8199470140826	11	0.8589	2.71909	2.37616e-05	0.00701475
20	GO:0006417	regulation of translation	165.209912039631	50	0.621866	1.6521	4.45194e-05	0.0128371
20	GO:2000059	negative regulation of ubiquitin-dependent protein catabolic process	66.7242954420671	14	0.719105	2.38301	5.26885e-05	0.0148474
20	GO:0000463	maturation of LSU-rRNA from tricistronic rRNA transcript (SSU-rRNA, 5.8S rRNA, LSU-rRNA)	63.4113896684506	13	0.834362	2.4389	5.73715e-05	0.0153032
20	GO:0007339	binding of sperm to zona pellucida	66.4311571519791	14	0.795554	2.37254	5.7754e-05	0.0153032
20	GO:0000413	protein peptidyl-prolyl isomerization	66.4170840093431	14	0.790011	2.37204	5.80088e-05	0.0153032
20	GO:0006091	generation of precursor metabolites and energy	116.046394244557	32	0.647925	1.81322	7.47252e-05	0.0193025
20	GO:0000462	maturation of SSU-rRNA from tricistronic rRNA transcript (SSU-rRNA, 5.8S rRNA, LSU-rRNA)	87.4654645589208	22	0.70948	1.98785	0.000105871	0.0267898
20	GO:0006888	endoplasmic reticulum to Golgi vesicle-mediated transport	238.770236801863	82	0.646022	1.45592	0.000124108	0.0307762
20	GO:0075522	IRES-dependent viral translational initiation	51.6293889457608	10	0.881292	2.58147	0.000128917	0.0313419
20	GO:0071816	tail-anchored membrane protein insertion into ER membrane	63.6696560852204	14	0.809974	2.27392	0.000135577	0.0321793
20	GO:0042026	protein refolding	75.2464316752388	18	0.760538	2.09018	0.000137552	0.0321793
20	GO:0045050	protein insertion into ER membrane by stop-transfer membrane-anchor sequence	51.1227437708652	10	0.853805	2.55614	0.000152674	0.0350556
20	GO:1905907	negative regulation of amyloid fibril formation	41.3314830865816	7	0.917837	2.95225	0.00015772	0.0355557
20	GO:0034101	erythrocyte homeostasis	37.8060775501145	6	0.84156	3.15051	0.00016518	0.0365727
20	GO:0045727	positive regulation of translation	148.552798715948	46	0.614937	1.6147	0.000172822	0.0375934
20	GO:1903241	U2-type prespliceosome assembly	84.9975929244591	22	0.710682	1.93176	0.000204109	0.0436335
20	GO:0034314	Arp2/3 complex-mediated actin nucleation	46.8322788778638	9	0.825249	2.60179	0.000224063	0.0470875
21	GO:0002181	cytoplasmic translation	836.122592976946	80	0.983848	5.22577	4.52138e-92	5.60606e-88
21	GO:0006412	translation	1034.58663008143	141	0.874299	3.66875	1.87522e-86	1.16254e-82
21	GO:0042274	ribosomal small subunit biogenesis	383.260366530358	65	0.817518	2.94816	8.4176e-27	3.479e-23
21	GO:0006364	rRNA processing	446.980542036606	97	0.766315	2.30402	5.16602e-22	1.60134e-18
21	GO:0000398	mRNA splicing, via spliceosome	560.254964419379	147	0.748356	1.90563	7.9893e-19	1.98119e-15
21	GO:0006413	translational initiation	248.035207309405	45	0.885801	2.75595	1.03738e-16	2.14374e-13
21	GO:0043161	proteasome-mediated ubiquitin-dependent protein catabolic process	540.662501055649	149	0.647966	1.8143	2.81765e-16	4.99087e-13
21	GO:0006457	protein folding	408.31027564407	103	0.733944	1.98209	1.84589e-15	2.8609e-12
21	GO:0010498	proteasomal protein catabolic process	157.25562405899	25	0.818273	3.14511	5.10915e-13	7.03871e-10
21	GO:0042273	ribosomal large subunit biogenesis	164.60653828835	31	0.819668	2.65494	3.07188e-11	3.80883e-08
21	GO:0000027	ribosomal large subunit assembly	118.939219336523	18	0.869066	3.30387	8.45294e-11	9.528e-08
21	GO:0000028	ribosomal small subunit assembly	91.6197226247863	11	0.894484	4.16453	1.81407e-10	1.87439e-07
21	GO:0042776	proton motive force-driven mitochondrial ATP synthesis	211.804920591587	50	0.832305	2.11805	5.09409e-10	4.85859e-07
21	GO:0008380	RNA splicing	409.087337555983	127	0.682438	1.61058	2.28619e-09	2.02474e-06
21	GO:0061077	chaperone-mediated protein folding	156.082639824096	34	0.794268	2.29533	7.03537e-09	5.81544e-06
21	GO:0050821	protein stabilization	451.35256429915	147	0.626523	1.53521	9.37201e-09	7.26272e-06
21	GO:0001732	formation of cytoplasmic translation initiation complex	93.1920725191347	15	0.945324	3.1064	2.13799e-08	1.55935e-05
21	GO:1904874	positive regulation of telomerase RNA localization to Cajal body	89.48250105719	15	0.853088	2.98275	7.86582e-08	5.41824e-05
21	GO:0045333	cellular respiration	126.513440049846	27	0.776542	2.34284	9.40976e-08	6.14061e-05
21	GO:0015986	proton motive force-driven ATP synthesis	94.1106314986585	17	0.910597	2.76796	1.51069e-07	9.36551e-05
21	GO:0030490	maturation of SSU-rRNA	95.8011433341223	18	0.786032	2.66114	2.48387e-07	0.000146655
21	GO:0000387	spliceosomal snRNP assembly	109.623911589159	23	0.800753	2.38313	4.11878e-07	0.000232131
21	GO:0061844	antimicrobial humoral immune response mediated by antimicrobial peptide	73.639098260195	12	0.679336	3.0683	6.06541e-07	0.000326978
21	GO:0006888	endoplasmic reticulum to Golgi vesicle-mediated transport	265.029549636376	82	0.716198	1.61603	9.72997e-07	0.000500381
21	GO:0032543	mitochondrial translation	277.422254874884	87	0.733471	1.59438	1.00891e-06	0.000500381
21	GO:0036261	7-methylguanosine cap hypermethylation	54.4321342359043	7	0.930703	3.88801	1.08348e-06	0.000501153
21	GO:1902255	positive regulation of intrinsic apoptotic signaling pathway by p53 class mediator	42.4991272057251	4	0.97277	5.31239	1.09131e-06	0.000501153
21	GO:1904851	positive regulation of establishment of protein localization to telomere	64.8093263949225	10	0.925932	3.24047	1.25159e-06	0.000554229
21	GO:1902600	proton transmembrane transport	270.781842973665	85	0.644824	1.59283	1.3863e-06	0.000584505
21	GO:0009060	aerobic respiration	177.894446162684	49	0.762959	1.81525	1.44836e-06	0.000584505
21	GO:0006123	mitochondrial electron transport, cytochrome c to oxygen	67.7993139206661	11	0.891389	3.08179	1.46138e-06	0.000584505
21	GO:1904871	positive regulation of protein localization to Cajal body	66.4676926486418	11	0.891437	3.02126	2.34997e-06	0.000905345
21	GO:0000470	maturation of LSU-rRNA	63.0131540727536	10	0.854724	3.15066	2.40958e-06	0.000905345
21	GO:0006120	mitochondrial electron transport, NADH to ubiquinone	133.508605548829	34	0.81102	1.96336	3.65624e-06	0.0012978
21	GO:0019941	modification-dependent protein catabolic process	39.6871725470814	4	0.988054	4.9609	3.66345e-06	0.0012978
21	GO:0006417	regulation of translation	176.006129996301	50	0.664621	1.76006	4.14917e-06	0.00142904
21	GO:2000059	negative regulation of ubiquitin-dependent protein catabolic process	73.9167990026132	14	0.73815	2.63989	5.18451e-06	0.00173737
21	GO:0006414	translational elongation	76.312317292403	15	0.730618	2.54374	6.60413e-06	0.00213429
21	GO:0045727	positive regulation of translation	163.380727471365	46	0.651028	1.77588	6.71321e-06	0.00213429
21	GO:1901798	positive regulation of signal transduction by p53 class mediator	53.0570025698493	8	0.77441	3.31606	7.38601e-06	0.00228948
21	GO:0006397	mRNA processing	358.498644838465	125	0.648268	1.43399	7.931e-06	0.00239845
21	GO:0071816	tail-anchored membrane protein insertion into ER membrane	72.0908973452412	14	0.847244	2.57467	9.44807e-06	0.00278921
21	GO:0006122	mitochondrial electron transport, ubiquinol to cytochrome c	58.8148071250405	10	0.906733	2.94074	1.0847e-05	0.00312772
21	GO:0008284	positive regulation of cell population proliferation	517.168330450258	194	0.598135	1.33291	1.18375e-05	0.00329869
21	GO:0000413	protein peptidyl-prolyl isomerization	71.3642008845685	14	0.807781	2.54872	1.1972e-05	0.00329869
21	GO:0006446	regulation of translational initiation	97.9745415181766	23	0.765651	2.12988	1.26925e-05	0.00342118
21	GO:1904667	negative regulation of ubiquitin protein ligase activity	50.9584073195152	8	0.710038	3.1849	1.61113e-05	0.0042503
21	GO:0045050	protein insertion into ER membrane by stop-transfer membrane-anchor sequence	57.1220093244246	10	0.917298	2.8561	1.96694e-05	0.00508086
21	GO:1903241	U2-type prespliceosome assembly	93.2227066386855	22	0.713855	2.1187	2.16189e-05	0.00536899
21	GO:0000462	maturation of SSU-rRNA from tricistronic rRNA transcript (SSU-rRNA, 5.8S rRNA, LSU-rRNA)	93.2174646327539	22	0.756036	2.11858	2.16509e-05	0.00536899
21	GO:0017148	negative regulation of translation	169.74569076323	51	0.646502	1.66417	2.92574e-05	0.00711299
21	GO:0007339	binding of sperm to zona pellucida	67.8582895945327	14	0.804185	2.42351	3.68623e-05	0.00878953
21	GO:1901800	positive regulation of proteasomal protein catabolic process	60.5304498224406	12	0.775539	2.5221	5.37395e-05	0.012572
21	GO:0031397	negative regulation of protein ubiquitination	130.083703592707	37	0.687749	1.75789	6.18368e-05	0.0141984
21	GO:0051131	chaperone-mediated protein complex assembly	63.0321685453314	13	0.750747	2.42431	6.47399e-05	0.0145947
21	GO:2000435	negative regulation of protein neddylation	32.7544168909283	4	0.917345	4.0943	6.81891e-05	0.0150978
21	GO:0006886	intracellular protein transport	433.106195269694	164	0.621919	1.32045	8.56413e-05	0.0186292
21	GO:0033119	negative regulation of RNA splicing	32.092082442318	4	0.937663	4.01151	8.96699e-05	0.0191693
21	GO:0021762	substantia nigra development	87.9641175007719	22	0.683263	1.99918	9.25487e-05	0.0194493
21	GO:0045116	protein neddylation	79.3919504877246	19	0.729137	2.08926	9.53912e-05	0.0197126
21	GO:0000463	maturation of LSU-rRNA from tricistronic rRNA transcript (SSU-rRNA, 5.8S rRNA, LSU-rRNA)	61.7194337185069	13	0.826762	2.37382	9.80642e-05	0.0199328
21	GO:0009615	response to virus	157.504130262055	49	0.617219	1.60719	0.000130206	0.0260391
21	GO:0019731	antibacterial humoral response	34.136369216912	5	0.642926	3.41364	0.000175126	0.0344666
21	GO:0034063	stress granule assembly	68.2967297028621	16	0.750836	2.13427	0.000194912	0.0377611
21	GO:0007004	telomere maintenance via telomerase	64.9743267495122	15	0.70438	2.16581	0.000221015	0.0421594
21	GO:0036258	multivesicular body assembly	87.2891405543054	23	0.764347	1.89759	0.000229344	0.0426832
21	GO:0075522	IRES-dependent viral translational initiation	49.8443397746773	10	0.888934	2.49222	0.000233127	0.0426832
21	GO:0032981	mitochondrial respiratory chain complex I assembly	154.59018754343	49	0.72658	1.57745	0.000234088	0.0426832
21	GO:0006119	oxidative phosphorylation	49.5826935322524	10	0.842979	2.47913	0.000254063	0.045654
21	GO:0006396	RNA processing	151.157494026386	48	0.695365	1.57456	0.000281839	0.0499218
22	GO:0002181	cytoplasmic translation	864.530199220143	80	0.988988	5.40331	4.26241e-97	5.28496e-93
22	GO:0006412	translation	1058.11216501251	141	0.871148	3.75217	3.37352e-90	2.09141e-86
22	GO:0042274	ribosomal small subunit biogenesis	382.662908804211	65	0.804056	2.94356	1.02777e-26	4.24776e-23
22	GO:0006364	rRNA processing	421.398724146408	97	0.734738	2.17216	6.77279e-19	1.90131e-15
22	GO:0042776	proton motive force-driven mitochondrial ATP synthesis	279.118087545971	50	0.888202	2.79118	7.66718e-19	1.90131e-15
22	GO:0006413	translational initiation	235.820914521576	45	0.850924	2.62023	5.1921e-15	1.07295e-11
22	GO:0006457	protein folding	386.23203026241	103	0.726445	1.87491	4.19243e-13	7.42599e-10
22	GO:0043161	proteasome-mediated ubiquitin-dependent protein catabolic process	499.101142127824	149	0.629517	1.67484	2.38767e-12	3.7006e-09
22	GO:0009060	aerobic respiration	223.923946439345	49	0.805799	2.28494	7.50488e-12	1.03392e-08
22	GO:0010498	proteasomal protein catabolic process	146.441750242972	25	0.782221	2.92884	2.12592e-11	2.63593e-08
22	GO:0015986	proton motive force-driven ATP synthesis	117.059988269762	17	0.893132	3.44294	4.71263e-11	5.31199e-08
22	GO:0000398	mRNA splicing, via spliceosome	476.565737314195	147	0.672173	1.62097	8.04521e-11	8.31272e-08
22	GO:1902600	proton transmembrane transport	312.015494902354	85	0.644591	1.83539	1.90437e-10	1.81633e-07
22	GO:0045333	cellular respiration	146.032200912539	27	0.791149	2.7043	2.0853e-10	1.84683e-07
22	GO:0000027	ribosomal large subunit assembly	112.58185015085	18	0.864713	3.12727	8.15159e-10	6.73811e-07
22	GO:0000028	ribosomal small subunit assembly	87.0859399905106	11	0.887213	3.95845	1.06827e-09	8.27845e-07
22	GO:0006120	mitochondrial electron transport, NADH to ubiquinone	161.328635901513	34	0.839988	2.37248	1.48714e-09	1.08465e-06
22	GO:0006123	mitochondrial electron transport, cytochrome c to oxygen	83.14748563895	11	0.95483	3.77943	4.88265e-09	3.36333e-06
22	GO:0032543	mitochondrial translation	298.358376818323	87	0.759735	1.7147	1.35327e-08	8.83113e-06
22	GO:0061077	chaperone-mediated protein folding	150.28721475063	34	0.776874	2.21011	3.75875e-08	2.33024e-05
22	GO:0050821	protein stabilization	442.554168768337	147	0.630834	1.50529	4.45891e-08	2.63267e-05
22	GO:0032981	mitochondrial respiratory chain complex I assembly	190.690458810536	49	0.756529	1.94582	6.30992e-08	3.55622e-05
22	GO:0001732	formation of cytoplasmic translation initiation complex	89.6947625472653	15	0.922638	2.98983	7.30513e-08	3.9381e-05
22	GO:0008380	RNA splicing	387.961396956522	127	0.663167	1.52741	1.20837e-07	6.24274e-05
22	GO:0042273	ribosomal large subunit biogenesis	135.286662393156	31	0.723049	2.18204	2.24976e-07	0.000111579
22	GO:1904874	positive regulation of telomerase RNA localization to Cajal body	82.4310786509478	15	0.867454	2.7477	8.78273e-07	0.000418835
22	GO:0006122	mitochondrial electron transport, ubiquinol to cytochrome c	63.8324007304186	10	0.879058	3.19162	1.7887e-06	0.000821411
22	GO:1901798	positive regulation of signal transduction by p53 class mediator	55.1694509561798	8	0.763973	3.44809	3.33521e-06	0.0014769
22	GO:0021762	substantia nigra development	99.4526340851805	22	0.753547	2.26029	3.56917e-06	0.001526
22	GO:0000413	protein peptidyl-prolyl isomerization	74.3914029916783	14	0.806624	2.65684	4.43037e-06	0.00183107
22	GO:0006888	endoplasmic reticulum to Golgi vesicle-mediated transport	256.912647870125	82	0.687955	1.56654	4.74935e-06	0.00189218
22	GO:0036261	7-methylguanosine cap hypermethylation	50.578612219477	7	0.88866	3.61276	4.88343e-06	0.00189218
22	GO:0061844	antimicrobial humoral immune response mediated by antimicrobial peptide	67.4632013079657	12	0.697478	2.81097	5.26055e-06	0.00197653
22	GO:2000059	negative regulation of ubiquitin-dependent protein catabolic process	73.6286136962213	14	0.751056	2.62959	5.70239e-06	0.00207953
22	GO:0045727	positive regulation of translation	163.050585954129	46	0.691082	1.77229	7.24539e-06	0.00256673
22	GO:0030490	maturation of SSU-rRNA	83.3468393964778	18	0.713155	2.31519	1.27343e-05	0.0043859
22	GO:0019941	modification-dependent protein catabolic process	36.6701285261735	4	0.947131	4.58377	1.3233e-05	0.00443449
22	GO:0006414	translational elongation	73.7522152013471	15	0.729072	2.45841	1.50008e-05	0.00489461
22	GO:0000470	maturation of LSU-rRNA	57.3878951813714	10	0.822372	2.86939	1.79223e-05	0.0056979
22	GO:1904871	positive regulation of protein localization to Cajal body	59.3603594681625	11	0.861036	2.6982	2.77757e-05	0.00860978
22	GO:0000462	maturation of SSU-rRNA from tricistronic rRNA transcript (SSU-rRNA, 5.8S rRNA, LSU-rRNA)	91.6356183466289	22	0.74136	2.08263	3.37562e-05	0.0102084
22	GO:1904851	positive regulation of establishment of protein localization to telomere	55.4517872726949	10	0.865644	2.77259	3.51402e-05	0.0103739
22	GO:0000387	spliceosomal snRNP assembly	93.4325096877206	23	0.713755	2.03114	4.48597e-05	0.0129352
22	GO:1902255	positive regulation of intrinsic apoptotic signaling pathway by p53 class mediator	33.6722613581128	4	0.848592	4.20903	4.65736e-05	0.0131242
22	GO:0006417	regulation of translation	164.052842982854	50	0.615023	1.64053	5.67816e-05	0.0156452
22	GO:1903241	U2-type prespliceosome assembly	89.1155603319604	22	0.736176	2.02535	6.76852e-05	0.0182441
22	GO:0018279	protein N-linked glycosylation via asparagine	80.2406829985964	19	0.75971	2.1116	7.49944e-05	0.0197842
22	GO:1904667	negative regulation of ubiquitin protein ligase activity	46.4969175640464	8	0.654812	2.90606	8.15465e-05	0.0210645
22	GO:0006446	regulation of translational initiation	91.0996801453701	23	0.71141	1.98043	8.42586e-05	0.0213209
22	GO:0051131	chaperone-mediated protein complex assembly	61.735391289179	13	0.80231	2.37444	9.75732e-05	0.0241962
22	GO:0033119	negative regulation of RNA splicing	31.8093124882117	4	0.923396	3.97616	0.000100757	0.0244959
22	GO:0006119	oxidative phosphorylation	51.9879954626147	10	0.833918	2.5994	0.000114318	0.0272583
22	GO:0006397	mRNA processing	339.702117976739	125	0.639404	1.35881	0.000135525	0.0317053
22	GO:0042026	protein refolding	75.1957015417988	18	0.743896	2.08877	0.000139544	0.0320409
22	GO:0071816	tail-anchored membrane protein insertion into ER membrane	63.1958283990477	14	0.80555	2.25699	0.000156619	0.0353076
22	GO:0009615	response to virus	155.423989222535	49	0.59997	1.58596	0.000198227	0.0438895
23	GO:0002181	cytoplasmic translation	882.977933158471	80	0.991994	5.51861	2.21909e-100	2.75145e-96
23	GO:0006412	translation	1115.18020354361	141	0.892131	3.95454	2.09851e-99	1.30097e-95
23	GO:0042274	ribosomal small subunit biogenesis	403.222915004128	65	0.836389	3.10171	9.80028e-30	4.05045e-26
23	GO:0042776	proton motive force-driven mitochondrial ATP synthesis	349.778085574528	50	0.945397	3.49778	1.99241e-29	6.17597e-26
23	GO:0006364	rRNA processing	473.609953202776	97	0.790087	2.44129	2.11727e-25	5.25041e-22
23	GO:0009060	aerobic respiration	293.604993247427	49	0.874926	2.99597	2.10707e-21	4.35425e-18
23	GO:0006413	translational initiation	251.102761458498	45	0.868373	2.79003	3.81858e-17	6.76379e-14
23	GO:0032543	mitochondrial translation	376.987820220046	87	0.833208	2.1666	4.90434e-17	7.50826e-14
23	GO:0006120	mitochondrial electron transport, NADH to ubiquinone	213.885535132886	34	0.914375	3.14538	5.44998e-17	7.50826e-14
23	GO:0032981	mitochondrial respiratory chain complex I assembly	257.162877513571	49	0.85142	2.62411	3.19376e-16	3.95994e-13
23	GO:0045333	cellular respiration	173.908109692756	27	0.88505	3.22052	1.59823e-14	1.8015e-11
23	GO:0000398	mRNA splicing, via spliceosome	504.071455344007	147	0.696991	1.71453	2.85984e-13	2.95493e-10
23	GO:0015986	proton motive force-driven ATP synthesis	127.029201823749	17	0.907967	3.73615	1.15999e-12	1.10636e-09
23	GO:0042273	ribosomal large subunit biogenesis	173.319751300387	31	0.847221	2.79548	1.80168e-12	1.59564e-09
23	GO:0006457	protein folding	373.507622376687	103	0.701696	1.81314	8.27342e-12	6.83881e-09
23	GO:0000028	ribosomal small subunit assembly	94.9320172417432	11	0.936834	4.31509	4.89427e-11	3.79275e-08
23	GO:1902600	proton transmembrane transport	310.531231282923	85	0.629987	1.82665	2.694e-10	1.96488e-07
23	GO:0006123	mitochondrial electron transport, cytochrome c to oxygen	89.6782657501471	11	0.927941	4.07628	3.8876e-10	2.67791e-07
23	GO:0000027	ribosomal large subunit assembly	113.750621330004	18	0.826141	3.15974	5.39382e-10	3.51989e-07
23	GO:0001732	formation of cytoplasmic translation initiation complex	101.443758153456	15	0.952643	3.38146	1.09692e-09	6.80039e-07
23	GO:0010498	proteasomal protein catabolic process	128.472409090948	25	0.770309	2.56945	7.83061e-09	4.62342e-06
23	GO:0006122	mitochondrial electron transport, ubiquinol to cytochrome c	75.0300365530983	10	0.940244	3.7515	2.69308e-08	1.5178e-05
23	GO:0043161	proteasome-mediated ubiquitin-dependent protein catabolic process	446.65477673624	149	0.618791	1.49884	5.09921e-08	2.74892e-05
23	GO:1904874	positive regulation of telomerase RNA localization to Cajal body	90.338136596921	15	0.927533	3.01127	5.83565e-08	3.01484e-05
23	GO:0030490	maturation of SSU-rRNA	99.4399769412419	18	0.817382	2.76222	7.45181e-08	3.6958e-05
23	GO:0017148	negative regulation of translation	190.547000001565	51	0.692117	1.86811	2.52497e-07	0.000120412
23	GO:0061077	chaperone-mediated protein folding	143.139279599443	34	0.737864	2.10499	2.78479e-07	0.000127884
23	GO:0006414	translational elongation	84.9713801911981	15	0.776993	2.83238	3.71989e-07	0.000164725
23	GO:0000470	maturation of LSU-rRNA	67.4133640992278	10	0.87031	3.37067	4.78839e-07	0.000204729
23	GO:0000387	spliceosomal snRNP assembly	106.015037782072	23	0.778677	2.30467	1.22385e-06	0.000505815
23	GO:0000463	maturation of LSU-rRNA from tricistronic rRNA transcript (SSU-rRNA, 5.8S rRNA, LSU-rRNA)	74.0644766136668	13	0.90877	2.84863	1.66868e-06	0.000667417
23	GO:0061844	antimicrobial humoral immune response mediated by antimicrobial peptide	70.2643643255619	12	0.635255	2.92768	1.99378e-06	0.000772528
23	GO:0050821	protein stabilization	419.11950993702	147	0.596151	1.42558	2.15912e-06	0.000806524
23	GO:0006417	regulation of translation	178.7410387037	50	0.630758	1.78741	2.21162e-06	0.000806524
23	GO:1904667	negative regulation of ubiquitin protein ligase activity	55.3282709370453	8	0.827014	3.45802	3.14048e-06	0.00111254
23	GO:0006119	oxidative phosphorylation	61.8083898547739	10	0.907506	3.09042	3.72513e-06	0.001283
23	GO:0045727	positive regulation of translation	163.52425971629	46	0.648759	1.77744	6.49386e-06	0.00214054
23	GO:0036261	7-methylguanosine cap hypermethylation	49.8139431409193	7	0.875585	3.55814	6.56023e-06	0.00214054
23	GO:0008380	RNA splicing	363.210921404326	127	0.625555	1.42996	8.00075e-06	0.00254362
23	GO:1902255	positive regulation of intrinsic apoptotic signaling pathway by p53 class mediator	37.3328379401983	4	0.968153	4.6666	9.99472e-06	0.0030954
23	GO:2000059	negative regulation of ubiquitin-dependent protein catabolic process	71.8455699701296	14	0.728497	2.56591	1.02356e-05	0.0030954
23	GO:1901798	positive regulation of signal transduction by p53 class mediator	51.5037825192607	8	0.705733	3.21899	1.31685e-05	0.00388752
23	GO:0000462	maturation of SSU-rRNA from tricistronic rRNA transcript (SSU-rRNA, 5.8S rRNA, LSU-rRNA)	94.5196310420718	22	0.763073	2.14817	1.49589e-05	0.00431339
23	GO:1904851	positive regulation of establishment of protein localization to telomere	57.3342882067366	10	0.893079	2.86671	1.82618e-05	0.0051461
23	GO:0006446	regulation of translational initiation	96.2837005830059	23	0.76326	2.09312	2.04149e-05	0.005625
23	GO:0019941	modification-dependent protein catabolic process	35.285158853294	4	0.924491	4.41064	2.37223e-05	0.0063942
23	GO:1903241	U2-type prespliceosome assembly	92.4005061710784	22	0.739521	2.10001	2.72517e-05	0.00718922
23	GO:1904871	positive regulation of protein localization to Cajal body	59.2378685607039	11	0.86188	2.69263	2.8953e-05	0.00747892
23	GO:0000413	protein peptidyl-prolyl isomerization	67.3939974540641	14	0.748691	2.40693	4.26848e-05	0.010801
23	GO:0008284	positive regulation of cell population proliferation	502.618554211208	194	0.58853	1.29541	7.50558e-05	0.0184086
23	GO:0021762	substantia nigra development	88.704123106378	22	0.683567	2.016	7.57191e-05	0.0184086
23	GO:0075522	IRES-dependent viral translational initiation	51.5052000379435	10	0.843209	2.57526	0.000134383	0.0315675
23	GO:0007339	binding of sperm to zona pellucida	63.6851589382641	14	0.758441	2.27447	0.000134937	0.0315675
23	GO:2000767	positive regulation of cytoplasmic translation	57.5318866600558	12	0.807734	2.39716	0.000141278	0.0324389
23	GO:0006626	protein targeting to mitochondrion	74.5032861430601	18	0.784128	2.06954	0.00016969	0.0382543
23	GO:1905907	negative regulation of amyloid fibril formation	40.7294684410323	7	0.889122	2.90925	0.000196165	0.043433
23	GO:2000435	negative regulation of protein neddylation	29.8096067713436	4	0.856416	3.7262	0.000228399	0.0496827
24	GO:0002181	cytoplasmic translation	872.430973309659	80	0.981883	5.45269	1.67986e-98	2.08286e-94
24	GO:0006412	translation	1088.09510798405	141	0.875435	3.85849	5.1527e-95	3.19441e-91
24	GO:0042776	proton motive force-driven mitochondrial ATP synthesis	354.393896108168	50	0.939635	3.54394	3.74892e-30	1.54943e-26
24	GO:0042274	ribosomal small subunit biogenesis	371.422758619834	65	0.771612	2.8571	4.27072e-25	1.32382e-21
24	GO:0009060	aerobic respiration	297.493288855642	49	0.874678	3.03565	5.63551e-22	1.39749e-18
24	GO:0006364	rRNA processing	436.364550267806	97	0.74744	2.2493	1.05693e-20	2.18414e-17
24	GO:0006413	translational initiation	252.250497173396	45	0.873312	2.80278	2.62295e-17	4.646e-14
24	GO:0006120	mitochondrial electron transport, NADH to ubiquinone	213.538169151856	34	0.89638	3.14027	6.14941e-17	9.53082e-14
24	GO:0032981	mitochondrial respiratory chain complex I assembly	251.74359805904	49	0.841465	2.56881	1.74777e-15	2.40784e-12
24	GO:0015986	proton motive force-driven ATP synthesis	134.649723803614	17	0.919115	3.96029	6.40786e-14	7.94511e-11
24	GO:0045333	cellular respiration	167.86491306696	27	0.828596	3.10861	1.32729e-13	1.4961e-10
24	GO:1902600	proton transmembrane transport	339.23704318469	85	0.670273	1.99551	2.41629e-13	2.49663e-10
24	GO:0032543	mitochondrial translation	341.978510283794	87	0.789923	1.96539	4.89794e-13	4.67151e-10
24	GO:0000398	mRNA splicing, via spliceosome	487.717158469258	147	0.675126	1.6589	8.62881e-12	7.64204e-09
24	GO:0006457	protein folding	365.117234714674	103	0.704196	1.77241	5.55612e-11	4.59268e-08
24	GO:0006123	mitochondrial electron transport, cytochrome c to oxygen	92.516571290753	11	0.965736	4.2053	1.27383e-10	9.8714e-08
24	GO:0000028	ribosomal small subunit assembly	90.1085716914332	11	0.873982	4.09584	3.28454e-10	2.39559e-07
24	GO:0000027	ribosomal large subunit assembly	114.109340378556	18	0.854984	3.1697	4.7501e-10	3.27203e-07
24	GO:0042273	ribosomal large subunit biogenesis	150.955763734355	31	0.758392	2.43477	2.21549e-09	1.44578e-06
24	GO:0001732	formation of cytoplasmic translation initiation complex	97.625821620191	15	0.929413	3.25419	4.38589e-09	2.71903e-06
24	GO:0006122	mitochondrial electron transport, ubiquinol to cytochrome c	75.3060333660479	10	0.914939	3.7653	2.42219e-08	1.43013e-05
24	GO:0050821	protein stabilization	443.679984473932	147	0.625876	1.50912	3.66327e-08	2.06458e-05
24	GO:0010498	proteasomal protein catabolic process	122.152161559045	25	0.752865	2.44304	5.66278e-08	3.05273e-05
24	GO:0061077	chaperone-mediated protein folding	142.901409113499	34	0.751987	2.10149	2.97288e-07	0.000153586
24	GO:0019941	modification-dependent protein catabolic process	43.9716073544927	4	0.986515	5.49645	5.76029e-07	0.000285688
24	GO:0017148	negative regulation of translation	185.849315444413	51	0.698804	1.82205	7.7907e-07	0.000371527
24	GO:0061844	antimicrobial humoral immune response mediated by antimicrobial peptide	72.2567545232982	12	0.722382	3.0107	9.90193e-07	0.000454719
24	GO:0030490	maturation of SSU-rRNA	91.3050822116191	18	0.748041	2.53625	1.06515e-06	0.000471672
24	GO:0043161	proteasome-mediated ubiquitin-dependent protein catabolic process	424.301895907425	149	0.598552	1.42383	2.01948e-06	0.000863434
24	GO:0006446	regulation of translational initiation	103.308999853707	23	0.781254	2.24585	2.72688e-06	0.00112702
24	GO:1904874	positive regulation of telomerase RNA localization to Cajal body	78.4841622625976	15	0.847037	2.61614	3.25566e-06	0.00130216
24	GO:0006414	translational elongation	78.1724716852046	15	0.709623	2.60575	3.60571e-06	0.0013971
24	GO:0006417	regulation of translation	176.110564498365	50	0.658987	1.76111	4.05148e-06	0.00152225
24	GO:2000059	negative regulation of ubiquitin-dependent protein catabolic process	73.8751922652668	14	0.793047	2.6384	5.25632e-06	0.00191686
24	GO:1904667	negative regulation of ubiquitin protein ligase activity	53.8448897567956	8	0.818756	3.36531	5.4969e-06	0.00194732
24	GO:0006119	oxidative phosphorylation	60.3577649588475	10	0.878609	3.01789	6.26839e-06	0.00213996
24	GO:0021762	substantia nigra development	97.4705127463506	22	0.689178	2.21524	6.38588e-06	0.00213996
24	GO:0045727	positive regulation of translation	163.24024010222	46	0.643032	1.77435	6.93487e-06	0.00226277
24	GO:0000470	maturation of LSU-rRNA	59.0532701624198	10	0.811891	2.95266	9.96917e-06	0.00316943
24	GO:1902255	positive regulation of intrinsic apoptotic signaling pathway by p53 class mediator	37.1245857315973	4	0.961398	4.64057	1.09172e-05	0.00338407
24	GO:0036261	7-methylguanosine cap hypermethylation	47.9646657163758	7	0.896443	3.42605	1.33239e-05	0.00402933
24	GO:0000463	maturation of LSU-rRNA from tricistronic rRNA transcript (SSU-rRNA, 5.8S rRNA, LSU-rRNA)	67.5479870236358	13	0.834418	2.598	1.49904e-05	0.00442538
24	GO:1901798	positive regulation of signal transduction by p53 class mediator	50.1197404916658	8	0.729856	3.13248	2.19393e-05	0.00632616
24	GO:0006099	tricarboxylic acid cycle	105.125156003967	27	0.731348	1.94676	3.86227e-05	0.0108837
24	GO:0000387	spliceosomal snRNP assembly	93.7417100978773	23	0.699225	2.03786	4.12249e-05	0.0113588
24	GO:0008380	RNA splicing	350.747526988532	127	0.610438	1.3809	5.38907e-05	0.0145259
24	GO:1904871	positive regulation of protein localization to Cajal body	55.9433732028452	11	0.875406	2.54288	8.71195e-05	0.0229829
24	GO:0000413	protein peptidyl-prolyl isomerization	64.8983078654184	14	0.734539	2.3178	9.29866e-05	0.0240196
24	GO:1904851	positive regulation of establishment of protein localization to telomere	52.5293148466347	10	0.864182	2.62647	9.52838e-05	0.0241107
24	GO:1905907	negative regulation of amyloid fibril formation	42.2770809730962	7	0.917434	3.01979	0.000111715	0.027703
24	GO:0098869	cellular oxidant detoxification	142.648695520729	43	0.659699	1.65871	0.000120339	0.0292566
24	GO:0033119	negative regulation of RNA splicing	31.0644096001344	4	0.904877	3.88305	0.000136843	0.0320286
24	GO:0008284	positive regulation of cell population proliferation	497.612005904885	194	0.587399	1.28251	0.000136908	0.0320286
24	GO:0071816	tail-anchored membrane protein insertion into ER membrane	63.2689506621752	14	0.829541	2.25961	0.000153177	0.0351711
24	GO:1903241	U2-type prespliceosome assembly	85.9571492674387	22	0.69573	1.95357	0.000158422	0.035714
24	GO:0043066	negative regulation of apoptotic process	630.047844708244	254	0.587703	1.24025	0.000171952	0.0376249
24	GO:0007339	binding of sperm to zona pellucida	62.8685126646492	14	0.75991	2.2453	0.000172967	0.0376249
24	GO:0000462	maturation of SSU-rRNA from tricistronic rRNA transcript (SSU-rRNA, 5.8S rRNA, LSU-rRNA)	85.3960411453137	22	0.678678	1.94082	0.000183777	0.039287
24	GO:0034101	erythrocyte homeostasis	37.3274217261546	6	0.837907	3.11062	0.000197667	0.0415402
24	GO:0075522	IRES-dependent viral translational initiation	50.1420698255558	10	0.860758	2.5071	0.000211338	0.0436731
25	GO:0002181	cytoplasmic translation	870.205404914488	80	0.976832	5.43878	4.17982e-98	5.18256e-94
25	GO:0006412	translation	1079.64683984958	141	0.868468	3.82853	1.18524e-93	7.34786e-90
25	GO:0042776	proton motive force-driven mitochondrial ATP synthesis	356.904093475363	50	0.937536	3.56904	1.5062e-30	6.22511e-27
25	GO:0009060	aerobic respiration	302.011026691376	49	0.886606	3.08175	1.20534e-22	3.73625e-19
25	GO:0042274	ribosomal small subunit biogenesis	347.943858753539	65	0.73725	2.67649	8.49512e-22	2.10662e-18
25	GO:0006364	rRNA processing	415.56816476853	97	0.718401	2.1421	3.31848e-18	6.85764e-15
25	GO:0006120	mitochondrial electron transport, NADH to ubiquinone	213.103545113216	34	0.891852	3.13388	7.15144e-17	1.26672e-13
25	GO:0045333	cellular respiration	178.321367299357	27	0.904975	3.30225	3.34132e-15	5.17863e-12
25	GO:0032981	mitochondrial respiratory chain complex I assembly	241.661482591352	49	0.774712	2.46593	3.89581e-14	5.36713e-11
25	GO:0015986	proton motive force-driven ATP synthesis	133.505144029822	17	0.909534	3.92662	9.93215e-14	1.23149e-10
25	GO:0006413	translational initiation	217.841361904842	45	0.797069	2.42046	1.33363e-12	1.50324e-09
25	GO:1902600	proton transmembrane transport	330.339736998641	85	0.660047	1.94317	2.27367e-12	2.34927e-09
25	GO:0032543	mitochondrial translation	323.585813033107	87	0.769808	1.85969	4.402e-11	4.19849e-08
25	GO:0006457	protein folding	357.348686995691	103	0.699127	1.7347	3.09372e-10	2.73993e-07
25	GO:0006123	mitochondrial electron transport, cytochrome c to oxygen	88.3840737903797	11	0.936189	4.01746	6.44595e-10	5.32822e-07
25	GO:0000028	ribosomal small subunit assembly	88.0333462265282	11	0.839253	4.00152	7.39011e-10	5.72687e-07
25	GO:0000398	mRNA splicing, via spliceosome	459.969328911097	147	0.639411	1.56452	1.93214e-09	1.40921e-06
25	GO:0000027	ribosomal large subunit assembly	103.810045666332	18	0.795778	2.88361	1.70677e-08	1.17568e-05
25	GO:0001732	formation of cytoplasmic translation initiation complex	92.0084655183884	15	0.927449	3.06695	3.24734e-08	2.11914e-05
25	GO:0006122	mitochondrial electron transport, ubiquinol to cytochrome c	74.2060491579128	10	0.931851	3.7103	3.69331e-08	2.28967e-05
25	GO:0010498	proteasomal protein catabolic process	118.11676958067	25	0.762405	2.36234	1.94131e-07	0.000114621
25	GO:0042273	ribosomal large subunit biogenesis	135.439870455077	31	0.677328	2.18451	2.15404e-07	0.0001214
25	GO:0021762	substantia nigra development	107.885015428113	22	0.794768	2.45193	2.76583e-07	0.000149102
25	GO:0061844	antimicrobial humoral immune response mediated by antimicrobial peptide	73.8735568802186	12	0.763087	3.07806	5.57958e-07	0.000288255
25	GO:1901798	positive regulation of signal transduction by p53 class mediator	56.5312274898473	8	0.700501	3.5332	1.98782e-06	0.000985877
25	GO:0006119	oxidative phosphorylation	62.6502725583934	10	0.907391	3.13251	2.74833e-06	0.00131063
25	GO:0006414	translational elongation	78.6045686122466	15	0.770295	2.62015	3.12955e-06	0.00143716
25	GO:0036261	7-methylguanosine cap hypermethylation	48.7912167340001	7	0.927423	3.48509	9.7165e-06	0.00422834
25	GO:0019941	modification-dependent protein catabolic process	37.3577503802028	4	0.976891	4.66972	9.88967e-06	0.00422834
25	GO:0017148	negative regulation of translation	174.560494639909	51	0.690209	1.71138	1.03042e-05	0.00423777
25	GO:0061077	chaperone-mediated protein folding	129.349252918257	34	0.71074	1.90219	1.05953e-05	0.00423777
25	GO:0030490	maturation of SSU-rRNA	81.4530815924747	18	0.688004	2.26259	2.25285e-05	0.00850245
25	GO:2000059	negative regulation of ubiquitin-dependent protein catabolic process	69.3908759429127	14	0.721253	2.47825	2.26293e-05	0.00850245
25	GO:0071816	tail-anchored membrane protein insertion into ER membrane	68.8415792106883	14	0.845819	2.45863	2.69721e-05	0.00983608
25	GO:0008380	RNA splicing	353.642007534517	127	0.61616	1.39229	3.50522e-05	0.0124175
25	GO:1904874	positive regulation of telomerase RNA localization to Cajal body	70.4497284592784	15	0.814296	2.34832	4.2252e-05	0.0145523
25	GO:0000470	maturation of LSU-rRNA	54.4178175156591	10	0.752887	2.72089	5.01459e-05	0.0168043
25	GO:1904667	negative regulation of ubiquitin protein ligase activity	47.7078139515558	8	0.720475	2.98174	5.27875e-05	0.017224
25	GO:1902255	positive regulation of intrinsic apoptotic signaling pathway by p53 class mediator	33.2418903041425	4	0.867449	4.15524	5.57038e-05	0.0176956
25	GO:0050821	protein stabilization	396.944084701595	147	0.587382	1.35015	5.70871e-05	0.0176956
25	GO:0000387	spliceosomal snRNP assembly	92.0280612867712	23	0.686112	2.00061	6.56647e-05	0.019858
25	GO:0034101	erythrocyte homeostasis	39.3633925996364	6	0.874917	3.28028	9.16646e-05	0.0270607
25	GO:0033119	negative regulation of RNA splicing	31.7620534972065	4	0.897757	3.97026	0.000102738	0.0292092
25	GO:0006754	ATP biosynthetic process	55.4153400446444	11	0.81112	2.51888	0.000103654	0.0292092
25	GO:0098869	cellular oxidant detoxification	142.575871216038	43	0.652644	1.65786	0.000122232	0.0336741
25	GO:0006417	regulation of translation	160.226049005853	50	0.585971	1.60226	0.00012493	0.0336741
25	GO:0000462	maturation of SSU-rRNA from tricistronic rRNA transcript (SSU-rRNA, 5.8S rRNA, LSU-rRNA)	86.3187412115505	22	0.681932	1.96179	0.000143906	0.0379637
25	GO:0045050	protein insertion into ER membrane by stop-transfer membrane-anchor sequence	51.2210279826703	10	0.844232	2.56105	0.000147755	0.0381669
25	GO:0075522	IRES-dependent viral translational initiation	50.3587171230828	10	0.901044	2.51794	0.00019674	0.0497833
26	GO:0002181	cytoplasmic translation	863.885084587282	80	0.979905	5.39928	5.54882e-97	6.87998e-93
26	GO:0006412	translation	1078.03222143705	141	0.878407	3.82281	2.15598e-93	1.3366e-89
26	GO:0042776	proton motive force-driven mitochondrial ATP synthesis	368.830950594024	50	0.9436	3.68831	1.91573e-32	7.91773e-29
26	GO:0009060	aerobic respiration	309.363431060849	49	0.869484	3.15677	9.57889e-24	2.96922e-20
26	GO:0042274	ribosomal small subunit biogenesis	349.883317916755	65	0.743099	2.69141	4.58311e-22	1.13652e-18
26	GO:0006120	mitochondrial electron transport, NADH to ubiquinone	225.908397133441	34	0.909231	3.32218	7.9361e-19	1.63999e-15
26	GO:0032981	mitochondrial respiratory chain complex I assembly	252.377488695182	49	0.78506	2.57528	1.43422e-15	2.54041e-12
26	GO:0006364	rRNA processing	391.325207550407	97	0.69636	2.01714	2.00513e-15	3.1077e-12
26	GO:0045333	cellular respiration	173.285665024492	27	0.827659	3.20899	1.99045e-14	2.74218e-11
26	GO:0000398	mRNA splicing, via spliceosome	515.401988269315	147	0.702625	1.75307	2.47168e-14	3.06463e-11
26	GO:0015986	proton motive force-driven ATP synthesis	134.732158409465	17	0.916534	3.96271	6.2085e-14	6.99811e-11
26	GO:0006413	translational initiation	226.22918075967	45	0.821819	2.51366	1.0359e-13	1.07034e-10
26	GO:1902600	proton transmembrane transport	328.823512825964	85	0.640978	1.93426	3.31226e-12	3.15913e-09
26	GO:0032543	mitochondrial translation	320.142411584858	87	0.774317	1.8399	9.92783e-11	8.79251e-08
26	GO:0006123	mitochondrial electron transport, cytochrome c to oxygen	92.9528346532942	11	0.941125	4.22513	1.07222e-10	8.86296e-08
26	GO:0006457	protein folding	356.083500525546	103	0.710817	1.72856	4.07421e-10	3.15726e-07
26	GO:0000028	ribosomal small subunit assembly	84.5716433654823	11	0.844815	3.84417	2.82499e-09	2.06042e-06
26	GO:0000027	ribosomal large subunit assembly	107.791472935895	18	0.799934	2.99421	4.34808e-09	2.9951e-06
26	GO:0042273	ribosomal large subunit biogenesis	146.022777473352	31	0.764528	2.35521	9.83818e-09	6.42019e-06
26	GO:0006122	mitochondrial electron transport, ubiquinol to cytochrome c	74.7643651868697	10	0.888757	3.73822	2.98211e-08	1.84876e-05
26	GO:0010498	proteasomal protein catabolic process	119.877753043969	25	0.785261	2.39756	1.13751e-07	6.71621e-05
26	GO:0008380	RNA splicing	383.930805179839	127	0.662476	1.51154	2.47662e-07	0.000135494
26	GO:0001732	formation of cytoplasmic translation initiation complex	86.119332213338	15	0.889868	2.87064	2.51339e-07	0.000135494
26	GO:0017148	negative regulation of translation	184.610245900458	51	0.695404	1.8099	1.04351e-06	0.000539103
26	GO:0006414	translational elongation	80.0147339196704	15	0.763645	2.66716	1.96601e-06	0.000975062
26	GO:0006119	oxidative phosphorylation	61.0340507860155	10	0.849682	3.0517	4.92081e-06	0.0022618
26	GO:0061844	antimicrobial humoral immune response mediated by antimicrobial peptide	67.654875305404	12	0.757475	2.81895	4.92529e-06	0.0022618
26	GO:0021762	substantia nigra development	97.6698794295883	22	0.738842	2.21977	6.02508e-06	0.00266804
26	GO:0019941	modification-dependent protein catabolic process	38.3093895126517	4	0.982029	4.78867	6.59933e-06	0.00282156
26	GO:0000470	maturation of LSU-rRNA	57.9933571949743	10	0.834711	2.89967	1.44916e-05	0.00598938
26	GO:2000059	negative regulation of ubiquitin-dependent protein catabolic process	70.0768063384641	14	0.7274	2.50274	1.81558e-05	0.00726173
26	GO:0006099	tricarboxylic acid cycle	107.318106023932	27	0.73392	1.98737	2.1685e-05	0.00840227
26	GO:1902255	positive regulation of intrinsic apoptotic signaling pathway by p53 class mediator	35.0426709331624	4	0.88555	4.38033	2.62642e-05	0.00986816
26	GO:1901798	positive regulation of signal transduction by p53 class mediator	49.1198136361775	8	0.759459	3.06999	3.16301e-05	0.0115348
26	GO:1904667	negative regulation of ubiquitin protein ligase activity	48.9481123872887	8	0.733913	3.05926	3.36721e-05	0.0119286
26	GO:0050821	protein stabilization	400.342396385976	147	0.591984	1.36171	3.54898e-05	0.0122233
26	GO:0000413	protein peptidyl-prolyl isomerization	67.8435218027451	14	0.769459	2.42298	3.70349e-05	0.0124107
26	GO:0036261	7-methylguanosine cap hypermethylation	44.8862133809414	7	0.929332	3.20616	4.25648e-05	0.0138885
26	GO:0000387	spliceosomal snRNP assembly	93.3321200782485	23	0.724132	2.02896	4.61052e-05	0.0146579
26	GO:0006417	regulation of translation	164.778874617002	50	0.596492	1.64779	4.87554e-05	0.0151129
26	GO:0006888	endoplasmic reticulum to Golgi vesicle-mediated transport	242.182880620895	82	0.655876	1.47672	6.93068e-05	0.0209594
26	GO:0000463	maturation of LSU-rRNA from tricistronic rRNA transcript (SSU-rRNA, 5.8S rRNA, LSU-rRNA)	61.9735577359703	13	0.838683	2.3836	9.05235e-05	0.0263832
26	GO:0033119	negative regulation of RNA splicing	32.0431807490851	4	0.926239	4.0054	9.14974e-05	0.0263832
26	GO:0043161	proteasome-mediated ubiquitin-dependent protein catabolic process	396.545743307069	149	0.581426	1.33069	0.000112884	0.0318101
26	GO:0034314	Arp2/3 complex-mediated actin nucleation	47.8979819803196	9	0.814266	2.661	0.00015591	0.0429585
26	GO:0098869	cellular oxidant detoxification	140.884478128287	43	0.673651	1.63819	0.000175127	0.0467069
26	GO:0006754	ATP biosynthetic process	53.7727588953925	11	0.769567	2.44422	0.000177049	0.0467069
26	GO:2000435	negative regulation of protein neddylation	30.3013734705671	4	0.852556	3.78767	0.000186953	0.0482923
27	GO:0002181	cytoplasmic translation	839.805759489631	80	0.985209	5.24879	1.01355e-92	1.25669e-88
27	GO:0006412	translation	1040.56395150218	141	0.863966	3.68994	2.11079e-87	1.30858e-83
27	GO:0042274	ribosomal small subunit biogenesis	335.707164134961	65	0.732788	2.58236	3.98358e-20	1.64641e-16
27	GO:0006364	rRNA processing	409.27380287234	97	0.71545	2.10966	1.80723e-17	5.60197e-14
27	GO:0042776	proton motive force-driven mitochondrial ATP synthesis	267.873124276316	50	0.892894	2.67873	2.89075e-17	7.16847e-14
27	GO:0006413	translational initiation	236.912336867447	45	0.830563	2.63236	3.67653e-15	7.59754e-12
27	GO:0009060	aerobic respiration	236.116677061541	49	0.836399	2.40935	2.07607e-13	3.67732e-10
27	GO:0006457	protein folding	374.144955221528	103	0.695283	1.81624	7.1444e-12	1.10729e-08
27	GO:0010498	proteasomal protein catabolic process	148.583223400551	25	0.802731	2.97166	1.02559e-11	1.41292e-08
27	GO:0006120	mitochondrial electron transport, NADH to ubiquinone	172.383982333575	34	0.872244	2.53506	5.0568e-11	6.26993e-08
27	GO:0045333	cellular respiration	150.0560303638	27	0.835386	2.77882	5.57579e-11	6.28492e-08
27	GO:0032981	mitochondrial respiratory chain complex I assembly	213.351365574597	49	0.815394	2.17705	1.50833e-10	1.55849e-07
27	GO:0043161	proteasome-mediated ubiquitin-dependent protein catabolic process	471.184295449747	149	0.608802	1.58116	5.99324e-10	5.71617e-07
27	GO:0032543	mitochondrial translation	312.016412544167	87	0.735919	1.7932	6.51245e-10	5.7677e-07
27	GO:0000398	mRNA splicing, via spliceosome	463.889202218489	147	0.646384	1.57785	9.26703e-10	7.66013e-07
27	GO:0000028	ribosomal small subunit assembly	86.8000775733856	11	0.895518	3.94546	1.19364e-09	9.24999e-07
27	GO:0000027	ribosomal large subunit assembly	105.783825031809	18	0.796498	2.93844	8.68939e-09	6.33763e-06
27	GO:0001732	formation of cytoplasmic translation initiation complex	93.0560636055811	15	0.930402	3.10187	2.24343e-08	1.54535e-05
27	GO:0061844	antimicrobial humoral immune response mediated by antimicrobial peptide	78.0818662867576	12	0.738871	3.25341	1.22605e-07	8.00096e-05
27	GO:0042273	ribosomal large subunit biogenesis	137.074648515672	31	0.737899	2.21088	1.35149e-07	8.37857e-05
27	GO:0006123	mitochondrial electron transport, cytochrome c to oxygen	73.3258446457909	11	0.910932	3.33299	1.9624e-07	0.000115865
27	GO:0006122	mitochondrial electron transport, ubiquinol to cytochrome c	69.5231751879266	10	0.895281	3.47616	2.17853e-07	0.00012278
27	GO:0015986	proton motive force-driven ATP synthesis	92.7333618939525	17	0.860266	2.72745	2.39252e-07	0.000128978
27	GO:0036261	7-methylguanosine cap hypermethylation	53.0694275342228	7	0.893178	3.79067	1.85141e-06	0.000956483
27	GO:1902600	proton transmembrane transport	268.788176969068	85	0.613474	1.58111	2.04187e-06	0.00101269
27	GO:0061077	chaperone-mediated protein folding	135.292183081142	34	0.71544	1.98959	2.2956e-06	0.00109474
27	GO:1904874	positive regulation of telomerase RNA localization to Cajal body	79.3998395667099	15	0.839781	2.64666	2.40901e-06	0.00110627
27	GO:0000413	protein peptidyl-prolyl isomerization	75.4116469623667	14	0.736136	2.69327	3.15486e-06	0.00139704
27	GO:0000387	spliceosomal snRNP assembly	102.213891800131	23	0.713169	2.22204	3.75638e-06	0.00160605
27	GO:0030490	maturation of SSU-rRNA	85.8561871126726	18	0.743862	2.38489	5.90677e-06	0.00244127
27	GO:1901798	positive regulation of signal transduction by p53 class mediator	52.5185570472217	8	0.781025	3.28241	9.03106e-06	0.00357179
27	GO:0019941	modification-dependent protein catabolic process	37.5234285385449	4	0.980986	4.69043	9.21826e-06	0.00357179
27	GO:0000470	maturation of LSU-rRNA	58.7604087810065	10	0.824147	2.93802	1.10576e-05	0.00415465
27	GO:0071816	tail-anchored membrane protein insertion into ER membrane	71.1540940600706	14	0.85991	2.54122	1.28173e-05	0.00467418
27	GO:0006414	translational elongation	72.786829288444	15	0.750595	2.42623	2.03595e-05	0.00721251
27	GO:0006417	regulation of translation	166.64853972205	50	0.627298	1.66649	3.27976e-05	0.011296
27	GO:1904667	negative regulation of ubiquitin protein ligase activity	48.8386492580524	8	0.752648	3.05242	3.50408e-05	0.0117425
27	GO:1902255	positive regulation of intrinsic apoptotic signaling pathway by p53 class mediator	33.7157015288532	4	0.928691	4.21446	4.57385e-05	0.0147117
27	GO:1903241	U2-type prespliceosome assembly	90.4996697378184	22	0.72112	2.05681	4.62746e-05	0.0147117
27	GO:0019731	antibacterial humoral response	37.1752850455462	5	0.784098	3.71753	5.27748e-05	0.0163589
27	GO:1904871	positive regulation of protein localization to Cajal body	56.6488544434771	11	0.83334	2.57495	6.89836e-05	0.0208617
27	GO:0006119	oxidative phosphorylation	53.178698693584	10	0.81995	2.65893	7.64974e-05	0.0225831
27	GO:1904851	positive regulation of establishment of protein localization to telomere	52.3813157525111	10	0.844149	2.61907	0.000100157	0.0287343
27	GO:0010849	regulation of proton-transporting ATPase activity, rotational mechanism	18.3367437743074	1	1	9.16837	0.000104286	0.0287343
27	GO:2000276	negative regulation of oxidative phosphorylation uncoupler activity	18.3367437743074	1	1	9.16837	0.000104286	0.0287343
27	GO:2000059	negative regulation of ubiquitin-dependent protein catabolic process	63.957786590525	14	0.698105	2.28421	0.00012415	0.0334638
27	GO:0050821	protein stabilization	390.327190513879	147	0.584042	1.32764	0.000139969	0.036925
27	GO:0033119	negative regulation of RNA splicing	30.9417671731553	4	0.884559	3.86772	0.000143896	0.0371701
27	GO:1905907	negative regulation of amyloid fibril formation	41.5246151179084	7	0.884098	2.96604	0.000147025	0.0372032
27	GO:0006937	regulation of muscle contraction	41.39510518841	7	0.856412	2.95679	0.000154115	0.0376064
27	GO:0060048	cardiac muscle contraction	77.6129583724474	19	0.723192	2.04245	0.000156992	0.0376064
27	GO:0075522	IRES-dependent viral translational initiation	51.0251286970234	10	0.866447	2.55126	0.000157717	0.0376064
27	GO:0006446	regulation of translational initiation	88.4891092339475	23	0.704929	1.92368	0.000167974	0.0392964
27	GO:0090324	negative regulation of oxidative phosphorylation	26.2912620231026	3	0.687704	4.38188	0.000196474	0.0451126
27	GO:0002227	innate immune response in mucosa	33.6330058120251	5	0.585142	3.3633	0.000213077	0.0480354
28	GO:0002181	cytoplasmic translation	845.122702524803	80	0.98594	5.28202	1.16732e-93	1.44735e-89
28	GO:0006412	translation	1069.49454059821	141	0.880822	3.79253	5.07393e-92	3.14558e-88
28	GO:0042776	proton motive force-driven mitochondrial ATP synthesis	330.290580713588	50	0.934593	3.30291	2.094e-26	8.65451e-23
28	GO:0042274	ribosomal small subunit biogenesis	371.718194201029	65	0.795492	2.85937	3.87499e-25	1.20115e-21
28	GO:0006364	rRNA processing	438.903088099064	97	0.758828	2.26239	5.161e-21	1.27982e-17
28	GO:0009060	aerobic respiration	268.746637836297	49	0.845377	2.74231	7.8844e-18	1.62931e-14
28	GO:0006413	translational initiation	236.223665067054	45	0.852454	2.62471	4.57164e-15	8.09768e-12
28	GO:0000398	mRNA splicing, via spliceosome	522.321153775305	147	0.709401	1.7766	5.35673e-15	8.30226e-12
28	GO:0006120	mitochondrial electron transport, NADH to ubiquinone	198.997129531964	34	0.904469	2.92643	8.90228e-15	1.22644e-11
28	GO:0006457	protein folding	389.243371949251	103	0.694768	1.88953	2.03711e-13	2.52581e-10
28	GO:0032543	mitochondrial translation	342.273763942697	87	0.803017	1.96709	4.54747e-13	5.12583e-10
28	GO:0032981	mitochondrial respiratory chain complex I assembly	233.183029181186	49	0.81758	2.37942	4.98013e-13	5.14572e-10
28	GO:0015986	proton motive force-driven ATP synthesis	127.695474410307	17	0.90769	3.75575	9.02406e-13	8.60687e-10
28	GO:0045333	cellular respiration	160.984237172704	27	0.814242	2.98119	1.42071e-12	1.25824e-09
28	GO:0010498	proteasomal protein catabolic process	144.585340641076	25	0.807909	2.89171	3.98348e-11	3.29275e-08
28	GO:0000028	ribosomal small subunit assembly	94.5185305210776	11	0.872577	4.2963	5.76759e-11	4.46952e-08
28	GO:1902600	proton transmembrane transport	316.373063725577	85	0.633347	1.86102	6.80645e-11	4.9643e-08
28	GO:0006123	mitochondrial electron transport, cytochrome c to oxygen	85.7012470822899	11	0.937651	3.89551	1.82687e-09	1.25841e-06
28	GO:0043161	proteasome-mediated ubiquitin-dependent protein catabolic process	462.6018075357	149	0.608572	1.55236	2.97042e-09	1.93843e-06
28	GO:0042273	ribosomal large subunit biogenesis	149.776257415097	31	0.768193	2.41575	3.17329e-09	1.96728e-06
28	GO:0000027	ribosomal large subunit assembly	107.323633045898	18	0.831133	2.98121	5.11194e-09	3.01824e-06
28	GO:0001732	formation of cytoplasmic translation initiation complex	90.5557781809577	15	0.921433	3.01853	5.4079e-08	3.04784e-05
28	GO:0006122	mitochondrial electron transport, ubiquinol to cytochrome c	73.0243468306311	10	0.884351	3.65122	5.79889e-08	3.12611e-05
28	GO:0030490	maturation of SSU-rRNA	98.998667878786	18	0.803771	2.74996	8.63333e-08	4.4602e-05
28	GO:0061077	chaperone-mediated protein folding	146.569003798527	34	0.731333	2.15543	1.07514e-07	5.33224e-05
28	GO:0050821	protein stabilization	435.045902630514	147	0.602519	1.47975	1.61585e-07	7.70576e-05
28	GO:0008380	RNA splicing	385.777378641394	127	0.654463	1.51881	1.78558e-07	8.19979e-05
28	GO:1904874	positive regulation of telomerase RNA localization to Cajal body	83.3048342629513	15	0.821363	2.77683	6.54462e-07	0.00028981
28	GO:0061844	antimicrobial humoral immune response mediated by antimicrobial peptide	72.6990108658374	12	0.723191	3.02913	8.4682e-07	0.000362059
28	GO:0006417	regulation of translation	180.665924538923	50	0.633184	1.80666	1.41121e-06	0.000583253
28	GO:0000387	spliceosomal snRNP assembly	103.838485303423	23	0.756179	2.25736	2.33374e-06	0.000904425
28	GO:0036261	7-methylguanosine cap hypermethylation	52.4772448413413	7	0.928661	3.74837	2.33419e-06	0.000904425
28	GO:0000413	protein peptidyl-prolyl isomerization	75.3736532781271	14	0.747945	2.69192	3.19513e-06	0.0012005
28	GO:0019941	modification-dependent protein catabolic process	39.4451993022326	4	0.985107	4.93065	4.06336e-06	0.00148181
28	GO:0045727	positive regulation of translation	164.196053994533	46	0.66717	1.78474	5.55637e-06	0.00196839
28	GO:1901798	positive regulation of signal transduction by p53 class mediator	53.1725276174787	8	0.728995	3.32328	7.07353e-06	0.00243624
28	GO:1902255	positive regulation of intrinsic apoptotic signaling pathway by p53 class mediator	37.4589171920933	4	0.915206	4.68236	9.47415e-06	0.00317486
28	GO:0017148	negative regulation of translation	174.586911680661	51	0.66847	1.71164	1.02444e-05	0.00334263
28	GO:0006119	oxidative phosphorylation	58.2794493496535	10	0.832133	2.91397	1.31033e-05	0.00416583
28	GO:1904851	positive regulation of establishment of protein localization to telomere	58.1893388511117	10	0.862397	2.90947	1.35259e-05	0.00419268
28	GO:1904667	negative regulation of ubiquitin protein ligase activity	50.9483881588093	8	0.746412	3.18427	1.6171e-05	0.00489035
28	GO:2000059	negative regulation of ubiquitin-dependent protein catabolic process	69.4906554257519	14	0.722484	2.48181	2.19173e-05	0.0064703
28	GO:0006446	regulation of translational initiation	95.8984122480204	23	0.759433	2.08475	2.27304e-05	0.00650886
28	GO:1904871	positive regulation of protein localization to Cajal body	59.9031948265999	11	0.816986	2.72287	2.30978e-05	0.00650886
28	GO:0021762	substantia nigra development	92.0167600377701	22	0.686446	2.09129	3.03461e-05	0.00836137
28	GO:0008284	positive regulation of cell population proliferation	509.072454801264	194	0.595633	1.31204	3.36876e-05	0.00897927
28	GO:0000470	maturation of LSU-rRNA	55.544129132937	10	0.784821	2.77721	3.40371e-05	0.00897927
28	GO:0006414	translational elongation	69.6994869037721	15	0.727101	2.32332	5.32565e-05	0.0137568
28	GO:1905907	negative regulation of amyloid fibril formation	42.8128711951156	7	0.899439	3.05806	9.17773e-05	0.0232234
28	GO:0000463	maturation of LSU-rRNA from tricistronic rRNA transcript (SSU-rRNA, 5.8S rRNA, LSU-rRNA)	61.6958073899585	13	0.822802	2.37292	9.87955e-05	0.0244993
28	GO:0007339	binding of sperm to zona pellucida	64.3668256148081	14	0.741358	2.29882	0.000109518	0.0266258
28	GO:0006397	mRNA processing	340.1438488575	125	0.633287	1.36058	0.000127275	0.0303479
28	GO:0000462	maturation of SSU-rRNA from tricistronic rRNA transcript (SSU-rRNA, 5.8S rRNA, LSU-rRNA)	86.6049725467021	22	0.691534	1.96829	0.000133334	0.0311926
28	GO:2000435	negative regulation of protein neddylation	30.9751587557943	4	0.909259	3.87189	0.000141941	0.0325912
28	GO:0034314	Arp2/3 complex-mediated actin nucleation	48.0579420676412	9	0.832823	2.66989	0.000147606	0.0332757
28	GO:0090324	negative regulation of oxidative phosphorylation	26.8634216290015	3	0.861117	4.47724	0.000153592	0.0340069
28	GO:0010849	regulation of proton-transporting ATPase activity, rotational mechanism	16.9504494131875	1	0.999896	8.47522	0.000208572	0.0445877
28	GO:2000276	negative regulation of oxidative phosphorylation uncoupler activity	16.9504494131875	1	0.999896	8.47522	0.000208572	0.0445877
29	GO:0002181	cytoplasmic translation	836.315507683279	80	0.985874	5.22697	4.18092e-92	5.18392e-88
29	GO:0006412	translation	1024.72534767231	141	0.856432	3.63378	6.81761e-85	4.22658e-81
29	GO:0042274	ribosomal small subunit biogenesis	384.202214822603	65	0.81926	2.9554	6.14283e-27	2.53883e-23
29	GO:0006364	rRNA processing	460.009134701283	97	0.774824	2.37118	1.18297e-23	3.6669e-20
29	GO:0042776	proton motive force-driven mitochondrial ATP synthesis	304.419324780933	50	0.911043	3.04419	1.65398e-22	4.10154e-19
29	GO:0009060	aerobic respiration	258.909551141116	49	0.857132	2.64193	1.83844e-16	3.79913e-13
29	GO:0006413	translational initiation	231.609934655298	45	0.835892	2.57344	1.94973e-14	3.45352e-11
29	GO:0006120	mitochondrial electron transport, NADH to ubiquinone	189.10938317715	34	0.898972	2.78102	2.38288e-13	3.69317e-10
29	GO:0045333	cellular respiration	159.634634318206	27	0.832795	2.9562	2.24996e-12	3.09969e-09
29	GO:0010498	proteasomal protein catabolic process	152.157575220372	25	0.779427	3.04315	3.00603e-12	3.72718e-09
29	GO:0032981	mitochondrial respiratory chain complex I assembly	224.237544788175	49	0.817604	2.28814	6.85468e-12	7.65886e-09
29	GO:0000398	mRNA splicing, via spliceosome	488.462811693749	147	0.6665	1.66144	7.41239e-12	7.65886e-09
29	GO:0015986	proton motive force-driven ATP synthesis	121.28471938559	17	0.887761	3.5672	9.92894e-12	9.46991e-09
29	GO:0043161	proteasome-mediated ubiquitin-dependent protein catabolic process	491.397717023881	149	0.617788	1.64899	1.14956e-11	1.0181e-08
29	GO:0000027	ribosomal large subunit assembly	122.195273906496	18	0.874546	3.39431	2.60029e-11	2.1494e-08
29	GO:0042273	ribosomal large subunit biogenesis	160.369619547488	31	0.803667	2.58661	1.18564e-10	9.18795e-08
29	GO:0032543	mitochondrial translation	312.833264885227	87	0.752605	1.79789	5.40389e-10	3.94134e-07
29	GO:0006457	protein folding	348.926895972802	103	0.662044	1.69382	1.88857e-09	1.30091e-06
29	GO:0000028	ribosomal small subunit assembly	84.579006366004	11	0.894446	3.8445	2.81699e-09	1.83831e-06
29	GO:0006123	mitochondrial electron transport, cytochrome c to oxygen	83.8845768008655	11	0.925416	3.81294	3.67967e-09	2.19341e-06
29	GO:1902600	proton transmembrane transport	299.030856005155	85	0.627061	1.75901	3.71494e-09	2.19341e-06
29	GO:1904874	positive regulation of telomerase RNA localization to Cajal body	89.9553464157732	15	0.850818	2.99851	6.67048e-08	3.75942e-05
29	GO:0006260	DNA replication	253.472995653271	73	0.710347	1.73612	8.63014e-08	4.6524e-05
29	GO:0000462	maturation of SSU-rRNA from tricistronic rRNA transcript (SSU-rRNA, 5.8S rRNA, LSU-rRNA)	111.262781469866	22	0.815954	2.5287	9.59127e-08	4.95509e-05
29	GO:0000387	spliceosomal snRNP assembly	113.544025383939	23	0.824383	2.46835	1.23059e-07	6.10325e-05
29	GO:0001732	formation of cytoplasmic translation initiation complex	87.3992692943419	15	0.914149	2.91331	1.61895e-07	7.70669e-05
29	GO:0006122	mitochondrial electron transport, ubiquinol to cytochrome c	70.2176530815883	10	0.882785	3.51088	1.67821e-07	7.70669e-05
29	GO:0008380	RNA splicing	377.122776384401	127	0.64013	1.48474	8.0763e-07	0.000357636
29	GO:0061077	chaperone-mediated protein folding	137.593693881193	34	0.717798	2.02344	1.24924e-06	0.000534114
29	GO:0036261	7-methylguanosine cap hypermethylation	53.7594971904082	7	0.941945	3.83996	1.41209e-06	0.000583618
29	GO:0000470	maturation of LSU-rRNA	62.3998429580915	10	0.897505	3.11999	3.00901e-06	0.00115549
29	GO:0061844	antimicrobial humoral immune response mediated by antimicrobial peptide	69.0251232159628	12	0.737331	2.87605	3.06884e-06	0.00115549
29	GO:1904851	positive regulation of establishment of protein localization to telomere	62.3314591462285	10	0.894592	3.11657	3.08432e-06	0.00115549
29	GO:0030490	maturation of SSU-rRNA	87.8593668504194	18	0.781673	2.44054	3.16854e-06	0.00115549
29	GO:1902255	positive regulation of intrinsic apoptotic signaling pathway by p53 class mediator	39.5300527180457	4	0.986568	4.94126	3.91843e-06	0.00138813
29	GO:1904871	positive regulation of protein localization to Cajal body	64.3091476134211	11	0.857685	2.92314	5.03574e-06	0.00173439
29	GO:1904667	negative regulation of ubiquitin protein ligase activity	53.4425944539604	8	0.775702	3.34016	6.3929e-06	0.00214231
29	GO:0050821	protein stabilization	409.166523152585	147	0.580301	1.39172	9.8702e-06	0.00322054
29	GO:0006417	regulation of translation	171.978175247049	50	0.652953	1.71978	1.02718e-05	0.00326566
29	GO:1901798	positive regulation of signal transduction by p53 class mediator	51.0718953926596	8	0.713652	3.19199	1.545e-05	0.00478912
29	GO:1903241	U2-type prespliceosome assembly	91.8938325613022	22	0.715176	2.0885	3.14077e-05	0.00949814
29	GO:0006119	oxidative phosphorylation	55.223425879803	10	0.801159	2.76117	3.80205e-05	0.0112111
29	GO:0007339	binding of sperm to zona pellucida	67.6897434003064	14	0.795159	2.41749	3.88804e-05	0.0112111
29	GO:2000059	negative regulation of ubiquitin-dependent protein catabolic process	67.3844705776288	14	0.6916	2.40659	4.28132e-05	0.0120164
29	GO:1905907	negative regulation of amyloid fibril formation	44.8211506289561	7	0.955527	3.20151	4.36113e-05	0.0120164
29	GO:0006414	translational elongation	69.9436943388818	15	0.7025	2.33146	4.93992e-05	0.0133152
29	GO:0017148	negative regulation of translation	167.075278292866	51	0.674793	1.63799	5.13699e-05	0.0135518
29	GO:0007004	telomere maintenance via telomerase	69.703225483479	15	0.783678	2.32344	5.31953e-05	0.013741
29	GO:0090324	negative regulation of oxidative phosphorylation	29.2515798336978	3	0.952396	4.87526	5.45167e-05	0.0137949
29	GO:0000413	protein peptidyl-prolyl isomerization	66.4881611874641	14	0.694554	2.37458	5.67332e-05	0.0140687
29	GO:0000463	maturation of LSU-rRNA from tricistronic rRNA transcript (SSU-rRNA, 5.8S rRNA, LSU-rRNA)	63.1471299673403	13	0.831582	2.42874	6.2414e-05	0.0151739
29	GO:1901800	positive regulation of proteasomal protein catabolic process	59.2677638836726	12	0.769039	2.46949	8.09836e-05	0.0193099
29	GO:0019941	modification-dependent protein catabolic process	32.1443556851743	4	0.920736	4.01804	8.77561e-05	0.02053
29	GO:0006270	DNA replication initiation	81.2735918384765	20	0.814991	2.03184	0.000124378	0.0285586
29	GO:0009615	response to virus	156.146229862942	49	0.612641	1.59333	0.000171462	0.0386537
29	GO:0051131	chaperone-mediated protein complex assembly	59.605399233476	13	0.72603	2.29252	0.000189441	0.0419443
29	GO:0006397	mRNA processing	336.230133641466	125	0.621607	1.34492	0.00022053	0.0479711
29	GO:0021762	substantia nigra development	84.5271385945257	22	0.635993	1.92107	0.000230907	0.0493624
3_6_12	GO:0006412	translation	1137.73312293028	141	0.916337	4.03451	4.3561e-103	5.40113e-99
3_6_12	GO:0002181	cytoplasmic translation	876.533752852365	80	0.989252	5.47834	3.12527e-99	1.93751e-95
3_6_12	GO:0042776	proton motive force-driven mitochondrial ATP synthesis	371.913315721091	50	0.965552	3.71913	6.14946e-33	2.54157e-29
3_6_12	GO:0042274	ribosomal small subunit biogenesis	415.795885841077	65	0.86348	3.19843	1.28395e-31	3.97992e-28
3_6_12	GO:0006364	rRNA processing	513.638611179753	97	0.846348	2.64762	9.87164e-31	2.44797e-27
3_6_12	GO:0009060	aerobic respiration	310.763906381265	49	0.894111	3.17106	5.89529e-24	1.21826e-20
3_6_12	GO:0032543	mitochondrial translation	416.114409081789	87	0.87325	2.39146	7.08771e-22	1.25544e-18
3_6_12	GO:0000398	mRNA splicing, via spliceosome	585.253420802569	147	0.778674	1.99066	1.67061e-21	2.58923e-18
3_6_12	GO:0006120	mitochondrial electron transport, NADH to ubiquinone	231.525070134942	34	0.939994	3.40478	1.06596e-19	1.46854e-16
3_6_12	GO:0032981	mitochondrial respiratory chain complex I assembly	281.047175804813	49	0.901791	2.86783	1.40792e-19	1.74568e-16
3_6_12	GO:0006413	translational initiation	250.682098009282	45	0.865491	2.78536	4.38115e-17	4.93835e-14
3_6_12	GO:0045333	cellular respiration	167.476173869976	27	0.839527	3.10141	1.51926e-13	1.56978e-10
3_6_12	GO:0015986	proton motive force-driven ATP synthesis	130.147979463834	17	0.893021	3.82788	3.56818e-13	3.40322e-10
3_6_12	GO:0042273	ribosomal large subunit biogenesis	175.615658919607	31	0.872146	2.83251	8.42815e-13	7.46433e-10
3_6_12	GO:0008380	RNA splicing	441.533396726812	127	0.729285	1.73832	2.78112e-12	2.29887e-09
3_6_12	GO:0006457	protein folding	372.319347131296	103	0.722086	1.80738	1.08681e-11	8.4221e-09
3_6_12	GO:0000027	ribosomal large subunit assembly	121.890796152058	18	0.883415	3.38586	2.90479e-11	2.11861e-08
3_6_12	GO:0000028	ribosomal small subunit assembly	93.4084520699218	11	0.914387	4.24584	8.95444e-11	6.16812e-08
3_6_12	GO:0006123	mitochondrial electron transport, cytochrome c to oxygen	89.3463122106799	11	0.945661	4.0612	4.42681e-10	2.88885e-07
3_6_12	GO:0001732	formation of cytoplasmic translation initiation complex	100.851532533019	15	0.952684	3.36172	1.36171e-09	8.44194e-07
3_6_12	GO:0006397	mRNA processing	393.701506594153	125	0.706424	1.57481	1.68364e-08	9.94071e-06
3_6_12	GO:0000387	spliceosomal snRNP assembly	118.126286316055	23	0.84984	2.56796	2.9066e-08	1.63814e-05
3_6_12	GO:0006260	DNA replication	257.218973109298	73	0.743567	1.76177	3.74686e-08	2.01989e-05
3_6_12	GO:1902600	proton transmembrane transport	287.952690045289	85	0.573316	1.69384	4.15827e-08	2.14827e-05
3_6_12	GO:0006122	mitochondrial electron transport, ubiquinol to cytochrome c	71.5023779342121	10	0.891001	3.57512	1.03345e-07	5.1255e-05
3_6_12	GO:0030490	maturation of SSU-rRNA	97.9239551239224	18	0.823605	2.72011	1.23384e-07	5.884e-05
3_6_12	GO:0017148	negative regulation of translation	191.44379676407	51	0.696282	1.8769	2.02961e-07	9.32042e-05
3_6_12	GO:0000462	maturation of SSU-rRNA from tricistronic rRNA transcript (SSU-rRNA, 5.8S rRNA, LSU-rRNA)	107.708848675682	22	0.813421	2.44793	2.92139e-07	0.000129365
3_6_12	GO:1904874	positive regulation of telomerase RNA localization to Cajal body	84.8755553854061	15	0.902138	2.82919	3.84323e-07	0.000164318
3_6_12	GO:0006414	translational elongation	84.6258420370948	15	0.777446	2.82086	4.1839e-07	0.000170338
3_6_12	GO:0006417	regulation of translation	185.694725482113	50	0.670402	1.85695	4.25879e-07	0.000170338
3_6_12	GO:0061077	chaperone-mediated protein folding	140.877261569599	34	0.750097	2.07172	5.16653e-07	0.000200187
3_6_12	GO:0000470	maturation of LSU-rRNA	66.8811977156438	10	0.883954	3.34406	5.83328e-07	0.000219172
3_6_12	GO:0010498	proteasomal protein catabolic process	113.880730718248	25	0.73944	2.27761	6.87885e-07	0.000250855
3_6_12	GO:1904667	negative regulation of ubiquitin protein ligase activity	57.925100639309	8	0.883311	3.62032	1.16593e-06	0.000413039
3_6_12	GO:0000413	protein peptidyl-prolyl isomerization	78.2655149783959	14	0.863805	2.7952	1.20656e-06	0.00041556
3_6_12	GO:0036261	7-methylguanosine cap hypermethylation	53.9648721489524	7	0.951009	3.85463	1.3025e-06	0.000436477
3_6_12	GO:0000463	maturation of LSU-rRNA from tricistronic rRNA transcript (SSU-rRNA, 5.8S rRNA, LSU-rRNA)	74.5690870383065	13	0.901468	2.86804	1.40254e-06	0.000457634
3_6_12	GO:0006119	oxidative phosphorylation	63.3571825472568	10	0.873003	3.16786	2.12654e-06	0.000676075
3_6_12	GO:0006396	RNA processing	170.751625426307	48	0.753629	1.77866	4.13752e-06	0.00128253
3_6_12	GO:0050821	protein stabilization	414.609108961686	147	0.590327	1.41024	4.34172e-06	0.001313
3_6_12	GO:0061844	antimicrobial humoral immune response mediated by antimicrobial peptide	67.599962398774	12	0.661011	2.81667	5.01913e-06	0.00148172
3_6_12	GO:1902255	positive regulation of intrinsic apoptotic signaling pathway by p53 class mediator	38.5227135005494	4	0.967423	4.81534	6.02586e-06	0.00173755
3_6_12	GO:0006334	nucleosome assembly	147.70433680612	40	0.721693	1.8463	6.26243e-06	0.00175268
3_6_12	GO:1901798	positive regulation of signal transduction by p53 class mediator	53.4559137555391	8	0.807536	3.34099	6.36106e-06	0.00175268
3_6_12	GO:0006099	tricarboxylic acid cycle	111.524958834577	27	0.77911	2.06528	6.97139e-06	0.00185124
3_6_12	GO:1903241	U2-type prespliceosome assembly	97.1466653248064	22	0.778785	2.20788	7.01738e-06	0.00185124
3_6_12	GO:0045727	positive regulation of translation	161.769751195756	46	0.648479	1.75837	9.72509e-06	0.00251211
3_6_12	GO:0019941	modification-dependent protein catabolic process	35.3886258974289	4	0.961555	4.42358	2.27132e-05	0.00574737
3_6_12	GO:0016226	iron-sulfur cluster assembly	112.063346661645	29	0.782062	1.93213	2.66089e-05	0.00650344
3_6_12	GO:0007004	telomere maintenance via telomerase	71.9179833953741	15	0.827728	2.39727	2.67502e-05	0.00650344
3_6_12	GO:2000059	negative regulation of ubiquitin-dependent protein catabolic process	68.3722668585434	14	0.685289	2.44187	3.13183e-05	0.00746761
3_6_12	GO:1904871	positive regulation of protein localization to Cajal body	58.7261034652585	11	0.886425	2.66937	3.44219e-05	0.00805278
3_6_12	GO:1904851	positive regulation of establishment of protein localization to telomere	55.2445101157555	10	0.904416	2.76223	3.77452e-05	0.00866671
3_6_12	GO:0006401	RNA catabolic process	90.6584290404466	22	0.793162	2.06042	4.42868e-05	0.00990947
3_6_12	GO:0030150	protein import into mitochondrial matrix	61.0894190872039	12	0.9141	2.54539	4.4756e-05	0.00990947
3_6_12	GO:0006446	regulation of translational initiation	92.0708364484301	23	0.758052	2.00154	6.49115e-05	0.01412
3_6_12	GO:0021762	substantia nigra development	88.971730878045	22	0.696903	2.02208	7.03951e-05	0.0150488
3_6_12	GO:0006754	ATP biosynthetic process	56.329381740018	11	0.826297	2.56043	7.66877e-05	0.0161161
3_6_12	GO:1905907	negative regulation of amyloid fibril formation	43.0004073728378	7	0.916391	3.07146	8.56579e-05	0.0177012
3_6_12	GO:0006281	DNA repair	468.588222772491	180	0.642535	1.30163	9.82065e-05	0.0199617
3_6_12	GO:0075522	IRES-dependent viral translational initiation	52.3630254376386	10	0.88932	2.61815	0.000100776	0.0201535
3_6_12	GO:0006367	transcription initiation at RNA polymerase II promoter	122.61516594599	35	0.742995	1.75165	0.000103285	0.0203275
3_6_12	GO:0044571	[2Fe-2S] cluster assembly	51.9646769056296	10	0.866447	2.59823	0.000115217	0.0223214
3_6_12	GO:0071816	tail-anchored membrane protein insertion into ER membrane	63.964800407347	14	0.860343	2.28446	0.000123884	0.0236313
3_6_12	GO:0001824	blastocyst development	57.6817454046351	12	0.782613	2.40341	0.000134697	0.0253047
3_6_12	GO:0033617	mitochondrial cytochrome c oxidase assembly	72.3690988741761	17	0.86192	2.1285	0.000138041	0.0255056
3_6_12	GO:0034101	erythrocyte homeostasis	38.2089702758344	6	0.816707	3.18408	0.000141935	0.0255056
3_6_12	GO:0006626	protein targeting to mitochondrion	75.1356815761786	18	0.770934	2.0871	0.000141938	0.0255056
3_6_12	GO:0070934	CRD-mediated mRNA stabilization	44.834725728524	8	0.882293	2.80217	0.000147126	0.0256931
3_6_12	GO:1900152	negative regulation of nuclear-transcribed mRNA catabolic process, deadenylation-dependent decay	44.834725728524	8	0.882293	2.80217	0.000147126	0.0256931
3_6_12	GO:0006261	DNA-templated DNA replication	99.6718588838467	27	0.778119	1.84578	0.000155037	0.0266987
3_6_12	GO:2000435	negative regulation of protein neddylation	30.678963447282	4	0.835133	3.83487	0.000160236	0.027216
3_6_12	GO:0000375	RNA splicing, via transesterification reactions	85.2273752632751	22	0.81048	1.93699	0.000192133	0.0321927
3_6_12	GO:0007059	chromosome segregation	180.323776515468	59	0.687629	1.52817	0.00019515	0.0322622
3_6_12	GO:0045454	cell redox homeostasis	103.988790849323	29	0.659129	1.79291	0.000199404	0.0322889
3_6_12	GO:0007339	binding of sperm to zona pellucida	62.3793038686636	14	0.762991	2.22783	0.00020052	0.0322889
3_6_12	GO:2000767	positive regulation of cytoplasmic translation	56.2668966698219	12	0.773276	2.34445	0.000210753	0.0335016
3_6_12	GO:0033119	negative regulation of RNA splicing	29.6098333900164	4	0.902426	3.70123	0.000247704	0.0388771
3_6_12	GO:0045040	protein insertion into mitochondrial outer membrane	49.3833316197507	10	0.852667	2.46917	0.000271228	0.042037
3_6_12	GO:0006268	DNA unwinding involved in DNA replication	75.1835876203278	19	0.812996	1.97852	0.000305763	0.0468044
30	GO:0002181	cytoplasmic translation	864.081426768354	80	0.986793	5.40051	5.12083e-97	6.34932e-93
30	GO:0006412	translation	1082.21234765233	141	0.886792	3.83763	4.57784e-94	2.83803e-90
30	GO:0042274	ribosomal small subunit biogenesis	408.947222408239	65	0.854489	3.14575	1.37174e-30	5.6694e-27
30	GO:0042776	proton motive force-driven mitochondrial ATP synthesis	350.738999801564	50	0.945988	3.50739	1.40815e-29	4.3649e-26
30	GO:0006364	rRNA processing	481.903381764285	97	0.792243	2.48404	1.75262e-26	4.34615e-23
30	GO:0009060	aerobic respiration	294.044863772392	49	0.889832	3.00046	1.81578e-21	3.7523e-18
30	GO:0006120	mitochondrial electron transport, NADH to ubiquinone	216.532229794787	34	0.943347	3.1843	2.16597e-17	3.83656e-14
30	GO:0006413	translational initiation	234.548324799631	45	0.82748	2.60609	7.75589e-15	1.20207e-11
30	GO:0045333	cellular respiration	175.605911833388	27	0.880418	3.25196	8.76916e-15	1.2081e-11
30	GO:0032981	mitochondrial respiratory chain complex I assembly	246.01339053529	49	0.830385	2.51034	1.02998e-14	1.27708e-11
30	GO:0032543	mitochondrial translation	353.214252490996	87	0.810842	2.02997	2.7823e-14	3.13616e-11
30	GO:0000398	mRNA splicing, via spliceosome	506.142578546344	147	0.702265	1.72157	1.83761e-13	1.89872e-10
30	GO:0015986	proton motive force-driven ATP synthesis	131.411035983879	17	0.883029	3.86503	2.20799e-13	2.10591e-10
30	GO:1902600	proton transmembrane transport	332.656570729757	85	0.665607	1.9568	1.27532e-12	1.12948e-09
30	GO:0000027	ribosomal large subunit assembly	127.948940614038	18	0.85874	3.55414	3.14973e-12	2.60356e-09
30	GO:0006457	protein folding	368.790730033643	103	0.681969	1.79025	2.42869e-11	1.88208e-08
30	GO:0042273	ribosomal large subunit biogenesis	163.191586303231	31	0.824366	2.63212	4.83308e-11	3.52502e-08
30	GO:0000028	ribosomal small subunit assembly	91.5765610254117	11	0.938277	4.16257	1.84516e-10	1.27101e-07
30	GO:0006123	mitochondrial electron transport, cytochrome c to oxygen	91.3263016402103	11	0.961246	4.1512	2.03612e-10	1.32873e-07
30	GO:0010498	proteasomal protein catabolic process	133.479888241249	25	0.778515	2.6696	1.57041e-09	9.73575e-07
30	GO:0001732	formation of cytoplasmic translation initiation complex	94.8614094242468	15	0.945679	3.16205	1.18151e-08	6.97599e-06
30	GO:0006122	mitochondrial electron transport, ubiquinol to cytochrome c	76.9580889555649	10	0.939388	3.8479	1.28115e-08	7.22043e-06
30	GO:0043161	proteasome-mediated ubiquitin-dependent protein catabolic process	444.454350083723	149	0.601691	1.49146	7.44457e-08	4.01327e-05
30	GO:1904874	positive regulation of telomerase RNA localization to Cajal body	85.9456416947596	15	0.885321	2.86485	2.6674e-07	0.000137804
30	GO:0061844	antimicrobial humoral immune response mediated by antimicrobial peptide	73.9837472117903	12	0.756213	3.08266	5.3647e-07	0.000266068
30	GO:0000462	maturation of SSU-rRNA from tricistronic rRNA transcript (SSU-rRNA, 5.8S rRNA, LSU-rRNA)	104.753447082967	22	0.797775	2.38076	7.25799e-07	0.000346122
30	GO:0000470	maturation of LSU-rRNA	66.0399412985797	10	0.862679	3.302	7.96087e-07	0.000365581
30	GO:0006119	oxidative phosphorylation	65.7637607646545	10	0.921213	3.28819	8.81393e-07	0.0003903
30	GO:0030490	maturation of SSU-rRNA	90.6166515406695	18	0.772176	2.51713	1.32679e-06	0.000567271
30	GO:0061077	chaperone-mediated protein folding	137.125802354403	34	0.728938	2.01656	1.41473e-06	0.000584707
30	GO:0000387	spliceosomal snRNP assembly	103.635821451656	23	0.752411	2.25295	2.47719e-06	0.000990796
30	GO:0000413	protein peptidyl-prolyl isomerization	74.8702605672679	14	0.799336	2.67394	3.77875e-06	0.00146415
30	GO:1904667	negative regulation of ubiquitin protein ligase activity	54.5889035580028	8	0.855756	3.41181	4.15365e-06	0.00155365
30	GO:0036261	7-methylguanosine cap hypermethylation	50.9311250612477	7	0.885693	3.63794	4.26035e-06	0.00155365
30	GO:0050821	protein stabilization	413.223279119185	147	0.602663	1.40552	5.3637e-06	0.00190013
30	GO:0000463	maturation of LSU-rRNA from tricistronic rRNA transcript (SSU-rRNA, 5.8S rRNA, LSU-rRNA)	69.819020973825	13	0.881876	2.68535	7.04929e-06	0.00242789
30	GO:0006414	translational elongation	75.9026389516806	15	0.786644	2.53009	7.5381e-06	0.00252608
30	GO:2000059	negative regulation of ubiquitin-dependent protein catabolic process	71.851747406692	14	0.768549	2.56613	1.0215e-05	0.00333306
30	GO:0045727	positive regulation of translation	159.711207974172	46	0.666409	1.73599	1.55224e-05	0.00493493
30	GO:1901798	positive regulation of signal transduction by p53 class mediator	50.2361591488969	8	0.706163	3.13976	2.1021e-05	0.00634106
30	GO:0019941	modification-dependent protein catabolic process	35.562824786006	4	0.923292	4.44535	2.11092e-05	0.00634106
30	GO:1904871	positive regulation of protein localization to Cajal body	60.1164043011741	11	0.891608	2.73256	2.14795e-05	0.00634106
30	GO:1903241	U2-type prespliceosome assembly	92.895575063529	22	0.737022	2.11126	2.37094e-05	0.00683659
30	GO:1902255	positive regulation of intrinsic apoptotic signaling pathway by p53 class mediator	35.155154836626	4	0.859364	4.39439	2.50533e-05	0.00705989
30	GO:1904851	positive regulation of establishment of protein localization to telomere	55.830748388912	10	0.866364	2.79154	3.08245e-05	0.00842793
30	GO:0008380	RNA splicing	354.402121710903	127	0.611197	1.39528	3.12674e-05	0.00842793
30	GO:0006099	tricarboxylic acid cycle	105.668462410116	27	0.74449	1.95682	3.35079e-05	0.00883966
30	GO:0021762	substantia nigra development	90.2371069046049	22	0.687453	2.05084	4.97532e-05	0.0126053
30	GO:0017148	negative regulation of translation	167.222493439995	51	0.651214	1.63944	4.98153e-05	0.0126053
30	GO:0006417	regulation of translation	163.687522645598	50	0.604655	1.63688	6.12867e-05	0.0151979
30	GO:0034101	erythrocyte homeostasis	40.1150714281603	6	0.861682	3.34292	6.88137e-05	0.0167298
30	GO:0006446	regulation of translational initiation	91.7402271455269	23	0.740135	1.99435	7.09575e-05	0.0169193
30	GO:2000435	negative regulation of protein neddylation	32.0758080237168	4	0.958816	4.00948	9.02741e-05	0.021119
30	GO:1901800	positive regulation of proteasomal protein catabolic process	57.4968512584984	12	0.808778	2.3957	0.00014286	0.0328024
30	GO:1905907	negative regulation of amyloid fibril formation	41.403903100026	7	0.884754	2.95742	0.000153623	0.0346322
30	GO:0006626	protein targeting to mitochondrion	73.6734928868459	18	0.756678	2.04649	0.000214143	0.0474135
31	GO:0002181	cytoplasmic translation	863.727254842784	80	0.974957	5.3983	5.91864e-97	7.33852e-93
31	GO:0006412	translation	1073.98084638313	141	0.867661	3.80844	9.66121e-93	5.98947e-89
31	GO:0042776	proton motive force-driven mitochondrial ATP synthesis	341.487668386991	50	0.919801	3.41488	3.91916e-28	1.61979e-24
31	GO:0042274	ribosomal small subunit biogenesis	363.399075350792	65	0.764532	2.79538	5.89859e-24	1.82842e-20
31	GO:0009060	aerobic respiration	286.238134288012	49	0.848706	2.9208	2.50582e-20	6.21394e-17
31	GO:0006364	rRNA processing	401.369265574626	97	0.699993	2.06891	1.47139e-16	3.04063e-13
31	GO:0006120	mitochondrial electron transport, NADH to ubiquinone	208.065607326071	34	0.871213	3.05979	4.07428e-16	7.21671e-13
31	GO:0045333	cellular respiration	173.477671967979	27	0.839736	3.21255	1.86023e-14	2.88312e-11
31	GO:0032981	mitochondrial respiratory chain complex I assembly	235.446315020833	49	0.782411	2.40251	2.53718e-13	3.49539e-10
31	GO:0015986	proton motive force-driven ATP synthesis	130.143457909573	17	0.935609	3.82775	3.57431e-13	4.43179e-10
31	GO:0006457	protein folding	383.823703958583	103	0.71286	1.86322	7.43489e-13	8.38047e-10
31	GO:1902600	proton transmembrane transport	325.625089361637	85	0.640275	1.91544	7.28352e-12	7.5257e-09
31	GO:0006413	translational initiation	208.635026983007	45	0.785843	2.31817	2.04909e-11	1.95436e-08
31	GO:0032543	mitochondrial translation	324.170697923372	87	0.764704	1.86305	3.83044e-11	3.3924e-08
31	GO:0000028	ribosomal small subunit assembly	93.0201173204022	11	0.906614	4.22819	1.04408e-10	8.63039e-08
31	GO:0006123	mitochondrial electron transport, cytochrome c to oxygen	91.2995184349206	11	0.937489	4.14998	2.05769e-10	1.59458e-07
31	GO:0000398	mRNA splicing, via spliceosome	461.502362489891	147	0.661299	1.56974	1.45132e-09	1.05853e-06
31	GO:0000027	ribosomal large subunit assembly	107.191157179306	18	0.821765	2.97753	5.35137e-09	3.6862e-06
31	GO:0010498	proteasomal protein catabolic process	125.356103190456	25	0.76877	2.50712	2.09206e-08	1.36523e-05
31	GO:0006122	mitochondrial electron transport, ubiquinol to cytochrome c	75.3584684909182	10	0.889174	3.76792	2.37386e-08	1.47167e-05
31	GO:0042273	ribosomal large subunit biogenesis	141.833610742598	31	0.721338	2.28764	3.402e-08	2.00864e-05
31	GO:0043161	proteasome-mediated ubiquitin-dependent protein catabolic process	429.786893899404	149	0.605589	1.44224	8.47623e-07	0.000460517
31	GO:0006888	endoplasmic reticulum to Golgi vesicle-mediated transport	265.679786040146	82	0.689736	1.62	8.54253e-07	0.000460517
31	GO:0017148	negative regulation of translation	185.094544690762	51	0.683738	1.81465	9.31102e-07	0.00048103
31	GO:0061844	antimicrobial humoral immune response mediated by antimicrobial peptide	72.2189767871856	12	0.696112	3.00912	1.00349e-06	0.000497693
31	GO:0061077	chaperone-mediated protein folding	136.169373357748	34	0.722982	2.00249	1.82234e-06	0.000869044
31	GO:0019941	modification-dependent protein catabolic process	40.7734462346325	4	0.987898	5.09668	2.29809e-06	0.00105534
31	GO:1901798	positive regulation of signal transduction by p53 class mediator	55.7468878025137	8	0.784039	3.48418	2.67931e-06	0.00117716
31	GO:0006414	translational elongation	78.9943996709371	15	0.724824	2.63315	2.75325e-06	0.00117716
31	GO:0001732	formation of cytoplasmic translation initiation complex	76.6637361942659	15	0.870831	2.55546	5.89401e-06	0.00243599
31	GO:0021762	substantia nigra development	96.4254607788252	22	0.700576	2.19149	8.65054e-06	0.00341231
31	GO:0030490	maturation of SSU-rRNA	84.5570753191686	18	0.745324	2.34881	8.80667e-06	0.00341231
31	GO:0050821	protein stabilization	408.93615517821	147	0.590561	1.39094	1.02139e-05	0.00372288
31	GO:0006119	oxidative phosphorylation	58.9131470904704	10	0.834628	2.94566	1.04762e-05	0.00372288
31	GO:1904667	negative regulation of ubiquitin protein ligase activity	52.1115412853553	8	0.763386	3.25697	1.0509e-05	0.00372288
31	GO:0008380	RNA splicing	360.146320421528	127	0.643515	1.4179	1.29589e-05	0.00446325
31	GO:0006417	regulation of translation	169.614848987399	50	0.63674	1.69615	1.72833e-05	0.00579177
31	GO:0000463	maturation of LSU-rRNA from tricistronic rRNA transcript (SSU-rRNA, 5.8S rRNA, LSU-rRNA)	66.7192846601407	13	0.844869	2.56613	1.9682e-05	0.00642202
31	GO:0045727	positive regulation of translation	157.337245537419	46	0.642055	1.71019	2.63881e-05	0.00836737
31	GO:0036261	7-methylguanosine cap hypermethylation	46.100778232068	7	0.934475	3.29291	2.69937e-05	0.00836737
31	GO:1902255	positive regulation of intrinsic apoptotic signaling pathway by p53 class mediator	34.4281974863811	4	0.86278	4.30352	3.39731e-05	0.010274
31	GO:1904874	positive regulation of telomerase RNA localization to Cajal body	70.4725803776917	15	0.817659	2.34909	4.19542e-05	0.0123855
31	GO:0000470	maturation of LSU-rRNA	54.7715362205629	10	0.781522	2.73858	4.44165e-05	0.0128074
31	GO:0006487	protein N-linked glycosylation	138.733264594085	40	0.68098	1.73417	5.15922e-05	0.0145384
31	GO:0000413	protein peptidyl-prolyl isomerization	66.3647379747306	14	0.773562	2.37017	5.89659e-05	0.0162471
31	GO:0018279	protein N-linked glycosylation via asparagine	79.9209504846477	19	0.758659	2.10318	8.21261e-05	0.0216866
31	GO:0006099	tricarboxylic acid cycle	102.193875748732	27	0.727052	1.89248	8.22057e-05	0.0216866
31	GO:0034975	protein folding in endoplasmic reticulum	49.6006628808881	9	0.871051	2.75559	8.67216e-05	0.0224013
31	GO:2000059	negative regulation of ubiquitin-dependent protein catabolic process	63.3077867952613	14	0.609817	2.26099	0.000151378	0.0383049
31	GO:0006446	regulation of translational initiation	88.2914453141321	23	0.742226	1.91938	0.00017686	0.0432895
31	GO:2000435	negative regulation of protein neddylation	30.4208172431421	4	0.854982	3.8026	0.00017806	0.0432895
31	GO:0071816	tail-anchored membrane protein insertion into ER membrane	62.2729863342801	14	0.814756	2.22404	0.000207046	0.0493686
32	GO:0002181	cytoplasmic translation	870.373821210033	80	0.975117	5.43984	3.90129e-98	4.83721e-94
32	GO:0006412	translation	1073.79493786201	141	0.873464	3.80778	1.03491e-92	6.41591e-89
32	GO:0042776	proton motive force-driven mitochondrial ATP synthesis	348.417267212064	50	0.931771	3.48417	3.25514e-29	1.34535e-25
32	GO:0042274	ribosomal small subunit biogenesis	376.154974588173	65	0.796684	2.8935	8.95382e-26	2.77546e-22
32	GO:0009060	aerobic respiration	288.600088827173	49	0.862335	2.9449	1.13666e-20	2.8187e-17
32	GO:0006364	rRNA processing	424.399520897716	97	0.725781	2.18763	2.9683e-19	6.13399e-16
32	GO:0006120	mitochondrial electron transport, NADH to ubiquinone	209.71397882309	34	0.902459	3.08403	2.31037e-16	4.09233e-13
32	GO:0032981	mitochondrial respiratory chain complex I assembly	251.838982149688	49	0.840682	2.56979	1.69657e-15	2.62947e-12
32	GO:0015986	proton motive force-driven ATP synthesis	136.855323554199	17	0.961241	4.02516	2.74535e-14	3.78218e-11
32	GO:0006413	translational initiation	229.579785339791	45	0.814189	2.55089	3.67147e-14	4.21074e-11
32	GO:1902600	proton transmembrane transport	346.482088127782	85	0.690763	2.03813	3.73564e-14	4.21074e-11
32	GO:0045333	cellular respiration	165.114870896889	27	0.82083	3.05768	3.44128e-13	3.5557e-10
32	GO:0006457	protein folding	368.944195182197	103	0.710435	1.79099	2.34566e-11	2.23722e-08
32	GO:0006123	mitochondrial electron transport, cytochrome c to oxygen	92.888972129388	11	0.975569	4.22223	1.09962e-10	9.73871e-08
32	GO:0000028	ribosomal small subunit assembly	89.897634007382	11	0.878775	4.08626	3.56757e-10	2.94895e-07
32	GO:0000398	mRNA splicing, via spliceosome	462.05314689494	147	0.668335	1.57161	1.30903e-09	9.60342e-07
32	GO:0000027	ribosomal large subunit assembly	111.218549898222	18	0.831644	3.0894	1.3167e-09	9.60342e-07
32	GO:0032543	mitochondrial translation	306.466982141146	87	0.742902	1.7613	2.2789e-09	1.56978e-06
32	GO:0010498	proteasomal protein catabolic process	130.591822688426	25	0.769783	2.61184	3.98309e-09	2.59928e-06
32	GO:0042273	ribosomal large subunit biogenesis	147.473163680237	31	0.74366	2.3786	6.36757e-09	3.94757e-06
32	GO:0006122	mitochondrial electron transport, ubiquinol to cytochrome c	71.907791120066	10	0.88147	3.59539	8.86343e-08	5.23322e-05
32	GO:0043161	proteasome-mediated ubiquitin-dependent protein catabolic process	439.833560796115	149	0.591163	1.47595	1.62941e-07	9.18322e-05
32	GO:0030490	maturation of SSU-rRNA	94.9397650398337	18	0.808118	2.63722	3.29214e-07	0.000176202
32	GO:0001732	formation of cytoplasmic translation initiation complex	85.226112854086	15	0.900487	2.84087	3.41063e-07	0.000176202
32	GO:0061844	antimicrobial humoral immune response mediated by antimicrobial peptide	72.2955637732117	12	0.739776	3.01232	9.7671e-07	0.000484409
32	GO:0006119	oxidative phosphorylation	61.6486013652339	10	0.865779	3.08243	3.94579e-06	0.00182505
32	GO:0061077	chaperone-mediated protein folding	133.186828006412	34	0.725028	1.95863	3.97422e-06	0.00182505
32	GO:0006417	regulation of translation	175.679022853772	50	0.645273	1.75679	4.47018e-06	0.00197949
32	GO:0019941	modification-dependent protein catabolic process	38.720685582703	4	0.983985	4.84009	5.53793e-06	0.00236775
32	GO:0036261	7-methylguanosine cap hypermethylation	49.0401608751828	7	0.9361	3.50287	8.83241e-06	0.00365043
32	GO:1902255	positive regulation of intrinsic apoptotic signaling pathway by p53 class mediator	36.719195619298	4	0.960172	4.5899	1.29613e-05	0.00518408
32	GO:1904874	positive regulation of telomerase RNA localization to Cajal body	73.1667325601878	15	0.850477	2.43889	1.80584e-05	0.00679425
32	GO:1904667	negative regulation of ubiquitin protein ligase activity	50.6453708495317	8	0.771397	3.16534	1.80829e-05	0.00679425
32	GO:0006414	translational elongation	72.3887523882951	15	0.675907	2.41296	2.30774e-05	0.00841577
32	GO:1901798	positive regulation of signal transduction by p53 class mediator	49.847482849647	8	0.716574	3.11547	2.42432e-05	0.00858833
32	GO:0017148	negative regulation of translation	169.28527451532	51	0.641029	1.65966	3.22659e-05	0.0111129
32	GO:0000470	maturation of LSU-rRNA	55.5315374661496	10	0.796346	2.77658	3.41855e-05	0.0114558
32	GO:0034101	erythrocyte homeostasis	41.3934227994131	6	0.795558	3.44945	4.21087e-05	0.0137396
32	GO:0000387	spliceosomal snRNP assembly	93.1119588525892	23	0.740576	2.02417	4.89552e-05	0.015564
32	GO:0006888	endoplasmic reticulum to Golgi vesicle-mediated transport	242.237498034701	82	0.646072	1.47706	6.86552e-05	0.0212814
32	GO:0006446	regulation of translational initiation	91.2770920026912	23	0.706615	1.98428	8.03508e-05	0.0242993
32	GO:0045727	positive regulation of translation	151.434424349478	46	0.640877	1.64603	9.47116e-05	0.0279602
32	GO:0021762	substantia nigra development	87.2263610589332	22	0.627954	1.98242	0.000112899	0.0325543
32	GO:0016226	iron-sulfur cluster assembly	106.121587185684	29	0.74996	1.82968	0.000118783	0.0334724
32	GO:2000059	negative regulation of ubiquitin-dependent protein catabolic process	63.4691492531486	14	0.64646	2.26676	0.000144123	0.0397108
33	GO:0002181	cytoplasmic translation	876.798688620056	80	0.97961	5.47999	2.80348e-99	3.47603e-95
33	GO:0006412	translation	1060.60551079222	141	0.849925	3.76101	1.3471e-90	8.35134e-87
33	GO:0042274	ribosomal small subunit biogenesis	384.438376041647	65	0.788744	2.95722	5.67591e-27	2.34586e-23
33	GO:0042776	proton motive force-driven mitochondrial ATP synthesis	325.325319848596	50	0.920964	3.25325	1.20108e-25	3.72304e-22
33	GO:0006364	rRNA processing	451.553231065859	97	0.753246	2.32759	1.38468e-22	3.43372e-19
33	GO:0009060	aerobic respiration	265.272239225277	49	0.837537	2.70686	2.41562e-17	4.99188e-14
33	GO:0006120	mitochondrial electron transport, NADH to ubiquinone	206.159760117007	34	0.900348	3.03176	7.83097e-16	1.38709e-12
33	GO:0000398	mRNA splicing, via spliceosome	515.326542555278	147	0.697485	1.75281	2.51288e-14	3.89465e-11
33	GO:0006413	translational initiation	228.571413403461	45	0.799357	2.53968	5.02147e-14	6.91791e-11
33	GO:0032981	mitochondrial respiratory chain complex I assembly	228.77340306424	49	0.788607	2.33442	1.82985e-12	2.26883e-09
33	GO:0015986	proton motive force-driven ATP synthesis	123.686586316024	17	0.886366	3.63784	4.06219e-12	4.57882e-09
33	GO:0045333	cellular respiration	153.296464268531	27	0.794735	2.83882	1.90251e-11	1.96577e-08
33	GO:0000027	ribosomal large subunit assembly	120.769245490464	18	0.84774	3.3547	4.36397e-11	4.16222e-08
33	GO:1902600	proton transmembrane transport	311.83779138693	85	0.656823	1.83434	1.98531e-10	1.75828e-07
33	GO:0042273	ribosomal large subunit biogenesis	155.891984249906	31	0.768969	2.51439	4.83491e-10	3.99653e-07
33	GO:0000028	ribosomal small subunit assembly	85.8554487753792	11	0.773278	3.90252	1.72111e-09	1.33375e-06
33	GO:0006457	protein folding	348.925184792416	103	0.666768	1.69381	1.88925e-09	1.37793e-06
33	GO:0032543	mitochondrial translation	305.12626107957	87	0.740346	1.7536	3.0719e-09	2.11603e-06
33	GO:0006123	mitochondrial electron transport, cytochrome c to oxygen	83.9068496236814	11	0.929868	3.81395	3.64831e-09	2.38081e-06
33	GO:0010498	proteasomal protein catabolic process	130.682715091604	25	0.783388	2.61365	3.86876e-09	2.39844e-06
33	GO:0001732	formation of cytoplasmic translation initiation complex	92.0272821203276	15	0.901239	3.06758	3.22588e-08	1.90465e-05
33	GO:0043161	proteasome-mediated ubiquitin-dependent protein catabolic process	438.81129024883	149	0.609333	1.47252	1.93368e-07	0.00010898
33	GO:0006122	mitochondrial electron transport, ubiquinol to cytochrome c	66.5904159157899	10	0.877524	3.32952	6.49617e-07	0.0003502
33	GO:0008380	RNA splicing	377.204876298068	127	0.637394	1.48506	7.96382e-07	0.000411431
33	GO:0061844	antimicrobial humoral immune response mediated by antimicrobial peptide	71.8481114854605	12	0.767786	2.99367	1.14377e-06	0.000567266
33	GO:1904667	negative regulation of ubiquitin protein ligase activity	57.0276427860608	8	0.888569	3.56423	1.64454e-06	0.000784258
33	GO:0045727	positive regulation of translation	167.852626964269	46	0.678815	1.82449	2.34944e-06	0.00107892
33	GO:0017148	negative regulation of translation	180.671222599847	51	0.674421	1.77129	2.60514e-06	0.00115361
33	GO:1902255	positive regulation of intrinsic apoptotic signaling pathway by p53 class mediator	40.0152925645829	4	0.981116	5.00191	3.18277e-06	0.0013541
33	GO:0000387	spliceosomal snRNP assembly	102.667679982187	23	0.755888	2.23191	3.29041e-06	0.0013541
33	GO:1904874	positive regulation of telomerase RNA localization to Cajal body	78.3648661430387	15	0.863847	2.61216	3.38551e-06	0.0013541
33	GO:0006414	translational elongation	78.0113344241564	15	0.700251	2.60038	3.80088e-06	0.00147272
33	GO:0006417	regulation of translation	175.725408182579	50	0.647839	1.75725	4.42324e-06	0.00166193
33	GO:0000413	protein peptidyl-prolyl isomerization	74.1406796927582	14	0.793234	2.64788	4.81427e-06	0.00175565
33	GO:0030490	maturation of SSU-rRNA	86.1700749767693	18	0.72657	2.39361	5.36049e-06	0.00189899
33	GO:0036261	7-methylguanosine cap hypermethylation	49.5950785635256	7	0.881131	3.54251	7.13691e-06	0.00245807
33	GO:0050821	protein stabilization	410.87778853183	147	0.586778	1.39754	7.64376e-06	0.00256148
33	GO:1901798	positive regulation of signal transduction by p53 class mediator	51.8064124190378	8	0.621895	3.2379	1.17705e-05	0.00384061
33	GO:0000470	maturation of LSU-rRNA	57.6007350412731	10	0.782378	2.88004	1.66341e-05	0.00528836
33	GO:0021762	substantia nigra development	93.6347474789292	22	0.721167	2.12806	1.92395e-05	0.00591929
33	GO:0019941	modification-dependent protein catabolic process	35.7423345702371	4	0.970892	4.46779	1.95734e-05	0.00591929
33	GO:0006119	oxidative phosphorylation	56.9230413460869	10	0.855705	2.84615	2.1085e-05	0.0062246
33	GO:0000463	maturation of LSU-rRNA from tricistronic rRNA transcript (SSU-rRNA, 5.8S rRNA, LSU-rRNA)	64.1309705827318	13	0.819284	2.46658	4.55685e-05	0.0131396
33	GO:1903241	U2-type prespliceosome assembly	89.9113728286152	22	0.734347	2.04344	5.44223e-05	0.015336
33	GO:0000462	maturation of SSU-rRNA from tricistronic rRNA transcript (SSU-rRNA, 5.8S rRNA, LSU-rRNA)	89.182547444784	22	0.711608	2.02688	6.64578e-05	0.0180972
33	GO:2000059	negative regulation of ubiquitin-dependent protein catabolic process	65.9486750898702	14	0.663476	2.35531	6.71403e-05	0.0180972
33	GO:0034101	erythrocyte homeostasis	39.0954786066114	6	0.804324	3.25796	0.000101489	0.0267737
33	GO:0033119	negative regulation of RNA splicing	31.6594000590599	4	0.799948	3.95743	0.000107172	0.0276839
33	GO:0006888	endoplasmic reticulum to Golgi vesicle-mediated transport	239.450792676658	82	0.649502	1.46007	0.000110627	0.0279932
33	GO:0061077	chaperone-mediated protein folding	119.160425625679	34	0.688506	1.75236	0.000125183	0.0310428
33	GO:0006396	RNA processing	154.473364940887	48	0.68498	1.6091	0.000144486	0.0351272
33	GO:0007004	telomere maintenance via telomerase	66.1102335300918	15	0.729768	2.20367	0.000157876	0.0373829
33	GO:0006397	mRNA processing	338.536976228125	125	0.628389	1.35415	0.000159795	0.0373829
33	GO:0006334	nucleosome assembly	133.092554351336	40	0.690279	1.66366	0.000180166	0.0413682
34	GO:0002181	cytoplasmic translation	742.70503285518	80	0.960097	4.64191	7.73782e-76	9.59412e-72
34	GO:0006412	translation	894.788042932605	141	0.818449	3.17301	6.74711e-65	4.18287e-61
34	GO:0042776	proton motive force-driven mitochondrial ATP synthesis	354.893938641123	50	0.932433	3.54894	3.1268e-30	1.29231e-26
34	GO:0009060	aerobic respiration	303.344400437221	49	0.880279	3.09535	7.63026e-23	2.36519e-19
34	GO:0006120	mitochondrial electron transport, NADH to ubiquinone	218.699056713437	34	0.911965	3.21616	1.01396e-17	2.51442e-14
34	GO:0015986	proton motive force-driven ATP synthesis	148.833250100406	17	0.925407	4.37745	2.57368e-16	5.16598e-13
34	GO:1902600	proton transmembrane transport	364.714777892812	85	0.679342	2.14538	2.91651e-16	5.16598e-13
34	GO:0045333	cellular respiration	180.850324174283	27	0.822426	3.34908	1.35327e-15	2.0974e-12
34	GO:0032981	mitochondrial respiratory chain complex I assembly	233.957299372463	49	0.754214	2.38732	3.95598e-13	5.45003e-10
34	GO:0006123	mitochondrial electron transport, cytochrome c to oxygen	95.8865968306893	11	0.906633	4.35848	3.3479e-11	4.15106e-08
34	GO:0042274	ribosomal small subunit biogenesis	261.148980641665	65	0.632515	2.00884	7.76941e-11	8.75754e-08
34	GO:0006122	mitochondrial electron transport, ubiquinol to cytochrome c	77.1517336944658	10	0.889811	3.85759	1.18868e-08	1.22821e-05
34	GO:0060294	cilium movement involved in cell motility	106.028937265905	23	0.792576	2.30498	1.21878e-06	0.00116243
34	GO:0003341	cilium movement	135.772893232395	34	0.782516	1.99666	2.0231e-06	0.00179174
34	GO:0000027	ribosomal large subunit assembly	88.2744396759166	18	0.74331	2.45207	2.78206e-06	0.00229965
34	GO:0006414	translational elongation	78.6067118238347	15	0.777564	2.62022	3.12735e-06	0.0024235
34	GO:0006364	rRNA processing	292.648461889079	97	0.581675	1.5085	5.95743e-06	0.00434507
34	GO:0006754	ATP biosynthetic process	63.5389115172689	11	0.830492	2.88813	6.59345e-06	0.00454179
34	GO:0060271	cilium assembly	483.796492198709	178	0.612247	1.35898	7.22183e-06	0.00471281
34	GO:0000028	ribosomal small subunit assembly	63.0931050672724	11	0.798952	2.86787	7.70187e-06	0.00477477
34	GO:0021762	substantia nigra development	95.62168981912	22	0.689624	2.17322	1.09085e-05	0.00644066
34	GO:0006099	tricarboxylic acid cycle	109.382155405357	27	0.754824	2.0256	1.24815e-05	0.00703448
34	GO:0030317	flagellated sperm motility	170.583377148683	50	0.660881	1.70583	1.39789e-05	0.00753586
34	GO:0035082	axoneme assembly	97.0943131765406	23	0.752602	2.11075	1.62677e-05	0.00820151
34	GO:0006119	oxidative phosphorylation	57.6174834896686	10	0.801409	2.88087	1.65366e-05	0.00820151
34	GO:0061844	antimicrobial humoral immune response mediated by antimicrobial peptide	62.316302636593	12	0.668581	2.59651	2.98701e-05	0.0142446
34	GO:0007288	sperm axoneme assembly	99.9021714980113	25	0.754274	1.99804	3.54673e-05	0.0162874
34	GO:0006413	translational initiation	152.258653997089	45	0.659179	1.69176	4.56794e-05	0.0202278
34	GO:0019941	modification-dependent protein catabolic process	33.4041523840637	4	0.96758	4.17552	5.20709e-05	0.022263
34	GO:1904667	negative regulation of ubiquitin protein ligase activity	46.9730275241656	8	0.790679	2.93581	6.8763e-05	0.0284197
34	GO:2000059	negative regulation of ubiquitin-dependent protein catabolic process	64.3456919291861	14	0.694174	2.29806	0.000110231	0.044089
34	GO:0098869	cellular oxidant detoxification	142.725318953493	43	0.635929	1.6596	0.000118378	0.045868
35	GO:0002181	cytoplasmic translation	842.189277392062	80	0.978578	5.26368	3.8479e-93	4.77101e-89
35	GO:0006412	translation	1053.72978299896	141	0.864648	3.73663	1.69047e-89	1.04801e-85
35	GO:0042776	proton motive force-driven mitochondrial ATP synthesis	335.970625169644	50	0.919579	3.35971	2.8016e-27	1.1579e-23
35	GO:0042274	ribosomal small subunit biogenesis	341.748807819575	65	0.721219	2.62884	6.01931e-21	1.86583e-17
35	GO:0009060	aerobic respiration	267.405678108219	49	0.826158	2.72863	1.21576e-17	3.01485e-14
35	GO:0006120	mitochondrial electron transport, NADH to ubiquinone	194.260195899708	34	0.873109	2.85677	4.34407e-14	8.97702e-11
35	GO:0015986	proton motive force-driven ATP synthesis	134.861491040446	17	0.921917	3.96651	5.90807e-14	1.04649e-10
35	GO:0045333	cellular respiration	169.40401872217	27	0.826454	3.13711	7.76472e-14	1.20343e-10
35	GO:1902600	proton transmembrane transport	339.720401733359	85	0.681864	1.99836	2.13576e-13	2.94236e-10
35	GO:0006364	rRNA processing	369.658548673177	97	0.663967	1.90546	4.53393e-13	5.62162e-10
35	GO:0032981	mitochondrial respiratory chain complex I assembly	231.607053938291	49	0.800308	2.36334	7.94456e-13	8.95496e-10
35	GO:0006413	translational initiation	203.129540527111	45	0.750845	2.25699	1.00983e-10	1.04341e-07
35	GO:0006123	mitochondrial electron transport, cytochrome c to oxygen	88.4220808644147	11	0.93431	4.01919	6.35112e-10	6.0575e-07
35	GO:0000028	ribosomal small subunit assembly	88.0720888261103	11	0.822576	4.00328	7.27941e-10	6.44696e-07
35	GO:0000027	ribosomal large subunit assembly	106.028010680371	18	0.807108	2.94522	7.99003e-09	6.60456e-06
35	GO:0006122	mitochondrial electron transport, ubiquinol to cytochrome c	77.6353568669986	10	0.891878	3.88177	9.85629e-09	7.63801e-06
35	GO:0042273	ribosomal large subunit biogenesis	144.99354061289	31	0.737315	2.33861	1.33739e-08	9.75429e-06
35	GO:0032543	mitochondrial translation	297.598130634925	87	0.720025	1.71033	1.59438e-08	1.09826e-05
35	GO:0010498	proteasomal protein catabolic process	124.560070052407	25	0.762204	2.4912	2.68305e-08	1.7509e-05
35	GO:0061844	antimicrobial humoral immune response mediated by antimicrobial peptide	80.6620265223114	12	0.723739	3.36092	4.77065e-08	2.95756e-05
35	GO:0043161	proteasome-mediated ubiquitin-dependent protein catabolic process	438.420891315949	149	0.609637	1.47121	2.06392e-07	0.000116947
35	GO:0006457	protein folding	325.62960897916	103	0.637334	1.58073	2.07503e-07	0.000116947
35	GO:0001732	formation of cytoplasmic translation initiation complex	83.8101611769219	15	0.895202	2.79367	5.51724e-07	0.000297427
35	GO:0000398	mRNA splicing, via spliceosome	419.76811630688	147	0.620565	1.42778	1.95019e-06	0.00100751
35	GO:0006119	oxidative phosphorylation	60.5523496454492	10	0.816327	3.02762	5.8473e-06	0.00290003
35	GO:0006414	translational elongation	74.4812744563849	15	0.717736	2.48271	1.18935e-05	0.00567181
35	GO:0000470	maturation of LSU-rRNA	57.590681653988	10	0.821631	2.87953	1.66928e-05	0.00742229
35	GO:0030490	maturation of SSU-rRNA	82.438075679523	18	0.661332	2.28995	1.67614e-05	0.00742229
35	GO:0061077	chaperone-mediated protein folding	127.347422696352	34	0.679475	1.87276	1.74855e-05	0.00747597
35	GO:0019941	modification-dependent protein catabolic process	35.5397104758369	4	0.98302	4.44246	2.13154e-05	0.00880967
35	GO:0021762	substantia nigra development	92.303195075194	22	0.680626	2.0978	2.8006e-05	0.0112015
35	GO:1901798	positive regulation of signal transduction by p53 class mediator	49.2716214313701	8	0.762903	3.07948	2.99262e-05	0.0115955
35	GO:0045727	positive regulation of translation	155.824193150894	46	0.659464	1.69374	3.68259e-05	0.0138365
35	GO:1902255	positive regulation of intrinsic apoptotic signaling pathway by p53 class mediator	33.5616531493014	4	0.919379	4.19521	4.87684e-05	0.0177847
35	GO:0044571	[2Fe-2S] cluster assembly	53.5082583196745	10	0.903435	2.67541	6.83986e-05	0.0242307
35	GO:0019731	antibacterial humoral response	36.1401558347716	5	0.708222	3.61402	7.96328e-05	0.0267557
35	GO:1905907	negative regulation of amyloid fibril formation	43.1912159564678	7	0.937725	3.08509	7.9842e-05	0.0267557
35	GO:0000463	maturation of LSU-rRNA from tricistronic rRNA transcript (SSU-rRNA, 5.8S rRNA, LSU-rRNA)	61.4175890815261	13	0.795089	2.36221	0.000107816	0.0351792
35	GO:0000462	maturation of SSU-rRNA from tricistronic rRNA transcript (SSU-rRNA, 5.8S rRNA, LSU-rRNA)	87.0088785590486	22	0.669935	1.97747	0.000119681	0.0380494
35	GO:0006446	regulation of translational initiation	89.1451309423905	23	0.712614	1.93794	0.00014146	0.0427485
35	GO:0036261	7-methylguanosine cap hypermethylation	41.5942166210324	7	0.850732	2.97102	0.000143347	0.0427485
35	GO:1904667	negative regulation of ubiquitin protein ligase activity	44.8798153910164	8	0.706502	2.80499	0.000144805	0.0427485
35	GO:1904874	positive regulation of telomerase RNA localization to Cajal body	66.1580720274431	15	0.783044	2.20527	0.000155642	0.0448792
35	GO:0006091	generation of precursor metabolites and energy	112.809500105923	32	0.641758	1.76265	0.000161497	0.0451061
35	GO:0000413	protein peptidyl-prolyl isomerization	63.0500815801337	14	0.702119	2.25179	0.000163705	0.0451061
35	GO:0019886	antigen processing and presentation of exogenous peptide antigen via MHC class II	47.5493467969505	9	0.888529	2.64163	0.000175617	0.0473365
36	GO:0002181	cytoplasmic translation	734.323478760141	80	0.957269	4.58952	2.09215e-74	2.59406e-70
36	GO:0006412	translation	880.422662407798	141	0.803351	3.12207	9.28271e-63	5.75482e-59
36	GO:0042776	proton motive force-driven mitochondrial ATP synthesis	254.635267937418	50	0.868357	2.54635	1.86121e-15	7.69237e-12
36	GO:0042274	ribosomal small subunit biogenesis	271.46383832078	65	0.635872	2.08818	5.15779e-12	1.59879e-08
36	GO:0009060	aerobic respiration	212.951242317693	49	0.7827	2.17297	1.6861e-10	4.18118e-07
36	GO:0006120	mitochondrial electron transport, NADH to ubiquinone	158.7963643431	34	0.829055	2.33524	3.16228e-09	6.27277e-06
36	GO:1902600	proton transmembrane transport	299.245233465751	85	0.66795	1.76027	3.54136e-09	6.27277e-06
36	GO:0010498	proteasomal protein catabolic process	128.249153440913	25	0.776332	2.56498	8.40555e-09	1.30275e-05
36	GO:0045333	cellular respiration	133.996703195271	27	0.7984	2.48142	9.59681e-09	1.32212e-05
36	GO:0000028	ribosomal small subunit assembly	77.2016835053579	11	0.839651	3.50917	4.64988e-08	5.41307e-05
36	GO:0015986	proton motive force-driven ATP synthesis	97.5034006557182	17	0.874186	2.86775	4.80231e-08	5.41307e-05
36	GO:0006123	mitochondrial electron transport, cytochrome c to oxygen	76.8325626351516	11	0.945035	3.49239	5.33889e-08	5.5164e-05
36	GO:0032981	mitochondrial respiratory chain complex I assembly	187.133069575591	49	0.750505	1.90952	1.54083e-07	0.000146959
36	GO:0006413	translational initiation	166.674350590349	45	0.709309	1.85194	1.6382e-06	0.00145086
36	GO:0006888	endoplasmic reticulum to Golgi vesicle-mediated transport	255.160046491144	82	0.658833	1.55585	6.62287e-06	0.00547447
36	GO:0043161	proteasome-mediated ubiquitin-dependent protein catabolic process	415.768660812389	149	0.600849	1.3952	7.43963e-06	0.00576525
36	GO:0006364	rRNA processing	290.163812771735	97	0.582231	1.49569	9.23792e-06	0.00673771
36	GO:1902255	positive regulation of intrinsic apoptotic signaling pathway by p53 class mediator	36.9939394464013	4	0.94507	4.62424	1.15385e-05	0.00794809
36	GO:0021762	substantia nigra development	93.0865687243673	22	0.698485	2.1156	2.24661e-05	0.0146609
36	GO:0006122	mitochondrial electron transport, ubiquinol to cytochrome c	56.2798443047354	10	0.839273	2.81399	2.63784e-05	0.0163533
36	GO:0000027	ribosomal large subunit assembly	80.5987210275216	18	0.675559	2.23885	2.90623e-05	0.0171592
36	GO:0006457	protein folding	296.095632255659	103	0.640661	1.43736	3.89678e-05	0.0219619
36	GO:0006414	translational elongation	70.2240625611951	15	0.753165	2.3408	4.53054e-05	0.0244236
37	GO:0002181	cytoplasmic translation	816.897922087446	80	0.957517	5.10561	1.08182e-88	1.34135e-84
37	GO:0006412	translation	993.096439988184	141	0.836026	3.52162	6.31985e-80	3.91799e-76
37	GO:0042776	proton motive force-driven mitochondrial ATP synthesis	332.478801345167	50	0.924457	3.32479	9.66397e-27	3.99412e-23
37	GO:0042274	ribosomal small subunit biogenesis	328.924517137742	65	0.685064	2.53019	3.2447e-19	8.26173e-16
37	GO:0009060	aerobic respiration	278.438807872744	49	0.852355	2.84121	3.33161e-19	8.26173e-16
37	GO:0006120	mitochondrial electron transport, NADH to ubiquinone	208.904351949195	34	0.901748	3.07212	3.0535e-16	6.31006e-13
37	GO:0032981	mitochondrial respiratory chain complex I assembly	232.132662332721	49	0.792911	2.3687	6.80027e-13	1.20452e-09
37	GO:0045333	cellular respiration	161.22283489221	27	0.838888	2.98561	1.30956e-12	2.02966e-09
37	GO:0006364	rRNA processing	362.326019376904	97	0.645073	1.86766	2.64591e-12	3.64518e-09
37	GO:0015986	proton motive force-driven ATP synthesis	121.78932602425	17	0.90927	3.58204	8.23323e-12	1.02084e-08
37	GO:0006888	endoplasmic reticulum to Golgi vesicle-mediated transport	302.707806168008	82	0.722038	1.84578	2.57125e-10	2.89827e-07
37	GO:1902600	proton transmembrane transport	307.76978217383	85	0.619859	1.81041	5.11138e-10	5.28134e-07
37	GO:0006413	translational initiation	192.748129328243	45	0.751469	2.14165	1.87622e-09	1.70204e-06
37	GO:0006123	mitochondrial electron transport, cytochrome c to oxygen	85.5701694566906	11	0.913751	3.88955	1.92181e-09	1.70204e-06
37	GO:0000028	ribosomal small subunit assembly	83.8511286984731	11	0.810959	3.81141	3.72727e-09	3.08096e-06
37	GO:0006457	protein folding	328.364507687199	103	0.646014	1.594	1.2248e-07	9.49144e-05
37	GO:0006122	mitochondrial electron transport, ubiquinol to cytochrome c	68.3090322395874	10	0.882723	3.41545	3.43091e-07	0.000250234
37	GO:0000027	ribosomal large subunit assembly	92.1023579205088	18	0.689618	2.5584	8.25001e-07	0.000568288
37	GO:0034975	protein folding in endoplasmic reticulum	60.7841863616863	9	0.87591	3.3769	1.52731e-06	0.000996691
37	GO:0006414	translational elongation	78.7229382466022	15	0.711615	2.6241	3.01025e-06	0.00186621
37	GO:0021762	substantia nigra development	98.8314917250599	22	0.748663	2.24617	4.28654e-06	0.0025309
37	GO:0061844	antimicrobial humoral immune response mediated by antimicrobial peptide	67.0671319020603	12	0.693806	2.79446	6.02582e-06	0.0033961
37	GO:0042273	ribosomal large subunit biogenesis	122.746500501241	31	0.656272	1.97978	6.93964e-06	0.00374107
37	GO:0032543	mitochondrial translation	266.88876273121	87	0.699105	1.53384	7.44282e-06	0.00383274
37	GO:1901798	positive regulation of signal transduction by p53 class mediator	52.9359781014355	8	0.746712	3.3085	7.72793e-06	0.00383274
37	GO:0001732	formation of cytoplasmic translation initiation complex	75.1649879031832	15	0.860783	2.5055	9.5563e-06	0.00455725
37	GO:0006099	tricarboxylic acid cycle	107.847415861166	27	0.719259	1.99717	1.88365e-05	0.00865015
37	GO:1902255	positive regulation of intrinsic apoptotic signaling pathway by p53 class mediator	34.0663020827009	4	0.831534	4.25829	3.9518e-05	0.0174994
37	GO:0034101	erythrocyte homeostasis	41.2080078881866	6	0.750948	3.434	4.52299e-05	0.0193381
37	GO:2000059	negative regulation of ubiquitin-dependent protein catabolic process	66.8118299968559	14	0.6758	2.38614	5.12617e-05	0.0211864
37	GO:0019941	modification-dependent protein catabolic process	32.7043330545667	4	0.904982	4.08804	6.96185e-05	0.0273811
37	GO:1904667	negative regulation of ubiquitin protein ligase activity	46.8588397065126	8	0.703684	2.92868	7.16374e-05	0.0273811
37	GO:0000398	mRNA splicing, via spliceosome	395.170261976842	147	0.6266	1.34412	7.28749e-05	0.0273811
37	GO:0006091	generation of precursor metabolites and energy	115.504141006853	32	0.672547	1.80475	8.51557e-05	0.0310543
37	GO:0010498	proteasomal protein catabolic process	95.4389783429245	25	0.726939	1.90878	0.000114669	0.0406224
37	GO:0000462	maturation of SSU-rRNA from tricistronic rRNA transcript (SSU-rRNA, 5.8S rRNA, LSU-rRNA)	86.7666045764819	22	0.658428	1.97197	0.000127699	0.0439817
37	GO:2000435	negative regulation of protein neddylation	30.8679999104983	4	0.940662	3.8585	0.000148309	0.0496997
4_16	GO:0002181	cytoplasmic translation	846.56128510067	80	0.987296	5.29101	6.50111e-94	8.06073e-90
4_16	GO:0006412	translation	1078.66952985942	141	0.896532	3.82507	1.70254e-93	1.05549e-89
4_16	GO:0042274	ribosomal small subunit biogenesis	407.02071154231	65	0.865427	3.13093	2.66243e-30	1.10038e-26
4_16	GO:0006364	rRNA processing	480.903293351214	97	0.812523	2.47888	2.37043e-26	7.34773e-23
4_16	GO:0000398	mRNA splicing, via spliceosome	557.420802638895	147	0.750134	1.89599	1.58018e-18	3.91853e-15
4_16	GO:0006413	translational initiation	258.279054635043	45	0.889257	2.86977	3.59591e-18	7.43094e-15
4_16	GO:0006457	protein folding	419.517854727125	103	0.748694	2.03649	1.04957e-16	1.8591e-13
4_16	GO:0032543	mitochondrial translation	348.681089462051	87	0.804699	2.00391	8.9433e-14	1.3861e-10
4_16	GO:0000027	ribosomal large subunit assembly	125.26600747179	18	0.87043	3.47961	8.46455e-12	1.12995e-08
4_16	GO:0042273	ribosomal large subunit biogenesis	168.368549410812	31	0.842419	2.71562	9.11327e-12	1.12995e-08
4_16	GO:0010498	proteasomal protein catabolic process	142.653723067998	25	0.77565	2.85307	7.62583e-11	8.5957e-08
4_16	GO:0008380	RNA splicing	424.7818977376	127	0.71162	1.67237	9.71715e-11	1.00402e-07
4_16	GO:0042776	proton motive force-driven mitochondrial ATP synthesis	214.941253448698	50	0.842229	2.14941	2.15631e-10	2.05662e-07
4_16	GO:0000028	ribosomal small subunit assembly	90.6570503305555	11	0.885011	4.12078	2.64868e-10	2.34578e-07
4_16	GO:0061077	chaperone-mediated protein folding	163.379369814052	34	0.803192	2.40264	8.02685e-10	6.635e-07
4_16	GO:1904874	positive regulation of telomerase RNA localization to Cajal body	97.3999787921614	15	0.898691	3.24667	4.75766e-09	3.65606e-06
4_16	GO:0001732	formation of cytoplasmic translation initiation complex	97.2435712887809	15	0.945115	3.24145	5.03324e-09	3.65606e-06
4_16	GO:0043161	proteasome-mediated ubiquitin-dependent protein catabolic process	459.423518477819	149	0.602319	1.54169	5.30761e-09	3.65606e-06
4_16	GO:0030490	maturation of SSU-rRNA	106.136470212165	18	0.84128	2.94824	7.69752e-09	5.02324e-06
4_16	GO:0050821	protein stabilization	441.794376177902	147	0.607297	1.5027	5.0888e-08	3.1548e-05
4_16	GO:0000387	spliceosomal snRNP assembly	115.135727689495	23	0.811697	2.50295	7.48182e-08	4.41748e-05
4_16	GO:0006120	mitochondrial electron transport, NADH to ubiquinone	142.858491006743	34	0.835029	2.10086	3.00812e-07	0.000169535
4_16	GO:0009060	aerobic respiration	184.068427564016	49	0.767182	1.87825	3.28164e-07	0.000174692
4_16	GO:0000470	maturation of LSU-rRNA	68.3479860056188	10	0.894947	3.4174	3.38141e-07	0.000174692
4_16	GO:0036261	7-methylguanosine cap hypermethylation	57.0306590300805	7	0.949996	4.07362	3.86422e-07	0.00019165
4_16	GO:1904851	positive regulation of establishment of protein localization to telomere	67.1855380698344	10	0.92945	3.35928	5.21094e-07	0.000248502
4_16	GO:1904871	positive regulation of protein localization to Cajal body	70.020412638913	11	0.906547	3.18275	6.56566e-07	0.00030151
4_16	GO:1901798	positive regulation of signal transduction by p53 class mediator	57.3411826130087	8	0.732139	3.58382	1.4586e-06	0.000629462
4_16	GO:0006397	mRNA processing	368.745644274512	125	0.678512	1.47498	1.47225e-06	0.000629462
4_16	GO:0006417	regulation of translation	180.138766696463	50	0.63458	1.80139	1.59681e-06	0.000659963
4_16	GO:1902255	positive regulation of intrinsic apoptotic signaling pathway by p53 class mediator	40.2025704156904	4	0.971231	5.02532	2.93702e-06	0.00116176
4_16	GO:1904667	negative regulation of ubiquitin protein ligase activity	55.4504555680258	8	0.818886	3.46565	2.99834e-06	0.00116176
4_16	GO:0000413	protein peptidyl-prolyl isomerization	74.2808411308407	14	0.841723	2.65289	4.59581e-06	0.00172677
4_16	GO:0045333	cellular respiration	112.180365360184	27	0.756532	2.07741	5.82342e-06	0.00210501
4_16	GO:0032981	mitochondrial respiratory chain complex I assembly	171.680891813701	49	0.765824	1.75185	6.11039e-06	0.00210501
4_16	GO:0000462	maturation of SSU-rRNA from tricistronic rRNA transcript (SSU-rRNA, 5.8S rRNA, LSU-rRNA)	97.5870879753386	22	0.780196	2.21789	6.17243e-06	0.00210501
4_16	GO:1903241	U2-type prespliceosome assembly	97.5269926327842	22	0.754293	2.21652	6.28158e-06	0.00210501
4_16	GO:0000463	maturation of LSU-rRNA from tricistronic rRNA transcript (SSU-rRNA, 5.8S rRNA, LSU-rRNA)	69.4050104951518	13	0.878085	2.66942	8.09584e-06	0.00264159
4_16	GO:0007004	telomere maintenance via telomerase	74.6440831691166	15	0.795537	2.48814	1.12908e-05	0.0035896
4_16	GO:0061844	antimicrobial humoral immune response mediated by antimicrobial peptide	65.0366536800567	12	0.692562	2.70986	1.20225e-05	0.00372666
4_16	GO:0045727	positive regulation of translation	160.511655594121	46	0.662464	1.74469	1.29524e-05	0.0038737
4_16	GO:0006446	regulation of translational initiation	97.8569339512956	23	0.768342	2.12732	1.31217e-05	0.0038737
4_16	GO:0006414	translational elongation	73.3404276078962	15	0.728612	2.44468	1.70929e-05	0.00490135
4_16	GO:2000059	negative regulation of ubiquitin-dependent protein catabolic process	70.2100114256873	14	0.658254	2.5075	1.73933e-05	0.00490135
4_16	GO:0021762	substantia nigra development	92.9072363802943	22	0.717286	2.11153	2.36316e-05	0.00651131
4_16	GO:0006123	mitochondrial electron transport, cytochrome c to oxygen	59.5359826709326	11	0.897274	2.70618	2.6169e-05	0.00705369
4_16	GO:0019941	modification-dependent protein catabolic process	34.5485659141134	4	0.839854	4.31857	3.2305e-05	0.00852232
4_16	GO:0008284	positive regulation of cell population proliferation	508.520003679356	194	0.59478	1.31062	3.61201e-05	0.00933027
4_16	GO:0015986	proton motive force-driven ATP synthesis	76.755531440157	17	0.830185	2.25752	3.79872e-05	0.00961231
4_16	GO:0075522	IRES-dependent viral translational initiation	55.0394889259624	10	0.890375	2.75197	4.05072e-05	0.010045
4_16	GO:0071816	tail-anchored membrane protein insertion into ER membrane	66.477294908897	14	0.836046	2.37419	5.69264e-05	0.0138398
4_16	GO:0051131	chaperone-mediated protein complex assembly	63.332456598574	13	0.782332	2.43586	5.88346e-05	0.0140287
4_16	GO:0006396	RNA processing	158.068520702775	48	0.717771	1.64655	6.84765e-05	0.0160196
4_16	GO:1905907	negative regulation of amyloid fibril formation	43.5267239112312	7	0.893893	3.10905	7.05392e-05	0.0161966
4_16	GO:0001824	blastocyst development	59.5451064178009	12	0.799067	2.48105	7.40356e-05	0.0166903
4_16	GO:2000435	negative regulation of protein neddylation	32.3155287837798	4	0.896453	4.03944	8.17667e-05	0.0180342
4_16	GO:0007339	binding of sperm to zona pellucida	65.2695166542758	14	0.722126	2.33105	8.29056e-05	0.0180342
4_16	GO:0051343	positive regulation of cyclic-nucleotide phosphodiesterase activity	23.0290927673737	2	0.991864	5.75727	0.000124943	0.0267097
4_16	GO:1905913	negative regulation of calcium ion export across plasma membrane	22.7718580117296	2	0.990769	5.69296	0.000140631	0.0295541
4_16	GO:0017148	negative regulation of translation	161.414212867426	51	0.630054	1.58249	0.000162906	0.0336644
4_16	GO:0033119	negative regulation of RNA splicing	30.1499906473573	4	0.865806	3.76875	0.000198854	0.0404195
4_16	GO:0006122	mitochondrial electron transport, ubiquinol to cytochrome c	50.0327209977732	10	0.840537	2.50164	0.000219101	0.0438166
4_16	GO:0031118	rRNA pseudouridine synthesis	25.8331726136434	3	0.985256	4.30553	0.00023915	0.0463315
4_16	GO:0031120	snRNA pseudouridine synthesis	25.8331726136434	3	0.985256	4.30553	0.00023915	0.0463315
4_16	GO:0006888	endoplasmic reticulum to Golgi vesicle-mediated transport	234.716589027272	82	0.655517	1.4312	0.000243082	0.0463689
4_16	GO:0006334	nucleosome assembly	131.53116269867	40	0.68471	1.64414	0.000251893	0.0473215
5	GO:0002181	cytoplasmic translation	868.121258900451	80	0.987718	5.42576	9.81036e-98	1.21639e-93
5	GO:0006412	translation	1092.73732147918	141	0.891229	3.87496	9.16653e-96	5.68279e-92
5	GO:0042274	ribosomal small subunit biogenesis	373.228951701428	65	0.789253	2.87099	2.35532e-25	9.73453e-22
5	GO:0006364	rRNA processing	434.727184522814	97	0.757464	2.24086	1.67536e-20	4.6368e-17
5	GO:0042776	proton motive force-driven mitochondrial ATP synthesis	290.382470028063	50	0.910768	2.90382	1.86983e-20	4.6368e-17
5	GO:0006457	protein folding	422.534267377139	103	0.758479	2.05114	4.79239e-17	9.90347e-14
5	GO:0006413	translational initiation	248.685703122646	45	0.871365	2.76317	8.39715e-17	1.48737e-13
5	GO:0000398	mRNA splicing, via spliceosome	517.085145295124	147	0.716789	1.75879	1.70788e-14	2.647e-11
5	GO:0009060	aerobic respiration	242.045281179426	49	0.827594	2.46985	3.4666e-14	4.77582e-11
5	GO:0032543	mitochondrial translation	337.478661104896	87	0.798026	1.93953	1.50684e-12	1.86833e-09
5	GO:0043161	proteasome-mediated ubiquitin-dependent protein catabolic process	494.508170131328	149	0.617174	1.65942	6.11992e-12	6.89827e-09
5	GO:0006120	mitochondrial electron transport, NADH to ubiquinone	177.823982334815	34	0.885982	2.61506	9.1232e-12	9.42655e-09
5	GO:0010498	proteasomal protein catabolic process	145.881318484482	25	0.769452	2.91763	2.57068e-11	2.45184e-08
5	GO:0045333	cellular respiration	149.673263628774	27	0.825273	2.77173	6.32615e-11	5.60271e-08
5	GO:0032981	mitochondrial respiratory chain complex I assembly	215.219072641563	49	0.824299	2.19611	8.94793e-11	7.39636e-08
5	GO:0015986	proton motive force-driven ATP synthesis	113.426028208116	17	0.902737	3.33606	1.77087e-10	1.37231e-07
5	GO:0000028	ribosomal small subunit assembly	88.9694898603975	11	0.870584	4.04407	5.12929e-10	3.74106e-07
5	GO:0061077	chaperone-mediated protein folding	163.587917280353	34	0.797233	2.4057	7.53685e-10	5.19163e-07
5	GO:0000027	ribosomal large subunit assembly	110.315308030793	18	0.809976	3.06431	1.80669e-09	1.17901e-06
5	GO:0042273	ribosomal large subunit biogenesis	150.789329454129	31	0.783606	2.43209	2.33095e-09	1.44507e-06
5	GO:1902600	proton transmembrane transport	298.211469658831	85	0.633893	1.75419	4.45881e-09	2.63261e-06
5	GO:0001732	formation of cytoplasmic translation initiation complex	96.0567788216904	15	0.949579	3.20189	7.70751e-09	4.34388e-06
5	GO:0006123	mitochondrial electron transport, cytochrome c to oxygen	76.7276435114784	11	0.914007	3.48762	5.55253e-08	2.9933e-05
5	GO:0050821	protein stabilization	440.09183867925	147	0.617778	1.49691	6.83214e-08	3.52965e-05
5	GO:1904874	positive regulation of telomerase RNA localization to Cajal body	88.1498542411791	15	0.866555	2.93833	1.24924e-07	6.19574e-05
5	GO:0008380	RNA splicing	386.430807778884	127	0.669884	1.52138	1.58934e-07	7.57933e-05
5	GO:0006888	endoplasmic reticulum to Golgi vesicle-mediated transport	268.354398416065	82	0.70629	1.63631	4.97742e-07	0.000228574
5	GO:0006122	mitochondrial electron transport, ubiquinol to cytochrome c	67.0056915283491	10	0.879789	3.35028	5.57031e-07	0.000246665
5	GO:0036261	7-methylguanosine cap hypermethylation	52.6116085117618	7	0.922399	3.75797	2.21477e-06	0.000946928
5	GO:0071816	tail-anchored membrane protein insertion into ER membrane	75.2078497663812	14	0.875696	2.68599	3.37685e-06	0.00139565
5	GO:0006414	translational elongation	77.9230351250626	15	0.745484	2.59743	3.91219e-06	0.00153744
5	GO:0030490	maturation of SSU-rRNA	87.1388815410164	18	0.743618	2.42052	3.9679e-06	0.00153744
5	GO:1904851	positive regulation of establishment of protein localization to telomere	61.3123358950581	10	0.895114	3.06562	4.45301e-06	0.00167312
5	GO:0019941	modification-dependent protein catabolic process	39.1451244935506	4	0.987976	4.89314	4.61982e-06	0.00168474
5	GO:0000470	maturation of LSU-rRNA	60.7155936626134	10	0.843648	3.03578	5.51558e-06	0.00192812
5	GO:0000387	spliceosomal snRNP assembly	100.838426905536	23	0.732363	2.19214	5.59823e-06	0.00192812
5	GO:2000059	negative regulation of ubiquitin-dependent protein catabolic process	73.3111262045048	14	0.751816	2.61825	6.33168e-06	0.00202938
5	GO:0000413	protein peptidyl-prolyl isomerization	73.2883319984808	14	0.809646	2.61744	6.37939e-06	0.00202938
5	GO:1904871	positive regulation of protein localization to Cajal body	63.6317073464224	11	0.869692	2.89235	6.38324e-06	0.00202938
5	GO:0006417	regulation of translation	173.805898542137	50	0.652242	1.73806	6.82847e-06	0.00211666
5	GO:1901798	positive regulation of signal transduction by p53 class mediator	53.1584591423872	8	0.758833	3.3224	7.11088e-06	0.00215043
5	GO:1904667	negative regulation of ubiquitin protein ligase activity	52.9157694049273	8	0.790562	3.30724	7.78652e-06	0.00229869
5	GO:1902255	positive regulation of intrinsic apoptotic signaling pathway by p53 class mediator	37.4273103192454	4	0.93915	4.67841	9.60208e-06	0.00276875
5	GO:0061844	antimicrobial humoral immune response mediated by antimicrobial peptide	65.475273755921	12	0.679571	2.72814	1.03643e-05	0.00292062
5	GO:0006119	oxidative phosphorylation	57.6262654257661	10	0.845829	2.88131	1.64858e-05	0.00454238
5	GO:0045050	protein insertion into ER membrane by stop-transfer membrane-anchor sequence	57.4839968492895	10	0.898925	2.8742	1.73289e-05	0.0046709
5	GO:0021762	substantia nigra development	92.4327768194879	22	0.675238	2.10074	2.70059e-05	0.00712438
5	GO:0006446	regulation of translational initiation	95.0219413640258	23	0.72735	2.06569	2.89884e-05	0.00748805
5	GO:0033119	negative regulation of RNA splicing	33.7707879867216	4	0.944705	4.22135	4.47008e-05	0.0113111
5	GO:1903241	U2-type prespliceosome assembly	90.0638935576922	22	0.718792	2.04691	5.21855e-05	0.012941
5	GO:1905907	negative regulation of amyloid fibril formation	44.0821241544317	7	0.91329	3.14872	5.74209e-05	0.01396
5	GO:0045727	positive regulation of translation	152.879287735537	46	0.619067	1.66173	6.96612e-05	0.0166102
5	GO:0017148	negative regulation of translation	165.439270885299	51	0.638131	1.62195	7.21066e-05	0.0168689
5	GO:0051131	chaperone-mediated protein complex assembly	62.4807951817326	13	0.808311	2.40311	7.71203e-05	0.0173938
5	GO:0000463	maturation of LSU-rRNA from tricistronic rRNA transcript (SSU-rRNA, 5.8S rRNA, LSU-rRNA)	62.4793297774966	13	0.82571	2.40305	7.71561e-05	0.0173938
5	GO:0000462	maturation of SSU-rRNA from tricistronic rRNA transcript (SSU-rRNA, 5.8S rRNA, LSU-rRNA)	88.4403524394148	22	0.722455	2.01001	8.13469e-05	0.0180111
5	GO:2000435	negative regulation of protein neddylation	31.7609254418514	4	0.934194	3.97012	0.000102785	0.0223585
5	GO:0007339	binding of sperm to zona pellucida	62.7412375555221	14	0.720194	2.24076	0.00017976	0.0384284
5	GO:0075522	IRES-dependent viral translational initiation	50.460920889937	10	0.874517	2.52305	0.000190198	0.0399707
5	GO:1901800	positive regulation of proteasomal protein catabolic process	56.3830837712949	12	0.7427	2.3493	0.000203192	0.0419897
5	GO:0034975	protein folding in endoplasmic reticulum	46.6978424981483	9	0.872245	2.59432	0.000234492	0.0476634
7	GO:0002181	cytoplasmic translation	879.873682715962	80	0.982365	5.49921	7.93878e-100	4.93193e-96
7	GO:0006412	translation	1117.76745537275	141	0.895317	3.96371	7.95536e-100	4.93193e-96
7	GO:0042274	ribosomal small subunit biogenesis	408.439286054673	65	0.849858	3.14184	1.63405e-30	6.75353e-27
7	GO:0006364	rRNA processing	484.159407289832	97	0.812209	2.49567	8.85555e-27	2.745e-23
7	GO:0042776	proton motive force-driven mitochondrial ATP synthesis	331.544392266408	50	0.93935	3.31544	1.34483e-26	3.33492e-23
7	GO:0000398	mRNA splicing, via spliceosome	567.049716203472	147	0.754213	1.92874	1.53445e-19	3.17094e-16
7	GO:0006413	translational initiation	264.707341575139	45	0.882074	2.94119	4.21176e-19	7.46023e-16
7	GO:0009060	aerobic respiration	275.770498598916	49	0.862739	2.81398	8.00723e-19	1.24102e-15
7	GO:0032543	mitochondrial translation	378.437428609699	87	0.832539	2.17493	3.29455e-17	4.5388e-14
7	GO:0006120	mitochondrial electron transport, NADH to ubiquinone	204.011759502753	34	0.914689	3.00017	1.6301e-15	2.02116e-12
7	GO:0006457	protein folding	407.374269665429	103	0.753974	1.97754	2.33751e-15	2.6348e-12
7	GO:0032981	mitochondrial respiratory chain complex I assembly	243.843888615504	49	0.851271	2.4882	2.0029e-14	2.0695e-11
7	GO:0042273	ribosomal large subunit biogenesis	177.362717135488	31	0.86415	2.86069	4.71224e-13	4.49439e-10
7	GO:0045333	cellular respiration	154.151089871725	27	0.818595	2.85465	1.43006e-11	1.26652e-08
7	GO:0015986	proton motive force-driven ATP synthesis	118.934693874369	17	0.890748	3.49808	2.36678e-11	1.95638e-08
7	GO:0000027	ribosomal large subunit assembly	118.010315229674	18	0.862809	3.27806	1.18064e-10	9.14924e-08
7	GO:0000028	ribosomal small subunit assembly	91.804645406276	11	0.908797	4.17294	1.68666e-10	1.23017e-07
7	GO:0001732	formation of cytoplasmic translation initiation complex	104.489816606027	15	0.958366	3.48299	3.58202e-10	2.46741e-07
7	GO:0008380	RNA splicing	414.579765842859	127	0.690309	1.6322	7.72031e-10	5.03811e-07
7	GO:0010498	proteasomal protein catabolic process	130.246143323241	25	0.74918	2.60492	4.4492e-09	2.70507e-06
7	GO:0006123	mitochondrial electron transport, cytochrome c to oxygen	83.313523794263	11	0.924904	3.78698	4.58153e-09	2.70507e-06
7	GO:1902600	proton transmembrane transport	288.607301409199	85	0.609488	1.69769	3.61678e-08	2.03838e-05
7	GO:0061077	chaperone-mediated protein folding	147.717956824387	34	0.780124	2.17232	7.78633e-08	4.19751e-05
7	GO:0043161	proteasome-mediated ubiquitin-dependent protein catabolic process	443.080475932025	149	0.592157	1.48685	9.41206e-08	4.86251e-05
7	GO:1904874	positive regulation of telomerase RNA localization to Cajal body	87.5002028099779	15	0.904749	2.91667	1.56357e-07	7.75469e-05
7	GO:0050821	protein stabilization	431.036074879426	147	0.618667	1.46611	3.1601e-07	0.000150234
7	GO:0030490	maturation of SSU-rRNA	94.9590431859618	18	0.809703	2.63775	3.27149e-07	0.000150234
7	GO:0006414	translational elongation	84.7985127174859	15	0.775893	2.82662	3.94532e-07	0.000174707
7	GO:0000470	maturation of LSU-rRNA	67.5811250626634	10	0.861008	3.37906	4.49904e-07	0.000192357
7	GO:0006122	mitochondrial electron transport, ubiquinol to cytochrome c	67.1738920700786	10	0.882232	3.35869	5.2335e-07	0.000216301
7	GO:0017148	negative regulation of translation	185.368451178572	51	0.671919	1.81734	8.72851e-07	0.000349112
7	GO:0000387	spliceosomal snRNP assembly	106.542440455255	23	0.769982	2.31614	1.04528e-06	0.000405014
7	GO:0000463	maturation of LSU-rRNA from tricistronic rRNA transcript (SSU-rRNA, 5.8S rRNA, LSU-rRNA)	73.8694372249398	13	0.876566	2.84113	1.78434e-06	0.000670426
7	GO:1904667	negative regulation of ubiquitin protein ligase activity	56.5940181609082	8	0.794189	3.53713	1.94077e-06	0.000707753
7	GO:0006417	regulation of translation	178.842470519623	50	0.646705	1.78842	2.16016e-06	0.000755052
7	GO:1901798	positive regulation of signal transduction by p53 class mediator	56.2743682273768	8	0.747456	3.51715	2.19226e-06	0.000755052
7	GO:0036261	7-methylguanosine cap hypermethylation	51.9705709111439	7	0.931464	3.71218	2.84446e-06	0.000932991
7	GO:0000462	maturation of SSU-rRNA from tricistronic rRNA transcript (SSU-rRNA, 5.8S rRNA, LSU-rRNA)	100.201206655762	22	0.789694	2.2773	2.8594e-06	0.000932991
7	GO:0045727	positive regulation of translation	166.203982661192	46	0.659885	1.80657	3.4722e-06	0.00110389
7	GO:1902255	positive regulation of intrinsic apoptotic signaling pathway by p53 class mediator	38.7617478787513	4	0.913459	4.84522	5.44174e-06	0.0016868
7	GO:1903241	U2-type prespliceosome assembly	97.0203569460949	22	0.772789	2.20501	7.27985e-06	0.00220153
7	GO:0006446	regulation of translational initiation	98.951787160267	23	0.763424	2.15113	9.61748e-06	0.00283922
7	GO:1904871	positive regulation of protein localization to Cajal body	62.1696281604201	11	0.890877	2.82589	1.0611e-05	0.00305968
7	GO:1904851	positive regulation of establishment of protein localization to telomere	58.6058376390717	10	0.910857	2.93029	1.16783e-05	0.00329089
7	GO:0006119	oxidative phosphorylation	58.208160229301	10	0.860706	2.91041	1.34365e-05	0.0037022
7	GO:0021762	substantia nigra development	94.4667023364507	22	0.709855	2.14697	1.51865e-05	0.00409343
7	GO:2000059	negative regulation of ubiquitin-dependent protein catabolic process	70.4857576062755	14	0.682126	2.51735	1.5913e-05	0.00419798
7	GO:0061844	antimicrobial humoral immune response mediated by antimicrobial peptide	63.7317604575628	12	0.649786	2.65549	1.86451e-05	0.00481626
7	GO:0006397	mRNA processing	352.160259002086	125	0.645473	1.40864	2.14375e-05	0.00542457
7	GO:0000413	protein peptidyl-prolyl isomerization	68.3871520038435	14	0.792794	2.4424	3.11705e-05	0.00772966
7	GO:0019941	modification-dependent protein catabolic process	34.394131105626	4	0.96591	4.29927	3.44605e-05	0.00837796
7	GO:2000435	negative regulation of protein neddylation	34.3163448347269	4	0.891288	4.28954	3.55994e-05	0.00848841
7	GO:0075522	IRES-dependent viral translational initiation	53.31622409733	10	0.888057	2.66581	7.301e-05	0.0169638
7	GO:0006367	transcription initiation at RNA polymerase II promoter	124.052810108616	35	0.742573	1.77218	7.38807e-05	0.0169638
7	GO:1905907	negative regulation of amyloid fibril formation	43.1513360346049	7	0.918732	3.08224	8.10247e-05	0.0182659
7	GO:0070934	CRD-mediated mRNA stabilization	45.5744831312203	8	0.899502	2.84841	0.000113258	0.0246366
7	GO:1900152	negative regulation of nuclear-transcribed mRNA catabolic process, deadenylation-dependent decay	45.5744831312203	8	0.899502	2.84841	0.000113258	0.0246366
7	GO:2000767	positive regulation of cytoplasmic translation	57.9511391134959	12	0.787869	2.41463	0.000123609	0.0264245
7	GO:0033119	negative regulation of RNA splicing	30.3938822593712	4	0.907303	3.79924	0.000180028	0.0372969
7	GO:0007004	telomere maintenance via telomerase	65.6598685902768	15	0.735374	2.18866	0.000180483	0.0372969
7	GO:0071816	tail-anchored membrane protein insertion into ER membrane	62.6167939728339	14	0.814084	2.23631	0.000186652	0.0379393
7	GO:0006396	RNA processing	152.694027861061	48	0.697686	1.59056	0.000207312	0.041459
7	GO:0051131	chaperone-mediated protein complex assembly	58.9528381620248	13	0.746883	2.26742	0.000231521	0.0455656
8_14	GO:0006412	translation	1063.29033286644	141	0.889649	3.77053	5.0087e-91	6.21029e-87
8_14	GO:0002181	cytoplasmic translation	827.123148679058	80	0.982478	5.16952	1.73495e-90	1.07558e-86
8_14	GO:0042776	proton motive force-driven mitochondrial ATP synthesis	369.463451529225	50	0.951557	3.69463	1.51771e-32	6.27268e-29
8_14	GO:0042274	ribosomal small subunit biogenesis	383.785611243586	65	0.822749	2.9522	7.06167e-27	2.18894e-23
8_14	GO:0009060	aerobic respiration	312.457144224719	49	0.903855	3.18834	3.27397e-24	8.11878e-21
8_14	GO:0006364	rRNA processing	452.375034416134	97	0.790984	2.33183	1.09178e-22	2.25617e-19
8_14	GO:0006120	mitochondrial electron transport, NADH to ubiquinone	226.868590206707	34	0.932909	3.3363	5.63841e-19	9.98724e-16
8_14	GO:0032981	mitochondrial respiratory chain complex I assembly	266.994218735401	49	0.858668	2.72443	1.38822e-17	2.15156e-14
8_14	GO:0032543	mitochondrial translation	373.915887807315	87	0.833592	2.14894	1.13488e-16	1.56349e-13
8_14	GO:0015986	proton motive force-driven ATP synthesis	135.364566484375	17	0.867223	3.98131	4.87078e-14	6.03928e-11
8_14	GO:0006413	translational initiation	226.903861261153	45	0.800282	2.52115	8.4126e-14	9.48254e-11
8_14	GO:0045333	cellular respiration	166.056408870761	27	0.821287	3.07512	2.4854e-13	2.56804e-10
8_14	GO:0042273	ribosomal large subunit biogenesis	162.088433272515	31	0.839321	2.61433	6.87108e-11	6.55343e-08
8_14	GO:0000398	mRNA splicing, via spliceosome	468.53643982537	147	0.674139	1.59366	3.82821e-10	3.39043e-07
8_14	GO:0000027	ribosomal large subunit assembly	114.475746713006	18	0.868776	3.17988	4.17114e-10	3.44787e-07
8_14	GO:0006123	mitochondrial electron transport, cytochrome c to oxygen	89.3326395990052	11	0.926223	4.06057	4.45055e-10	3.4489e-07
8_14	GO:1902600	proton transmembrane transport	307.015441968966	85	0.597019	1.80597	6.08177e-10	4.43576e-07
8_14	GO:0000028	ribosomal small subunit assembly	85.0076261951336	11	0.876146	3.86398	2.38801e-09	1.64494e-06
8_14	GO:0001732	formation of cytoplasmic translation initiation complex	90.6638544150574	15	0.935979	3.02213	5.20714e-08	3.27331e-05
8_14	GO:0006122	mitochondrial electron transport, ubiquinol to cytochrome c	73.2703716092983	10	0.896315	3.66352	5.27996e-08	3.27331e-05
8_14	GO:0006457	protein folding	324.627274851061	103	0.647566	1.57586	2.51303e-07	0.000148376
8_14	GO:0006414	translational elongation	81.6867925233682	15	0.762447	2.72289	1.12707e-06	0.000635205
8_14	GO:0006119	oxidative phosphorylation	63.3462784027969	10	0.87696	3.16731	2.13498e-06	0.00115094
8_14	GO:0000413	protein peptidyl-prolyl isomerization	75.1261337639414	14	0.841589	2.68308	3.4701e-06	0.00176106
8_14	GO:0030490	maturation of SSU-rRNA	87.4949987935929	18	0.76499	2.43042	3.55081e-06	0.00176106
8_14	GO:0061844	antimicrobial humoral immune response mediated by antimicrobial peptide	68.0748611606997	12	0.710957	2.83645	4.26231e-06	0.00203263
8_14	GO:0000463	maturation of LSU-rRNA from tricistronic rRNA transcript (SSU-rRNA, 5.8S rRNA, LSU-rRNA)	70.7365231824619	13	0.892576	2.72064	5.17996e-06	0.00237875
8_14	GO:0000470	maturation of LSU-rRNA	60.7196424666445	10	0.848512	3.03598	5.50759e-06	0.00243888
8_14	GO:0017148	negative regulation of translation	176.723769647487	51	0.673963	1.73259	6.37306e-06	0.00272481
8_14	GO:0006099	tricarboxylic acid cycle	111.723520246062	27	0.770999	2.06895	6.60212e-06	0.00272866
8_14	GO:0000387	spliceosomal snRNP assembly	98.0012135610486	23	0.795003	2.13046	1.25971e-05	0.00493897
8_14	GO:0000462	maturation of SSU-rRNA from tricistronic rRNA transcript (SSU-rRNA, 5.8S rRNA, LSU-rRNA)	94.9743496026283	22	0.745156	2.15851	1.31357e-05	0.00493897
8_14	GO:0021762	substantia nigra development	94.9718479911903	22	0.695692	2.15845	1.31451e-05	0.00493897
8_14	GO:1902255	positive regulation of intrinsic apoptotic signaling pathway by p53 class mediator	36.1043044586603	4	0.95686	4.51304	1.68047e-05	0.00612827
8_14	GO:2000059	negative regulation of ubiquitin-dependent protein catabolic process	70.0614964268951	14	0.765408	2.5022	1.82455e-05	0.00646359
8_14	GO:1904667	negative regulation of ubiquitin protein ligase activity	49.9415824079421	8	0.818573	3.12135	2.34213e-05	0.00806667
8_14	GO:0098869	cellular oxidant detoxification	149.711577795765	43	0.691236	1.74083	2.53025e-05	0.00829164
8_14	GO:0019941	modification-dependent protein catabolic process	35.1212878167025	4	0.974596	4.39016	2.54119e-05	0.00829164
8_14	GO:0034314	Arp2/3 complex-mediated actin nucleation	51.9292910178549	9	0.867571	2.88496	3.83622e-05	0.0121962
8_14	GO:0036261	7-methylguanosine cap hypermethylation	45.0524881790689	7	0.93449	3.21803	4.00011e-05	0.0123993
8_14	GO:0006754	ATP biosynthetic process	57.3783871084563	11	0.819368	2.60811	5.41115e-05	0.0163641
8_14	GO:1904874	positive regulation of telomerase RNA localization to Cajal body	69.0159149459849	15	0.853673	2.30053	6.56772e-05	0.0189691
8_14	GO:1905907	negative regulation of amyloid fibril formation	43.7153112873526	7	0.954468	3.12252	6.57854e-05	0.0189691
8_14	GO:0061077	chaperone-mediated protein folding	121.308073872904	34	0.730107	1.78394	7.56723e-05	0.0212305
8_14	GO:0034101	erythrocyte homeostasis	39.8191084741546	6	0.848238	3.31826	7.70525e-05	0.0212305
8_14	GO:1901798	positive regulation of signal transduction by p53 class mediator	46.5408364534622	8	0.727129	2.9088	8.02761e-05	0.0216379
8_14	GO:0030150	protein import into mitochondrial matrix	58.4744365884816	12	0.896062	2.43643	0.000104547	0.0275805
8_14	GO:0006417	regulation of translation	159.871214783155	50	0.600774	1.59871	0.000134235	0.0338065
8_14	GO:0032780	negative regulation of ATP-dependent activity	45.0878190736171	8	0.774802	2.81799	0.000134554	0.0338065
8_14	GO:0045727	positive regulation of translation	149.698005789475	46	0.606399	1.62715	0.000136327	0.0338065
8_14	GO:0048026	positive regulation of mRNA splicing, via spliceosome	65.9433615135959	15	0.768853	2.19811	0.000165913	0.0403364
8_14	GO:0006091	generation of precursor metabolites and energy	112.201069784844	32	0.645492	1.75314	0.000186197	0.0443972
8_14	GO:0050829	defense response to Gram-negative bacterium	65.3184406072881	15	0.742448	2.17728	0.000199678	0.0467135
8_14	GO:0010849	regulation of proton-transporting ATPase activity, rotational mechanism	16.9504494131875	1	0.999896	8.47522	0.000208572	0.0470198
8_14	GO:2000276	negative regulation of oxidative phosphorylation uncoupler activity	16.9504494131875	1	0.999896	8.47522	0.000208572	0.0470198
8_14	GO:0071346	cellular response to type II interferon	114.191989674974	33	0.65519	1.73018	0.000215317	0.0476735
8_14	GO:0045454	cell redox homeostasis	103.489649952924	29	0.679087	1.7843	0.000224765	0.0488923
8_14	GO:0044571	[2Fe-2S] cluster assembly	49.8360287456187	10	0.875874	2.4918	0.000233765	0.0499229
8_14	GO:0033119	negative regulation of RNA splicing	29.7128650040719	4	0.930386	3.71411	0.000237555	0.0499229
9	GO:0006412	translation	1115.77333840158	141	0.892043	3.95664	1.68022e-99	1.43431e-95
9	GO:0002181	cytoplasmic translation	877.266923426101	80	0.989754	5.48292	2.3136e-99	1.43431e-95
9	GO:0042776	proton motive force-driven mitochondrial ATP synthesis	351.730044398709	50	0.942478	3.5173	9.84069e-30	4.06716e-26
9	GO:0042274	ribosomal small subunit biogenesis	399.563488867295	65	0.838324	3.07357	3.42205e-29	1.06075e-25
9	GO:0006364	rRNA processing	477.620758182305	97	0.800694	2.46196	6.36804e-26	1.57915e-22
9	GO:0009060	aerobic respiration	295.897772099786	49	0.873773	3.01937	9.69122e-22	2.00269e-18
9	GO:0006120	mitochondrial electron transport, NADH to ubiquinone	216.628464782652	34	0.924123	3.18571	2.09432e-17	3.70963e-14
9	GO:0032981	mitochondrial respiratory chain complex I assembly	261.971926849131	49	0.865171	2.67318	6.94559e-17	9.21188e-14
9	GO:0032543	mitochondrial translation	375.470446824961	87	0.827601	2.15788	7.42788e-17	9.21188e-14
9	GO:0006413	translational initiation	249.062032261906	45	0.843632	2.76736	7.42954e-17	9.21188e-14
9	GO:0000398	mRNA splicing, via spliceosome	522.237165600308	147	0.722572	1.77632	5.45791e-15	6.15206e-12
9	GO:0045333	cellular respiration	168.352312702892	27	0.829994	3.11764	1.12029e-13	1.15754e-10
9	GO:0015986	proton motive force-driven ATP synthesis	129.797394287809	17	0.916386	3.81757	4.07564e-13	3.88722e-10
9	GO:0042273	ribosomal large subunit biogenesis	175.951089552385	31	0.860809	2.83792	7.53958e-13	6.67738e-10
9	GO:0006457	protein folding	379.841254206311	103	0.716217	1.84389	1.90105e-12	1.57141e-09
9	GO:0000027	ribosomal large subunit assembly	117.09244124728	18	0.847816	3.25257	1.64089e-10	1.27159e-07
9	GO:0000028	ribosomal small subunit assembly	90.4196367310871	11	0.891456	4.10998	2.90734e-10	2.01417e-07
9	GO:1902600	proton transmembrane transport	310.179472308417	85	0.624958	1.82459	2.92404e-10	2.01417e-07
9	GO:0006123	mitochondrial electron transport, cytochrome c to oxygen	88.4871514393061	11	0.916238	4.02214	6.19196e-10	4.04074e-07
9	GO:0001732	formation of cytoplasmic translation initiation complex	98.2018214210333	15	0.947281	3.27339	3.56285e-09	2.20879e-06
9	GO:0010498	proteasomal protein catabolic process	125.187015464593	25	0.748883	2.50374	2.20576e-08	1.30235e-05
9	GO:0006122	mitochondrial electron transport, ubiquinol to cytochrome c	75.0608833504466	10	0.892076	3.75304	2.66138e-08	1.49993e-05
9	GO:0061077	chaperone-mediated protein folding	143.711460343013	34	0.757937	2.1134	2.37883e-07	0.00012824
9	GO:0061844	antimicrobial humoral immune response mediated by antimicrobial peptide	74.401706175997	12	0.750044	3.10007	4.62129e-07	0.000238747
9	GO:0030490	maturation of SSU-rRNA	93.5234768731258	18	0.800712	2.59787	5.21692e-07	0.000258738
9	GO:0008380	RNA splicing	378.809561132857	127	0.651187	1.49138	6.04747e-07	0.000288395
9	GO:1904874	positive regulation of telomerase RNA localization to Cajal body	83.1390086853914	15	0.875218	2.7713	6.92112e-07	0.000317833
9	GO:0006414	translational elongation	81.387641748056	15	0.769166	2.71292	1.24554e-06	0.00055155
9	GO:0006119	oxidative phosphorylation	64.2030834048596	10	0.874841	3.21015	1.5624e-06	0.000668007
9	GO:0000463	maturation of LSU-rRNA from tricistronic rRNA transcript (SSU-rRNA, 5.8S rRNA, LSU-rRNA)	72.1974014639597	13	0.890126	2.77682	3.15947e-06	0.00130581
9	GO:0000470	maturation of LSU-rRNA	61.7901630098578	10	0.850882	3.08951	3.74967e-06	0.00149975
9	GO:0043161	proteasome-mediated ubiquitin-dependent protein catabolic process	418.84189743939	149	0.582026	1.40551	4.68253e-06	0.00181433
9	GO:0000387	spliceosomal snRNP assembly	101.005412087356	23	0.759597	2.19577	5.33458e-06	0.00200435
9	GO:0021762	substantia nigra development	97.1216616955095	22	0.726978	2.20731	7.06859e-06	0.00256963
9	GO:0036261	7-methylguanosine cap hypermethylation	49.5529330672958	7	0.900394	3.5395	7.25356e-06	0.00256963
9	GO:0000413	protein peptidyl-prolyl isomerization	72.7729880895109	14	0.81025	2.59904	7.55712e-06	0.0026028
9	GO:0050821	protein stabilization	410.706000349733	147	0.593013	1.39696	7.84329e-06	0.00261611
9	GO:0000462	maturation of SSU-rRNA from tricistronic rRNA transcript (SSU-rRNA, 5.8S rRNA, LSU-rRNA)	96.6877207500894	22	0.755538	2.19745	8.01777e-06	0.00261611
9	GO:0017148	negative regulation of translation	175.456595849785	51	0.667791	1.72016	8.4518e-06	0.00268702
9	GO:0006417	regulation of translation	172.15697048942	50	0.619992	1.72157	9.87187e-06	0.00306003
9	GO:0019941	modification-dependent protein catabolic process	37.2007325563391	4	0.972144	4.65009	1.05705e-05	0.00319669
9	GO:1904667	negative regulation of ubiquitin protein ligase activity	51.7329236836162	8	0.797868	3.23331	1.2096e-05	0.0035709
9	GO:1902255	positive regulation of intrinsic apoptotic signaling pathway by p53 class mediator	36.7668129978344	4	0.959416	4.59585	1.27028e-05	0.00366284
9	GO:1901798	positive regulation of signal transduction by p53 class mediator	51.5362603425098	8	0.724689	3.22102	1.3011e-05	0.00366643
9	GO:1904871	positive regulation of protein localization to Cajal body	60.0025127331002	11	0.902827	2.72739	2.23297e-05	0.00615256
9	GO:0006446	regulation of translational initiation	95.6009639467575	23	0.751402	2.07828	2.46906e-05	0.0066552
9	GO:2000059	negative regulation of ubiquitin-dependent protein catabolic process	67.5375645239612	14	0.690131	2.41206	4.07948e-05	0.010762
9	GO:1904851	positive regulation of establishment of protein localization to telomere	54.7552490542492	10	0.868285	2.73776	4.46657e-05	0.0115377
9	GO:0016226	iron-sulfur cluster assembly	109.783732577558	29	0.795192	1.89282	4.76616e-05	0.0120603
9	GO:1903241	U2-type prespliceosome assembly	89.2380085025654	22	0.736001	2.02814	6.5458e-05	0.0162323
9	GO:0071816	tail-anchored membrane protein insertion into ER membrane	65.9326657872312	14	0.842499	2.35474	6.74759e-05	0.0164046
9	GO:0006626	protein targeting to mitochondrion	76.5589160547176	18	0.779606	2.12664	9.45903e-05	0.0225543
9	GO:0006099	tricarboxylic acid cycle	101.006548219491	27	0.727157	1.87049	0.000111023	0.0255811
9	GO:0030150	protein import into mitochondrial matrix	58.2760561037033	12	0.901169	2.42817	0.000111411	0.0255811
9	GO:0045727	positive regulation of translation	150.282127739278	46	0.613527	1.6335	0.000120681	0.0272058
9	GO:0007339	binding of sperm to zona pellucida	63.0453177942222	14	0.76884	2.25162	0.000163941	0.0362984
9	GO:0045040	protein insertion into mitochondrial outer membrane	50.7605621205066	10	0.876386	2.53803	0.000172214	0.0370011
9	GO:0098869	cellular oxidant detoxification	140.940080313026	43	0.672316	1.63884	0.000173084	0.0370011
9	GO:1905907	negative regulation of amyloid fibril formation	40.640632531714	7	0.840639	2.9029	0.000202563	0.0425691
9	GO:0034314	Arp2/3 complex-mediated actin nucleation	46.9576368346643	9	0.819068	2.60876	0.000214746	0.0443773
9	GO:0075522	IRES-dependent viral translational initiation	49.7016589963321	10	0.797359	2.48508	0.000244327	0.0496624

## Sheet: GO_BP.low
cluster	ID	Title	cerno	N1	AUC	cES	P.Value	adj.P.Val
0	GO:0150104	transport across blood-brain barrier	260.108996362361	50	0.836257	2.60109	3.37542e-16	4.18518e-12
0	GO:0006805	xenobiotic metabolic process	333.355203018571	80	0.781381	2.08347	2.91224e-14	1.80544e-10
0	GO:0035725	sodium ion transmembrane transport	276.345323367777	66	0.711598	2.09353	2.98237e-12	1.23261e-08
0	GO:0007155	cell adhesion	580.219667494007	184	0.671248	1.57668	9.97307e-12	3.0914e-08
0	GO:0055085	transmembrane transport	343.597936599374	98	0.678892	1.75305	3.60224e-10	8.93284e-07
0	GO:0007156	homophilic cell adhesion via plasma membrane adhesion molecules	203.480745741886	49	0.794733	2.07633	2.2437e-09	4.6366e-06
0	GO:0006814	sodium ion transport	157.710360845476	34	0.714347	2.31927	4.35978e-09	7.72241e-06
0	GO:1902476	chloride transmembrane transport	229.035512830841	60	0.723815	1.90863	8.01275e-09	1.24188e-05
0	GO:0015701	bicarbonate transport	87.3527280622002	14	0.781335	3.11974	5.11068e-08	7.04082e-05
0	GO:0015718	monocarboxylic acid transport	84.5661523821326	14	0.859164	3.02022	1.36818e-07	0.00016964
0	GO:0009312	oligosaccharide biosynthetic process	98.7994724358734	19	0.799423	2.59999	2.60781e-07	0.000293947
0	GO:0006898	receptor-mediated endocytosis	167.438081901001	44	0.667406	1.90271	6.98907e-07	0.000722145
0	GO:0006811	monoatomic ion transport	215.27048825198	63	0.674935	1.7085	1.25571e-06	0.00119765
0	GO:0008203	cholesterol metabolic process	180.597011230383	50	0.627919	1.80597	1.43422e-06	0.00127021
0	GO:0042908	xenobiotic transport	98.6593180437373	21	0.820463	2.34903	1.85866e-06	0.00153637
0	GO:0007165	signal transduction	1137.38612682251	465	0.587252	1.223	3.29175e-06	0.0025509
0	GO:0006493	protein O-linked glycosylation	163.16358453457	45	0.660652	1.81293	3.79771e-06	0.00261976
0	GO:0042632	cholesterol homeostasis	165.817174087778	46	0.696645	1.80236	3.80319e-06	0.00261976
0	GO:0006508	proteolysis	635.531622455433	242	0.586818	1.31308	4.10717e-06	0.0026628
0	GO:0006357	regulation of transcription by RNA polymerase II	1585.19034285135	671	0.576002	1.18121	4.29518e-06	0.0026628
0	GO:0045944	positive regulation of transcription by RNA polymerase II	1472.45422873275	620	0.570471	1.18746	4.99113e-06	0.00283534
0	GO:0010875	positive regulation of cholesterol efflux	92.3788373618201	20	0.765796	2.30947	5.03084e-06	0.00283534
0	GO:0098609	cell-cell adhesion	243.511369690785	77	0.67582	1.58124	5.68773e-06	0.00306618
0	GO:0030574	collagen catabolic process	105.593092455203	25	0.74212	2.11186	7.45968e-06	0.00385386
0	GO:0007186	G protein-coupled receptor signaling pathway	474.465371101237	175	0.646424	1.35562	1.00251e-05	0.00478101
0	GO:0007268	chemical synaptic transmission	345.103261771844	120	0.633694	1.43793	1.00255e-05	0.00478101
0	GO:0019373	epoxygenase P450 pathway	65.4491250383154	12	0.7823	2.72705	1.04566e-05	0.00480189
0	GO:0042572	retinol metabolic process	147.721544003797	41	0.730933	1.80148	1.18285e-05	0.00523792
0	GO:0030522	intracellular receptor signaling pathway	100.764763281047	24	0.759152	2.09927	1.29483e-05	0.00553608
0	GO:0006836	neurotransmitter transport	103.062698263334	25	0.735061	2.06125	1.50451e-05	0.00621814
0	GO:0019229	regulation of vasoconstriction	54.2715257527792	9	0.857075	3.01508	1.66464e-05	0.00649982
0	GO:0007411	axon guidance	240.188634785484	78	0.67603	1.53967	1.715e-05	0.00649982
0	GO:0051453	regulation of intracellular pH	70.2268238430818	14	0.6642	2.5081	1.72993e-05	0.00649982
0	GO:0001523	retinoid metabolic process	90.9746585954397	21	0.790557	2.16606	1.80569e-05	0.00658492
0	GO:0007605	sensory perception of sound	259.09345114014	86	0.640931	1.50636	1.96007e-05	0.00694368
0	GO:0032496	response to lipopolysaccharide	199.428087951059	62	0.642097	1.60829	2.03582e-05	0.0070117
0	GO:0007601	visual perception	292.570681328896	100	0.644499	1.46285	2.12588e-05	0.00712398
0	GO:0042573	retinoic acid metabolic process	86.4626568460617	20	0.828864	2.16157	2.8783e-05	0.00939158
0	GO:0097242	amyloid-beta clearance	55.6017758444563	10	0.812966	2.78009	3.33657e-05	0.0106077
0	GO:0006855	xenobiotic transmembrane transport	58.6222383716656	11	0.852693	2.66465	3.56492e-05	0.0108024
0	GO:0008217	regulation of blood pressure	124.439318176219	34	0.687632	1.82999	3.57204e-05	0.0108024
0	GO:1905167	positive regulation of lysosomal protein catabolic process	30.0478288191014	3	0.981814	5.00797	3.84939e-05	0.011364
0	GO:0035873	lactate transmembrane transport	34.0534654339511	4	0.949583	4.25668	3.97303e-05	0.0114562
0	GO:0015747	urate transport	37.698708454343	5	0.955676	3.76987	4.28183e-05	0.012066
0	GO:0007399	nervous system development	434.56698123309	163	0.601818	1.33303	5.22318e-05	0.0143916
0	GO:0030301	cholesterol transport	57.1906174235706	11	0.739488	2.59957	5.76093e-05	0.0155282
0	GO:1904659	glucose transmembrane transport	59.9300027385391	12	0.857253	2.49708	6.53467e-05	0.0170129
0	GO:0034220	monoatomic ion transmembrane transport	210.764455507711	69	0.665966	1.52728	6.58616e-05	0.0170129
0	GO:0019852	L-ascorbic acid metabolic process	40.0505256732005	6	0.854482	3.33754	7.05334e-05	0.0178255
0	GO:0015882	L-ascorbic acid transmembrane transport	24.228335012472	2	0.996454	6.05708	7.18827e-05	0.0178255
0	GO:0001666	response to hypoxia	263.483515499364	91	0.625701	1.44771	7.383e-05	0.0179494
0	GO:0071347	cellular response to interleukin-1	88.7181738767286	22	0.749081	2.01632	7.54301e-05	0.0179857
0	GO:0008202	steroid metabolic process	120.863316202712	34	0.683036	1.7774	8.40521e-05	0.0196634
0	GO:0001525	angiogenesis	330.678098361006	120	0.610128	1.37783	9.25401e-05	0.0212482
0	GO:0006701	progesterone biosynthetic process	18.3367437743074	1	1	9.16837	0.000104286	0.0230901
0	GO:0099044	vesicle tethering to endoplasmic reticulum	18.3367437743074	1	1	9.16837	0.000104286	0.0230901
0	GO:0030199	collagen fibril organization	117.047760571852	33	0.71794	1.77345	0.000110837	0.0241099
0	GO:0034436	glycoprotein transport	23.180663291468	2	0.997027	5.79517	0.000116525	0.0249103
0	GO:0060392	negative regulation of SMAD protein signal transduction	42.0206247816497	7	0.849927	3.00147	0.0001227	0.0257858
0	GO:0045907	positive regulation of vasoconstriction	66.4351411155173	15	0.770629	2.2145	0.000143294	0.0290345
0	GO:0014910	regulation of smooth muscle cell migration	30.938338492473	4	0.914971	3.86729	0.000144098	0.0290345
0	GO:0098662	inorganic cation transmembrane transport	51.2736599998643	10	0.827884	2.56368	0.000145184	0.0290345
0	GO:1901998	toxin transport	44.736706658971	8	0.769896	2.79604	0.000152296	0.0299734
0	GO:0042391	regulation of membrane potential	161.176908362821	51	0.660382	1.58017	0.000170775	0.0330851
0	GO:0097267	omega-hydroxylase P450 pathway	37.6585621837254	6	0.759313	3.13821	0.000174591	0.0333039
0	GO:0006629	lipid metabolic process	283.751015748505	102	0.584712	1.39094	0.000186507	0.0350379
0	GO:0030324	lung development	135.16992832799	41	0.637735	1.64841	0.000199717	0.0369596
0	GO:0002933	lipid hydroxylation	36.9049933606292	6	0.905562	3.07542	0.000231469	0.0420783
0	GO:0045494	photoreceptor cell maintenance	92.5639658490164	25	0.748871	1.85128	0.000238196	0.0420783
0	GO:0050804	modulation of chemical synaptic transmission	159.422171402332	51	0.641607	1.56296	0.000241323	0.0420783
0	GO:0006954	inflammatory response	323.94208015429	120	0.607867	1.34976	0.000243379	0.0420783
0	GO:0090281	negative regulation of calcium ion import	25.7830069794386	3	0.92875	4.29717	0.000244346	0.0420783
0	GO:0005978	glycogen biosynthetic process	52.6163640225659	11	0.782931	2.39165	0.00025683	0.0436224
0	GO:0089718	amino acid import across plasma membrane	43.1488235098388	8	0.759615	2.6968	0.000265387	0.0439325
0	GO:0008210	estrogen metabolic process	86.716494228222	23	0.717269	1.88514	0.000265742	0.0439325
0	GO:0006589	octopamine biosynthetic process	21.3401071484546	2	0.944352	5.33503	0.000271099	0.0442283
0	GO:0030198	extracellular matrix organization	231.254431899007	81	0.621373	1.4275	0.000289757	0.0466583
0	GO:0015670	carbon dioxide transport	21.1576751319112	2	0.992438	5.28942	0.000294669	0.046841
0	GO:0031638	zymogen activation	48.8944910925577	10	0.792557	2.44472	0.000318215	0.0499436
1	GO:0007155	cell adhesion	587.413224253378	184	0.676755	1.59623	2.55541e-12	3.16845e-08
1	GO:0007186	G protein-coupled receptor signaling pathway	547.062295388841	175	0.662167	1.56304	7.41429e-11	4.59649e-07
1	GO:0006805	xenobiotic metabolic process	291.732388400784	80	0.707448	1.82333	9.62665e-10	3.97869e-06
1	GO:0007268	chemical synaptic transmission	386.567229037315	120	0.663879	1.6107	5.96471e-09	1.84891e-05
1	GO:0150104	transport across blood-brain barrier	201.249306014987	50	0.770976	2.01249	8.51398e-09	2.1113e-05
1	GO:0007165	signal transduction	1187.03635774148	465	0.58692	1.27638	1.89479e-08	3.91558e-05
1	GO:0008217	regulation of blood pressure	150.341630106071	34	0.737809	2.21091	3.70085e-08	6.55527e-05
1	GO:0060079	excitatory postsynaptic potential	166.800146395863	41	0.672596	2.03415	9.77367e-08	0.000140708
1	GO:0035094	response to nicotine	123.244611783234	26	0.741765	2.37009	1.02135e-07	0.000140708
1	GO:0007218	neuropeptide signaling pathway	176.983749345887	46	0.694572	1.92374	2.51418e-07	0.000311733
1	GO:0050877	nervous system process	144.959717243274	35	0.691662	2.07085	3.67753e-07	0.000414525
1	GO:0042391	regulation of membrane potential	188.30908998305	51	0.681892	1.84617	4.33458e-07	0.000435831
1	GO:0015718	monocarboxylic acid transport	81.1016015888376	14	0.871324	2.89649	4.56957e-07	0.000435831
1	GO:0034220	monoatomic ion transmembrane transport	231.785451514321	69	0.648456	1.6796	1.0045e-06	0.000889624
1	GO:0007271	synaptic transmission, cholinergic	89.0945002901608	18	0.703218	2.47485	2.14937e-06	0.00177667
1	GO:0007200	phospholipase C-activating G protein-coupled receptor signaling pathway	151.015035214248	40	0.719636	1.88769	2.77826e-06	0.00215298
1	GO:0045907	positive regulation of vasoconstriction	78.6708791837905	15	0.859105	2.62236	3.06216e-06	0.0022334
1	GO:0007411	axon guidance	244.559461879767	78	0.67015	1.56769	7.51501e-06	0.00487925
1	GO:0019229	regulation of vasoconstriction	56.3982244092216	9	0.90312	3.13323	7.71002e-06	0.00487925
1	GO:0042632	cholesterol homeostasis	162.691669439268	46	0.676713	1.76839	7.8704e-06	0.00487925
1	GO:0006508	proteolysis	629.354343974635	242	0.580204	1.30032	8.80997e-06	0.00515163
1	GO:0070374	positive regulation of ERK1 and ERK2 cascade	248.494265889779	80	0.635256	1.55309	9.14072e-06	0.00515163
1	GO:0060907	positive regulation of macrophage cytokine production	77.8972647350122	16	0.730616	2.43429	1.06396e-05	0.00573567
1	GO:0031394	positive regulation of prostaglandin biosynthetic process	37.0809617542923	4	0.845383	4.63512	1.11209e-05	0.00574534
1	GO:0010814	substance P catabolic process	32.2400471360014	3	0.991063	5.37334	1.46764e-05	0.00727893
1	GO:0001666	response to hypoxia	272.550723434132	91	0.606398	1.49753	1.56662e-05	0.00745731
1	GO:0035095	behavioral response to nicotine	50.9370229679792	8	0.844432	3.18356	1.6239e-05	0.00745731
1	GO:0042572	retinol metabolic process	146.208766253661	41	0.71263	1.78303	1.68806e-05	0.00747508
1	GO:0006811	monoatomic ion transport	202.586772769525	63	0.680227	1.60783	1.79018e-05	0.00765394
1	GO:0001525	angiogenesis	341.005423215869	120	0.600367	1.42086	1.92388e-05	0.00793514
1	GO:0006954	inflammatory response	340.809639957589	120	0.635721	1.42004	1.98395e-05	0.00793514
1	GO:0019886	antigen processing and presentation of exogenous peptide antigen via MHC class II	53.1829508192377	9	0.73505	2.95461	2.45803e-05	0.00952408
1	GO:0007156	homophilic cell adhesion via plasma membrane adhesion molecules	163.412055147803	49	0.710531	1.66747	3.78776e-05	0.0142316
1	GO:0010815	bradykinin catabolic process	37.6930993274236	5	0.834599	3.76931	4.29145e-05	0.0156057
1	GO:0002606	positive regulation of dendritic cell antigen processing and presentation	33.8058740334824	4	0.8771	4.22573	4.4052e-05	0.0156057
1	GO:0032496	response to lipopolysaccharide	195.227147926026	62	0.649543	1.57441	4.68039e-05	0.01612
1	GO:0050482	arachidonic acid secretion	54.3808934575258	10	0.790897	2.71904	5.07841e-05	0.0170182
1	GO:0003081	regulation of systemic arterial blood pressure by renin-angiotensin	24.8573216722769	2	0.99734	6.21433	5.37445e-05	0.0171382
1	GO:0071347	cellular response to interleukin-1	89.9459776098092	22	0.748154	2.04423	5.39068e-05	0.0171382
1	GO:2001028	positive regulation of endothelial cell chemotaxis	40.429201048871	6	0.748096	3.3691	6.10148e-05	0.0180715
1	GO:0045087	innate immune response	460.798018643788	175	0.595297	1.31657	6.21321e-05	0.0180715
1	GO:0097105	presynaptic membrane assembly	43.8602604247075	7	0.902511	3.13288	6.23463e-05	0.0180715
1	GO:0042447	hormone catabolic process	32.9297894543264	4	0.816249	4.11622	6.34082e-05	0.0180715
1	GO:0007399	nervous system development	433.019253004574	163	0.59871	1.32828	6.41299e-05	0.0180715
1	GO:0055085	transmembrane transport	280.808216206555	98	0.651718	1.43269	6.70615e-05	0.0181549
1	GO:1905144	response to acetylcholine	32.784152760375	4	0.75433	4.09802	6.73541e-05	0.0181549
1	GO:0001523	retinoid metabolic process	86.1314200502275	21	0.809136	2.05075	7.08646e-05	0.0186947
1	GO:0061045	negative regulation of wound healing	36.3180112800376	5	0.832033	3.6318	7.42131e-05	0.0191702
1	GO:0007157	heterophilic cell-cell adhesion via plasma membrane cell adhesion molecules	94.1808985956436	24	0.743226	1.9621	7.76486e-05	0.0196483
1	GO:0007613	memory	164.958844853147	51	0.664218	1.61724	7.95889e-05	0.0197364
1	GO:0043030	regulation of macrophage activation	43.0303410996885	7	0.729359	3.0736	8.47188e-05	0.0205966
1	GO:0032715	negative regulation of interleukin-6 production	82.5122892710845	20	0.706761	2.06281	8.82339e-05	0.0206932
1	GO:0045058	T cell selection	23.7788758235323	2	0.967195	5.94472	8.84538e-05	0.0206932
1	GO:0043410	positive regulation of MAPK cascade	213.631213076303	71	0.592313	1.50445	9.54807e-05	0.0208556
1	GO:0007611	learning or memory	122.776002555811	35	0.646003	1.75394	9.95062e-05	0.0208556
1	GO:0035725	sodium ion transmembrane transport	201.101623753749	66	0.659999	1.5235	0.000100559	0.0208556
1	GO:0030522	intracellular receptor signaling pathway	93.1867267022463	24	0.738848	1.94139	0.000100901	0.0208556
1	GO:0034341	response to type II interferon	45.8301333535412	8	0.796081	2.86438	0.000103428	0.0208556
1	GO:0002792	negative regulation of peptide secretion	18.3367437743074	1	1	9.16837	0.000104286	0.0208556
1	GO:0035691	macrophage migration inhibitory factor signaling pathway	18.3367437743074	1	1	9.16837	0.000104286	0.0208556
1	GO:0070206	protein trimerization	18.3367437743074	1	1	9.16837	0.000104286	0.0208556
1	GO:2000448	positive regulation of macrophage migration inhibitory factor signaling pathway	18.3367437743074	1	1	9.16837	0.000104286	0.0208556
1	GO:0016485	protein processing	163.328681505939	51	0.645638	1.60126	0.000110938	0.0215619
1	GO:0001501	skeletal system development	193.175107192754	63	0.64293	1.53314	0.000111296	0.0215619
1	GO:0030199	collagen fibril organization	116.553382584052	33	0.685918	1.76596	0.000124496	0.0237481
1	GO:0007601	visual perception	281.48513156252	100	0.638392	1.40743	0.000127973	0.0240414
1	GO:0032755	positive regulation of interleukin-6 production	129.252364650191	38	0.626256	1.70069	0.000135116	0.0250046
1	GO:0042448	progesterone metabolic process	38.2038669218179	6	0.922676	3.18366	0.000142208	0.02593
1	GO:0095500	acetylcholine receptor signaling pathway	41.5387909921707	7	0.81504	2.96706	0.000146268	0.0262838
1	GO:0006816	calcium ion transport	138.943157603209	42	0.665113	1.65409	0.000153898	0.0272598
1	GO:1902430	negative regulation of amyloid-beta formation	41.3533296843015	7	0.714196	2.95381	0.000156473	0.0273254
1	GO:0042359	vitamin D metabolic process	41.30354258753	7	0.865253	2.95025	0.000159328	0.0274377
1	GO:0010976	positive regulation of neuron projection development	168.762693026041	54	0.661971	1.56262	0.000167291	0.0284143
1	GO:0032731	positive regulation of interleukin-1 beta production	77.2396655177957	19	0.708772	2.03262	0.000174108	0.0291725
1	GO:0009410	response to xenobiotic stimulus	344.397933302891	128	0.591184	1.3453	0.000186124	0.0307699
1	GO:0042573	retinoic acid metabolic process	79.6402128977212	20	0.700977	1.99101	0.000194413	0.0317175
1	GO:0032870	cellular response to hormone stimulus	70.9869169653941	17	0.798383	2.08785	0.000205101	0.0330266
1	GO:0006940	regulation of smooth muscle contraction	47.0244243263193	9	0.790281	2.61247	0.000209937	0.0333719
1	GO:0007275	multicellular organism development	116.823737140184	34	0.721455	1.718	0.000214089	0.0336012
1	GO:0071711	basement membrane organization	65.025073441037	15	0.798677	2.1675	0.000217735	0.0337462
1	GO:0016486	peptide hormone processing	56.1050527966398	12	0.831985	2.33771	0.00022174	0.0339427
1	GO:0007626	locomotory behavior	171.350516925301	56	0.633128	1.52992	0.000262864	0.039747
1	GO:0007189	adenylate cyclase-activating G protein-coupled receptor signaling pathway	161.25484375223	52	0.660805	1.55053	0.000273817	0.0409043
1	GO:0046449	creatinine metabolic process	21.2316770447412	2	0.99515	5.30792	0.000284872	0.0419762
1	GO:0070782	phosphatidylserine exposure on apoptotic cell surface	29.2400183084	4	0.895592	3.655	0.000287764	0.0419762
1	GO:0032722	positive regulation of chemokine production	83.5752645706869	22	0.702234	1.89944	0.000295844	0.0425641
1	GO:0035924	cellular response to vascular endothelial growth factor stimulus	49.0888334427278	10	0.722769	2.45444	0.000298659	0.0425641
1	GO:0031638	zymogen activation	49.0165803801259	10	0.832498	2.45083	0.00030579	0.0428687
1	GO:0051919	positive regulation of fibrinolysis	25.1805161696178	3	0.929724	4.19675	0.000316148	0.0428687
1	GO:0002542	Factor XII activation	20.96472512731	2	0.9552	5.24118	0.00032181	0.0428687
1	GO:0032720	negative regulation of tumor necrosis factor production	91.3549077287949	25	0.653149	1.8271	0.000321949	0.0428687
1	GO:0007204	positive regulation of cytosolic calcium ion concentration	157.87156313874	51	0.666083	1.54776	0.000326073	0.0428687
1	GO:0006955	immune response	228.120452368178	80	0.636914	1.42575	0.000327421	0.0428687
1	GO:1902476	chloride transmembrane transport	179.907300009208	60	0.675849	1.49923	0.000330801	0.0428687
1	GO:0030182	neuron differentiation	216.122796107601	75	0.608648	1.44082	0.000330936	0.0428687
1	GO:0006082	organic acid metabolic process	35.9347249520991	6	0.907684	2.99456	0.000331913	0.0428687
1	GO:0099505	regulation of presynaptic membrane potential	77.4634415921799	20	0.739821	1.93659	0.000348656	0.0444957
1	GO:0007166	cell surface receptor signaling pathway	239.542200189874	85	0.621647	1.40907	0.000351688	0.0444957
1	GO:0043152	induction of bacterial agglutination	20.7423964023547	2	0.989934	5.1856	0.000356166	0.0446071
1	GO:0097104	postsynaptic membrane assembly	32.2762571307178	5	0.936811	3.22763	0.000360118	0.044651
1	GO:1990708	conditioned place preference	24.8328558601022	3	0.929307	4.13881	0.00036666	0.0450121
1	GO:0150094	amyloid-beta clearance by cellular catabolic process	35.6184634859065	6	0.809924	2.96821	0.00037304	0.0453463
1	GO:0060070	canonical Wnt signaling pathway	131.993605367126	41	0.678574	1.60968	0.000389357	0.0468702
1	GO:0060012	synaptic transmission, glycinergic	28.3963309759872	4	0.938863	3.54954	0.000404469	0.0482213
1	GO:0043171	peptide catabolic process	48.0371754431967	10	0.670696	2.40186	0.000420318	0.0496335
10	GO:0007186	G protein-coupled receptor signaling pathway	553.248726740152	175	0.607924	1.58071	2.33591e-11	2.06714e-07
10	GO:0042391	regulation of membrane potential	224.536436696247	51	0.715662	2.20134	3.33437e-11	2.06714e-07
10	GO:0007268	chemical synaptic transmission	392.426625887568	120	0.616668	1.63511	1.86666e-09	7.71489e-06
10	GO:0032870	cellular response to hormone stimulus	97.7578915198757	17	0.820334	2.87523	4.40344e-08	0.000124295
10	GO:0007218	neuropeptide signaling pathway	183.300507628413	46	0.619913	1.9924	5.01228e-08	0.000124295
10	GO:0008217	regulation of blood pressure	145.966453262081	34	0.719836	2.14657	1.2724e-07	0.000239814
10	GO:0007204	positive regulation of cytosolic calcium ion concentration	193.095271282108	51	0.633396	1.89309	1.3539e-07	0.000239814
10	GO:0060079	excitatory postsynaptic potential	164.109175977562	41	0.65249	2.00133	1.98588e-07	0.000307786
10	GO:0007155	cell adhesion	518.5102859399	184	0.616311	1.409	3.58808e-07	0.000494317
10	GO:0050877	nervous system process	141.622845000226	35	0.631146	2.02318	9.00802e-07	0.0011169
10	GO:0045214	sarcomere organization	102.685667567993	22	0.685325	2.33377	1.35943e-06	0.00138865
10	GO:0006811	monoatomic ion transport	214.609081611871	63	0.654986	1.70325	1.44983e-06	0.00138865
10	GO:0007189	adenylate cyclase-activating G protein-coupled receptor signaling pathway	185.834773501446	52	0.687974	1.78687	1.45596e-06	0.00138865
10	GO:0006936	muscle contraction	141.46952099626	36	0.574907	1.96485	1.94567e-06	0.00172317
10	GO:0007271	synaptic transmission, cholinergic	89.0674625665622	18	0.702405	2.4741	2.16778e-06	0.00179189
10	GO:1902476	chloride transmembrane transport	203.502290174105	60	0.641811	1.69585	2.99831e-06	0.0023235
10	GO:0007166	cell surface receptor signaling pathway	266.42478703914	85	0.636799	1.5672	3.21321e-06	0.00234357
10	GO:0071805	potassium ion transmembrane transport	223.045835887433	68	0.667483	1.64004	3.65863e-06	0.00252019
10	GO:0150104	transport across blood-brain barrier	175.807515582821	50	0.701994	1.75808	4.3413e-06	0.00269365
10	GO:0019228	neuronal action potential	89.869046282617	19	0.77276	2.36497	4.34495e-06	0.00269365
10	GO:0051965	positive regulation of synapse assembly	105.457325236653	25	0.697189	2.10915	7.74835e-06	0.00457485
10	GO:0019722	calcium-mediated signaling	130.299246636877	34	0.718284	1.91617	8.33201e-06	0.00469584
10	GO:0008015	blood circulation	74.9746729176259	15	0.749439	2.49916	1.01575e-05	0.00547575
10	GO:0034765	regulation of monoatomic ion transmembrane transport	166.425272048436	48	0.674523	1.7336	1.10922e-05	0.00573051
10	GO:0060048	cardiac muscle contraction	85.2297540803754	19	0.637948	2.24289	1.75963e-05	0.00872704
10	GO:0007200	phospholipase C-activating G protein-coupled receptor signaling pathway	142.143279620678	40	0.616939	1.77679	2.35349e-05	0.0112234
10	GO:2000463	positive regulation of excitatory postsynaptic potential	77.5583287998092	17	0.764128	2.28113	2.98396e-05	0.013703
10	GO:0034220	monoatomic ion transmembrane transport	214.38318257782	69	0.580526	1.5535	3.34148e-05	0.0147968
10	GO:0061304	retinal blood vessel morphogenesis	34.2267623358227	4	0.918284	4.27835	3.69571e-05	0.0158011
10	GO:0060070	canonical Wnt signaling pathway	142.116899865103	41	0.636491	1.73313	4.32998e-05	0.0178958
10	GO:0001525	angiogenesis	335.151701569545	120	0.57383	1.39647	4.747e-05	0.0189865
10	GO:0099171	presynaptic modulation of chemical synaptic transmission	92.6387146704413	23	0.742498	2.01389	5.56708e-05	0.0209679
10	GO:0045907	positive regulation of vasoconstriction	69.5473380987558	15	0.775225	2.31824	5.58062e-05	0.0209679
10	GO:0001523	retinoid metabolic process	86.6271384388312	21	0.793384	2.06255	6.17664e-05	0.0225247
10	GO:0001992	regulation of systemic arterial blood pressure by vasopressin	28.833333878533	3	0.972634	4.80556	6.54177e-05	0.0231747
10	GO:0032849	positive regulation of cellular pH reduction	32.0223300785321	4	0.828586	4.00279	9.22877e-05	0.0313142
10	GO:0006955	immune response	235.545623507386	80	0.598603	1.47216	9.45641e-05	0.0313142
10	GO:0007171	activation of transmembrane receptor protein tyrosine kinase activity	27.9512331443689	3	0.977259	4.65854	9.59707e-05	0.0313142
10	GO:0071321	cellular response to cGMP	38.9834225570872	6	0.854673	3.24862	0.000105898	0.0334045
10	GO:0007165	signal transduction	1098.09692148571	465	0.550334	1.18075	0.000107765	0.0334045
10	GO:0014049	positive regulation of glutamate secretion	42.0558459575534	7	0.862704	3.00399	0.000121131	0.0357415
10	GO:0060078	regulation of postsynaptic membrane potential	92.4312584955164	24	0.624503	1.92565	0.000122929	0.0357415
10	GO:0002009	morphogenesis of an epithelium	45.3012509102914	8	0.771253	2.83133	0.000124772	0.0357415
10	GO:0042908	xenobiotic transport	83.9758842919141	21	0.769793	1.99943	0.0001279	0.0357415
10	GO:0099505	regulation of presynaptic membrane potential	81.1209669270575	20	0.678247	2.02802	0.000129718	0.0357415
10	GO:0006805	xenobiotic metabolic process	233.312367408224	80	0.645431	1.4582	0.000138463	0.0373218
10	GO:0055008	cardiac muscle tissue morphogenesis	40.9894116951456	7	0.720607	2.92782	0.000178557	0.0471047
10	GO:0030432	peristalsis	34.0062189857415	5	0.877796	3.40062	0.000184251	0.0475943
10	GO:0035567	non-canonical Wnt signaling pathway	59.6110503273837	13	0.747333	2.29273	0.000189111	0.0478529
10	GO:0035094	response to nicotine	95.9438042095761	26	0.661709	1.84507	0.00020067	0.0497622
11	GO:0007186	G protein-coupled receptor signaling pathway	639.141531841066	175	0.672837	1.82612	3.44338e-19	4.26945e-15
11	GO:0007268	chemical synaptic transmission	440.724906116895	120	0.659117	1.83635	5.21699e-14	3.23427e-10
11	GO:0007155	cell adhesion	571.534715055458	184	0.636314	1.55308	4.97746e-11	2.05718e-07
11	GO:0007204	positive regulation of cytosolic calcium ion concentration	221.035957298499	51	0.688248	2.16702	8.85524e-11	2.7449e-07
11	GO:0070588	calcium ion transmembrane transport	256.965540399086	64	0.694135	2.00754	1.11521e-10	2.76549e-07
11	GO:0007218	neuropeptide signaling pathway	195.702805479743	46	0.644199	2.1272	1.82969e-09	3.78106e-06
11	GO:0032870	cellular response to hormone stimulus	106.328976840674	17	0.804522	3.12732	2.24446e-09	3.97559e-06
11	GO:0007166	cell surface receptor signaling pathway	295.645724061915	85	0.646629	1.73909	7.86532e-09	1.21903e-05
11	GO:0007189	adenylate cyclase-activating G protein-coupled receptor signaling pathway	205.105810862171	52	0.684071	1.97217	1.31987e-08	1.81834e-05
11	GO:0007188	adenylate cyclase-modulating G protein-coupled receptor signaling pathway	106.556823067505	19	0.817093	2.80413	2.02455e-08	2.51025e-05
11	GO:0150104	transport across blood-brain barrier	195.243830092881	50	0.7482	1.95244	3.99477e-08	4.50283e-05
11	GO:0042391	regulation of membrane potential	196.737650670795	51	0.687755	1.9288	5.47683e-08	5.65894e-05
11	GO:0034220	monoatomic ion transmembrane transport	244.07999123584	69	0.667498	1.7687	6.77479e-08	6.46159e-05
11	GO:0007631	feeding behavior	89.5488662414062	15	0.771548	2.98496	7.6861e-08	6.80714e-05
11	GO:0071805	potassium ion transmembrane transport	239.756894844396	68	0.692224	1.76292	9.93309e-08	8.21069e-05
11	GO:0050877	nervous system process	149.322712085603	35	0.724504	2.13318	1.1113e-07	8.6119e-05
11	GO:0045907	positive regulation of vasoconstriction	86.6407908172639	15	0.84295	2.88803	2.10176e-07	0.000150655
11	GO:0007271	synaptic transmission, cholinergic	96.1889097909925	18	0.800625	2.67191	2.18711e-07	0.000150655
11	GO:0060079	excitatory postsynaptic potential	163.399762424406	41	0.694282	1.99268	2.38999e-07	0.000155966
11	GO:0006814	sodium ion transport	142.783200627227	34	0.694213	2.09975	3.07092e-07	0.000190382
11	GO:0060078	regulation of postsynaptic membrane potential	112.562494286699	24	0.778245	2.34505	4.19986e-07	0.000243344
11	GO:0070374	positive regulation of ERK1 and ERK2 cascade	263.963914760745	80	0.643104	1.64977	4.31773e-07	0.000243344
11	GO:0007187	G protein-coupled receptor signaling pathway, coupled to cyclic nucleotide second messenger	138.504135502364	33	0.703886	2.09855	4.55086e-07	0.000245331
11	GO:0035094	response to nicotine	115.633431304771	26	0.681666	2.22372	9.72946e-07	0.000502648
11	GO:0007200	phospholipase C-activating G protein-coupled receptor signaling pathway	153.706982858582	40	0.666559	1.92134	1.41636e-06	0.000702458
11	GO:0006805	xenobiotic metabolic process	257.880564587061	80	0.681255	1.61175	1.48099e-06	0.000706263
11	GO:0034765	regulation of monoatomic ion transmembrane transport	174.676870280895	48	0.703003	1.81955	1.65043e-06	0.000757912
11	GO:0019722	calcium-mediated signaling	135.271336258188	34	0.721242	1.98928	2.30819e-06	0.00102212
11	GO:0097104	postsynaptic membrane assembly	44.2122237332045	5	0.93462	4.42122	3.01494e-06	0.00128904
11	GO:0099505	regulation of presynaptic membrane potential	91.7873139722176	20	0.781654	2.29468	6.00952e-06	0.00248374
11	GO:0006816	calcium ion transport	152.843796196211	42	0.668081	1.81957	6.59539e-06	0.00263794
11	GO:0097623	potassium ion export across plasma membrane	45.3808621331206	6	0.89857	3.78174	8.86603e-06	0.00343531
11	GO:0035176	social behavior	117.361275096722	30	0.667859	1.95602	1.37586e-05	0.0051695
11	GO:0007156	homophilic cell adhesion via plasma membrane adhesion molecules	167.836701592202	49	0.678469	1.71262	1.44628e-05	0.00527426
11	GO:0051899	membrane depolarization	70.334315785518	14	0.805722	2.51194	1.671e-05	0.00591965
11	GO:0035725	sodium ion transmembrane transport	209.692864068875	66	0.6415	1.58858	1.94972e-05	0.00671515
11	GO:0007165	signal transduction	1114.88512732024	465	0.557197	1.1988	2.59346e-05	0.00869088
11	GO:0010875	positive regulation of cholesterol efflux	86.5957459700361	20	0.786028	2.16489	2.76991e-05	0.00903792
11	GO:0008217	regulation of blood pressure	124.506629209203	34	0.710869	1.83098	3.51411e-05	0.0111722
11	GO:0007158	neuron cell-cell adhesion	48.7237099057192	8	0.808684	3.04523	3.65367e-05	0.0113148
11	GO:1902476	chloride transmembrane transport	191.287748641092	60	0.647448	1.59406	3.79467e-05	0.0113148
11	GO:0006898	receptor-mediated endocytosis	150.466953718285	44	0.659972	1.70985	3.83276e-05	0.0113148
11	GO:0006811	monoatomic ion transport	197.415029788036	63	0.675315	1.56679	4.9652e-05	0.0140532
11	GO:0150099	neuron-glial cell signaling	37.3171816292622	5	0.973268	3.73172	4.98703e-05	0.0140532
11	GO:0050808	synapse organization	108.997451115797	29	0.69047	1.87927	5.81276e-05	0.0158881
11	GO:0007215	glutamate receptor signaling pathway	60.218697987149	12	0.767081	2.50911	5.94897e-05	0.0158881
11	GO:0001992	regulation of systemic arterial blood pressure by vasopressin	29.0231723118004	3	0.972703	4.8372	6.02257e-05	0.0158881
11	GO:0007267	cell-cell signaling	181.13667426484	57	0.638507	1.58892	6.40002e-05	0.0165321
11	GO:0019228	neuronal action potential	80.6741516983164	19	0.802211	2.123	6.62771e-05	0.0167708
11	GO:0050804	modulation of chemical synaptic transmission	165.581499528108	51	0.675757	1.62335	7.00243e-05	0.0169539
11	GO:0030279	negative regulation of ossification	53.4034954953644	10	0.735536	2.67017	7.08779e-05	0.0169539
11	GO:0007612	learning	137.312281619455	40	0.68011	1.7164	7.11027e-05	0.0169539
11	GO:0098664	G protein-coupled serotonin receptor signaling pathway	49.8548293726197	9	0.880318	2.76971	7.93932e-05	0.0185735
11	GO:0051928	positive regulation of calcium ion transport	55.8548096585945	11	0.743095	2.53885	8.97011e-05	0.0205964
11	GO:0035235	ionotropic glutamate receptor signaling pathway	70.6711030585706	16	0.750627	2.20847	9.7081e-05	0.0218856
11	GO:0007613	memory	163.310248517857	51	0.65742	1.60108	0.000111352	0.0246546
11	GO:0051965	positive regulation of synapse assembly	95.3998869840732	25	0.699348	1.908	0.00011583	0.0250822
11	GO:0051480	regulation of cytosolic calcium ion concentration	95.2640090126691	25	0.589055	1.90528	0.000119955	0.0250822
11	GO:0071625	vocalization behavior	48.6385443505341	9	0.698887	2.70214	0.00012093	0.0250822
11	GO:0035249	synaptic transmission, glutamatergic	100.65182634667	27	0.686297	1.86392	0.000121375	0.0250822
11	GO:0007411	axon guidance	229.131988217606	78	0.611265	1.46879	0.000124156	0.0252363
11	GO:0051968	positive regulation of synaptic transmission, glutamatergic	63.5993549073757	14	0.7874	2.27141	0.000138516	0.0274512
11	GO:0071360	cellular response to exogenous dsRNA	54.5030252437205	11	0.777777	2.47741	0.000139686	0.0274512
11	GO:0014059	regulation of dopamine secretion	75.1417209486478	18	0.74576	2.08727	0.000141695	0.0274512
11	GO:0008016	regulation of heart contraction	71.7633779466547	17	0.71255	2.11069	0.000164305	0.0313418
11	GO:0060740	prostate gland epithelium morphogenesis	26.6160253884003	3	0.938139	4.436	0.000170863	0.032099
11	GO:0150094	amyloid-beta clearance by cellular catabolic process	37.5257263716784	6	0.752148	3.12714	0.000183513	0.0336934
11	GO:0055085	transmembrane transport	274.389468466122	98	0.629977	1.39995	0.000184785	0.0336934
11	GO:0050915	sensory perception of sour taste	40.3807806910203	7	0.787608	2.88434	0.000222468	0.0395469
11	GO:0001662	behavioral fear response	70.6882222634676	17	0.684337	2.07907	0.000223267	0.0395469
11	GO:0002009	morphogenesis of an epithelium	43.5331382768685	8	0.841483	2.72082	0.00023218	0.0405464
11	GO:0071880	adenylate cyclase-activating adrenergic receptor signaling pathway	52.2645348703579	11	0.79973	2.37566	0.000287366	0.0490633
11	GO:0009953	dorsal/ventral pattern formation	69.7246048188898	17	0.687428	2.05072	0.000293068	0.0490633
11	GO:0002040	sprouting angiogenesis	52.1822709822854	11	0.816796	2.37192	0.000294997	0.0490633
11	GO:0007214	gamma-aminobutyric acid signaling pathway	72.4978648256736	18	0.695126	2.01383	0.000296778	0.0490633
13	GO:0060271	cilium assembly	666.292696282226	178	0.727119	1.87161	4.02162e-21	4.98641e-17
13	GO:0071805	potassium ion transmembrane transport	304.838852114615	68	0.711551	2.24146	5.68204e-15	3.52258e-11
13	GO:0035720	intraciliary anterograde transport	127.917306833467	17	0.955913	3.76227	8.29953e-13	2.62316e-09
13	GO:0042073	intraciliary transport	152.429010799045	24	0.870435	3.1756	8.4625e-13	2.62316e-09
13	GO:0034765	regulation of monoatomic ion transmembrane transport	224.24952510443	48	0.731481	2.33593	2.88096e-12	6.80142e-09
13	GO:0007268	chemical synaptic transmission	422.464551381514	120	0.632973	1.76027	3.29127e-12	6.80142e-09
13	GO:1905515	non-motile cilium assembly	192.63714127385	42	0.81824	2.2933	1.63095e-10	2.88889e-07
13	GO:0003341	cilium movement	168.036031201527	34	0.876344	2.47112	1.94328e-10	3.01184e-07
13	GO:0035725	sodium ion transmembrane transport	254.854953402605	66	0.69366	1.93072	7.72393e-10	1.0641e-06
13	GO:0007224	smoothened signaling pathway	213.693680394443	53	0.700782	2.01598	2.94168e-09	3.64739e-06
13	GO:0042391	regulation of membrane potential	202.362032433603	51	0.698858	1.98394	1.31174e-08	1.47857e-05
13	GO:0070588	calcium ion transmembrane transport	235.091335276945	64	0.657597	1.83665	2.51948e-08	2.60325e-05
13	GO:0061512	protein localization to cilium	131.99633039651	28	0.816886	2.35708	4.45813e-08	4.25203e-05
13	GO:0099505	regulation of presynaptic membrane potential	106.338663413227	20	0.792549	2.65847	6.26443e-08	5.54805e-05
13	GO:0051649	establishment of localization in cell	194.15100816175	51	0.684371	1.90344	1.04327e-07	8.6237e-05
13	GO:0030317	flagellated sperm motility	190.56323975724	50	0.732488	1.90563	1.29294e-07	0.000100195
13	GO:0050982	detection of mechanical stimulus	66.9757337440649	9	0.849037	3.72087	1.45777e-07	0.000106323
13	GO:0001947	heart looping	152.974283401062	37	0.687248	2.06722	1.94216e-07	0.000133783
13	GO:0007368	determination of left/right symmetry	181.492520600606	48	0.710207	1.89055	3.17594e-07	0.000207255
13	GO:0035082	axoneme assembly	109.631464033262	23	0.812015	2.38329	4.10931e-07	0.000254757
13	GO:0001822	kidney development	242.148536185247	72	0.64463	1.68159	5.72027e-07	0.000337741
13	GO:0060078	regulation of postsynaptic membrane potential	110.039919065636	24	0.785912	2.2925	8.93163e-07	0.000503379
13	GO:0007155	cell adhesion	511.299423276984	184	0.583687	1.3894	1.05062e-06	0.000566376
13	GO:0072218	metanephric ascending thin limb development	37.8897259611687	3	0.996557	6.31495	1.18052e-06	0.000609886
13	GO:0007018	microtubule-based movement	154.24800885378	41	0.691546	1.88107	2.44148e-06	0.00119078
13	GO:0060294	cilium movement involved in cell motility	103.608744849159	23	0.833545	2.25236	2.497e-06	0.00119078
13	GO:0007288	sperm axoneme assembly	109.170774632756	25	0.808524	2.18342	2.70773e-06	0.00124345
13	GO:0098703	calcium ion import across plasma membrane	102.526460147625	23	0.727672	2.22884	3.42901e-06	0.00151844
13	GO:0050877	nervous system process	134.736463559812	35	0.700568	1.92481	5.40746e-06	0.00231197
13	GO:0060674	placenta blood vessel development	42.6273027437113	5	0.753088	4.26273	5.79691e-06	0.00239586
13	GO:0071910	determination of liver left/right asymmetry	42.4086086977339	5	0.954612	4.24086	6.34173e-06	0.00253649
13	GO:0007601	visual perception	298.608161487237	100	0.618587	1.49304	7.56002e-06	0.00286172
13	GO:0006813	potassium ion transport	119.614154588262	30	0.662765	1.99357	7.61649e-06	0.00286172
13	GO:0006816	calcium ion transport	151.190630509126	42	0.60779	1.79989	9.76236e-06	0.0035601
13	GO:0034220	monoatomic ion transmembrane transport	219.609914643147	69	0.598126	1.59138	1.2151e-05	0.00430458
13	GO:1903598	positive regulation of gap junction assembly	32.5079412628399	3	0.776932	5.41799	1.30375e-05	0.00443336
13	GO:0090102	cochlea development	89.131268591442	20	0.685871	2.22828	1.32296e-05	0.00443336
13	GO:0044782	cilium organization	77.08233158142	16	0.792639	2.40882	1.37385e-05	0.00448274
13	GO:0072164	mesonephric tubule development	27.6738682079542	2	0.997705	6.91847	1.45225e-05	0.0045016
13	GO:0198738	cell-cell signaling by wnt	27.6738682079542	2	0.997705	6.91847	1.45225e-05	0.0045016
13	GO:0060122	inner ear receptor cell stereocilium organization	61.0259233855248	11	0.801401	2.77391	1.57363e-05	0.00475889
13	GO:0048791	calcium ion-regulated exocytosis of neurotransmitter	43.4517054181699	6	0.918728	3.62098	1.89291e-05	0.00558815
13	GO:0045907	positive regulation of vasoconstriction	72.7542427571714	15	0.819595	2.42514	2.05697e-05	0.00593126
13	GO:0010001	glial cell differentiation	69.0113465939516	14	0.737934	2.46469	2.55496e-05	0.00719977
13	GO:0050915	sensory perception of sour taste	45.9555219766898	7	0.917971	3.28254	2.85104e-05	0.00779208
13	GO:0007186	G protein-coupled receptor signaling pathway	466.65840524744	175	0.591949	1.33331	2.89084e-05	0.00779208
13	GO:0014059	regulation of dopamine secretion	80.1085201470674	18	0.693008	2.22524	3.36084e-05	0.00879915
13	GO:0036303	lymph vessel morphogenesis	25.8412867442059	2	0.997549	6.46032	3.4064e-05	0.00879915
13	GO:1902017	regulation of cilium assembly	91.2046358510462	22	0.716616	2.07283	3.80609e-05	0.00963096
13	GO:0017158	regulation of calcium ion-dependent exocytosis	51.6845350847921	9	0.813802	2.87136	4.18251e-05	0.0103718
13	GO:0072177	mesonephric duct development	29.5947181001643	3	0.870958	4.93245	4.69315e-05	0.0113458
13	GO:0007215	glutamate receptor signaling pathway	60.8750639843141	12	0.774155	2.53646	4.8013e-05	0.0113458
13	GO:0044458	motile cilium assembly	81.7590732227225	19	0.806996	2.15155	4.85465e-05	0.0113458
13	GO:0086091	regulation of heart rate by cardiac conduction	66.9288332808901	14	0.744953	2.39032	4.94131e-05	0.0113458
13	GO:0007613	memory	165.163658706898	51	0.651068	1.61925	7.63121e-05	0.0172035
13	GO:0030705	cytoskeleton-dependent intracellular transport	53.0233416977419	10	0.703957	2.65117	8.06326e-05	0.0178529
13	GO:0090660	cerebrospinal fluid circulation	62.2216822448167	13	0.884599	2.39314	8.37062e-05	0.0182083
13	GO:0150104	transport across blood-brain barrier	161.797739163673	50	0.67528	1.61798	9.06424e-05	0.0193772
13	GO:0098662	inorganic cation transmembrane transport	52.6066176477326	10	0.710513	2.63033	9.28311e-05	0.0195087
13	GO:0036158	outer dynein arm assembly	82.2280157514228	20	0.825442	2.0557	9.55003e-05	0.0197351
13	GO:0051260	protein homooligomerization	172.922189490046	55	0.618527	1.57202	0.000120736	0.024061
13	GO:0071360	cellular response to exogenous dsRNA	54.9428234594129	11	0.796333	2.4974	0.000121011	0.024061
13	GO:0007218	neuropeptide signaling pathway	150.206698741167	46	0.646957	1.63268	0.0001226	0.024061
13	GO:1990089	response to nerve growth factor	23.0290927673737	2	0.996454	5.75727	0.000124943	0.024061
13	GO:0060315	negative regulation of ryanodine-sensitive calcium-release channel activity	41.895588618372	7	0.599472	2.99254	0.000128433	0.024061
13	GO:0098664	G protein-coupled serotonin receptor signaling pathway	48.4311860120647	9	0.781095	2.69062	0.000129868	0.024061
13	GO:1904645	response to amyloid-beta	41.861980659875	7	0.758834	2.99014	0.000130018	0.024061
13	GO:0071294	cellular response to zinc ion	51.4861487245286	10	0.733845	2.57431	0.000135242	0.0246597
13	GO:0007605	sensory perception of sound	247.685354006362	86	0.572237	1.44003	0.000138878	0.0249558
13	GO:0003351	epithelial cilium movement involved in extracellular fluid movement	75.1571584184839	18	0.777406	2.0877	0.000141077	0.0249887
13	GO:0036159	inner dynein arm assembly	60.3935083034062	13	0.841848	2.32283	0.000148432	0.025643
13	GO:1901381	positive regulation of potassium ion transmembrane transport	41.489654498503	7	0.800981	2.96355	0.000148907	0.025643
13	GO:0070986	left/right axis specification	54.2308594895996	11	0.771114	2.46504	0.000152616	0.0256989
13	GO:0035845	photoreceptor cell outer segment organization	34.475588986689	5	0.956302	3.44756	0.000153377	0.0256989
13	GO:0019228	neuronal action potential	77.5977576759641	19	0.660111	2.04205	0.000157657	0.0258152
13	GO:1990048	anterograde neuronal dense core vesicle transport	22.4866782968772	2	0.994941	5.62167	0.000160317	0.0258152
13	GO:1990049	retrograde neuronal dense core vesicle transport	22.4866782968772	2	0.994941	5.62167	0.000160317	0.0258152
13	GO:0045494	photoreceptor cell maintenance	94.0114866735216	25	0.698984	1.88023	0.000165265	0.0261471
13	GO:0060285	cilium-dependent cell motility	57.0123539997609	12	0.865407	2.37551	0.000166596	0.0261471
13	GO:0050806	positive regulation of synaptic transmission	44.3018588495626	8	0.738923	2.76887	0.000177453	0.027503
13	GO:0045163	clustering of voltage-gated potassium channels	22.1679627125083	2	0.981537	5.54199	0.000185566	0.0284053
13	GO:0016486	peptide hormone processing	56.608264180483	12	0.864841	2.35868	0.00018928	0.0286114
13	GO:0090279	regulation of calcium ion import	30.24209490934	4	0.755112	3.78026	0.000191527	0.0286114
13	GO:0061441	renal artery morphogenesis	16.9504494131875	1	0.999896	8.47522	0.000208572	0.0293874
13	GO:0072214	metanephric cortex development	16.9504494131875	1	0.999896	8.47522	0.000208572	0.0293874
13	GO:0072219	metanephric cortical collecting duct development	16.9504494131875	1	0.999896	8.47522	0.000208572	0.0293874
13	GO:0072235	metanephric distal tubule development	16.9504494131875	1	0.999896	8.47522	0.000208572	0.0293874
13	GO:0072284	metanephric S-shaped body morphogenesis	16.9504494131875	1	0.999896	8.47522	0.000208572	0.0293874
13	GO:0001960	negative regulation of cytokine-mediated signaling pathway	21.8491668787243	2	0.971211	5.46229	0.000214762	0.0299194
13	GO:0060287	epithelial cilium movement involved in determination of left/right asymmetry	56.0459216108945	12	0.851502	2.33525	0.000225892	0.0308432
13	GO:0003356	regulation of cilium beat frequency	43.6058658957082	8	0.893748	2.72537	0.000226368	0.0308432
13	GO:0055074	calcium ion homeostasis	58.8657562207772	13	0.748891	2.26407	0.000237779	0.0320459
13	GO:0019229	regulation of vasoconstriction	46.4994432596642	9	0.8627	2.5833	0.000250749	0.0332601
13	GO:1902476	chloride transmembrane transport	181.39561662817	60	0.633928	1.51163	0.000252153	0.0332601
13	GO:0000226	microtubule cytoskeleton organization	217.513172003633	75	0.62731	1.45009	0.000262264	0.0342296
13	GO:0071205	protein localization to juxtaparanode region of axon	21.2307903233788	2	0.970533	5.3077	0.000284988	0.036808
13	GO:0035721	intraciliary retrograde transport	49.1922121768542	10	0.900188	2.45961	0.000288737	0.0369077
13	GO:0003057	regulation of the force of heart contraction by chemical signal	16.1395191969711	1	0.999791	8.06976	0.000312858	0.037482
13	GO:0033484	intracellular nitric oxide homeostasis	16.1395191969711	1	0.999791	8.06976	0.000312858	0.037482
13	GO:0052547	regulation of peptidase activity	16.1395191969711	1	0.999791	8.06976	0.000312858	0.037482
13	GO:0060355	positive regulation of cell adhesion molecule production	16.1395191969711	1	0.999791	8.06976	0.000312858	0.037482
13	GO:1900085	negative regulation of peptidyl-tyrosine autophosphorylation	16.1395191969711	1	0.999791	8.06976	0.000312858	0.037482
13	GO:1903609	negative regulation of inward rectifier potassium channel activity	16.1395191969711	1	0.999791	8.06976	0.000312858	0.037482
13	GO:0072104	glomerular capillary formation	21.0158184934385	2	0.991134	5.25395	0.000314391	0.037482
13	GO:0007156	homophilic cell adhesion via plasma membrane adhesion molecules	152.828128462347	49	0.622047	1.55947	0.000331267	0.039118
13	GO:0006814	sodium ion transport	114.471252720842	34	0.672032	1.6834	0.000363073	0.0422585
13	GO:0045724	positive regulation of cilium assembly	68.9431869607077	17	0.73715	2.02774	0.00036468	0.0422585
13	GO:0005513	detection of calcium ion	38.9226056910097	7	0.78075	2.78019	0.000374909	0.0430416
13	GO:0007528	neuromuscular junction development	79.7817792936946	21	0.702361	1.89957	0.000389831	0.0443442
13	GO:0045737	positive regulation of cyclin-dependent protein serine/threonine kinase activity	41.9901089067024	8	0.632137	2.62438	0.00039594	0.0446297
13	GO:1901844	regulation of cell communication by electrical coupling involved in cardiac conduction	35.3437636593464	6	0.651623	2.94531	0.000412761	0.0459258
13	GO:0021761	limbic system development	15.5641550520676	1	0.999687	7.78208	0.000417145	0.0459258
13	GO:0098903	regulation of membrane repolarization during action potential	20.3881971767291	2	0.940232	5.09705	0.000418551	0.0459258
13	GO:0060740	prostate gland epithelium morphogenesis	24.4057198692684	3	0.981605	4.06762	0.000439699	0.0473347
13	GO:0071455	cellular response to hyperoxia	20.2729110280396	2	0.936685	5.06823	0.000441103	0.0473347
13	GO:0071228	cellular response to tumor cell	20.2608660970267	2	0.987379	5.06522	0.000443528	0.0473347
13	GO:0032507	maintenance of protein location in cell	24.3687207766036	3	0.853258	4.06145	0.000446662	0.0473347
13	GO:0010839	negative regulation of keratinocyte proliferation	68.1805189317569	17	0.697144	2.00531	0.000450625	0.04735
13	GO:0051592	response to calcium ion	87.2834855939919	24	0.611609	1.81841	0.000454524	0.0473584
13	GO:0001964	startle response	41.5412151254836	8	0.680814	2.59633	0.000461751	0.0477105
13	GO:0071277	cellular response to calcium ion	143.630148191905	46	0.572118	1.5612	0.000465813	0.0477324
13	GO:0002437	inflammatory response to antigenic stimulus	41.4872053067901	8	0.684323	2.59295	0.000470351	0.0478023
13	GO:0044860	protein localization to plasma membrane raft	20.0238449510772	2	0.928288	5.00596	0.000494015	0.0497403
13	GO:0032026	response to magnesium ion	34.8352784711998	6	0.80001	2.90294	0.000497443	0.0497403
13	GO:0071711	basement membrane organization	62.1508933407329	15	0.632728	2.0717	0.000501569	0.0497516
15	GO:0007186	G protein-coupled receptor signaling pathway	532.021049244661	175	0.623017	1.52006	1.1228e-09	1.39216e-05
15	GO:0150104	transport across blood-brain barrier	193.224098502983	50	0.73644	1.93224	6.65352e-08	0.000399581
15	GO:0034220	monoatomic ion transmembrane transport	242.501780210361	69	0.630232	1.75726	9.66805e-08	0.000399581
15	GO:0042391	regulation of membrane potential	192.585048185317	51	0.686799	1.88809	1.53486e-07	0.000475768
15	GO:0050877	nervous system process	145.447612985485	35	0.700075	2.07782	3.22142e-07	0.00077528
15	GO:0007218	neuropeptide signaling pathway	175.382957960855	46	0.638809	1.90634	3.75166e-07	0.00077528
15	GO:0007268	chemical synaptic transmission	362.647727806445	120	0.596846	1.51103	5.17233e-07	0.000916168
15	GO:0071805	potassium ion transmembrane transport	227.51953805606	68	0.709889	1.67294	1.4394e-06	0.0022309
15	GO:0006805	xenobiotic metabolic process	255.920034760978	80	0.657382	1.5995	2.18413e-06	0.003009
15	GO:0015671	oxygen transport	34.6537586237701	3	0.771194	5.77563	5.02887e-06	0.00623529
15	GO:0042908	xenobiotic transport	93.8390371024632	21	0.77472	2.23426	7.84786e-06	0.00884597
15	GO:1902476	chloride transmembrane transport	197.324834472597	60	0.655665	1.64437	1.11112e-05	0.0114806
15	GO:0006814	sodium ion transport	127.81792683377	34	0.688531	1.87968	1.55536e-05	0.0148346
15	GO:0006898	receptor-mediated endocytosis	153.139548810766	44	0.618322	1.74022	2.10411e-05	0.0186349
15	GO:0060079	excitatory postsynaptic potential	144.951173124395	41	0.628498	1.7677	2.26196e-05	0.0186974
15	GO:0001666	response to hypoxia	269.488724777174	91	0.601755	1.48071	2.67273e-05	0.020712
15	GO:0035725	sodium ion transmembrane transport	206.094768852189	66	0.650961	1.56132	3.92546e-05	0.0279401
15	GO:1905167	positive regulation of lysosomal protein catabolic process	29.9283011959897	3	0.976215	4.98805	4.05615e-05	0.0279401
15	GO:0035094	response to nicotine	101.153580919795	26	0.680588	1.94526	5.30481e-05	0.0346181
15	GO:0032966	negative regulation of collagen biosynthetic process	28.5735464741696	3	0.786703	4.76226	7.32469e-05	0.0454094
15	GO:0007200	phospholipase C-activating G protein-coupled receptor signaling pathway	136.668269655024	40	0.646395	1.70835	8.21252e-05	0.0473969
15	GO:0150094	amyloid-beta clearance by cellular catabolic process	39.589678502644	6	0.790897	3.29914	8.4098e-05	0.0473969
17	GO:0007155	cell adhesion	554.162632468589	184	0.614051	1.50588	1.0959e-09	7.58301e-06
17	GO:0007186	G protein-coupled receptor signaling pathway	531.535038812556	175	0.587008	1.51867	1.22316e-09	7.58301e-06
17	GO:0007218	neuropeptide signaling pathway	189.513321684298	46	0.639686	2.05993	9.76758e-09	4.03694e-05
17	GO:0042391	regulation of membrane potential	196.781871517883	51	0.655613	1.92923	5.41644e-08	0.000167896
17	GO:0007204	positive regulation of cytosolic calcium ion concentration	185.549066711578	51	0.620566	1.81911	8.36402e-07	0.00190603
17	GO:0007268	chemical synaptic transmission	358.761093194075	120	0.596483	1.49484	1.02125e-06	0.00190603
17	GO:0034765	regulation of monoatomic ion transmembrane transport	176.471804929711	48	0.638344	1.83825	1.07607e-06	0.00190603
17	GO:0150104	transport across blood-brain barrier	179.197651553665	50	0.69145	1.79198	1.98899e-06	0.00274213
17	GO:0007188	adenylate cyclase-modulating G protein-coupled receptor signaling pathway	92.3960536636213	19	0.743018	2.43148	1.99042e-06	0.00274213
17	GO:0032870	cellular response to hormone stimulus	84.8136133668003	17	0.754345	2.49452	3.14887e-06	0.00390428
17	GO:0045944	positive regulation of transcription by RNA polymerase II	1476.49227608935	620	0.552036	1.19072	3.56353e-06	0.00401675
17	GO:0006357	regulation of transcription by RNA polymerase II	1581.69811051245	671	0.563953	1.17861	5.68045e-06	0.00586933
17	GO:0071805	potassium ion transmembrane transport	218.7297702652	68	0.589076	1.60831	8.78625e-06	0.00838006
17	GO:0007165	signal transduction	1123.02610939705	465	0.549008	1.20755	1.25413e-05	0.0111071
17	GO:0007200	phospholipase C-activating G protein-coupled receptor signaling pathway	142.976064316116	40	0.601914	1.7872	1.93681e-05	0.0160097
17	GO:0007166	cell surface receptor signaling pathway	255.835871277342	85	0.54477	1.50492	2.26722e-05	0.0175695
17	GO:0007271	synaptic transmission, cholinergic	79.845844387258	18	0.719012	2.21794	3.63218e-05	0.0264914
17	GO:1902476	chloride transmembrane transport	189.69625167909	60	0.620691	1.5808	5.19904e-05	0.0350384
17	GO:0008217	regulation of blood pressure	122.749524823623	34	0.669049	1.80514	5.36922e-05	0.0350384
17	GO:0001525	angiogenesis	331.783312817777	120	0.582712	1.38243	7.86164e-05	0.0468084
17	GO:0035909	aorta morphogenesis	59.333609084465	12	0.749339	2.47223	7.92787e-05	0.0468084
18	GO:0007268	chemical synaptic transmission	532.310351751802	120	0.703388	2.21796	3.23708e-24	4.01365e-20
18	GO:0042391	regulation of membrane potential	257.523269759561	51	0.727934	2.52474	1.97652e-15	8.47215e-12
18	GO:0007186	G protein-coupled receptor signaling pathway	598.701957293791	175	0.645024	1.71058	2.59715e-15	8.47215e-12
18	GO:0071805	potassium ion transmembrane transport	307.419572866882	68	0.749796	2.26044	2.73317e-15	8.47215e-12
18	GO:0034765	regulation of monoatomic ion transmembrane transport	231.89283372982	48	0.737768	2.41555	2.9799e-13	7.38955e-10
18	GO:0050877	nervous system process	178.573266353056	35	0.750471	2.55105	1.92087e-11	3.96947e-08
18	GO:0060078	regulation of postsynaptic membrane potential	139.900497873197	24	0.810307	2.91459	6.42024e-11	1.13721e-07
18	GO:0007218	neuropeptide signaling pathway	204.63938828622	46	0.667785	2.22434	1.512e-10	2.3434e-07
18	GO:0099505	regulation of presynaptic membrane potential	122.900144576262	20	0.829533	3.0725	2.3215e-10	3.19826e-07
18	GO:0007165	signal transduction	1218.3148331991	465	0.557858	1.31002	4.90436e-10	6.08091e-07
18	GO:0060079	excitatory postsynaptic potential	173.70031882024	41	0.651146	2.1183	1.51841e-08	1.71152e-05
18	GO:0007626	locomotory behavior	210.482821304576	56	0.631086	1.87931	5.28753e-08	5.46334e-05
18	GO:0007187	G protein-coupled receptor signaling pathway, coupled to cyclic nucleotide second messenger	143.903844939988	33	0.650542	2.18036	1.0102e-07	9.63498e-05
18	GO:0014059	regulation of dopamine secretion	97.8800411925787	18	0.78905	2.71889	1.25193e-07	0.000110876
18	GO:0098664	G protein-coupled serotonin receptor signaling pathway	65.9909633230698	9	0.862375	3.66616	2.12776e-07	0.000165205
18	GO:0007155	cell adhesion	521.82096299082	184	0.58968	1.41799	2.16631e-07	0.000165205
18	GO:0007200	phospholipase C-activating G protein-coupled receptor signaling pathway	160.820125274402	40	0.654956	2.01025	2.26508e-07	0.000165205
18	GO:0007193	adenylate cyclase-inhibiting G protein-coupled receptor signaling pathway	125.988536444533	28	0.680925	2.2498	2.63588e-07	0.000181569
18	GO:0035725	sodium ion transmembrane transport	226.132853590717	66	0.663893	1.71313	6.407e-07	0.000399003
18	GO:0034220	monoatomic ion transmembrane transport	233.70029767043	69	0.617466	1.69348	6.67591e-07	0.000399003
18	GO:1902476	chloride transmembrane transport	210.254907871354	60	0.640326	1.75212	6.75786e-07	0.000399003
18	GO:0070588	calcium ion transmembrane transport	219.807566896961	64	0.646655	1.71725	8.21316e-07	0.000462886
18	GO:0019228	neuronal action potential	94.2909689992176	19	0.755442	2.48134	1.09941e-06	0.000592675
18	GO:0007215	glutamate receptor signaling pathway	71.7681316537672	12	0.815826	2.99034	1.17647e-06	0.000607792
18	GO:0007204	positive regulation of cytosolic calcium ion concentration	183.124597691267	51	0.657895	1.79534	1.47728e-06	0.000732673
18	GO:0007213	G protein-coupled acetylcholine receptor signaling pathway	59.8997440582008	9	0.78527	3.32776	2.12383e-06	0.00101282
18	GO:0007271	synaptic transmission, cholinergic	88.4489105706573	18	0.744047	2.45691	2.63375e-06	0.00120948
18	GO:0007188	adenylate cyclase-modulating G protein-coupled receptor signaling pathway	90.3480867712571	19	0.842782	2.37758	3.75094e-06	0.001661
18	GO:0007613	memory	177.547788287075	51	0.678364	1.74066	5.29743e-06	0.00226492
18	GO:0007189	adenylate cyclase-activating G protein-coupled receptor signaling pathway	179.130213567783	52	0.642352	1.72241	6.66071e-06	0.00275287
18	GO:0016486	peptide hormone processing	66.5410843618789	12	0.858228	2.77255	7.21314e-06	0.00288502
18	GO:0099171	presynaptic modulation of chemical synaptic transmission	99.0933049838242	23	0.69527	2.1542	9.23724e-06	0.00357914
18	GO:0007214	gamma-aminobutyric acid signaling pathway	83.6749680411328	18	0.746451	2.3243	1.15263e-05	0.00433073
18	GO:0008217	regulation of blood pressure	128.713122917967	34	0.713947	1.89284	1.24336e-05	0.00453424
18	GO:0007612	learning	144.387822311859	40	0.653943	1.80485	1.38811e-05	0.00481513
18	GO:0007207	phospholipase C-activating G protein-coupled acetylcholine receptor signaling pathway	47.7983552582105	7	0.910055	3.41417	1.41951e-05	0.00481513
18	GO:0007601	visual perception	294.884715166762	100	0.610993	1.47442	1.43689e-05	0.00481513
18	GO:0045907	positive regulation of vasoconstriction	73.7576640735793	15	0.846424	2.45859	1.49749e-05	0.00488615
18	GO:0006813	potassium ion transport	116.404666648461	30	0.689828	1.94008	1.76337e-05	0.00560617
18	GO:0007399	nervous system development	441.835752122236	163	0.591573	1.35532	1.94235e-05	0.00602079
18	GO:0035094	response to nicotine	104.669829521713	26	0.706191	2.01288	2.08802e-05	0.00631447
18	GO:0051966	regulation of synaptic transmission, glutamatergic	83.4297655029669	19	0.710438	2.19552	2.98903e-05	0.00882403
18	GO:0001662	behavioral fear response	77.2678266518339	17	0.71695	2.27258	3.25695e-05	0.00939137
18	GO:0007156	homophilic cell adhesion via plasma membrane adhesion molecules	163.886754564936	49	0.63608	1.67231	3.42125e-05	0.00964092
18	GO:0035249	synaptic transmission, glutamatergic	105.369809534155	27	0.669134	1.95129	3.62322e-05	0.00988146
18	GO:0006940	regulation of smooth muscle contraction	52.0576496520442	9	0.713396	2.89209	3.666e-05	0.00988146
18	GO:0099509	regulation of presynaptic cytosolic calcium ion concentration	48.6113660928021	8	0.782499	3.03821	3.80592e-05	0.0100403
18	GO:0007158	neuron cell-cell adhesion	47.7269372109673	8	0.862854	2.98293	5.24245e-05	0.0135419
18	GO:0098703	calcium ion import across plasma membrane	92.0550428304009	23	0.702752	2.0012	6.51886e-05	0.0164954
18	GO:0006182	cGMP biosynthetic process	36.5184785993987	5	0.787124	3.65185	6.85384e-05	0.0169961
18	GO:0150104	transport across blood-brain barrier	162.490974626755	50	0.661459	1.62491	7.85757e-05	0.0191031
18	GO:0019722	calcium-mediated signaling	120.939369584768	34	0.690325	1.77852	8.25585e-05	0.0196854
18	GO:0071880	adenylate cyclase-activating adrenergic receptor signaling pathway	55.7868672899335	11	0.743494	2.53577	9.17319e-05	0.0214601
18	GO:0050890	cognition	98.8024441247982	26	0.671816	1.90005	9.74594e-05	0.0223778
18	GO:0005513	detection of calcium ion	42.5823484617568	7	0.842935	3.0416	9.98878e-05	0.0225183
18	GO:0001508	action potential	55.2770588976261	11	0.835864	2.51259	0.000108466	0.0240155
18	GO:0035235	ionotropic glutamate receptor signaling pathway	70.0321814458253	16	0.714268	2.18851	0.000117288	0.0253167
18	GO:0006814	sodium ion transport	119.399180068472	34	0.675935	1.75587	0.000118426	0.0253167
18	GO:0019229	regulation of vasoconstriction	48.3141610464044	9	0.848573	2.68412	0.000135193	0.0284112
18	GO:0072659	protein localization to plasma membrane	247.108583632331	86	0.604802	1.43668	0.000152673	0.0308071
18	GO:0006811	monoatomic ion transport	191.418078124477	63	0.608897	1.51919	0.000154272	0.0308071
18	GO:0007166	cell surface receptor signaling pathway	244.646769074157	85	0.584498	1.4391	0.00015449	0.0308071
18	GO:1901379	regulation of potassium ion transmembrane transport	34.29509938045	5	0.930384	3.42951	0.000164597	0.0308071
18	GO:0055117	regulation of cardiac muscle contraction	63.0303460656654	14	0.791175	2.25108	0.000164688	0.0308071
18	GO:0150099	neuron-glial cell signaling	34.290154876712	5	0.931907	3.42902	0.000164915	0.0308071
18	GO:0035176	social behavior	107.432253374523	30	0.690104	1.79054	0.000165003	0.0308071
18	GO:0048791	calcium ion-regulated exocytosis of neurotransmitter	37.7151222545616	6	0.867387	3.14293	0.000170922	0.0308071
18	GO:2000344	positive regulation of acrosome reaction	34.1964172624918	5	0.805822	3.41964	0.000171068	0.0308071
18	GO:0007528	neuromuscular junction development	82.8900694823915	21	0.702107	1.97357	0.000171441	0.0308071
18	GO:0095500	acetylcholine receptor signaling pathway	40.6221257998638	7	0.860512	2.90158	0.000203921	0.0361202
18	GO:0051967	negative regulation of synaptic transmission, glutamatergic	43.8218521362636	8	0.705289	2.73887	0.00020993	0.0366609
18	GO:1901998	toxin transport	43.5769128704152	8	0.784978	2.72356	0.000228664	0.0393779
18	GO:0043951	negative regulation of cAMP-mediated signaling	36.8711434196887	6	0.899214	3.0726	0.00023441	0.0398144
18	GO:0007605	sensory perception of sound	243.602472961557	86	0.614819	1.41629	0.000269013	0.0450742
18	GO:0051480	regulation of cytosolic calcium ion concentration	91.8801219112819	25	0.630335	1.8376	0.000282581	0.0467163
18	GO:0043113	receptor clustering	64.0354628975761	15	0.675517	2.13452	0.000291032	0.0467673
18	GO:0050804	modulation of chemical synaptic transmission	158.439283154498	51	0.602743	1.55333	0.000292196	0.0467673
18	GO:0098655	monoatomic cation transmembrane transport	83.5967003251927	22	0.645372	1.89993	0.000294205	0.0467673
18	GO:0015697	quaternary ammonium group transport	29.1153085390567	4	0.922144	3.63941	0.000302656	0.0475017
18	GO:0010716	negative regulation of extracellular matrix disassembly	16.1395191969711	1	0.999791	8.06976	0.000312858	0.0478905
18	GO:0120116	glucagon processing	16.1395191969711	1	0.999791	8.06976	0.000312858	0.0478905
18	GO:0060080	inhibitory postsynaptic potential	36.0183507623172	6	0.756252	3.00153	0.0003218	0.0482555
18	GO:0097104	postsynaptic membrane assembly	32.5585306624877	5	0.89495	3.25585	0.000323027	0.0482555
19	GO:0071805	potassium ion transmembrane transport	250.732259233187	68	0.658024	1.84362	7.84167e-09	9.72289e-05
19	GO:0007612	learning	163.730302228012	40	0.696547	2.04663	1.04775e-07	0.000649555
19	GO:0070588	calcium ion transmembrane transport	224.548676110762	64	0.60729	1.75429	2.86885e-07	0.00112811
19	GO:0006888	endoplasmic reticulum to Golgi vesicle-mediated transport	269.887758372095	82	0.605994	1.64566	3.63936e-07	0.00112811
19	GO:0042391	regulation of membrane potential	184.604970947902	51	0.677501	1.80985	1.0448e-06	0.00243354
19	GO:0034220	monoatomic ion transmembrane transport	231.034673689791	69	0.609895	1.67416	1.17761e-06	0.00243354
19	GO:0034765	regulation of monoatomic ion transmembrane transport	170.693125472199	48	0.665162	1.77805	4.19386e-06	0.00742852
19	GO:0007030	Golgi organization	242.341582745796	77	0.630674	1.57365	7.13144e-06	0.010667
19	GO:0006811	monoatomic ion transport	206.283335024711	63	0.644663	1.63717	8.43744e-06	0.010667
19	GO:0090129	positive regulation of synapse maturation	49.1087288205716	7	0.775651	3.50777	8.60314e-06	0.010667
19	GO:0035725	sodium ion transmembrane transport	212.109576522509	66	0.619971	1.60689	1.20642e-05	0.0135985
19	GO:0046928	regulation of neurotransmitter secretion	51.2965179648864	8	0.74833	3.20603	1.42188e-05	0.0146915
19	GO:0007268	chemical synaptic transmission	339.652490514914	120	0.583803	1.41522	2.37746e-05	0.0218992
19	GO:0050877	nervous system process	128.632261760338	35	0.63507	1.8376	2.47268e-05	0.0218992
19	GO:0035459	vesicle cargo loading	38.4750073768522	5	0.856949	3.8475	3.13637e-05	0.0255095
19	GO:0060079	excitatory postsynaptic potential	143.311267654115	41	0.627939	1.7477	3.29921e-05	0.0255095
19	GO:0016051	carbohydrate biosynthetic process	41.8736517975253	6	0.905092	3.48947	3.49755e-05	0.0255095
19	GO:0007158	neuron cell-cell adhesion	48.4986982839954	8	0.690938	3.03117	3.96485e-05	0.0273112
19	GO:0007271	synaptic transmission, cholinergic	78.9359233546848	18	0.724463	2.19266	4.7469e-05	0.0307444
19	GO:0006814	sodium ion transport	123.062567215077	34	0.66465	1.80974	4.98089e-05	0.0307444
19	GO:0098815	modulation of excitatory postsynaptic potential	37.2089357193365	5	0.767154	3.72089	5.20713e-05	0.0307444
19	GO:0006493	protein O-linked glycosylation	151.394805742841	45	0.617526	1.68216	5.51554e-05	0.0310851
19	GO:1904659	glucose transmembrane transport	59.6584557569471	12	0.864693	2.48577	7.13662e-05	0.0384726
19	GO:0030534	adult behavior	73.7700339267961	17	0.639654	2.16971	9.19185e-05	0.0474874
19	GO:1900248	negative regulation of cytoplasmic translational elongation	23.5122092740448	2	0.99442	5.87805	0.000100025	0.0496082
2	GO:0007268	chemical synaptic transmission	428.660940818657	120	0.684802	1.78609	8.25425e-13	1.02344e-08
2	GO:0007186	G protein-coupled receptor signaling pathway	532.694813405458	175	0.634249	1.52199	9.96912e-10	6.18035e-06
2	GO:0050877	nervous system process	158.250961901463	35	0.706337	2.26073	8.83122e-09	3.19978e-05
2	GO:0042391	regulation of membrane potential	203.29084906179	51	0.701331	1.99305	1.03227e-08	3.19978e-05
2	GO:0006811	monoatomic ion transport	234.601263998138	63	0.713669	1.86191	1.49327e-08	3.70302e-05
2	GO:0007165	signal transduction	1186.12157228187	465	0.574037	1.2754	2.09882e-08	4.33722e-05
2	GO:0071805	potassium ion transmembrane transport	242.407539476884	68	0.686833	1.78241	5.44361e-08	9.64219e-05
2	GO:0060079	excitatory postsynaptic potential	166.137124249293	41	0.685065	2.02606	1.16498e-07	0.000180558
2	GO:0150104	transport across blood-brain barrier	186.116057305488	50	0.719029	1.86116	3.84606e-07	0.000529859
2	GO:0007155	cell adhesion	516.13037078666	184	0.615876	1.40253	5.13441e-07	0.000636616
2	GO:0018108	peptidyl-tyrosine phosphorylation	116.916907448634	26	0.76	2.2484	6.69789e-07	0.000754975
2	GO:0045944	positive regulation of transcription by RNA polymerase II	1493.60726630875	620	0.567597	1.20452	8.13916e-07	0.000840979
2	GO:1902476	chloride transmembrane transport	208.631096105738	60	0.662974	1.73859	9.72156e-07	0.000927212
2	GO:0034220	monoatomic ion transmembrane transport	228.892615714277	69	0.66559	1.65864	1.84674e-06	0.00141161
2	GO:0007271	synaptic transmission, cholinergic	89.5572057846788	18	0.767422	2.4877	1.85708e-06	0.00141161
2	GO:0070588	calcium ion transmembrane transport	215.982166757229	64	0.626276	1.68736	1.88097e-06	0.00141161
2	GO:0035556	intracellular signal transduction	530.445612174588	194	0.62196	1.36713	1.93543e-06	0.00141161
2	GO:0060012	synaptic transmission, glycinergic	40.3255151057335	4	0.987846	5.04069	2.786e-06	0.00182469
2	GO:0045214	sarcomere organization	100.276545410229	22	0.656452	2.27901	2.79613e-06	0.00182469
2	GO:0006813	potassium ion transport	122.801762956046	30	0.686383	2.0467	3.24617e-06	0.00201247
2	GO:0007218	neuropeptide signaling pathway	165.262775156931	46	0.6724	1.79633	4.33162e-06	0.00255751
2	GO:0006357	regulation of transcription by RNA polymerase II	1582.47432158993	671	0.567468	1.17919	5.33968e-06	0.00297769
2	GO:0006816	calcium ion transport	153.585279117941	42	0.67134	1.8284	5.52358e-06	0.00297769
2	GO:0007601	visual perception	298.666092786148	100	0.641058	1.49333	7.48401e-06	0.00377511
2	GO:0007612	learning	146.818931588637	40	0.695759	1.83524	7.75919e-06	0.00377511
2	GO:0001525	angiogenesis	346.564381673881	120	0.58814	1.44402	7.9162e-06	0.00377511
2	GO:0019228	neuronal action potential	85.5835160510281	19	0.732233	2.2522	1.58423e-05	0.00710246
2	GO:0007613	memory	172.539315780219	51	0.678006	1.69156	1.60391e-05	0.00710246
2	GO:0050808	synapse organization	112.575914714648	29	0.705897	1.94096	2.33061e-05	0.00996455
2	GO:0046777	protein autophosphorylation	252.929991831124	84	0.641319	1.50554	2.46312e-05	0.0101801
2	GO:0034765	regulation of monoatomic ion transmembrane transport	162.567371913474	48	0.658531	1.69341	2.60711e-05	0.0104276
2	GO:0007631	feeding behavior	71.6412962847045	15	0.809951	2.38804	2.91686e-05	0.0111387
2	GO:0019229	regulation of vasoconstriction	52.6566296328471	9	0.884864	2.92537	2.96457e-05	0.0111387
2	GO:0015697	quaternary ammonium group transport	33.7238940021059	4	0.98169	4.21549	4.55827e-05	0.0166229
2	GO:0003300	cardiac muscle hypertrophy	40.8768024191686	6	0.863647	3.4064	5.13807e-05	0.018202
2	GO:0005513	detection of calcium ion	44.2536717893164	7	0.798417	3.16098	5.38759e-05	0.0185558
2	GO:0007204	positive regulation of cytosolic calcium ion concentration	166.406415657523	51	0.634416	1.63144	5.90405e-05	0.0194688
2	GO:0008217	regulation of blood pressure	122.276488557123	34	0.686053	1.79818	6.01198e-05	0.0194688
2	GO:0002027	regulation of heart rate	80.9507220277261	19	0.652379	2.13028	6.12374e-05	0.0194688
2	GO:0015718	monocarboxylic acid transport	66.1127115532966	14	0.854659	2.36117	6.37937e-05	0.0197745
2	GO:0035426	extracellular matrix-cell signaling	28.1901424232109	3	0.976354	4.69836	8.65228e-05	0.0259648
2	GO:0032870	cellular response to hormone stimulus	73.9209152462211	17	0.759943	2.17414	8.79522e-05	0.0259648
2	GO:0098664	G protein-coupled serotonin receptor signaling pathway	48.7709674424744	9	0.797588	2.7095	0.000115539	0.0333156
2	GO:0006836	neurotransmitter transport	94.9441647599925	25	0.665805	1.89888	0.00013023	0.0366982
2	GO:0014819	regulation of skeletal muscle contraction	31.0685199963594	4	0.924361	3.88356	0.000136612	0.0376412
2	GO:0035725	sodium ion transmembrane transport	198.753441652985	66	0.627737	1.50571	0.000154549	0.0416578
2	GO:0042060	wound healing	117.819109235126	34	0.71226	1.73263	0.000170586	0.0450021
2	GO:1903804	glycine import across plasma membrane	22.2936432071231	2	0.995202	5.57341	0.00017517	0.0452486
2	GO:0007507	heart development	321.011845557698	118	0.616582	1.36022	0.000190964	0.0483218
20	GO:0007186	G protein-coupled receptor signaling pathway	554.852780235098	175	0.618513	1.58529	1.72542e-11	2.13935e-07
20	GO:0007218	neuropeptide signaling pathway	202.668589664015	46	0.635189	2.20292	2.63948e-10	1.63635e-06
20	GO:0071805	potassium ion transmembrane transport	257.365429740867	68	0.711619	1.89239	1.59198e-09	6.57966e-06
20	GO:0034765	regulation of monoatomic ion transmembrane transport	197.651760217445	48	0.710266	2.05887	5.0118e-09	1.55353e-05
20	GO:0042391	regulation of membrane potential	203.315162116862	51	0.697972	1.99329	1.0258e-08	2.54378e-05
20	GO:0007268	chemical synaptic transmission	379.469589970414	120	0.609176	1.58112	2.3522e-08	4.86082e-05
20	GO:0007189	adenylate cyclase-activating G protein-coupled receptor signaling pathway	190.31584609228	52	0.618742	1.82996	5.08889e-07	0.000901388
20	GO:0007166	cell surface receptor signaling pathway	273.788722854494	85	0.605772	1.61052	7.66844e-07	0.00118851
20	GO:0150104	transport across blood-brain barrier	181.433131931891	50	0.700465	1.81433	1.17812e-06	0.00162306
20	GO:0017158	regulation of calcium ion-dependent exocytosis	60.0246102752861	9	0.954547	3.3347	2.02742e-06	0.0025138
20	GO:0032870	cellular response to hormone stimulus	85.5934350086618	17	0.722217	2.51745	2.4562e-06	0.0026075
20	GO:0007204	positive regulation of cytosolic calcium ion concentration	180.809745218922	51	0.597877	1.77264	2.5236e-06	0.0026075
20	GO:1901379	regulation of potassium ion transmembrane transport	44.2470252826565	5	0.869637	4.4247	2.97182e-06	0.00283443
20	GO:0070588	calcium ion transmembrane transport	213.023591265345	64	0.590838	1.66425	3.52536e-06	0.00312221
20	GO:0014059	regulation of dopamine secretion	87.2562638126934	18	0.82898	2.42379	3.82538e-06	0.00316206
20	GO:0060079	excitatory postsynaptic potential	152.0367797037	41	0.636698	1.85411	4.19944e-06	0.00325431
20	GO:0050877	nervous system process	134.44387509166	35	0.667089	1.92063	5.82501e-06	0.00424848
20	GO:0007215	glutamate receptor signaling pathway	65.9668860634195	12	0.781673	2.74862	8.77147e-06	0.00604208
20	GO:0034220	monoatomic ion transmembrane transport	218.832918718679	69	0.605164	1.58575	1.41554e-05	0.00923752
20	GO:0006182	cGMP biosynthetic process	39.6880131889116	5	0.792947	3.9688	1.92276e-05	0.0119202
20	GO:0007200	phospholipase C-activating G protein-coupled receptor signaling pathway	142.219033455831	40	0.637391	1.77774	2.31226e-05	0.0136522
20	GO:0060078	regulation of postsynaptic membrane potential	98.4877061084664	24	0.647643	2.05183	2.4318e-05	0.0137054
20	GO:0035249	synaptic transmission, glutamatergic	106.214318934358	27	0.673422	1.96693	2.90326e-05	0.0156511
20	GO:0035725	sodium ion transmembrane transport	207.047216970671	66	0.617268	1.56854	3.26741e-05	0.0168803
20	GO:0007631	feeding behavior	71.0182697805812	15	0.672648	2.36728	3.54203e-05	0.0175671
20	GO:0045907	positive regulation of vasoconstriction	70.8594044274915	15	0.734587	2.36198	3.72127e-05	0.0177461
20	GO:0007188	adenylate cyclase-modulating G protein-coupled receptor signaling pathway	81.8182407107625	19	0.66544	2.15311	4.77253e-05	0.0219165
20	GO:0035235	ionotropic glutamate receptor signaling pathway	72.6919939148782	16	0.67552	2.27162	5.30017e-05	0.023466
20	GO:0003214	cardiac left ventricle morphogenesis	44.2037533333398	7	0.839461	3.15741	5.48847e-05	0.023466
20	GO:0006811	monoatomic ion transport	195.070876432939	63	0.614164	1.54818	7.78371e-05	0.0321701
20	GO:0071360	cellular response to exogenous dsRNA	55.8508066992548	11	0.815543	2.53867	8.98195e-05	0.0359249
20	GO:0007271	synaptic transmission, cholinergic	75.959679892515	18	0.719895	2.10999	0.000112289	0.0435086
20	GO:0048791	calcium ion-regulated exocytosis of neurotransmitter	38.3662568532195	6	0.900553	3.19719	0.000133757	0.0492589
20	GO:0007155	cell adhesion	475.07826876346	184	0.604385	1.29097	0.000135076	0.0492589
20	GO:1902476	chloride transmembrane transport	184.589439893016	60	0.614185	1.53825	0.000139119	0.049284
21	GO:0006508	proteolysis	777.327113370869	242	0.590175	1.60605	5.21377e-16	6.46455e-12
21	GO:0006805	xenobiotic metabolic process	305.052518370375	80	0.724242	1.90658	4.00124e-11	2.48057e-07
21	GO:0042572	retinol metabolic process	163.761867930956	41	0.756115	1.9971	2.17457e-07	0.00089875
21	GO:0042391	regulation of membrane potential	188.490087199637	51	0.70624	1.84794	4.15022e-07	0.00105917
21	GO:0051918	negative regulation of fibrinolysis	48.5238496232261	5	0.958723	4.85238	4.97876e-07	0.00105917
21	GO:0001666	response to hypoxia	290.920041143158	91	0.598304	1.59846	5.12545e-07	0.00105917
21	GO:0006629	lipid metabolic process	316.540428100778	102	0.601279	1.55167	7.21878e-07	0.0012026
21	GO:0042730	fibrinolysis	51.4493325280078	6	0.937302	4.28744	7.75936e-07	0.0012026
21	GO:0150104	transport across blood-brain barrier	181.882592054891	50	0.71454	1.81883	1.05948e-06	0.00145962
21	GO:0007586	digestion	49.576301361333	6	0.816602	4.13136	1.65801e-06	0.00205577
21	GO:0001523	retinoid metabolic process	96.5912713581955	21	0.82107	2.29979	3.46762e-06	0.00390864
21	GO:0042632	cholesterol homeostasis	161.448202734499	46	0.61919	1.75487	1.04667e-05	0.0108147
21	GO:0008217	regulation of blood pressure	127.890219334695	34	0.684317	1.88074	1.52758e-05	0.0137425
21	GO:0008203	cholesterol metabolic process	169.851636475144	50	0.623843	1.69852	1.64118e-05	0.0137425
21	GO:0005975	carbohydrate metabolic process	257.357339957461	85	0.609366	1.51387	1.72602e-05	0.0137425
21	GO:0014910	regulation of smooth muscle cell migration	35.9766716755493	4	0.817997	4.49708	1.77337e-05	0.0137425
21	GO:0006898	receptor-mediated endocytosis	152.398651541687	44	0.644933	1.7318	2.48771e-05	0.0181442
21	GO:0006811	monoatomic ion transport	199.477089913623	63	0.61678	1.58315	3.32115e-05	0.0217395
21	GO:0010757	negative regulation of plasminogen activation	34.3668182749456	4	0.791288	4.29585	3.48563e-05	0.0217395
21	GO:0008202	steroid metabolic process	124.371842425413	34	0.716819	1.829	3.63103e-05	0.0217395
21	GO:0042908	xenobiotic transport	88.4747472267835	21	0.753175	2.10654	3.68199e-05	0.0217395
21	GO:0030299	intestinal cholesterol absorption	34.0113313784221	4	0.979812	4.25142	4.0435e-05	0.0219715
21	GO:0001920	negative regulation of receptor recycling	25.4545439582448	2	0.995254	6.36364	4.07568e-05	0.0219715
21	GO:0055085	transmembrane transport	282.212112614965	98	0.619188	1.43986	5.33893e-05	0.0275822
21	GO:0006814	sodium ion transport	122.405377765494	34	0.674297	1.80008	5.82984e-05	0.0286707
21	GO:0050877	nervous system process	124.928374001304	35	0.691462	1.78469	6.01209e-05	0.0286707
21	GO:0060468	prevention of polyspermy	23.7505511959073	2	0.997444	5.93764	8.96169e-05	0.0408554
21	GO:0060079	excitatory postsynaptic potential	138.731265114655	41	0.65719	1.69184	9.22616e-05	0.0408554
21	GO:0010469	regulation of signaling receptor activity	42.5117405015366	7	0.73316	3.03655	0.000102509	0.0438281
21	GO:0007155	cell adhesion	476.335407733689	184	0.576148	1.29439	0.000115945	0.0478097
21	GO:0031639	plasminogen activation	35.1110040764041	5	0.740088	3.5111	0.000119534	0.0478097
22	GO:0006805	xenobiotic metabolic process	279.046567959646	80	0.670544	1.74404	1.71919e-08	0.000213163
22	GO:0010815	bradykinin catabolic process	43.122787977015	5	0.913335	4.31228	4.72782e-06	0.0257558
22	GO:0045907	positive regulation of vasoconstriction	76.4917174990615	15	0.784604	2.54972	6.23173e-06	0.0257558
22	GO:0010814	substance P catabolic process	33.3216798109007	3	0.9549	5.55361	9.09226e-06	0.0258758
22	GO:0008217	regulation of blood pressure	129.291581035917	34	0.695297	1.90135	1.07504e-05	0.0258758
22	GO:0061045	negative regulation of wound healing	40.7445744214684	5	0.861352	4.07446	1.25215e-05	0.0258758
22	GO:0050877	nervous system process	130.250899709143	35	0.667589	1.86073	1.66334e-05	0.0273292
22	GO:0042447	hormone catabolic process	35.9303522670632	4	0.898409	4.49129	1.80832e-05	0.0273292
22	GO:0150094	amyloid-beta clearance by cellular catabolic process	43.3317988058966	6	0.887283	3.61098	1.98373e-05	0.0273292
22	GO:0010875	positive regulation of cholesterol efflux	86.7451129844315	20	0.774935	2.16863	2.65299e-05	0.0328944
22	GO:0060079	excitatory postsynaptic potential	143.208486744763	41	0.610418	1.74644	3.37765e-05	0.0380722
22	GO:0007601	visual perception	288.703010588358	100	0.583848	1.44352	4.03883e-05	0.0417313
22	GO:0060336	negative regulation of type II interferon-mediated signaling pathway	40.5977583085411	6	0.885144	3.38315	5.71948e-05	0.0496771
22	GO:0007218	neuropeptide signaling pathway	153.585279765773	46	0.554082	1.66941	5.98715e-05	0.0496771
22	GO:0051899	membrane depolarization	66.1791051740204	14	0.737784	2.36354	6.24858e-05	0.0496771
22	GO:0097104	postsynaptic membrane assembly	36.6868112283131	5	0.927066	3.66868	6.41046e-05	0.0496771
23	GO:0007155	cell adhesion	541.475893978774	184	0.619291	1.4714	9.39941e-09	0.000116543
23	GO:0030335	positive regulation of cell migration	330.832668357222	101	0.644163	1.63779	2.76669e-08	0.000171521
23	GO:0051056	regulation of small GTPase mediated signal transduction	216.528000496437	59	0.706465	1.83498	8.60072e-08	0.000355468
23	GO:0007165	signal transduction	1157.82113580315	465	0.56971	1.24497	4.34784e-07	0.00134772
23	GO:0006897	endocytosis	331.99209077304	111	0.625361	1.49546	2.38189e-06	0.00590662
23	GO:0045087	innate immune response	483.298511769852	175	0.560868	1.38085	2.86768e-06	0.00592606
23	GO:0007411	axon guidance	247.298561638267	78	0.617855	1.58525	4.42859e-06	0.00784429
23	GO:0098609	cell-cell adhesion	239.312979890691	77	0.636511	1.55398	1.27106e-05	0.0168504
23	GO:0051897	positive regulation of phosphatidylinositol 3-kinase/protein kinase B signal transduction	233.692701811939	75	0.648734	1.55795	1.44047e-05	0.0168504
23	GO:0150104	transport across blood-brain barrier	170.280353690079	50	0.663107	1.7028	1.49408e-05	0.0168504
23	GO:0006898	receptor-mediated endocytosis	154.639228291132	44	0.662286	1.75726	1.49492e-05	0.0168504
23	GO:0050829	defense response to Gram-negative bacterium	73.349698494296	15	0.640756	2.44499	1.70428e-05	0.0176095
23	GO:0035556	intracellular signal transduction	512.507912445639	194	0.618033	1.3209	2.1733e-05	0.0207282
23	GO:0006955	immune response	240.993783695471	80	0.61923	1.50621	3.62994e-05	0.0314452
23	GO:0015889	cobalamin transport	45.1867782488937	7	0.847333	3.22763	3.80416e-05	0.0314452
23	GO:0010754	negative regulation of cGMP-mediated signaling	37.6463866707992	5	0.951002	3.76464	4.37239e-05	0.0338833
23	GO:0090118	receptor-mediated endocytosis involved in cholesterol transport	29.5447215508641	3	0.984387	4.92412	4.79679e-05	0.0345107
23	GO:0097242	amyloid-beta clearance	54.42048453617	10	0.799154	2.72102	5.01002e-05	0.0345107
23	GO:0010761	fibroblast migration	59.574041590334	12	0.753515	2.48225	7.3345e-05	0.0478634
24	GO:0007155	cell adhesion	521.566769038716	184	0.603416	1.4173	2.25245e-07	0.00279281
24	GO:0050808	synapse organization	121.939038659389	29	0.660403	2.1024	1.89349e-06	0.0117387
24	GO:0032287	peripheral nervous system myelin maintenance	44.3591846915981	6	0.877926	3.6966	1.32628e-05	0.0469805
24	GO:0007528	neuromuscular junction development	91.2593509691879	21	0.742336	2.17284	1.66348e-05	0.0469805
24	GO:0006811	monoatomic ion transport	202.304541684111	63	0.647896	1.60559	1.89453e-05	0.0469805
25
26	GO:0007268	chemical synaptic transmission	362.90785625358	120	0.590223	1.51212	4.93982e-07	0.0030365
26	GO:0060079	excitatory postsynaptic potential	160.015363665306	41	0.622163	1.95141	5.72651e-07	0.0030365
26	GO:0050877	nervous system process	141.812921067617	35	0.620509	2.0259	8.56386e-07	0.0030365
26	GO:0007271	synaptic transmission, cholinergic	91.1171388627305	18	0.673145	2.53103	1.13108e-06	0.0030365
26	GO:0007155	cell adhesion	510.252419234486	184	0.596454	1.38656	1.22449e-06	0.0030365
26	GO:0034220	monoatomic ion transmembrane transport	223.856916827059	69	0.596672	1.62215	5.20167e-06	0.00987654
26	GO:0042391	regulation of membrane potential	177.319852007043	51	0.601653	1.73843	5.57591e-06	0.00987654
27	GO:0150104	transport across blood-brain barrier	200.147390592343	50	0.715641	2.00147	1.13422e-08	0.000131436
27	GO:0015718	monocarboxylic acid transport	89.8134998306927	14	0.868542	3.20762	2.1201e-08	0.000131436
27	GO:0006898	receptor-mediated endocytosis	177.157551322276	44	0.690738	2.01315	5.82202e-08	0.000240624
27	GO:0051056	regulation of small GTPase mediated signal transduction	216.018864983944	59	0.676659	1.83067	9.70262e-08	0.000300757
27	GO:0006814	sodium ion transport	134.74910290586	34	0.672229	1.9816	2.64663e-06	0.00656311
27	GO:0090630	activation of GTPase activity	169.278159672517	49	0.656133	1.72733	1.04981e-05	0.0216943
27	GO:0015889	cobalamin transport	47.7279280244034	7	0.86178	3.40914	1.45807e-05	0.0258265
27	GO:0042908	xenobiotic transport	90.5173407063674	21	0.693801	2.15517	2.05923e-05	0.0302948
27	GO:0035556	intracellular signal transduction	512.416606846712	194	0.594711	1.32066	2.19899e-05	0.0302948
27	GO:1904659	glucose transmembrane transport	61.1573054973463	12	0.746519	2.54822	4.37703e-05	0.049597
27	GO:0003341	cilium movement	123.56100620783	34	0.740866	1.81707	4.41793e-05	0.049597
27	GO:0035725	sodium ion transmembrane transport	205.04286439847	66	0.640653	1.55336	4.8001e-05	0.049597
28	GO:0071805	potassium ion transmembrane transport	244.259569001956	68	0.68227	1.79603	3.55979e-08	0.000441378
28	GO:0042391	regulation of membrane potential	186.974373292073	51	0.653746	1.83308	5.96418e-07	0.00369749
28	GO:0034220	monoatomic ion transmembrane transport	229.504841569389	69	0.639487	1.66308	1.62481e-06	0.00617872
28	GO:0006811	monoatomic ion transport	213.135205277457	63	0.673122	1.69155	1.9933e-06	0.00617872
28	GO:0035725	sodium ion transmembrane transport	217.215526027469	66	0.65625	1.64557	4.26501e-06	0.0105764
28	GO:0006814	sodium ion transport	131.203209016358	34	0.676277	1.92946	6.61898e-06	0.0129277
28	GO:0006813	potassium ion transport	119.775244580919	30	0.713771	1.99625	7.29847e-06	0.0129277
28	GO:0051649	establishment of localization in cell	175.346805082776	51	0.683353	1.71909	8.66009e-06	0.0134221
28	GO:0050877	nervous system process	130.292037390308	35	0.656808	1.86131	1.64656e-05	0.0218812
28	GO:0055085	transmembrane transport	288.845206795491	98	0.637176	1.4737	1.76475e-05	0.0218812
28	GO:0046928	regulation of neurotransmitter secretion	50.1715524206687	8	0.872534	3.13572	2.15258e-05	0.0242635
28	GO:1902476	chloride transmembrane transport	193.65305177329	60	0.613001	1.61378	2.36004e-05	0.0243851
28	GO:0015718	monocarboxylic acid transport	68.9812440837008	14	0.8116	2.46362	2.57964e-05	0.0246038
28	GO:0007268	chemical synaptic transmission	338.392946029878	120	0.57732	1.40997	2.89078e-05	0.025602
28	GO:0060088	auditory receptor cell stereocilium organization	58.8184841951808	11	0.802986	2.67357	3.33651e-05	0.0266721
28	GO:0006865	amino acid transport	71.110524471926	15	0.771262	2.37035	3.44184e-05	0.0266721
28	GO:0043651	linoleic acid metabolic process	63.0625256826056	13	0.758194	2.42548	6.41177e-05	0.0467644
29
30	GO:0007165	signal transduction	1160.37740194707	465	0.54602	1.24772	3.34223e-07	0.00414403
30	GO:0007156	homophilic cell adhesion via plasma membrane adhesion molecules	180.804661724037	49	0.597044	1.84495	7.24075e-07	0.0044889
30	GO:0007271	synaptic transmission, cholinergic	86.3040050350787	18	0.660926	2.39733	5.14274e-06	0.0168771
30	GO:0045944	positive regulation of transcription by RNA polymerase II	1471.40308917322	620	0.553298	1.18662	5.44467e-06	0.0168771
30	GO:0007155	cell adhesion	490.844106431101	184	0.560714	1.33382	1.82882e-05	0.0428062
30	GO:0060079	excitatory postsynaptic potential	145.330534639048	41	0.65097	1.77232	2.07143e-05	0.0428062
31	GO:0006811	monoatomic ion transport	237.107298554748	63	0.690388	1.8818	8.15241e-09	0.000101082
31	GO:0007268	chemical synaptic transmission	369.447414816597	120	0.596703	1.53936	1.52526e-07	0.000945584
31	GO:0071805	potassium ion transmembrane transport	231.928813140038	68	0.657505	1.70536	5.60457e-07	0.00174226
31	GO:0006814	sodium ion transport	140.566659300142	34	0.669391	2.06716	5.62065e-07	0.00174226
31	GO:0035725	sodium ion transmembrane transport	217.72140933056	66	0.644271	1.6494	3.84039e-06	0.00808294
31	GO:0042391	regulation of membrane potential	178.890309502924	51	0.643531	1.75383	3.91142e-06	0.00808294
31	GO:1902476	chloride transmembrane transport	198.778228189578	60	0.631915	1.65649	8.20291e-06	0.0145297
31	GO:0046928	regulation of neurotransmitter secretion	52.0695043467504	8	0.791397	3.25434	1.06745e-05	0.0165442
31	GO:0007271	synaptic transmission, cholinergic	83.0260466197329	18	0.656996	2.30628	1.40343e-05	0.0178285
31	GO:0007186	G protein-coupled receptor signaling pathway	471.841993080868	175	0.551741	1.34812	1.43818e-05	0.0178285
31	GO:0034220	monoatomic ion transmembrane transport	218.265584757906	69	0.601317	1.58163	1.58169e-05	0.0178285
31	GO:0042572	retinol metabolic process	145.431444845056	41	0.694049	1.77355	2.02343e-05	0.0209071
31	GO:0006952	defense response	106.824847618626	27	0.697409	1.97824	2.47131e-05	0.0235706
31	GO:0042908	xenobiotic transport	87.7517368935635	21	0.740151	2.08933	4.5125e-05	0.0399646
31	GO:0060079	excitatory postsynaptic potential	140.511812714964	41	0.595553	1.71356	6.21428e-05	0.049731
31	GO:0150104	transport across blood-brain barrier	163.26721796965	50	0.67931	1.63267	6.68952e-05	0.049731
31	GO:0060466	activation of meiosis involved in egg activation	24.3426518401519	2	0.99781	6.08566	6.81852e-05	0.049731
32	GO:0007165	signal transduction	1186.06899617685	465	0.574757	1.27534	2.11118e-08	0.000261765
32	GO:0051056	regulation of small GTPase mediated signal transduction	216.644393296392	59	0.711416	1.83597	8.36657e-08	0.000518686
32	GO:0035556	intracellular signal transduction	536.071757123003	194	0.58637	1.38163	8.67732e-07	0.00320709
32	GO:0007229	integrin-mediated signaling pathway	152.010903208544	39	0.636802	1.94886	1.08526e-06	0.00320709
32	GO:0007155	cell adhesion	509.877515574172	184	0.58049	1.38554	1.29328e-06	0.00320709
33	GO:0150104	transport across blood-brain barrier	187.902101887505	50	0.701539	1.87902	2.49013e-07	0.00308752
33	GO:0060079	excitatory postsynaptic potential	154.271246670138	41	0.651152	1.88136	2.42751e-06	0.0150493
33	GO:0140115	export across plasma membrane	49.8266411916734	7	0.898142	3.55905	6.52822e-06	0.0234409
33	GO:1900747	negative regulation of vascular endothelial growth factor signaling pathway	41.5382133904933	5	0.963293	4.15382	9.0585e-06	0.0234409
33	GO:0006898	receptor-mediated endocytosis	156.625002651199	44	0.662646	1.77983	9.45272e-06	0.0234409
33	GO:0032310	prostaglandin secretion	27.3655668482997	2	0.998175	6.84139	1.67668e-05	0.0346487
34	GO:0045944	positive regulation of transcription by RNA polymerase II	1512.38613259335	620	0.560087	1.21967	1.47277e-07	0.00182608
34	GO:0007169	transmembrane receptor protein tyrosine kinase signaling pathway	173.908806969085	46	0.652712	1.89031	5.40687e-07	0.00266567
34	GO:0007411	axon guidance	256.920630453424	78	0.545883	1.64693	6.44972e-07	0.00266567
34	GO:0030177	positive regulation of Wnt signaling pathway	95.1142216061901	20	0.723127	2.37786	2.19112e-06	0.00679191
34	GO:0048813	dendrite morphogenesis	107.274489456532	26	0.677777	2.06297	1.02923e-05	0.0211884
34	GO:0030900	forebrain development	121.039995963172	31	0.629208	1.95226	1.08338e-05	0.0211884
34	GO:0007155	cell adhesion	494.019811096029	184	0.535473	1.34245	1.19622e-05	0.0211884
34	GO:0071560	cellular response to transforming growth factor beta stimulus	140.32602235266	39	0.569856	1.79905	1.93615e-05	0.0300078
34	GO:0060529	squamous basal epithelial stem cell differentiation involved in prostate gland acinus development	26.0768528155187	2	0.99781	6.51921	3.05353e-05	0.0393715
34	GO:0018108	peptidyl-tyrosine phosphorylation	102.180367433901	26	0.626646	1.96501	4.05157e-05	0.0393715
34	GO:0010814	substance P catabolic process	29.758876688538	3	0.921691	4.95981	4.36819e-05	0.0393715
34	GO:0010815	bradykinin catabolic process	37.5230342081948	5	0.867404	3.7523	4.59343e-05	0.0393715
34	GO:0001822	kidney development	220.079029339142	72	0.612191	1.52833	4.60464e-05	0.0393715
34	GO:0007186	G protein-coupled receptor signaling pathway	462.947886939615	175	0.510386	1.32271	4.70679e-05	0.0393715
34	GO:0046449	creatinine metabolic process	25.1181829021694	2	0.983259	6.27955	4.76306e-05	0.0393715
35	GO:0071805	potassium ion transmembrane transport	237.54343646717	68	0.627546	1.74664	1.63164e-07	0.00202306
36	GO:0007186	G protein-coupled receptor signaling pathway	524.988309806445	175	0.562308	1.49997	3.8227e-09	4.73976e-05
36	GO:0099170	postsynaptic modulation of chemical synaptic transmission	83.1594886108533	14	0.785535	2.96998	2.23814e-07	0.00138753
36	GO:0098609	cell-cell adhesion	256.93893966142	77	0.581947	1.66843	3.78248e-07	0.0015633
36	GO:0007156	homophilic cell adhesion via plasma membrane adhesion molecules	171.454380087276	49	0.615379	1.74953	6.43266e-06	0.0199396
36	GO:0007268	chemical synaptic transmission	340.95693684752	120	0.56201	1.42065	1.93859e-05	0.0480732
37
3_6_12	GO:0007155	cell adhesion	606.433236437362	184	0.671044	1.64792	6.14973e-14	7.62505e-10
3_6_12	GO:0007165	signal transduction	1245.38481431681	465	0.59796	1.33912	1.63331e-11	1.01257e-07
3_6_12	GO:0035556	intracellular signal transduction	573.38610590864	194	0.648506	1.4778	2.59015e-09	1.07051e-05
3_6_12	GO:0007186	G protein-coupled receptor signaling pathway	525.292090143419	175	0.652222	1.50083	3.62789e-09	1.12456e-05
3_6_12	GO:0007411	axon guidance	278.54856627359	78	0.693023	1.78557	5.91085e-09	1.46577e-05
3_6_12	GO:0051056	regulation of small GTPase mediated signal transduction	212.0730893366	59	0.720663	1.79723	2.444e-07	0.000505052
3_6_12	GO:0006508	proteolysis	655.692376282262	242	0.580417	1.35474	2.9348e-07	0.000519836
3_6_12	GO:0016477	cell migration	365.902479037032	121	0.639627	1.51199	4.48236e-07	0.000694709
3_6_12	GO:0007268	chemical synaptic transmission	358.852306350294	120	0.681666	1.49522	1.00522e-06	0.00127644
3_6_12	GO:0007169	transmembrane receptor protein tyrosine kinase signaling pathway	171.280888001693	46	0.70268	1.86175	1.02947e-06	0.00127644
3_6_12	GO:0006805	xenobiotic metabolic process	256.497165690651	80	0.696254	1.60311	1.94897e-06	0.00219684
3_6_12	GO:0030036	actin cytoskeleton organization	318.423048107814	106	0.620183	1.502	3.03827e-06	0.00313929
3_6_12	GO:0150104	transport across blood-brain barrier	175.674833899519	50	0.745919	1.75675	4.47445e-06	0.00426759
3_6_12	GO:0007267	cell-cell signaling	191.856674567003	57	0.67729	1.68295	6.96833e-06	0.00617145
3_6_12	GO:0042908	xenobiotic transport	93.8879465112959	21	0.795678	2.23543	7.73582e-06	0.00639443
3_6_12	GO:1902476	chloride transmembrane transport	198.425300362631	60	0.704985	1.65354	8.8326e-06	0.00684471
3_6_12	GO:0055085	transmembrane transport	291.611686916423	98	0.661568	1.48781	1.09648e-05	0.00799719
3_6_12	GO:0006954	inflammatory response	344.152217165585	120	0.636804	1.43397	1.16793e-05	0.00804509
3_6_12	GO:0048015	phosphatidylinositol-mediated signaling	77.0918793202406	16	0.782383	2.40912	1.36976e-05	0.00822318
3_6_12	GO:0007200	phospholipase C-activating G protein-coupled receptor signaling pathway	144.380343173777	40	0.695866	1.80475	1.39057e-05	0.00822318
3_6_12	GO:0042438	melanin biosynthetic process	47.6103260330495	7	0.938739	3.40074	1.52476e-05	0.00822318
3_6_12	GO:0045087	innate immune response	470.97633455609	175	0.584954	1.34565	1.61826e-05	0.00822318
3_6_12	GO:0007229	integrin-mediated signaling pathway	141.078947317527	39	0.68407	1.8087	1.61927e-05	0.00822318
3_6_12	GO:0030574	collagen catabolic process	102.759124850076	25	0.677051	2.05518	1.63518e-05	0.00822318
3_6_12	GO:0050728	negative regulation of inflammatory response	180.098303224273	54	0.689757	1.66758	1.65803e-05	0.00822318
3_6_12	GO:0071260	cellular response to mechanical stimulus	120.93544220078	32	0.648935	1.88962	2.23882e-05	0.0103324
3_6_12	GO:0072104	glomerular capillary formation	26.7338609494627	2	0.9988	6.68347	2.24999e-05	0.0103324
3_6_12	GO:0007010	cytoskeleton organization	215.873437794425	69	0.627347	1.5643	2.51363e-05	0.0111309
3_6_12	GO:0072574	hepatocyte proliferation	30.704887585316	3	0.98922	5.11748	2.88586e-05	0.0123385
3_6_12	GO:0007612	learning	140.964288691439	40	0.735279	1.76205	3.09457e-05	0.0127899
3_6_12	GO:0006897	endocytosis	316.115766895598	111	0.641504	1.42394	3.34325e-05	0.0132792
3_6_12	GO:0070588	calcium ion transmembrane transport	201.815228314179	64	0.674752	1.57668	3.42718e-05	0.0132792
3_6_12	GO:0030335	positive regulation of cell migration	290.737563416901	101	0.634241	1.43929	4.28146e-05	0.0160866
3_6_12	GO:0043087	regulation of GTPase activity	123.196114161554	34	0.687835	1.81171	4.82361e-05	0.0175906
3_6_12	GO:0090331	negative regulation of platelet aggregation	37.1578455065053	5	0.950292	3.71578	5.31431e-05	0.0181199
3_6_12	GO:0001666	response to hypoxia	265.386004131959	91	0.63486	1.45816	5.37562e-05	0.0181199
3_6_12	GO:0006898	receptor-mediated endocytosis	148.907701186725	44	0.664825	1.69213	5.40718e-05	0.0181199
3_6_12	GO:0032496	response to lipopolysaccharide	192.414115918426	62	0.637546	1.55173	8.05532e-05	0.025068
3_6_12	GO:0016485	protein processing	164.890702886367	51	0.635	1.61658	8.07087e-05	0.025068
3_6_12	GO:0002224	toll-like receptor signaling pathway	71.2849149240336	16	0.763645	2.22765	8.0871e-05	0.025068
3_6_12	GO:2001235	positive regulation of apoptotic signaling pathway	79.8236578936656	19	0.671303	2.10062	8.44236e-05	0.0255309
3_6_12	GO:0043113	receptor clustering	68.0638996854505	15	0.681986	2.2688	8.77637e-05	0.0259091
3_6_12	GO:0034220	monoatomic ion transmembrane transport	208.866625251427	69	0.679454	1.51353	9.3324e-05	0.0264046
3_6_12	GO:0006816	calcium ion transport	141.23894098356	42	0.692476	1.68142	9.37014e-05	0.0264046
3_6_12	GO:0032720	negative regulation of tumor necrosis factor production	95.9456703241632	25	0.681736	1.91891	0.000100599	0.027637
3_6_12	GO:0007219	Notch signaling pathway	193.612478823141	63	0.634469	1.53661	0.000102532	0.027637
3_6_12	GO:0032715	negative regulation of interleukin-6 production	81.1787150079284	20	0.691457	2.02947	0.000127672	0.0336809
3_6_12	GO:0032729	positive regulation of type II interferon production	89.0992737589765	23	0.675004	1.93694	0.000143174	0.0369836
3_6_12	GO:1904646	cellular response to amyloid-beta	80.6598445070552	20	0.720984	2.0165	0.000147228	0.0372547
3_6_12	GO:0007156	homophilic cell adhesion via plasma membrane adhesion molecules	156.628329077334	49	0.667505	1.59825	0.000155557	0.0378206
3_6_12	GO:0043407	negative regulation of MAP kinase activity	77.6089089523206	19	0.753578	2.04234	0.000157169	0.0378206
3_6_12	GO:0007166	cell surface receptor signaling pathway	244.445916780961	85	0.622691	1.43792	0.000159675	0.0378206
3_6_12	GO:0043065	positive regulation of apoptotic process	391.532504970377	148	0.566539	1.32274	0.000161666	0.0378206
3_6_12	GO:0007613	memory	160.933437008286	51	0.664742	1.57778	0.000179227	0.0408253
3_6_12	GO:0006814	sodium ion transport	117.558068878476	34	0.697725	1.7288	0.000181095	0.0408253
3_6_12	GO:0071228	cellular response to tumor cell	22.1286907634746	2	0.990352	5.53217	0.000188938	0.0412286
3_6_12	GO:0007204	positive regulation of cytosolic calcium ion concentration	160.650929980556	51	0.663698	1.57501	0.000189534	0.0412286
3_6_12	GO:0019886	antigen processing and presentation of exogenous peptide antigen via MHC class II	47.2182025445793	9	0.732034	2.62323	0.000196569	0.0420217
3_6_12	GO:0035725	sodium ion transmembrane transport	197.178452131894	66	0.639512	1.49378	0.00020523	0.0431295
3_6_12	GO:0006468	protein phosphorylation	520.546937899929	206	0.579699	1.26346	0.000219617	0.0453838
3_6_12	GO:0035988	chondrocyte proliferation	40.3092979565594	7	0.885201	2.87924	0.00022827	0.0463987
4_16	GO:0006805	xenobiotic metabolic process	358.364281834609	80	0.778942	2.23978	3.0906e-17	3.83204e-13
4_16	GO:0006631	fatty acid metabolic process	257.040653907612	55	0.760019	2.33673	8.6729e-14	5.37676e-10
4_16	GO:0006629	lipid metabolic process	365.318015926445	102	0.674216	1.79077	2.93127e-11	1.21149e-07
4_16	GO:0042572	retinol metabolic process	191.218530141627	41	0.790415	2.33193	1.03719e-10	3.21502e-07
4_16	GO:0150104	transport across blood-brain barrier	203.468186739541	50	0.750372	2.03468	4.75853e-09	1.05867e-05
4_16	GO:0008203	cholesterol metabolic process	203.187877214941	50	0.733542	2.03188	5.12301e-09	1.05867e-05
4_16	GO:0006811	monoatomic ion transport	234.760875893732	63	0.713614	1.86318	1.43709e-08	2.5455e-05
4_16	GO:0015908	fatty acid transport	91.0020234619335	15	0.765643	3.0334	4.6253e-08	7.16863e-05
4_16	GO:0008202	steroid metabolic process	148.995744983198	34	0.791572	2.19111	5.42665e-08	7.47612e-05
4_16	GO:0055085	transmembrane transport	314.573184154692	98	0.669471	1.60497	1.55999e-07	0.000193423
4_16	GO:0015909	long-chain fatty acid transport	55.0260729913341	6	0.814115	4.58551	1.79055e-07	0.000195735
4_16	GO:0008210	estrogen metabolic process	112.15358084751	23	0.768973	2.43812	1.89436e-07	0.000195735
4_16	GO:0042908	xenobiotic transport	103.455791021879	21	0.823758	2.46323	4.24335e-07	0.000391593
4_16	GO:0042632	cholesterol homeostasis	174.721753731761	46	0.679531	1.89915	4.42157e-07	0.000391593
4_16	GO:0033540	fatty acid beta-oxidation using acyl-CoA oxidase	66.4693371265783	10	0.913164	3.32347	6.79361e-07	0.000545716
4_16	GO:0006508	proteolysis	649.19073841714	242	0.593459	1.3413	7.04206e-07	0.000545716
4_16	GO:0006635	fatty acid beta-oxidation	152.236654447019	39	0.665638	1.95175	1.02428e-06	0.000747058
4_16	GO:0035725	sodium ion transmembrane transport	222.298219683156	66	0.661337	1.68408	1.46528e-06	0.00100933
4_16	GO:0006814	sodium ion transport	134.139100625457	34	0.740339	1.97263	3.10347e-06	0.00196393
4_16	GO:0001523	retinoid metabolic process	96.8927883871555	21	0.784291	2.30697	3.16789e-06	0.00196393
4_16	GO:0034356	NAD biosynthesis via nicotinamide riboside salvage pathway	56.7949940779691	9	0.795906	3.15528	6.67098e-06	0.00393874
4_16	GO:0042178	xenobiotic catabolic process	78.0936878602065	16	0.8128	2.44043	1.00016e-05	0.00563682
4_16	GO:0006693	prostaglandin metabolic process	70.893451560266	14	0.785677	2.53191	1.39474e-05	0.00751885
4_16	GO:0042573	retinoic acid metabolic process	88.1392549571177	20	0.801756	2.20348	1.7695e-05	0.00914166
4_16	GO:0055091	phospholipid homeostasis	57.1487006638593	10	0.761551	2.85744	1.94868e-05	0.00966466
4_16	GO:0060316	positive regulation of ryanodine-sensitive calcium-release channel activity	31.2254537818433	3	0.965227	5.20424	2.29563e-05	0.0109475
4_16	GO:0006749	glutathione metabolic process	115.160787581491	30	0.644938	1.91935	2.42833e-05	0.0111514
4_16	GO:0006730	one-carbon metabolic process	86.7956587066747	20	0.789633	2.16989	2.61452e-05	0.0115776
4_16	GO:0070212	protein poly-ADP-ribosylation	45.9598654412987	7	0.816978	3.28285	2.84639e-05	0.0121698
4_16	GO:0001676	long-chain fatty acid metabolic process	79.591072788523	18	0.752917	2.21086	3.91564e-05	0.0161833
4_16	GO:0006066	alcohol metabolic process	29.7742641206786	3	0.980771	4.96238	4.33889e-05	0.017028
4_16	GO:0015718	monocarboxylic acid transport	67.2117606480923	14	0.838799	2.40042	4.52071e-05	0.017028
4_16	GO:0046718	viral entry into host cell	160.010866907497	48	0.632195	1.66678	4.53201e-05	0.017028
4_16	GO:0007186	G protein-coupled receptor signaling pathway	461.260343128549	175	0.611974	1.31789	5.8548e-05	0.0213511
4_16	GO:0060336	negative regulation of type II interferon-mediated signaling pathway	40.099909334744	6	0.839734	3.34166	6.92139e-05	0.0237775
4_16	GO:0042759	long-chain fatty acid biosynthetic process	71.7566263652988	16	0.713948	2.24239	7.02304e-05	0.0237775
4_16	GO:0046314	phosphocreatine biosynthetic process	32.6584166982436	4	0.932186	4.0823	7.09549e-05	0.0237775
4_16	GO:0001662	behavioral fear response	74.4016779082479	17	0.713417	2.18828	7.63899e-05	0.0240087
4_16	GO:0002933	lipid hydroxylation	39.8371907454596	6	0.955807	3.31977	7.65225e-05	0.0240087
4_16	GO:0055088	lipid homeostasis	105.145687730532	28	0.699281	1.8776	7.74538e-05	0.0240087
4_16	GO:0034220	monoatomic ion transmembrane transport	209.667865434061	69	0.690424	1.51933	8.0605e-05	0.0243761
4_16	GO:0009062	fatty acid catabolic process	46.2062650247985	8	0.875261	2.88789	9.04634e-05	0.0267061
4_16	GO:0098856	intestinal lipid absorption	23.2720253295191	2	0.957703	5.81801	0.000111726	0.0316053
4_16	GO:0007166	cell surface receptor signaling pathway	246.579141491429	85	0.62881	1.45047	0.000112157	0.0316053
4_16	GO:0070989	oxidative demethylation	51.9165706987112	10	0.80855	2.59583	0.000117091	0.0322626
4_16	GO:0032376	positive regulation of cholesterol transport	31.0991327841404	4	0.928247	3.88739	0.000134908	0.0358171
4_16	GO:0010878	cholesterol storage	27.1332180255753	3	0.989255	4.5222	0.000136718	0.0358171
4_16	GO:0009822	alkaloid catabolic process	27.0621281507364	3	0.984144	4.51035	0.000140978	0.0358171
4_16	GO:0008206	bile acid metabolic process	51.3370842269182	10	0.820628	2.56685	0.000142144	0.0358171
4_16	GO:0055117	regulation of cardiac muscle contraction	63.4620455678883	14	0.787527	2.2665	0.000144435	0.0358171
5	GO:0007186	G protein-coupled receptor signaling pathway	664.243801720478	175	0.696684	1.89784	9.51757e-22	1.18008e-17
5	GO:0007268	chemical synaptic transmission	481.507526266432	120	0.697137	2.00628	2.48701e-18	1.54182e-14
5	GO:0007218	neuropeptide signaling pathway	213.955458305107	46	0.714097	2.3256	1.02993e-11	4.25669e-08
5	GO:0007200	phospholipase C-activating G protein-coupled receptor signaling pathway	194.638904673182	40	0.709195	2.43299	1.52262e-11	4.71973e-08
5	GO:0042391	regulation of membrane potential	215.384774782085	51	0.703623	2.11162	4.17761e-10	1.03596e-06
5	GO:0007271	synaptic transmission, cholinergic	113.925440065707	18	0.848094	3.1646	5.06999e-10	1.04771e-06
5	GO:0060079	excitatory postsynaptic potential	183.378945965588	41	0.691456	2.23633	1.00869e-09	1.78667e-06
5	GO:0035094	response to nicotine	136.716685925335	26	0.731437	2.62917	1.527e-09	2.36667e-06
5	GO:0034220	monoatomic ion transmembrane transport	251.928038435904	69	0.650834	1.82557	1.11116e-08	1.53081e-05
5	GO:0050877	nervous system process	156.141944219776	35	0.707626	2.2306	1.62186e-08	2.01094e-05
5	GO:0014059	regulation of dopamine secretion	101.291066022317	18	0.784128	2.81364	4.00584e-08	4.14773e-05
5	GO:0035176	social behavior	138.31013935514	30	0.74005	2.30517	4.01426e-08	4.14773e-05
5	GO:0150104	transport across blood-brain barrier	194.857641501981	50	0.756499	1.94858	4.40579e-08	4.2021e-05
5	GO:0007166	cell surface receptor signaling pathway	286.471592208905	85	0.67589	1.68513	5.69299e-08	4.9918e-05
5	GO:0007189	adenylate cyclase-activating G protein-coupled receptor signaling pathway	199.078780705173	52	0.748742	1.91422	6.03896e-08	4.9918e-05
5	GO:0060078	regulation of postsynaptic membrane potential	118.608393218293	24	0.787968	2.47101	6.59445e-08	5.11029e-05
5	GO:0007188	adenylate cyclase-modulating G protein-coupled receptor signaling pathway	101.514426552776	19	0.749893	2.67143	1.07793e-07	7.41433e-05
5	GO:0007204	positive regulation of cytosolic calcium ion concentration	193.913910664036	51	0.639113	1.90112	1.10629e-07	7.41433e-05
5	GO:0006811	monoatomic ion transport	225.982856387105	63	0.702928	1.79351	1.13616e-07	7.41433e-05
5	GO:0071880	adenylate cyclase-activating adrenergic receptor signaling pathway	73.0850155344166	11	0.855977	3.32205	2.14429e-07	0.000132935
5	GO:0071805	potassium ion transmembrane transport	233.129953820181	68	0.683878	1.71419	4.31737e-07	0.000244092
5	GO:0006805	xenobiotic metabolic process	263.949005722336	80	0.686431	1.64968	4.33101e-07	0.000244092
5	GO:0007612	learning	157.803596687888	40	0.699236	1.97254	4.97328e-07	0.000268103
5	GO:0099505	regulation of presynaptic membrane potential	98.960052394843	20	0.737412	2.474	6.64623e-07	0.000343361
5	GO:0095500	acetylcholine receptor signaling pathway	55.0546565316096	7	0.970361	3.93248	8.47279e-07	0.000420216
5	GO:0007187	G protein-coupled receptor signaling pathway, coupled to cyclic nucleotide second messenger	135.102467499525	33	0.704013	2.04701	1.14774e-06	0.000547341
5	GO:0035725	sodium ion transmembrane transport	221.747192259211	66	0.679371	1.6799	1.64779e-06	0.000756703
5	GO:0019722	calcium-mediated signaling	134.439318718268	34	0.701277	1.97705	2.86977e-06	0.00126164
5	GO:0007194	negative regulation of adenylate cyclase activity	51.8763206218674	7	0.853296	3.70545	2.95085e-06	0.00126164
5	GO:0035235	ionotropic glutamate receptor signaling pathway	81.6543737856595	16	0.796837	2.5517	3.21293e-06	0.0013279
5	GO:0099171	presynaptic modulation of chemical synaptic transmission	102.42189729201	23	0.722318	2.22656	3.5353e-06	0.001414
5	GO:0070588	calcium ion transmembrane transport	212.420880193901	64	0.635276	1.65954	4.00112e-06	0.00155031
5	GO:0007193	adenylate cyclase-inhibiting G protein-coupled receptor signaling pathway	115.984593910814	28	0.704353	2.07115	4.46207e-06	0.00167652
5	GO:0007156	homophilic cell adhesion via plasma membrane adhesion molecules	171.93087783309	49	0.681228	1.7544	5.77292e-06	0.00210525
5	GO:0035249	synaptic transmission, glutamatergic	111.905592683306	27	0.735396	2.07233	6.28032e-06	0.00222485
5	GO:0006814	sodium ion transport	131.258465038201	34	0.678641	1.93027	6.5262e-06	0.00224773
5	GO:0032870	cellular response to hormone stimulus	81.4974544475851	17	0.752096	2.39698	8.92927e-06	0.00294127
5	GO:0150099	neuron-glial cell signaling	41.5501850699376	5	0.93101	4.15502	9.01428e-06	0.00294127
5	GO:0007158	neuron cell-cell adhesion	51.1218670235134	8	0.882228	3.19512	1.51673e-05	0.00482205
5	GO:0050804	modulation of chemical synaptic transmission	172.15783040711	51	0.651507	1.68782	1.74238e-05	0.00540094
5	GO:0046717	acid secretion	27.0009237347118	2	0.993533	6.75023	1.98704e-05	0.00600909
5	GO:0051967	negative regulation of synaptic transmission, glutamatergic	50.1985580293942	8	0.73818	3.13741	2.13134e-05	0.00629202
5	GO:0043266	regulation of potassium ion transport	35.4676560567152	4	0.916901	4.43346	2.19711e-05	0.00633535
5	GO:0019228	neuronal action potential	84.3108923239391	19	0.773134	2.21871	2.3083e-05	0.00650468
5	GO:0042908	xenobiotic transport	89.9911482153229	21	0.781638	2.14265	2.39394e-05	0.00659609
5	GO:0006816	calcium ion transport	147.074340611092	42	0.657736	1.75089	2.54087e-05	0.00684875
5	GO:1902476	chloride transmembrane transport	192.371672153994	60	0.653362	1.6031	3.05562e-05	0.008061
5	GO:0050806	positive regulation of synaptic transmission	48.7746565021562	8	0.828149	3.04842	3.58661e-05	0.00908916
5	GO:0007411	axon guidance	236.16121756462	78	0.636902	1.51385	3.59197e-05	0.00908916
5	GO:0019229	regulation of vasoconstriction	51.9100341393102	9	0.906518	2.88389	3.86242e-05	0.00955681
5	GO:0097104	postsynaptic membrane assembly	37.8876454752887	5	0.944574	3.78876	3.96993e-05	0.00955681
5	GO:0001662	behavioral fear response	76.5764648843521	17	0.731257	2.25225	4.00802e-05	0.00955681
5	GO:0045907	positive regulation of vasoconstriction	70.2848408633497	15	0.847281	2.34283	4.44625e-05	0.0104017
5	GO:0006874	intracellular calcium ion homeostasis	169.529752886311	52	0.590157	1.63009	5.22826e-05	0.0120047
5	GO:0055085	transmembrane transport	280.21525200086	98	0.626189	1.42967	7.37912e-05	0.0166352
5	GO:0007626	locomotory behavior	177.511771394396	56	0.633154	1.58493	7.99387e-05	0.0176993
5	GO:0046883	regulation of hormone secretion	28.2731098513506	3	0.988699	4.71218	8.34618e-05	0.0181551
5	GO:0034776	response to histamine	27.9923529209385	3	0.792684	4.66539	9.42748e-05	0.0201537
5	GO:0008542	visual learning	109.618677245468	30	0.673641	1.82698	9.72122e-05	0.0204294
5	GO:0071625	vocalization behavior	49.1414254322421	9	0.75871	2.73008	0.000101672	0.0210106
5	GO:1905144	response to acetylcholine	31.4124888386965	4	0.762233	3.92656	0.000118625	0.0241121
5	GO:0032811	negative regulation of epinephrine secretion	23.0598288278304	2	0.988161	5.76496	0.000123188	0.0246357
5	GO:1901386	negative regulation of voltage-gated calcium channel activity	34.8492553693471	5	0.752942	3.48493	0.00013248	0.0257907
5	GO:0098664	G protein-coupled serotonin receptor signaling pathway	48.2841244432828	9	0.756472	2.68245	0.000136594	0.0257907
5	GO:0000103	sulfate assimilation	22.8242627565176	2	0.993794	5.70607	0.000137284	0.0257907
5	GO:0050428	3'-phosphoadenosine 5'-phosphosulfate biosynthetic process	22.8242627565176	2	0.993794	5.70607	0.000137284	0.0257907
5	GO:0060134	prepulse inhibition	54.4277546983557	11	0.704645	2.47399	0.000143152	0.0264916
5	GO:0034765	regulation of monoatomic ion transmembrane transport	153.625730995074	48	0.670767	1.60027	0.000171724	0.0313119
5	GO:0042220	response to cocaine	71.5182876219675	17	0.681768	2.10348	0.000176251	0.0316716
5	GO:0007631	feeding behavior	65.6559750194361	15	0.702799	2.18853	0.000180692	0.0320057
5	GO:0051965	positive regulation of synapse assembly	93.2038682821292	25	0.698829	1.86408	0.000202783	0.0354128
5	GO:0062112	fatty acid primary amide biosynthetic process	16.9504494131875	1	0.999896	8.47522	0.000208572	0.0359179
5	GO:0007215	glutamate receptor signaling pathway	56.0076385539984	12	0.742917	2.33365	0.000228619	0.0384247
5	GO:0050883	musculoskeletal movement, spinal reflex action	21.7058741732831	2	0.907322	5.42647	0.000229327	0.0384247
5	GO:0046718	viral entry into host cell	151.915497509733	48	0.635413	1.58245	0.000242348	0.040065
5	GO:0060158	phospholipase C-activating dopamine receptor signaling pathway	29.5859837324545	4	0.69361	3.69825	0.000250114	0.0408047
5	GO:0007613	memory	159.047619801543	51	0.641146	1.55929	0.000259624	0.0418062
5	GO:0051584	regulation of dopamine uptake involved in synaptic transmission	29.4217845000931	4	0.6741	3.67772	0.000267337	0.0424964
5	GO:0055117	regulation of cardiac muscle contraction	61.2616957104553	14	0.768392	2.18792	0.000280316	0.0439953
5	GO:0033602	negative regulation of dopamine secretion	25.1932331973979	3	0.789867	4.19887	0.000314437	0.0479553
5	GO:0006182	cGMP biosynthetic process	32.6075738114797	5	0.907179	3.26076	0.000316975	0.0479553
5	GO:0008217	regulation of blood pressure	115.078785757315	34	0.654114	1.69234	0.000317149	0.0479553
5	GO:0050709	negative regulation of protein secretion	51.8772053104364	11	0.657852	2.35805	0.000325048	0.0485575
7	GO:0150104	transport across blood-brain barrier	216.626117541725	50	0.775341	2.16626	1.35315e-10	1.48239e-06
7	GO:0006805	xenobiotic metabolic process	297.643607134544	80	0.733234	1.86027	2.39114e-10	1.48239e-06
7	GO:0015718	monocarboxylic acid transport	81.0625782352667	14	0.908087	2.89509	4.6315e-07	0.0019142
7	GO:0019886	antigen processing and presentation of exogenous peptide antigen via MHC class II	63.0995619929599	9	0.877963	3.50553	6.39641e-07	0.00198273
7	GO:0055085	transmembrane transport	301.775174011124	98	0.673521	1.53967	1.78118e-06	0.00441698
7	GO:0042908	xenobiotic transport	96.0585323465997	21	0.792428	2.28711	4.06641e-06	0.00840324
7	GO:0006811	monoatomic ion transport	207.437800179399	63	0.659877	1.64633	6.64542e-06	0.0103487
7	GO:0007165	signal transduction	1129.88832049609	465	0.556914	1.21493	6.67711e-06	0.0103487
7	GO:0006508	proteolysis	626.473591946135	242	0.573131	1.29437	1.24823e-05	0.0171965
7	GO:0006898	receptor-mediated endocytosis	154.142478866259	44	0.684161	1.75162	1.67483e-05	0.0203803
7	GO:0006814	sodium ion transport	127.212588761039	34	0.685647	1.87077	1.80808e-05	0.0203803
7	GO:0007186	G protein-coupled receptor signaling pathway	469.387105555124	175	0.599851	1.34111	2.00672e-05	0.0207344
7	GO:0008203	cholesterol metabolic process	168.08354395445	50	0.653882	1.68084	2.40998e-05	0.0217413
7	GO:0015695	organic cation transport	42.7854323614049	6	0.845421	3.56545	2.45486e-05	0.0217413
7	GO:0060079	excitatory postsynaptic potential	142.930653786328	41	0.680955	1.74306	3.5988e-05	0.0297477
7	GO:0003333	amino acid transmembrane transport	73.2737223716386	16	0.760551	2.2898	4.44404e-05	0.0344385
7	GO:0030277	maintenance of gastrointestinal epithelium	47.9175525890932	8	0.754449	2.99485	4.8937e-05	0.0353614
7	GO:0015697	quaternary ammonium group transport	33.4383680075851	4	0.980725	4.1798	5.13352e-05	0.0353614
7	GO:0006631	fatty acid metabolic process	176.560350722711	55	0.637279	1.60509	5.8512e-05	0.0365407
7	GO:0001666	response to hypoxia	264.823185481149	91	0.613161	1.45507	5.90732e-05	0.0365407
7	GO:0051603	proteolysis involved in protein catabolic process	95.034890106895	24	0.647713	1.97989	6.18884e-05	0.0365407
7	GO:0035725	sodium ion transmembrane transport	202.848320481349	66	0.648857	1.53673	7.26595e-05	0.0409502
7	GO:1903826	L-arginine transmembrane transport	45.9896512004934	8	0.832716	2.87435	9.77219e-05	0.0497325
7	GO:0089718	amino acid import across plasma membrane	45.8695075662752	8	0.755858	2.86684	0.00010199	0.0497325
7	GO:0006955	immune response	235.061627580655	80	0.605383	1.46914	0.000102768	0.0497325
7	GO:0060455	negative regulation of gastric acid secretion	18.3367437743074	1	1	9.16837	0.000104286	0.0497325
8_14	GO:0007155	cell adhesion	583.902968435042	184	0.611373	1.58669	4.98302e-12	6.17845e-08
8_14	GO:0051056	regulation of small GTPase mediated signal transduction	231.169512549823	59	0.739723	1.95906	2.37007e-09	1.46933e-05
8_14	GO:0016477	cell migration	385.519163852156	121	0.610352	1.59305	1.19153e-08	4.92459e-05
8_14	GO:0007165	signal transduction	1187.67992617961	465	0.564185	1.27708	1.76297e-08	5.46475e-05
8_14	GO:0030036	actin cytoskeleton organization	342.965417298833	106	0.609917	1.61776	3.07008e-08	7.61318e-05
8_14	GO:0007411	axon guidance	267.565657557713	78	0.631908	1.71516	6.79871e-08	0.000140495
8_14	GO:0035556	intracellular signal transduction	538.599816767334	194	0.601473	1.38814	6.01139e-07	0.000988665
8_14	GO:0007169	transmembrane receptor protein tyrosine kinase signaling pathway	173.237855346563	46	0.666781	1.88302	6.379e-07	0.000988665
8_14	GO:0006468	protein phosphorylation	559.804958089892	206	0.597101	1.35875	1.58547e-06	0.00218425
8_14	GO:0090630	activation of GTPase activity	176.141671364502	49	0.702417	1.79736	2.18632e-06	0.00271082
8_14	GO:0006898	receptor-mediated endocytosis	162.36256776463	44	0.679056	1.84503	2.42663e-06	0.00273525
8_14	GO:0045944	positive regulation of transcription by RNA polymerase II	1471.8205551402	620	0.567306	1.18695	5.26e-06	0.00543489
8_14	GO:0007399	nervous system development	448.269104508383	163	0.578189	1.37506	7.81991e-06	0.00745839
8_14	GO:0099173	postsynapse organization	45.4644513071425	6	0.960816	3.7887	8.57779e-06	0.00759685
8_14	GO:0055085	transmembrane transport	290.811955838879	98	0.647276	1.48373	1.25926e-05	0.010409
8_14	GO:0030335	positive regulation of cell migration	294.14696123359	101	0.595268	1.45617	2.44229e-05	0.0189263
8_14	GO:0007229	integrin-mediated signaling pathway	138.78126810544	39	0.640387	1.77925	2.78493e-05	0.020312
8_14	GO:0043087	regulation of GTPase activity	125.113019599782	34	0.6813	1.8399	3.0316e-05	0.0208827
8_14	GO:1902993	positive regulation of amyloid precursor protein catabolic process	34.0923068924677	4	0.95772	4.26154	3.90914e-05	0.0243518
8_14	GO:0071875	adrenergic receptor signaling pathway	41.5734990080817	6	0.847282	3.46446	3.92803e-05	0.0243518
8_14	GO:0031581	hemidesmosome assembly	29.2966570026526	3	0.984978	4.88278	5.34549e-05	0.0304941
8_14	GO:0060412	ventricular septum morphogenesis	87.068059585301	21	0.707577	2.07305	5.4633e-05	0.0304941
8_14	GO:0048013	ephrin receptor signaling pathway	86.8092199216436	21	0.765906	2.06689	5.87175e-05	0.0304941
8_14	GO:0098609	cell-cell adhesion	230.953627925865	77	0.598098	1.4997	5.90256e-05	0.0304941
8_14	GO:0045766	positive regulation of angiogenesis	178.259393805889	56	0.62004	1.5916	6.88967e-05	0.03417
8_14	GO:0006897	endocytosis	311.149654483417	111	0.627859	1.40158	7.25194e-05	0.0345834
8_14	GO:0003281	ventricular septum development	77.3473635319824	18	0.807248	2.14854	7.53729e-05	0.0346129
8_14	GO:0030949	positive regulation of vascular endothelial growth factor receptor signaling pathway	35.9545429403458	5	0.942321	3.59545	8.57036e-05	0.0379514
8_14	GO:1902004	positive regulation of amyloid-beta formation	46.209768388979	8	0.79492	2.88811	9.03505e-05	0.0380307
8_14	GO:0006357	regulation of transcription by RNA polymerase II	1544.23409587112	671	0.568267	1.1507	9.35502e-05	0.0380307
8_14	GO:0002025	norepinephrine-epinephrine-mediated vasodilation involved in regulation of systemic arterial blood pressure	18.3367437743074	1	1	9.16837	0.000104286	0.0380307
8_14	GO:0002032	desensitization of G protein-coupled receptor signaling pathway by arrestin	18.3367437743074	1	1	9.16837	0.000104286	0.0380307
8_14	GO:0045986	negative regulation of smooth muscle contraction	18.3367437743074	1	1	9.16837	0.000104286	0.0380307
8_14	GO:0061885	positive regulation of mini excitatory postsynaptic potential	18.3367437743074	1	1	9.16837	0.000104286	0.0380307
8_14	GO:0050680	negative regulation of epithelial cell proliferation	100.897565064871	27	0.678345	1.86847	0.000114109	0.0404241
8_14	GO:0001525	angiogenesis	328.543488644931	120	0.55616	1.36893	0.000126355	0.0432177
8_14	GO:0031649	heat generation	22.9024682085451	2	0.949098	5.72562	0.000132436	0.0432177
8_14	GO:0007267	cell-cell signaling	177.301727515734	57	0.60669	1.55528	0.00013555	0.0432177
8_14	GO:0003180	aortic valve morphogenesis	83.7437160878403	21	0.690536	1.9939	0.000136203	0.0432177
8_14	GO:0051639	actin filament network formation	34.7190593795749	5	0.896035	3.47191	0.000139423	0.0432177
8_14	GO:0150104	transport across blood-brain barrier	159.063056430078	50	0.67744	1.59063	0.000157968	0.0477719
9	GO:0007268	chemical synaptic transmission	450.235205500763	120	0.66823	1.87598	5.56423e-15	6.89909e-11
9	GO:0060079	excitatory postsynaptic potential	202.235203936977	41	0.701396	2.46628	3.80952e-12	2.36171e-08
9	GO:0042391	regulation of membrane potential	230.492222253	51	0.685129	2.25973	6.16223e-12	2.54685e-08
9	GO:0050877	nervous system process	179.991574395336	35	0.710619	2.57131	1.23124e-11	3.81652e-08
9	GO:0007186	G protein-coupled receptor signaling pathway	553.78360285527	175	0.624048	1.58224	2.11181e-11	5.23687e-08
9	GO:0034220	monoatomic ion transmembrane transport	272.507166002656	69	0.644879	1.97469	7.26574e-11	1.50147e-07
9	GO:0007271	synaptic transmission, cholinergic	116.479247543074	18	0.82166	3.23553	2.04337e-10	3.6194e-07
9	GO:0007165	signal transduction	1211.91626224597	465	0.567244	1.30314	1.06142e-09	1.64507e-06
9	GO:0035094	response to nicotine	136.922944010718	26	0.726643	2.63313	1.42911e-09	1.96884e-06
9	GO:0150104	transport across blood-brain barrier	201.819728302892	50	0.744818	2.0182	7.33521e-09	9.09492e-06
9	GO:0007155	cell adhesion	538.215624336892	184	0.586127	1.46254	1.6079e-08	1.8124e-05
9	GO:0007218	neuropeptide signaling pathway	183.580259721968	46	0.642624	1.99544	4.66123e-08	4.81622e-05
9	GO:0006805	xenobiotic metabolic process	271.761174161784	80	0.684231	1.69851	8.39601e-08	8.00786e-05
9	GO:0007156	homophilic cell adhesion via plasma membrane adhesion molecules	188.727609799544	49	0.670783	1.92579	1.03472e-07	9.16394e-05
9	GO:0035095	behavioral response to nicotine	63.7144387272958	8	0.821	3.98215	1.22434e-07	0.000101204
9	GO:0007215	glutamate receptor signaling pathway	77.8959879611548	12	0.84763	3.24567	1.31177e-07	0.000101654
9	GO:0006811	monoatomic ion transport	223.043765789571	63	0.66764	1.77019	2.22659e-07	0.000162397
9	GO:0095500	acetylcholine receptor signaling pathway	56.7562046746556	7	0.895772	4.05401	4.31117e-07	0.000296968
9	GO:0050804	modulation of chemical synaptic transmission	186.665732703349	51	0.646911	1.83006	6.41881e-07	0.000418878
9	GO:1905144	response to acetylcholine	42.6919580888129	4	0.765258	5.33649	1.00389e-06	0.00062236
9	GO:0007399	nervous system development	459.695497143227	163	0.605546	1.41011	1.43889e-06	0.000820418
9	GO:0099505	regulation of presynaptic membrane potential	96.4426205569533	20	0.735845	2.41107	1.4557e-06	0.000820418
9	GO:0007411	axon guidance	249.989994315202	78	0.679441	1.6025	2.6113e-06	0.00138782
9	GO:0006897	endocytosis	331.299808891728	111	0.601525	1.49234	2.68632e-06	0.00138782
9	GO:0051965	positive regulation of synapse assembly	108.125788847197	25	0.681305	2.16252	3.64968e-06	0.0018101
9	GO:0007612	learning	149.115596900848	40	0.704647	1.86394	4.43841e-06	0.00211661
9	GO:1902476	chloride transmembrane transport	200.668550111159	60	0.645356	1.67224	5.50366e-06	0.0025274
9	GO:0003214	cardiac left ventricle morphogenesis	50.1703698710266	7	0.773176	3.5836	5.71786e-06	0.00253199
9	GO:0045944	positive regulation of transcription by RNA polymerase II	1470.3469967535	620	0.564011	1.18576	5.94007e-06	0.00253969
9	GO:0071404	cellular response to low-density lipoprotein particle stimulus	59.3460562120108	10	0.810304	2.9673	8.98628e-06	0.00371403
9	GO:0015718	monocarboxylic acid transport	71.7478187958127	14	0.806483	2.56242	1.0567e-05	0.00422647
9	GO:1905167	positive regulation of lysosomal protein catabolic process	32.6289274274244	3	0.991794	5.43815	1.23581e-05	0.00478839
9	GO:0006898	receptor-mediated endocytosis	154.221044126533	44	0.648252	1.75251	1.64504e-05	0.00604189
9	GO:0003151	outflow tract morphogenesis	102.711230165664	25	0.63941	2.05422	1.65678e-05	0.00604189
9	GO:0060112	generation of ovulation cycle rhythm	27.1836232918882	2	0.998696	6.79591	1.82499e-05	0.00646516
9	GO:0035235	ionotropic glutamate receptor signaling pathway	75.9493570753278	16	0.751293	2.37342	1.95514e-05	0.00673383
9	GO:0099171	presynaptic modulation of chemical synaptic transmission	95.4947790473529	23	0.734235	2.07597	2.54294e-05	0.00852161
9	GO:0097242	amyloid-beta clearance	56.0681178497094	10	0.648147	2.80341	2.83902e-05	0.00926343
9	GO:0046330	positive regulation of JNK cascade	150.727531961753	44	0.647517	1.71281	3.61704e-05	0.0114994
9	GO:1904645	response to amyloid-beta	45.1261922939523	7	0.820541	3.2233	3.89137e-05	0.0120623
9	GO:0007157	heterophilic cell-cell adhesion via plasma membrane cell adhesion molecules	96.4343468348779	24	0.663944	2.00905	4.25187e-05	0.0126143
9	GO:0030522	intracellular receptor signaling pathway	96.4160446979708	24	0.767743	2.00867	4.27292e-05	0.0126143
9	GO:0051056	regulation of small GTPase mediated signal transduction	188.032662729985	59	0.665422	1.5935	4.40219e-05	0.0126937
9	GO:0043113	receptor clustering	69.6682609940615	15	0.664522	2.32228	5.37704e-05	0.0151523
9	GO:0006357	regulation of transcription by RNA polymerase II	1551.43072277096	671	0.572739	1.15606	5.61859e-05	0.0154811
9	GO:0098609	cell-cell adhesion	229.678181376502	77	0.612308	1.49142	7.40187e-05	0.0198899
9	GO:0001525	angiogenesis	332.065537474274	120	0.596575	1.38361	7.53953e-05	0.0198899
9	GO:0032094	response to food	56.2130334185545	11	0.752283	2.55514	7.96966e-05	0.0205866
9	GO:0060080	inhibitory postsynaptic potential	39.5468011292277	6	0.797889	3.29557	8.54831e-05	0.0216307
9	GO:0098815	modulation of excitatory postsynaptic potential	35.8487568753969	5	0.875793	3.58488	8.93647e-05	0.0218354
9	GO:0002675	positive regulation of acute inflammatory response	28.1041076530435	3	0.965783	4.68402	8.98141e-05	0.0218354
9	GO:0007171	activation of transmembrane receptor protein tyrosine kinase activity	27.8423430556441	3	0.8454	4.64039	0.000100608	0.0239893
9	GO:0014056	regulation of acetylcholine secretion, neurotransmission	18.3367437743074	1	1	9.16837	0.000104286	0.0242545
9	GO:0035249	synaptic transmission, glutamatergic	101.204059025579	27	0.690689	1.87415	0.000105633	0.0242545
9	GO:0060012	synaptic transmission, glycinergic	31.4365792022521	4	0.894836	3.92957	0.000117457	0.0261565
9	GO:0008203	cholesterol metabolic process	160.501505847841	50	0.634813	1.60502	0.000118136	0.0261565
9	GO:0150094	amyloid-beta clearance by cellular catabolic process	38.2506288730481	6	0.763435	3.18755	0.000139722	0.0303933
9	GO:0001920	negative regulation of receptor recycling	22.205133189115	2	0.987796	5.55128	0.000182429	0.0389434
9	GO:0031623	receptor internalization	85.3645429697651	22	0.65352	1.9401	0.00018531	0.0389434
9	GO:0048147	negative regulation of fibroblast proliferation	90.6933935759222	24	0.662175	1.88945	0.000192593	0.0397994
9	GO:0071711	basement membrane organization	65.3069607270098	15	0.717993	2.1769	0.000200357	0.040725
9	GO:0003223	ventricular compact myocardium morphogenesis	33.7249947010486	5	0.869616	3.3725	0.000205586	0.0410664
9	GO:0042908	xenobiotic transport	82.1555072157592	21	0.752399	1.95608	0.00020866	0.0410664
9	GO:0006816	calcium ion transport	137.42133758838	42	0.631038	1.63597	0.000212642	0.0411961
9	GO:0097104	postsynaptic membrane assembly	33.3336197840839	5	0.877045	3.33336	0.000239356	0.0456581
9	GO:0019228	neuronal action potential	76.0257165939031	19	0.693153	2.00068	0.000243125	0.0456744
9	GO:0046488	phosphatidylinositol metabolic process	43.249223173409	8	0.80751	2.70308	0.000256291	0.0474291
9	GO:0006909	phagocytosis	115.898999415382	34	0.655958	1.7044	0.000263879	0.0481153
9	GO:0030199	collagen fibril organization	113.120464822017	33	0.610386	1.71395	0.00027497	0.0494108

## Sheet: GO_CC.high
cluster	ID	Title	cerno	N1	AUC	cES	P.Value	adj.P.Val
0	GO:0022626	cytosolic ribosome	827.558257943986	88	0.918005	4.70204	5.43522e-85	9.80513e-82
0	GO:0022625	cytosolic large ribosomal subunit	509.557799218485	46	0.996228	5.53867	4.30959e-59	3.88725e-56
0	GO:0022627	cytosolic small ribosomal subunit	382.644276524573	35	0.986106	5.46635	1.27084e-44	7.64201e-42
0	GO:0005743	mitochondrial inner membrane	1367.33147106011	357	0.737305	1.91503	1.68987e-43	7.62133e-41
0	GO:0005730	nucleolus	1940.93753478039	590	0.669485	1.64486	4.83096e-40	1.74301e-37
0	GO:0005654	nucleoplasm	6353.51124879012	2515	0.611781	1.26312	1.64734e-34	4.95301e-32
0	GO:0005829	cytosol	7972.50262504108	3296	0.576959	1.20942	8.324e-30	1.91051e-27
0	GO:0005739	mitochondrion	2596.37684120931	914	0.648258	1.42034	8.47233e-30	1.91051e-27
0	GO:0042788	polysomal ribosome	258.345754332553	26	0.932705	4.96819	3.81953e-29	7.65604e-27
0	GO:0032040	small-subunit processome	395.243603591377	65	0.852245	3.04034	1.48728e-28	2.68305e-26
0	GO:0070062	extracellular exosome	3154.45698696631	1165	0.568798	1.35384	5.80652e-28	9.5227e-26
0	GO:0005840	ribosome	255.055228412504	31	0.912831	4.11379	2.98588e-25	4.48877e-23
0	GO:0000502	proteasome complex	277.781141616167	43	0.89913	3.23001	4.78274e-22	6.63696e-20
0	GO:0005925	focal adhesion	875.891489269481	260	0.574859	1.68441	1.40438e-20	1.80964e-18
0	GO:0015935	small ribosomal subunit	142.325624776661	14	0.976867	5.08306	2.92012e-17	3.51193e-15
0	GO:0005634	nucleus	7026.15385709383	3045	0.565313	1.15372	3.00632e-16	3.38963e-14
0	GO:1990904	ribonucleoprotein complex	422.287528909833	106	0.712544	1.99192	4.39497e-16	4.66384e-14
0	GO:0005747	mitochondrial respiratory chain complex I	216.428231435359	37	0.915139	2.92471	6.91324e-16	6.9286e-14
0	GO:0005737	cytoplasm	6480.80939856085	2809	0.542073	1.15358	4.14765e-15	3.93808e-13
0	GO:0005762	mitochondrial large ribosomal subunit	248.573271072209	51	0.894889	2.43699	3.02626e-14	2.72968e-12
0	GO:0046540	U4/U6 x U5 tri-snRNP complex	188.108984442509	33	0.88963	2.85014	1.14235e-13	9.81334e-12
0	GO:0005839	proteasome core complex	120.604010876008	14	0.959463	4.30729	1.83766e-13	1.50688e-11
0	GO:0071013	catalytic step 2 spliceosome	298.268015887671	71	0.775817	2.10048	3.7539e-13	2.94436e-11
0	GO:1904813	ficolin-1-rich granule lumen	341.300680560744	90	0.715362	1.89611	4.3853e-12	3.29628e-10
0	GO:0005753	mitochondrial proton-transporting ATP synthase complex	111.038461559387	14	0.980492	3.96566	7.66846e-12	5.53356e-10
0	GO:0034774	secretory granule lumen	279.574327970137	69	0.737625	2.0259	1.18176e-11	8.1996e-10
0	GO:0071005	U2-type precatalytic spliceosome	213.225846772172	48	0.783839	2.2211	6.91928e-11	4.6231e-09
0	GO:0005681	spliceosomal complex	319.728938569926	87	0.731679	1.83752	1.09393e-10	7.04802e-09
0	GO:0016020	membrane	4108.27137778141	1777	0.53693	1.15596	1.82382e-10	1.13454e-08
0	GO:0005751	mitochondrial respiratory chain complex IV	87.8890295381994	11	0.978113	3.99496	7.81734e-10	4.70083e-08
0	GO:0016282	eukaryotic 43S preinitiation complex	105.129804503534	16	0.949154	3.28531	1.01605e-09	5.91275e-08
0	GO:0033290	eukaryotic 48S preinitiation complex	100.87453972921	15	0.962294	3.36248	1.35033e-09	7.51872e-08
0	GO:0022624	proteasome accessory complex	107.711598874986	17	0.941244	3.16799	1.37537e-09	7.51872e-08
0	GO:0071007	U2-type catalytic step 2 spliceosome	138.397248706784	27	0.8488	2.56291	2.41737e-09	1.28263e-07
0	GO:0034709	methylosome	86.7989427772308	12	0.902483	3.61662	4.8503e-09	2.49998e-07
0	GO:0005759	mitochondrial matrix	841.139203690881	309	0.630971	1.36107	5.00258e-09	2.50685e-07
0	GO:0005783	endoplasmic reticulum	1622.97447955287	656	0.568407	1.23702	7.52737e-09	3.6701e-07
0	GO:0005852	eukaryotic translation initiation factor 3 complex	91.004349058346	14	0.956867	3.25016	1.38038e-08	6.55318e-07
0	GO:0019774	proteasome core complex, beta-subunit complex	64.7000727292494	7	0.989385	4.62143	1.73034e-08	8.00395e-07
0	GO:0005763	mitochondrial small ribosomal subunit	140.396038256135	30	0.874757	2.33993	2.16215e-08	9.7513e-07
0	GO:0045202	synapse	707.628764156175	258	0.491437	1.37137	3.83868e-08	1.68902e-06
0	GO:0005687	U4 snRNP	65.9490547271338	8	0.967657	4.12182	5.05463e-08	2.17108e-06
0	GO:0019773	proteasome core complex, alpha-subunit complex	61.9719201181005	7	0.987849	4.42657	5.27588e-08	2.21342e-06
0	GO:0098556	cytoplasmic side of rough endoplasmic reticulum membrane	48.2047104192228	4	0.996531	6.02559	9.02796e-08	3.70146e-06
0	GO:0071011	precatalytic spliceosome	98.6492390354917	18	0.819553	2.74026	9.69819e-08	3.8879e-06
0	GO:0005761	mitochondrial ribosome	105.438076706967	21	0.896898	2.51043	2.27738e-07	8.93128e-06
0	GO:0008250	oligosaccharyltransferase complex	72.4834582683584	11	0.931804	3.2947	2.67458e-07	1.02658e-05
0	GO:0005682	U5 snRNP	88.5991010987357	16	0.855257	2.76872	3.25919e-07	1.20501e-05
0	GO:0005697	telomerase holoenzyme complex	94.9575988883027	18	0.787007	2.63771	3.27303e-07	1.20501e-05
0	GO:0030532	small nuclear ribonucleoprotein complex	73.6443324135468	12	0.847343	3.06851	6.05412e-07	2.18433e-05
0	GO:0034719	SMN-Sm protein complex	76.3865417932587	13	0.842595	2.93794	7.47042e-07	2.64248e-05
0	GO:0005683	U7 snRNP	51.0339910907422	6	0.904884	4.25283	9.18718e-07	3.18725e-05
0	GO:0005689	U12-type spliceosomal complex	106.794201781091	23	0.73963	2.32161	9.69305e-07	3.2993e-05
0	GO:0101031	protein folding chaperone complex	120.623920830373	28	0.774168	2.154	1.22761e-06	4.10112e-05
0	GO:0005750	mitochondrial respiratory chain complex III	64.0480098848052	10	0.869924	3.2024	1.65342e-06	5.41109e-05
0	GO:0005688	U6 snRNP	56.97229256825	8	0.967605	3.56077	1.67972e-06	5.41109e-05
0	GO:0005686	U2 snRNP	101.302562787726	22	0.77487	2.30233	2.05944e-06	6.51795e-05
0	GO:0005791	rough endoplasmic reticulum	101.014575122004	22	0.709446	2.29579	2.24447e-06	6.98109e-05
0	GO:0005685	U1 snRNP	75.8581902790724	14	0.791928	2.70922	2.71731e-06	8.30854e-05
0	GO:0008540	proteasome regulatory particle, base subcomplex	58.703627165082	9	0.953433	3.26131	3.3088e-06	9.94845e-05
0	GO:0120115	Lsm2-8 complex	50.78624085612	7	0.969347	3.62759	4.50633e-06	0.000133269
0	GO:0034715	pICln-Sm protein complex	42.1850334047242	5	0.978402	4.2185	6.95099e-06	0.000202251
0	GO:0030687	preribosome, large subunit precursor	81.9541154503309	17	0.863634	2.41042	7.74617e-06	0.000221811
0	GO:0000276	mitochondrial proton-transporting ATP synthase complex, coupling factor F(o)	41.7424061575067	5	0.984078	4.17424	8.33277e-06	0.00023488
0	GO:0042470	melanosome	219.175381219422	69	0.642457	1.58823	1.32354e-05	0.000364194
0	GO:0005844	polysome	109.139711011323	27	0.718082	2.02111	1.33242e-05	0.000364194
0	GO:0097526	spliceosomal tri-snRNP complex	43.7462345292849	6	0.955042	3.64552	1.68686e-05	0.000452368
0	GO:0016272	prefoldin complex	43.7186822980576	6	0.97299	3.64322	1.70516e-05	0.000452368
0	GO:0005838	proteasome regulatory particle	50.5738816435508	8	0.948361	3.16087	1.85654e-05	0.000485391
0	GO:0005832	chaperonin-containing T-complex	53.8510843384192	9	0.860578	2.99173	1.93574e-05	0.000498869
0	GO:0005758	mitochondrial intermembrane space	190.965768336895	59	0.700896	1.61835	2.43896e-05	0.000619703
0	GO:1990726	Lsm1-7-Pat1 complex	38.9998890382162	5	0.979048	3.89999	2.53897e-05	0.000636152
0	GO:0071541	eukaryotic translation initiation factor 3 complex, eIF3m	45.7559170585096	7	0.959373	3.26828	3.07319e-05	0.000759456
0	GO:1990229	iron-sulfur cluster assembly complex	60.0909449149214	12	0.887091	2.50379	6.20156e-05	0.00151184
0	GO:0005732	sno(s)RNA-containing ribonucleoprotein complex	43.2548071052397	7	0.910502	3.08963	7.79911e-05	0.00187595
0	GO:0008541	proteasome regulatory particle, lid subcomplex	42.7087992231549	7	0.936891	3.05063	9.53558e-05	0.00226344
0	GO:0032991	protein-containing complex	835.240344986671	345	0.555165	1.21049	0.000115481	0.00270556
0	GO:0005744	TIM23 mitochondrial import inner membrane translocase complex	51.4644606262928	10	0.915022	2.57322	0.000136225	0.00315065
0	GO:0072546	EMC complex	48.0488765130958	9	0.89971	2.66938	0.000148064	0.00338112
0	GO:0000932	P-body	196.011547533211	65	0.636549	1.50778	0.000163137	0.00367874
0	GO:0000781	chromosome, telomeric region	307.171368827946	112	0.635716	1.3713	0.000186963	0.0041464
0	GO:0005885	Arp2/3 protein complex	40.8401046254928	7	0.930688	2.91715	0.000188473	0.0041464
0	GO:0031966	mitochondrial membrane	262.115073224611	93	0.590859	1.40922	0.000198468	0.00431368
0	GO:0031429	box H/ACA snoRNP complex	29.7621509486865	4	0.966119	3.72027	0.000232846	0.00488436
0	GO:0072589	box H/ACA scaRNP complex	29.7621509486865	4	0.966119	3.72027	0.000232846	0.00488436
0	GO:0090661	box H/ACA telomerase RNP complex	29.7621509486865	4	0.966119	3.72027	0.000232846	0.00488436
0	GO:0031428	box C/D RNP complex	33.0414848870349	5	0.952817	3.30415	0.000268048	0.00555814
0	GO:0031466	Cul5-RING ubiquitin ligase complex	38.9736713420209	7	0.807466	2.78383	0.000368163	0.00754734
0	GO:0005746	mitochondrial respirasome	41.9333263658896	8	0.798116	2.62083	0.000403732	0.00818352
0	GO:0016607	nuclear speck	663.407064638342	273	0.597582	1.21503	0.000410067	0.00821957
0	GO:0000176	nuclear exosome (RNase complex)	49.8695393253122	11	0.872198	2.2668	0.000610741	0.0121074
0	GO:0000346	transcription export complex	46.7649614454078	10	0.868984	2.33825	0.000632288	0.0123983
0	GO:0101019	nucleolar exosome (RNase complex)	43.5944332869636	9	0.895801	2.42191	0.000659066	0.0127845
0	GO:0000786	nucleosome	114.039532708195	35	0.678498	1.62914	0.000695518	0.013348
0	GO:0030133	transport vesicle	143.913778257349	47	0.65947	1.531	0.000712324	0.0135267
0	GO:0000178	exosome (RNase complex)	54.9738520392528	13	0.816336	2.11438	0.000764083	0.0143584
0	GO:0005666	RNA polymerase III complex	51.6327099355226	12	0.831019	2.15136	0.000873392	0.0162433
0	GO:0036464	cytoplasmic ribonucleoprotein granule	140.081102620474	46	0.610981	1.52262	0.000924513	0.0170186
0	GO:0000275	mitochondrial proton-transporting ATP synthase complex, catalytic sector F(1)	22.5314463110931	3	0.97632	3.75524	0.000969599	0.0176682
0	GO:0005853	eukaryotic translation elongation factor 1 complex	22.4404906989802	3	0.961506	3.74008	0.00100725	0.0181708
0	GO:0005741	mitochondrial outer membrane	320.07231521629	123	0.593023	1.30111	0.00102651	0.0183348
0	GO:0000177	cytoplasmic exosome (RNase complex)	48.067193506768	11	0.85536	2.18487	0.00106305	0.0188015
0	GO:0097452	GAIT complex	25.9100931545751	4	0.937272	3.23876	0.00108816	0.0189181
0	GO:1990062	RPAP3/R2TP/prefoldin-like complex	47.9829863131501	11	0.841711	2.18104	0.00109062	0.0189181
0	GO:0005665	RNA polymerase II, core complex	47.77197299971	11	0.82307	2.17145	0.00116276	0.0199773
0	GO:0002199	zona pellucida receptor complex	32.4490061987211	6	0.837838	2.70408	0.00117925	0.0200694
0	GO:0005643	nuclear pore	179.700774865004	63	0.685167	1.4262	0.00120037	0.0202381
0	GO:0031982	vesicle	223.407469687669	82	0.587281	1.36224	0.00140823	0.0235227
0	GO:0005850	eukaryotic translation initiation factor 2 complex	25.1741423952888	4	0.947079	3.14677	0.00145235	0.0240371
0	GO:0045261	proton-transporting ATP synthase complex, catalytic core F(1)	21.5342942071317	3	0.971625	3.58905	0.00147003	0.0241084
0	GO:0014069	postsynaptic density	344.12954693785	135	0.470627	1.27455	0.00151081	0.024554
0	GO:0033018	sarcoplasmic reticulum lumen	31.2207570669598	6	0.847438	2.60173	0.0018229	0.0293618
0	GO:0005793	endoplasmic reticulum-Golgi intermediate compartment	147.90344179461	51	0.641954	1.45003	0.00202743	0.0323671
0	GO:0033291	eukaryotic 80S initiation complex	12.3452792271994	1	0.998018	6.17264	0.00208572	0.03287
0	GO:0000776	kinetochore	282.602846385936	109	0.639625	1.29634	0.00209537	0.03287
0	GO:0071004	U2-type prespliceosome	54.0676242336102	14	0.703909	1.93099	0.00219739	0.0340362
0	GO:0035578	azurophil granule lumen	166.484707509833	59	0.632435	1.41089	0.00220745	0.0340362
0	GO:0005736	RNA polymerase I complex	39.4686390506041	9	0.859545	2.1927	0.0024641	0.0376715
0	GO:0005742	mitochondrial outer membrane translocase complex	23.7744118698086	4	0.92963	2.9718	0.00250006	0.0379001
0	GO:0035060	brahma complex	39.2248770757331	9	0.825655	2.17916	0.00265796	0.039958
0	GO:0031597	cytosolic proteasome complex	19.9930625163065	3	0.96328	3.33218	0.00277728	0.0414067
0	GO:0031416	NatB complex	16.0233106635073	2	0.981694	4.00583	0.00298804	0.0441839
0	GO:0017101	aminoacyl-tRNA synthetase multienzyme complex	44.480067475526	11	0.807589	2.02182	0.00308735	0.0450531
0	GO:0042721	TIM22 mitochondrial import inner membrane insertion complex	29.700942541003	6	0.886692	2.47508	0.00309678	0.0450531
0	GO:0160064	multi-pass translocon complex	32.7380058128788	7	0.886752	2.33843	0.00314233	0.0453501
0	GO:0030126	COPI vesicle coat	44.3476862974947	11	0.787278	2.0158	0.00320801	0.0459306
0	GO:0005694	chromosome	328.455612878225	131	0.613152	1.25365	0.00329216	0.0467643
0	GO:0071986	Ragulator complex	26.1658728618199	5	0.92571	2.61659	0.00352339	0.0493667
0	GO:0005786	signal recognition particle, endoplasmic reticulum targeting	26.1402551054257	5	0.889983	2.61403	0.00355606	0.0493667
0	GO:0000274	mitochondrial proton-transporting ATP synthase, stator stalk	15.6303657285285	2	0.979921	3.90759	0.00355746	0.0493667
1	GO:0022626	cytosolic ribosome	839.174009250737	88	0.935248	4.76803	5.46957e-87	9.8671e-84
1	GO:0022625	cytosolic large ribosomal subunit	502.067379901581	46	0.996143	5.45725	9.39553e-58	8.47477e-55
1	GO:0005654	nucleoplasm	6732.67516921788	2515	0.643528	1.3385	1.21994e-53	7.33589e-51
1	GO:0005743	mitochondrial inner membrane	1444.74745329989	357	0.746706	2.02346	8.08625e-52	3.6469e-49
1	GO:0005730	nucleolus	2036.52726356214	590	0.690128	1.72587	1.56494e-48	5.64631e-46
1	GO:0022627	cytosolic small ribosomal subunit	391.795549262579	35	0.988528	5.59708	2.90904e-46	8.74652e-44
1	GO:0005739	mitochondrion	2726.97487396813	914	0.661682	1.49178	9.59717e-39	2.47333e-36
1	GO:0005829	cytosol	8020.97366832086	3296	0.585694	1.21677	1.13936e-31	2.56926e-29
1	GO:0032040	small-subunit processome	411.258799589132	65	0.872269	3.16353	6.17872e-31	1.23849e-28
1	GO:0005634	nucleus	7428.17750859483	3045	0.59859	1.21973	4.06429e-30	7.33197e-28
1	GO:0042788	polysomal ribosome	256.391788375138	26	0.940263	4.93061	8.40726e-29	1.37879e-26
1	GO:0005840	ribosome	262.265981899692	31	0.924363	4.2301	1.85756e-26	2.79253e-24
1	GO:0000502	proteasome complex	282.650919120169	43	0.90628	3.28664	8.63131e-23	1.19776e-20
1	GO:0070062	extracellular exosome	2992.22728057896	1165	0.541107	1.28422	2.35245e-19	3.0313e-17
1	GO:0005925	focal adhesion	860.326596077519	260	0.579879	1.65447	3.32468e-19	3.99848e-17
1	GO:1990904	ribonucleoprotein complex	449.441687474287	106	0.742661	2.12001	3.66389e-19	4.13103e-17
1	GO:0005747	mitochondrial respiratory chain complex I	228.935147177752	37	0.927996	3.09372	9.7937e-18	1.03928e-15
1	GO:0015935	small ribosomal subunit	139.959250160229	14	0.952369	4.99854	7.69435e-17	7.71145e-15
1	GO:0005762	mitochondrial large ribosomal subunit	264.480459696772	51	0.911358	2.59295	2.27562e-16	2.16064e-14
1	GO:0071013	catalytic step 2 spliceosome	320.99128597042	71	0.824534	2.2605	7.02949e-16	6.3406e-14
1	GO:0005737	cytoplasm	6491.65643938882	2809	0.544375	1.15551	1.98266e-15	1.7032e-13
1	GO:0046540	U4/U6 x U5 tri-snRNP complex	192.40532009659	33	0.900532	2.91523	2.71613e-14	2.22722e-12
1	GO:0005753	mitochondrial proton-transporting ATP synthase complex	122.149491741578	14	0.986953	4.36248	9.97983e-14	7.82766e-12
1	GO:0005681	spliceosomal complex	346.22850723364	87	0.773371	1.98982	1.67229e-13	1.257e-11
1	GO:0005759	mitochondrial matrix	908.926351089574	309	0.661994	1.47075	1.8628e-13	1.34419e-11
1	GO:0005839	proteasome core complex	119.519297698733	14	0.96	4.26855	2.81728e-13	1.95476e-11
1	GO:0071005	U2-type precatalytic spliceosome	225.546491957557	48	0.827573	2.34944	1.96746e-12	1.31455e-10
1	GO:0034774	secretory granule lumen	283.377953507528	69	0.742114	2.05346	4.36956e-12	2.81524e-10
1	GO:1904813	ficolin-1-rich granule lumen	330.192112528056	90	0.692314	1.8344	6.17525e-11	3.84143e-09
1	GO:0022624	proteasome accessory complex	112.255752590155	17	0.953971	3.30164	2.70344e-10	1.62567e-08
1	GO:0005751	mitochondrial respiratory chain complex IV	90.3058310654206	11	0.980751	4.10481	3.04008e-10	1.76913e-08
1	GO:0071007	U2-type catalytic step 2 spliceosome	144.621374933659	27	0.877606	2.67817	3.29697e-10	1.85866e-08
1	GO:0016282	eukaryotic 43S preinitiation complex	107.22285227123	16	0.954671	3.35071	4.76086e-10	2.6026e-08
1	GO:0033290	eukaryotic 48S preinitiation complex	102.994654872955	15	0.965963	3.43316	6.21345e-10	3.29678e-08
1	GO:0005763	mitochondrial small ribosomal subunit	150.095892784775	30	0.896889	2.5016	1.12713e-09	5.80956e-08
1	GO:0034709	methylosome	88.0397935431338	12	0.918433	3.66832	3.03534e-09	1.52104e-07
1	GO:0005852	eukaryotic translation initiation factor 3 complex	93.4627756434516	14	0.960828	3.33796	5.65514e-09	2.75726e-07
1	GO:0019774	proteasome core complex, beta-subunit complex	63.9001488967823	7	0.989027	4.5643	2.4019e-08	1.14027e-06
1	GO:0005687	U4 snRNP	67.246592807312	8	0.971976	4.20291	3.0137e-08	1.392e-06
1	GO:0071011	precatalytic spliceosome	102.063895848549	18	0.848251	2.83511	3.08647e-08	1.392e-06
1	GO:0005761	mitochondrial ribosome	110.274065912446	21	0.907002	2.62557	4.85588e-08	2.13659e-06
1	GO:0019773	proteasome core complex, alpha-subunit complex	61.7166084899592	7	0.987805	4.40833	5.85292e-08	2.51397e-06
1	GO:0016607	nuclear speck	737.572237064459	273	0.630056	1.35086	7.57034e-08	3.17602e-06
1	GO:0005682	U5 snRNP	92.3562699215102	16	0.875509	2.88613	9.11197e-08	3.73591e-06
1	GO:0005689	U12-type spliceosomal complex	114.066085528595	23	0.794817	2.4797	1.04574e-07	4.19227e-06
1	GO:0000781	chromosome, telomeric region	350.81692891447	112	0.691899	1.56615	1.22716e-07	4.81261e-06
1	GO:0005697	telomerase holoenzyme complex	96.5100847701682	18	0.809053	2.68084	1.96796e-07	7.5536e-06
1	GO:0098556	cytoplasmic side of rough endoplasmic reticulum membrane	46.2820595894371	4	0.995305	5.78526	2.10081e-07	7.89553e-06
1	GO:0005686	U2 snRNP	108.198277194266	22	0.820054	2.45905	2.50906e-07	9.23744e-06
1	GO:0016020	membrane	3991.41029481579	1777	0.523318	1.12308	2.90766e-07	1.04909e-05
1	GO:0034719	SMN-Sm protein complex	78.7830869827525	13	0.864413	3.03012	3.22459e-07	1.14062e-05
1	GO:0005685	U1 snRNP	81.1876339569227	14	0.848027	2.89956	4.4359e-07	1.53892e-05
1	GO:0030532	small nuclear ribonucleoprotein complex	74.017206397178	12	0.844645	3.08405	5.30109e-07	1.80437e-05
1	GO:0005683	U7 snRNP	51.935705894544	6	0.94252	4.32798	6.36445e-07	2.1262e-05
1	GO:0005688	U6 snRNP	58.0516575026126	8	0.970815	3.62823	1.11059e-06	3.64274e-05
1	GO:0005750	mitochondrial respiratory chain complex III	64.6810612734648	10	0.875008	3.23405	1.3118e-06	4.22588e-05
1	GO:0000276	mitochondrial proton-transporting ATP synthase complex, coupling factor F(o)	46.1189371847328	5	0.989149	4.61189	1.3648e-06	4.31948e-05
1	GO:0008540	proteasome regulatory particle, base subcomplex	60.4593969362339	9	0.959789	3.35886	1.72421e-06	5.36288e-05
1	GO:0045202	synapse	677.302277094582	258	0.467695	1.3126	2.14522e-06	6.55928e-05
1	GO:0101031	protein folding chaperone complex	116.657452106584	28	0.780675	2.08317	3.70931e-06	0.000111527
1	GO:0008250	oligosaccharyltransferase complex	65.1036443502621	11	0.917386	2.95926	3.80833e-06	0.000112627
1	GO:0120115	Lsm2-8 complex	50.8052686172644	7	0.970346	3.62895	4.47325e-06	0.000130157
1	GO:0030687	preribosome, large subunit precursor	82.3615988715378	17	0.866135	2.4224	6.82086e-06	0.000195315
1	GO:0034715	pICln-Sm protein complex	42.1522799428673	5	0.979591	4.21523	7.04497e-06	0.00019858
1	GO:0005832	chaperonin-containing T-complex	56.5766992024333	9	0.876815	3.14315	7.22431e-06	0.000200502
1	GO:0005838	proteasome regulatory particle	52.0369665200858	8	0.95345	3.25231	1.08045e-05	0.000295322
1	GO:0097526	spliceosomal tri-snRNP complex	44.460206338126	6	0.957912	3.70502	1.27463e-05	0.0003432
1	GO:0071541	eukaryotic translation initiation factor 3 complex, eIF3m	48.030829077702	7	0.96489	3.43077	1.29921e-05	0.000344673
1	GO:0005791	rough endoplasmic reticulum	94.9559215132623	22	0.631346	2.15809	1.32052e-05	0.000344929
1	GO:0005758	mitochondrial intermembrane space	193.883958948054	59	0.706646	1.64308	1.33842e-05	0.000344929
1	GO:0005844	polysome	108.883723334363	27	0.721564	2.01637	1.42738e-05	0.000362676
1	GO:0000932	P-body	208.455191882125	65	0.672562	1.6035	1.51471e-05	0.00037952
1	GO:0031966	mitochondrial membrane	276.349502219278	93	0.607709	1.48575	1.8866e-05	0.000466223
1	GO:0016272	prefoldin complex	42.6883427336977	6	0.97106	3.55736	2.54941e-05	0.000618442
1	GO:0000776	kinetochore	312.942387698615	109	0.69921	1.43552	2.59232e-05	0.000618442
1	GO:0032991	protein-containing complex	850.654570679944	345	0.561043	1.23283	2.60541e-05	0.000618442
1	GO:1990726	Lsm1-7-Pat1 complex	38.5948858780204	5	0.978151	3.85949	2.98877e-05	0.000700226
1	GO:0005744	TIM23 mitochondrial import inner membrane translocase complex	55.6077187688419	10	0.92589	2.78039	3.32972e-05	0.000770105
1	GO:0008541	proteasome regulatory particle, lid subcomplex	45.2019071326521	7	0.952455	3.22871	3.78269e-05	0.000863793
1	GO:0005783	endoplasmic reticulum	1521.82273157872	656	0.545692	1.15993	4.63505e-05	0.00104368
1	GO:1990229	iron-sulfur cluster assembly complex	60.9491735999433	12	0.88542	2.53955	4.68616e-05	0.00104368
1	GO:0005732	sno(s)RNA-containing ribonucleoprotein complex	44.5528066445623	7	0.926857	3.18234	4.82007e-05	0.00106041
1	GO:0005694	chromosome	358.861508366026	131	0.642737	1.3697	6.45656e-05	0.00140333
1	GO:0010494	cytoplasmic stress granule	163.346762796081	51	0.694516	1.60144	0.000110533	0.00237382
1	GO:0031428	box C/D RNP complex	34.2298991671516	5	0.959558	3.42299	0.000168845	0.00358348
1	GO:0005643	nuclear pore	190.819694081681	63	0.719315	1.51444	0.00017223	0.00361283
1	GO:0031429	box H/ACA snoRNP complex	30.1270197476751	4	0.968884	3.76588	0.000200723	0.0040686
1	GO:0072589	box H/ACA scaRNP complex	30.1270197476751	4	0.968884	3.76588	0.000200723	0.0040686
1	GO:0090661	box H/ACA telomerase RNP complex	30.1270197476751	4	0.968884	3.76588	0.000200723	0.0040686
1	GO:0014069	postsynaptic density	359.782710494878	135	0.503375	1.33253	0.000206956	0.00414832
1	GO:0000346	transcription export complex	50.0901528681119	10	0.891847	2.50451	0.00021499	0.004262
1	GO:0005746	mitochondrial respirasome	43.5118056923936	8	0.829741	2.71949	0.000233912	0.0045867
1	GO:0016363	nuclear matrix	232.19977918618	81	0.647705	1.43333	0.000248353	0.0048175
1	GO:0005666	RNA polymerase III complex	55.5956927841179	12	0.873047	2.31649	0.000260063	0.004991
1	GO:0005665	RNA polymerase II, core complex	52.1127187922049	11	0.864661	2.36876	0.000301602	0.00572727
1	GO:0031466	Cul5-RING ubiquitin ligase complex	39.4576784519654	7	0.808838	2.81841	0.00030982	0.00582204
1	GO:0000275	mitochondrial proton-transporting ATP synthase complex, catalytic sector F(1)	25.1600582723994	3	0.984943	4.19334	0.000318921	0.00593127
1	GO:0005853	eukaryotic translation elongation factor 1 complex	24.9830951197606	3	0.978649	4.16385	0.000343924	0.00633101
1	GO:0071004	U2-type prespliceosome	60.5264079249106	14	0.77533	2.16166	0.00034871	0.00635428
1	GO:0097452	GAIT complex	28.6721241490837	4	0.95832	3.58402	0.000361959	0.00652975
1	GO:0000176	nuclear exosome (RNase complex)	51.3505347958013	11	0.888314	2.33412	0.000384035	0.00684657
1	GO:0000178	exosome (RNase complex)	57.260662874321	13	0.852669	2.20233	0.000387112	0.00684657
1	GO:0000775	chromosome, centromeric region	111.335632423563	33	0.761007	1.6869	0.000410857	0.00719599
1	GO:0045261	proton-transporting ATP synthase complex, catalytic core F(1)	24.1867885692875	3	0.981501	4.03113	0.00048251	0.00836969
1	GO:0101019	nucleolar exosome (RNase complex)	44.3809207599033	9	0.904001	2.46561	0.00050881	0.00874184
1	GO:0000177	cytoplasmic exosome (RNase complex)	49.9173291208535	11	0.875956	2.26897	0.000601737	0.0102409
1	GO:0000786	nucleosome	114.096639390813	35	0.684554	1.62995	0.000687114	0.0115197
1	GO:0002199	zona pellucida receptor complex	33.9389833527891	6	0.83382	2.82825	0.000689648	0.0115197
1	GO:0036464	cytoplasmic ribonucleoprotein granule	141.558344554848	46	0.620808	1.53868	0.000697161	0.0115383
1	GO:0072546	EMC complex	43.2510776406155	9	0.873162	2.40284	0.000737367	0.0120928
1	GO:0015030	Cajal body	132.010697167658	43	0.72351	1.53501	0.00105288	0.017072
1	GO:0005850	eukaryotic translation initiation factor 2 complex	25.9769055193955	4	0.954251	3.24711	0.0010599	0.017072
1	GO:1990062	RPAP3/R2TP/prefoldin-like complex	48.0293790749602	11	0.836548	2.18315	0.00107535	0.0171675
1	GO:0005736	RNA polymerase I complex	41.6952182548654	9	0.877047	2.3164	0.00121956	0.019299
1	GO:0005885	Arp2/3 protein complex	35.4880301361195	7	0.910383	2.53486	0.00124422	0.019518
1	GO:0042470	melanosome	193.115665884138	69	0.57518	1.39939	0.00136879	0.0212871
1	GO:0000243	commitment complex	28.6843882797102	5	0.899875	2.86844	0.00140133	0.0216068
1	GO:0005741	mitochondrial outer membrane	316.466302769141	123	0.579989	1.28645	0.00161315	0.024662
1	GO:0071162	CMG complex	46.4923315254667	11	0.866939	2.11329	0.00170835	0.025898
1	GO:0005742	mitochondrial outer membrane translocase complex	24.501980220821	4	0.940636	3.06275	0.00188704	0.0283685
1	GO:0042645	mitochondrial nucleoid	106.547897907243	34	0.693234	1.56688	0.00195654	0.0291702
1	GO:0000274	mitochondrial proton-transporting ATP synthase, stator stalk	16.9356953330817	2	0.985658	4.23392	0.00198935	0.0294163
1	GO:0031597	cytosolic proteasome complex	20.5897387065651	3	0.966688	3.43162	0.00217329	0.031875
1	GO:0017101	aminoacyl-tRNA synthetase multienzyme complex	45.1875420607754	11	0.812819	2.05398	0.00251219	0.0365483
1	GO:0030496	midbody	319.405115216605	126	0.616751	1.26748	0.00256183	0.0369723
1	GO:0106002	mCRD-mediated mRNA stability complex	26.9570040837063	5	0.886331	2.6957	0.00264544	0.037876
1	GO:0005669	transcription factor TFIID complex	89.959450067588	28	0.747721	1.60642	0.00268958	0.0382048
1	GO:0005721	pericentric heterochromatin	74.2198326708525	22	0.705664	1.68681	0.00294542	0.0415121
1	GO:0000974	Prp19 complex	41.7310766968578	10	0.840077	2.08655	0.00299753	0.0419189
1	GO:0016581	NuRD complex	35.8004458711934	8	0.814946	2.23753	0.00308379	0.0427935
1	GO:0008180	COP9 signalosome	47.2650077775491	12	0.789052	1.96938	0.00310905	0.0428147
1	GO:0042721	TIM22 mitochondrial import inner membrane insertion complex	29.5923836075704	6	0.887509	2.46603	0.00321495	0.0438504
1	GO:0033291	eukaryotic 80S initiation complex	11.4687693653371	1	0.996871	5.73438	0.00323287	0.0438504
1	GO:0005754	mitochondrial proton-transporting ATP synthase, catalytic core	15.7333296401988	2	0.979399	3.93333	0.00339869	0.0445603
1	GO:0045259	proton-transporting ATP synthase complex	15.7333296401988	2	0.979399	3.93333	0.00339869	0.0445603
1	GO:0035060	brahma complex	38.4184899716795	9	0.85755	2.13436	0.00340834	0.0445603
1	GO:0071204	histone pre-mRNA 3'end processing complex	29.4095043498095	6	0.778166	2.45079	0.00342388	0.0445603
1	GO:0070469	respirasome	26.2426851386387	5	0.839211	2.62427	0.00342714	0.0445603
1	GO:0035861	site of double-strand break	166.08177065353	60	0.647111	1.38401	0.00343342	0.0445603
1	GO:0031416	NatB complex	15.6146890584602	2	0.979295	3.90367	0.00358227	0.0461601
10	GO:0022626	cytosolic ribosome	833.624199630531	88	0.912125	4.7365	4.93312e-86	8.89934e-83
10	GO:0022625	cytosolic large ribosomal subunit	509.887407507351	46	0.996843	5.54225	3.76219e-59	3.3935e-56
10	GO:0022627	cytosolic small ribosomal subunit	385.313401889197	35	0.986154	5.50448	4.23157e-45	2.54458e-42
10	GO:0070062	extracellular exosome	3253.42276087829	1165	0.579382	1.39632	7.15718e-34	3.22789e-31
10	GO:0005925	focal adhesion	996.749844362524	260	0.633696	1.91683	2.36525e-32	8.53381e-30
10	GO:0005730	nucleolus	1809.6644391523	590	0.630471	1.53361	2.12264e-29	5.70996e-27
10	GO:0042788	polysomal ribosome	259.692487844128	26	0.950358	4.99409	2.21561e-29	5.70996e-27
10	GO:0032040	small-subunit processome	381.946425795437	65	0.82518	2.93805	1.30553e-26	2.94397e-24
10	GO:0005743	mitochondrial inner membrane	1173.88143292854	357	0.683891	1.64409	5.42524e-25	1.08746e-22
10	GO:0005840	ribosome	252.814582590174	31	0.90465	4.07765	7.04391e-25	1.27072e-22
10	GO:0000502	proteasome complex	283.679607072892	43	0.885933	3.2986	6.00229e-23	9.84375e-21
10	GO:0005829	cytosol	7765.895859027	3296	0.556453	1.17808	1.85771e-22	2.79275e-20
10	GO:0005654	nucleoplasm	5985.92024479849	2515	0.577279	1.19004	1.2067e-19	1.67453e-17
10	GO:0015935	small ribosomal subunit	134.611618763183	14	0.961201	4.80756	6.78013e-16	8.73669e-14
10	GO:1990904	ribonucleoprotein complex	418.703014769779	106	0.687589	1.97501	1.08682e-15	1.30708e-13
10	GO:0005737	cytoplasm	6433.8286799451	2809	0.53451	1.14522	9.27525e-14	1.04578e-11
10	GO:0005839	proteasome core complex	121.548126179	14	0.939187	4.341	1.26589e-13	1.34334e-11
10	GO:0005783	endoplasmic reticulum	1699.85386156993	656	0.575651	1.29562	1.88939e-12	1.89359e-10
10	GO:0005739	mitochondrion	2267.28423091652	914	0.593474	1.24031	6.71089e-12	6.37182e-10
10	GO:0016020	membrane	4153.21856727318	1777	0.536218	1.1686	7.343e-12	6.62338e-10
10	GO:1904813	ficolin-1-rich granule lumen	337.070900168225	90	0.686218	1.87262	1.21386e-11	1.04276e-09
10	GO:0034774	secretory granule lumen	279.15521025027	69	0.717158	2.02286	1.31772e-11	1.08053e-09
10	GO:0005747	mitochondrial respiratory chain complex I	184.593623994824	37	0.872403	2.49451	2.0056e-11	1.57309e-09
10	GO:0045202	synapse	756.896511231107	258	0.520145	1.46685	2.15186e-11	1.61748e-09
10	GO:0046540	U4/U6 x U5 tri-snRNP complex	170.958789143247	33	0.836051	2.59028	2.98722e-11	2.15558e-09
10	GO:0005634	nucleus	6816.546023811	3045	0.545407	1.1193	1.11751e-10	7.57276e-09
10	GO:0005762	mitochondrial large ribosomal subunit	220.144652363415	51	0.8439	2.15828	1.1334e-10	7.57276e-09
10	GO:0022624	proteasome accessory complex	111.490020849423	17	0.936561	3.27912	3.56244e-10	2.29523e-08
10	GO:0071013	catalytic step 2 spliceosome	270.608935239561	71	0.739392	1.9057	4.58307e-10	2.85099e-08
10	GO:0016282	eukaryotic 43S preinitiation complex	106.576289136872	16	0.946732	3.33051	6.02063e-10	3.62041e-08
10	GO:0033290	eukaryotic 48S preinitiation complex	101.977147756458	15	0.962287	3.39924	9.02465e-10	5.25177e-08
10	GO:0071005	U2-type precatalytic spliceosome	201.379510875837	48	0.777273	2.0977	1.84135e-09	1.03806e-07
10	GO:0005681	spliceosomal complex	305.939164772449	87	0.706223	1.75827	2.56366e-09	1.36317e-07
10	GO:0005753	mitochondrial proton-transporting ATP synthase complex	95.6172072603807	14	0.966125	3.4149	2.56916e-09	1.36317e-07
10	GO:0005852	eukaryotic translation initiation factor 3 complex	92.6359140137835	14	0.957732	3.30843	7.64207e-09	3.93894e-07
10	GO:0019774	proteasome core complex, beta-subunit complex	65.764391922861	7	0.990518	4.69746	1.11703e-08	5.59757e-07
10	GO:0019773	proteasome core complex, alpha-subunit complex	63.5261362779544	7	0.989519	4.53758	2.79909e-08	1.36474e-06
10	GO:0034709	methylosome	80.2478293381676	12	0.907922	3.34366	5.55518e-08	2.63725e-06
10	GO:0005751	mitochondrial respiratory chain complex IV	75.4420960183527	11	0.965385	3.42919	8.9673e-08	4.11724e-06
10	GO:0071007	U2-type catalytic step 2 spliceosome	126.614481015684	27	0.816147	2.34471	9.12913e-08	4.11724e-06
10	GO:0098556	cytoplasmic side of rough endoplasmic reticulum membrane	47.0387859460979	4	0.995983	5.87985	1.50749e-07	6.63297e-06
10	GO:0042470	melanosome	239.898999962588	69	0.684265	1.7384	1.72763e-07	7.42058e-06
10	GO:0008250	oligosaccharyltransferase complex	72.9001163098982	11	0.927789	3.31364	2.29515e-07	9.62897e-06
10	GO:0005687	U4 snRNP	61.9597881311778	8	0.959595	3.87249	2.43887e-07	9.99938e-06
10	GO:0014069	postsynaptic density	397.332630637298	135	0.541823	1.4716	6.98704e-07	2.78066e-05
10	GO:0071011	precatalytic spliceosome	92.57332655379	18	0.834041	2.57148	7.09037e-07	2.78066e-05
10	GO:0008540	proteasome regulatory particle, base subcomplex	61.2234555107671	9	0.953735	3.4013	1.29586e-06	4.97391e-05
10	GO:0005685	U1 snRNP	75.8129300704685	14	0.82238	2.7076	2.7588e-06	0.000103685
10	GO:0005688	U6 snRNP	55.4998282341229	8	0.966353	3.46874	2.94272e-06	0.000107775
10	GO:0005844	polysome	114.586785449582	27	0.724837	2.12198	2.98712e-06	0.000107775
10	GO:0101031	protein folding chaperone complex	116.710662340077	28	0.770709	2.08412	3.65538e-06	0.0001293
10	GO:0005683	U7 snRNP	47.2582793509881	6	0.924763	3.93819	4.2052e-06	0.000143184
10	GO:0034719	SMN-Sm protein complex	71.3531883063212	13	0.817573	2.74435	4.20664e-06	0.000143184
10	GO:0005791	rough endoplasmic reticulum	98.3918949364553	22	0.651401	2.23618	4.87752e-06	0.000162945
10	GO:0005697	telomerase holoenzyme complex	85.78204735975	18	0.767301	2.38283	6.04354e-06	0.000198228
10	GO:0030532	small nuclear ribonucleoprotein complex	66.1366967966919	12	0.783326	2.7557	8.27912e-06	0.000264994
10	GO:0005761	mitochondrial ribosome	93.6185709269723	21	0.857909	2.22901	8.37288e-06	0.000264994
10	GO:0071541	eukaryotic translation initiation factor 3 complex, eIF3m	48.6703363235824	7	0.964398	3.47645	1.01767e-05	0.000311495
10	GO:0005832	chaperonin-containing T-complex	55.63169862006	9	0.872686	3.09065	1.01875e-05	0.000311495
10	GO:0120115	Lsm2-8 complex	48.073726690531	7	0.964919	3.43384	1.27814e-05	0.000384293
10	GO:0005838	proteasome regulatory particle	51.1002467710601	8	0.941877	3.19377	1.5289e-05	0.000452154
10	GO:0005682	U5 snRNP	76.0932296296238	16	0.75175	2.37791	1.86978e-05	0.000544047
10	GO:0005689	U12-type spliceosomal complex	96.0533668422088	23	0.700984	2.08812	2.177e-05	0.000623383
10	GO:0005686	U2 snRNP	92.5000477002905	22	0.741398	2.10227	2.65005e-05	0.000746981
10	GO:0016272	prefoldin complex	42.3302408806271	6	0.970051	3.52752	2.93014e-05	0.000813228
10	GO:0005763	mitochondrial small ribosomal subunit	114.232150667968	30	0.788608	1.90387	3.07734e-05	0.00084114
10	GO:0008541	proteasome regulatory particle, lid subcomplex	45.1108405155732	7	0.938709	3.2222	3.91378e-05	0.0010538
10	GO:0034715	pICln-Sm protein complex	37.8737931734634	5	0.96851	3.78738	3.99201e-05	0.00105906
10	GO:0072546	EMC complex	50.9975696627777	9	0.914811	2.8332	5.32613e-05	0.00138065
10	GO:0005750	mitochondrial respiratory chain complex III	54.2246746912141	10	0.838156	2.71123	5.35729e-05	0.00138065
10	GO:0097526	spliceosomal tri-snRNP complex	40.449473718972	6	0.940589	3.37079	6.05424e-05	0.00153829
10	GO:0000932	P-body	200.874713178701	65	0.637846	1.54519	6.61822e-05	0.00165823
10	GO:0030133	transport vesicle	155.599598794918	47	0.693309	1.65531	6.72841e-05	0.00166275
10	GO:1990726	Lsm1-7-Pat1 complex	36.5038604365618	5	0.973664	3.65039	6.89373e-05	0.00168058
10	GO:0005789	endoplasmic reticulum membrane	1547.72318458665	672	0.557361	1.15158	8.51415e-05	0.00204794
10	GO:0000276	mitochondrial proton-transporting ATP synthase complex, coupling factor F(o)	35.6923370982145	5	0.970722	3.56923	9.50614e-05	0.00225646
10	GO:0005885	Arp2/3 protein complex	41.5501671373603	7	0.935504	2.96787	0.000145664	0.0034127
10	GO:0033116	endoplasmic reticulum-Golgi intermediate compartment membrane	161.17214690842	51	0.672986	1.58012	0.000170937	0.00395347
10	GO:0030687	preribosome, large subunit precursor	71.4137008872735	17	0.826688	2.1004	0.000181601	0.00414693
10	GO:0005853	eukaryotic translation elongation factor 1 complex	25.935985845124	3	0.985256	4.32266	0.000228839	0.00516033
10	GO:0005793	endoplasmic reticulum-Golgi intermediate compartment	156.299523851395	51	0.649565	1.53235	0.000440456	0.00980966
10	GO:0031982	vesicle	229.889540835787	82	0.590923	1.40177	0.000525867	0.0115031
10	GO:0016607	nuclear speck	660.726239362135	273	0.591103	1.21012	0.000529247	0.0115031
10	GO:0005732	sno(s)RNA-containing ribonucleoprotein complex	37.6697781920352	7	0.841831	2.6907	0.000583644	0.0125344
10	GO:0030134	COPII-coated ER to Golgi transport vesicle	101.788587590248	30	0.715068	1.69648	0.000614324	0.0130381
10	GO:0033018	sarcoplasmic reticulum lumen	33.6647849743189	6	0.8673	2.8054	0.00076169	0.0159778
10	GO:0031429	box H/ACA snoRNP complex	26.5974106785293	4	0.951748	3.32468	0.000829475	0.0168132
10	GO:0072589	box H/ACA scaRNP complex	26.5974106785293	4	0.951748	3.32468	0.000829475	0.0168132
10	GO:0090661	box H/ACA telomerase RNP complex	26.5974106785293	4	0.951748	3.32468	0.000829475	0.0168132
10	GO:0002199	zona pellucida receptor complex	33.3276617952403	6	0.824707	2.77731	0.000860326	0.0171784
10	GO:0031428	box C/D RNP complex	29.9694953769156	5	0.931052	2.99695	0.000866538	0.0171784
10	GO:0034663	endoplasmic reticulum chaperone complex	48.672489558006	11	0.778375	2.21239	0.000883669	0.0173276
10	GO:0008180	COP9 signalosome	51.5487290708263	12	0.864363	2.14786	0.000895583	0.0173724
10	GO:0000346	transcription export complex	44.9628795221949	10	0.851185	2.24814	0.00111633	0.021424
10	GO:0031466	Cul5-RING ubiquitin ligase complex	35.6088107813239	7	0.727212	2.54349	0.00119373	0.0226684
10	GO:1990229	iron-sulfur cluster assembly complex	50.3958766632913	12	0.810161	2.09983	0.00126057	0.0236882
10	GO:0005744	TIM23 mitochondrial import inner membrane translocase complex	44.5234703138825	10	0.860393	2.22617	0.00127993	0.0238041
10	GO:0005850	eukaryotic translation initiation factor 2 complex	24.9673869456994	4	0.943427	3.12092	0.00157446	0.0289496
10	GO:0005790	smooth endoplasmic reticulum	66.1998539986803	18	0.640413	1.83888	0.0015887	0.0289496
10	GO:0035578	azurophil granule lumen	168.413711822083	59	0.627426	1.42723	0.00160637	0.028979
10	GO:0012507	ER to Golgi transport vesicle membrane	84.4237421610675	25	0.684182	1.68847	0.00167975	0.0300026
10	GO:0071004	U2-type prespliceosome	54.8537049668064	14	0.698762	1.95906	0.00177025	0.0310833
10	GO:0000243	commitment complex	28.0462625205143	5	0.910935	2.80463	0.00177471	0.0310833
10	GO:0005665	RNA polymerase II, core complex	45.8866427302958	11	0.805027	2.08576	0.00204499	0.0354728
10	GO:0005757	mitochondrial permeability transition pore complex	20.5082410734946	3	0.608144	3.41804	0.0022475	0.0386143
10	GO:0031597	cytosolic proteasome complex	20.4846611357697	3	0.964532	3.41411	0.00226943	0.0386232
10	GO:0160064	multi-pass translocon complex	33.3237321066187	7	0.881519	2.38027	0.0025868	0.043613
10	GO:0036464	cytoplasmic ribonucleoprotein granule	134.273399685722	46	0.582565	1.45949	0.00268338	0.0448225
10	GO:0071986	Ragulator complex	26.8774849217514	5	0.931824	2.68775	0.00272311	0.0450687
10	GO:0033291	eukaryotic 80S initiation complex	11.7450700422987	1	0.997288	5.87254	0.00281573	0.0461779
10	GO:0008290	F-actin capping protein complex	23.4029726943585	4	0.916797	2.92537	0.00288363	0.0464571
10	GO:0097452	GAIT complex	23.4024055375484	4	0.893297	2.9253	0.00288426	0.0464571
11	GO:0022626	cytosolic ribosome	822.429599475253	88	0.909617	4.6729	4.11832e-84	7.42946e-81
11	GO:0022625	cytosolic large ribosomal subunit	502.839874732631	46	0.995795	5.46565	6.84036e-58	6.17e-55
11	GO:0022627	cytosolic small ribosomal subunit	382.880414145523	35	0.979715	5.46972	1.1531e-44	6.934e-42
11	GO:0070062	extracellular exosome	3304.14458892671	1165	0.587416	1.41809	4.41365e-37	1.99055e-34
11	GO:0005743	mitochondrial inner membrane	1259.1449311387	357	0.697931	1.76351	1.04255e-32	3.76151e-30
11	GO:0042788	polysomal ribosome	258.707233342167	26	0.942644	4.97514	3.30031e-29	9.92293e-27
11	GO:0005829	cytosol	7953.58107589531	3296	0.572239	1.20655	4.30194e-29	1.10867e-26
11	GO:0005925	focal adhesion	946.598720332778	260	0.612989	1.82038	3.03651e-27	6.84734e-25
11	GO:0005840	ribosome	249.21744456216	31	0.900401	4.01964	2.78045e-24	5.57326e-22
11	GO:0000502	proteasome complex	286.132675789095	43	0.890369	3.32712	2.51866e-23	4.54367e-21
11	GO:0032040	small-subunit processome	341.241395699662	65	0.750551	2.62493	7.06003e-21	1.15784e-18
11	GO:0005730	nucleolus	1681.10419232866	590	0.601439	1.42466	2.87593e-20	4.12323e-18
11	GO:0005739	mitochondrion	2437.29668248429	914	0.619391	1.33331	2.97128e-20	4.12323e-18
11	GO:0005654	nucleoplasm	5891.84805462663	2515	0.567888	1.17134	1.78371e-16	2.29843e-14
11	GO:0015935	small ribosomal subunit	136.985376879365	14	0.950421	4.89233	2.58674e-16	3.11098e-14
11	GO:0005747	mitochondrial respiratory chain complex I	216.063507707199	37	0.894212	2.91978	7.8138e-16	8.81006e-14
11	GO:0005737	cytoplasm	6500.6714779601	2809	0.540998	1.15711	1.06731e-15	1.1326e-13
11	GO:1990904	ribonucleoprotein complex	413.826031424643	106	0.6682	1.95201	3.68048e-15	3.68866e-13
11	GO:0005839	proteasome core complex	124.175899964839	14	0.967042	4.43485	4.46856e-14	4.2182e-12
11	GO:0034774	secretory granule lumen	300.198024213547	69	0.754357	2.17535	4.6765e-14	4.2182e-12
11	GO:1904813	ficolin-1-rich granule lumen	357.947480640597	90	0.719167	1.9886	7.03664e-14	6.04481e-12
11	GO:0005753	mitochondrial proton-transporting ATP synthase complex	114.663859450181	14	0.982977	4.09514	1.88323e-12	1.54425e-10
11	GO:0045202	synapse	768.002478325826	258	0.52407	1.48838	3.42367e-12	2.68535e-10
11	GO:0016020	membrane	4140.234738188	1777	0.535237	1.16495	1.89675e-11	1.42572e-09
11	GO:0046540	U4/U6 x U5 tri-snRNP complex	166.251141294659	33	0.843944	2.51896	1.30759e-10	9.43557e-09
11	GO:0022624	proteasome accessory complex	113.918563351206	17	0.948385	3.35055	1.48133e-10	1.02781e-08
11	GO:0005762	mitochondrial large ribosomal subunit	217.055761900946	51	0.847191	2.128	2.64954e-10	1.77029e-08
11	GO:0005751	mitochondrial respiratory chain complex IV	89.0643418291224	11	0.981131	4.04838	4.94269e-10	3.1845e-08
11	GO:0005634	nucleus	6771.48369850984	3045	0.536876	1.1119	1.22662e-09	7.63039e-08
11	GO:0071013	catalytic step 2 spliceosome	266.122825199454	71	0.728713	1.8741	1.36321e-09	8.19744e-08
11	GO:0019774	proteasome core complex, beta-subunit complex	66.6842965149767	7	0.991159	4.76316	7.64324e-09	4.34659e-07
11	GO:0005783	endoplasmic reticulum	1622.73170563874	656	0.561545	1.23684	7.71014e-09	4.34659e-07
11	GO:0033290	eukaryotic 48S preinitiation complex	94.6908150065785	15	0.951389	3.15636	1.25557e-08	6.8638e-07
11	GO:0016282	eukaryotic 43S preinitiation complex	97.945034469771	16	0.92422	3.06078	1.31197e-08	6.96114e-07
11	GO:0071005	U2-type precatalytic spliceosome	192.710394417152	48	0.757684	2.0074	1.84392e-08	9.50412e-07
11	GO:0019773	proteasome core complex, alpha-subunit complex	63.5560934428341	7	0.98934	4.53972	2.76501e-08	1.38558e-06
11	GO:0005852	eukaryotic translation initiation factor 3 complex	86.8154055589433	14	0.948586	3.10055	6.18543e-08	3.01582e-06
11	GO:0098556	cytoplasmic side of rough endoplasmic reticulum membrane	48.7413024693045	4	0.995749	6.09266	7.12651e-08	3.38321e-06
11	GO:0005681	spliceosomal complex	288.832154586078	87	0.675269	1.65995	1.01527e-07	4.69625e-06
11	GO:0071007	U2-type catalytic step 2 spliceosome	124.38526286867	27	0.823073	2.30343	1.77397e-07	8.0006e-06
11	GO:0034709	methylosome	76.7166465324051	12	0.899238	3.19653	2.0113e-07	8.84971e-06
11	GO:0014069	postsynaptic density	401.749674659713	135	0.569611	1.48796	3.30748e-07	1.42064e-05
11	GO:0005687	U4 snRNP	59.9975770103887	8	0.962465	3.74985	5.23866e-07	2.1978e-05
11	GO:0008540	proteasome regulatory particle, base subcomplex	62.5602772920927	9	0.958444	3.47557	7.84097e-07	3.2148e-05
11	GO:0071011	precatalytic spliceosome	92.0021201087575	18	0.832509	2.55561	8.51987e-07	3.41552e-05
11	GO:0005750	mitochondrial respiratory chain complex III	64.3030985807886	10	0.853701	3.21515	1.50634e-06	5.90746e-05
11	GO:0005685	U1 snRNP	77.0520200875849	14	0.851302	2.75186	1.81935e-06	6.98322e-05
11	GO:0042470	melanosome	228.277329728086	69	0.665062	1.65418	2.09936e-06	7.8901e-05
11	GO:0000276	mitochondrial proton-transporting ATP synthase complex, coupling factor F(o)	43.0851455775155	5	0.985977	4.30851	4.80169e-06	0.000176781
11	GO:0005759	mitochondrial matrix	785.12931748771	309	0.599977	1.27044	5.39007e-06	0.000194474
11	GO:0008250	oligosaccharyltransferase complex	63.6658047218528	11	0.882619	2.8939	6.30767e-06	0.000223118
11	GO:0005844	polysome	111.270467619764	27	0.713592	2.06056	7.4742e-06	0.000259297
11	GO:0101031	protein folding chaperone complex	112.890804663049	28	0.76022	2.01591	1.03214e-05	0.000351318
11	GO:0005832	chaperonin-containing T-complex	55.5055214796945	9	0.901102	3.08364	1.06642e-05	0.000356264
11	GO:0005683	U7 snRNP	44.771248369446	6	0.898362	3.73094	1.12775e-05	0.000369902
11	GO:0005791	rough endoplasmic reticulum	95.2338469094362	22	0.660153	2.16441	1.21942e-05	0.000392827
11	GO:0034719	SMN-Sm protein complex	67.9492356645468	13	0.764114	2.61343	1.3131e-05	0.000415586
11	GO:0005697	telomerase holoenzyme complex	83.0450077882521	18	0.77123	2.30681	1.3954e-05	0.000434018
11	GO:0005838	proteasome regulatory particle	51.1409477925777	8	0.945504	3.19631	1.50608e-05	0.000460502
11	GO:0005763	mitochondrial small ribosomal subunit	116.76348727442	30	0.807564	1.94606	1.60698e-05	0.000483166
11	GO:0005761	mitochondrial ribosome	91.2777042134109	21	0.846278	2.17328	1.6547e-05	0.000489357
11	GO:0005682	U5 snRNP	76.384426590305	16	0.773758	2.38701	1.708e-05	0.000496973
11	GO:0005688	U6 snRNP	50.5474480053135	8	0.954154	3.15922	1.8747e-05	0.000536818
11	GO:0030532	small nuclear ribonucleoprotein complex	63.238880536816	12	0.773885	2.63495	2.19826e-05	0.000619635
11	GO:0072546	EMC complex	53.2696870124116	9	0.887451	2.95943	2.38313e-05	0.000661409
11	GO:0031982	vesicle	247.928929395037	82	0.62008	1.51176	2.51341e-05	0.000686998
11	GO:0016272	prefoldin complex	42.2627522445604	6	0.96906	3.5219	3.00792e-05	0.000809893
11	GO:0005689	U12-type spliceosomal complex	94.5077969480106	23	0.691239	2.05452	3.34068e-05	0.000886264
11	GO:0031966	mitochondrial membrane	272.404351019688	93	0.615117	1.46454	3.70864e-05	0.000969621
11	GO:0034715	pICln-Sm protein complex	37.2660991122487	5	0.969407	3.72661	5.08973e-05	0.0013117
11	GO:0120115	Lsm2-8 complex	44.1583234547447	7	0.95335	3.15417	5.58189e-05	0.00141827
11	GO:0071541	eukaryotic translation initiation factor 3 complex, eIF3m	43.7761425139296	7	0.949727	3.12687	6.43201e-05	0.00161157
11	GO:0097526	spliceosomal tri-snRNP complex	40.2324614874939	6	0.944972	3.35271	6.5791e-05	0.00162585
11	GO:0008541	proteasome regulatory particle, lid subcomplex	43.6151604260779	7	0.929958	3.11537	6.82695e-05	0.0016643
11	GO:0005686	U2 snRNP	88.5484892896844	22	0.717214	2.01247	7.89924e-05	0.00190003
11	GO:0005885	Arp2/3 protein complex	42.4584893794513	7	0.941497	3.03275	0.000104531	0.00248123
11	GO:0036464	cytoplasmic ribonucleoprotein granule	149.616880661143	46	0.626314	1.62627	0.000138649	0.00324834
11	GO:0031466	Cul5-RING ubiquitin ligase complex	41.2922381837224	7	0.82889	2.94945	0.000159984	0.00370014
11	GO:1990229	iron-sulfur cluster assembly complex	55.2492911725646	12	0.856462	2.30205	0.000289709	0.00661563
11	GO:1990726	Lsm1-7-Pat1 complex	32.776875065198	5	0.961582	3.27769	0.000296925	0.00669565
11	GO:0005746	mitochondrial respirasome	42.6605459474742	8	0.82267	2.66628	0.000314293	0.00699982
11	GO:0035578	azurophil granule lumen	175.940086379817	59	0.65205	1.49102	0.000436108	0.00959438
11	GO:0005853	eukaryotic translation elongation factor 1 complex	24.34357836122	3	0.980597	4.05726	0.000451455	0.00981235
11	GO:0005744	TIM23 mitochondrial import inner membrane translocase complex	47.6306055746593	10	0.881543	2.38153	0.000479199	0.0102914
11	GO:0000932	P-body	189.324833132127	65	0.616181	1.45634	0.000531621	0.0112829
11	GO:0000275	mitochondrial proton-transporting ATP synthase complex, catalytic sector F(1)	23.6851183131874	3	0.980805	3.94752	0.000596678	0.0125164
11	GO:0002199	zona pellucida receptor complex	33.6322221489305	6	0.855908	2.80269	0.000770716	0.0159813
11	GO:0035060	brahma complex	42.421098692535	9	0.799327	2.35673	0.000965498	0.0197927
11	GO:0045261	proton-transporting ATP synthase complex, catalytic core F(1)	22.4224252498523	3	0.974929	3.73707	0.0010149	0.0205716
11	GO:0008180	COP9 signalosome	50.7893087640478	12	0.806437	2.11622	0.00112238	0.0224285
11	GO:0030687	preribosome, large subunit precursor	64.7837041938781	17	0.805407	1.9054	0.00113137	0.0224285
11	GO:0071004	U2-type prespliceosome	55.946946319655	14	0.728855	1.99811	0.00130565	0.0254442
11	GO:0005732	sno(s)RNA-containing ribonucleoprotein complex	35.333774616451	7	0.876092	2.52384	0.0013117	0.0254442
11	GO:0031597	cytosolic proteasome complex	21.5714403445907	3	0.970791	3.59524	0.0014475	0.0277797
11	GO:0097452	GAIT complex	25.1303083994821	4	0.913041	3.14129	0.00147745	0.0280559
11	GO:0030017	sarcomere	81.9881895034218	24	0.626773	1.70809	0.0016197	0.0304368
11	GO:0030133	transport vesicle	139.133755589952	47	0.638367	1.48015	0.0017326	0.0322228
11	GO:0033291	eukaryotic 80S initiation complex	12.6703170861949	1	0.998331	6.33516	0.00177286	0.0326298
11	GO:0071565	nBAF complex	37.4858171373232	8	0.784756	2.34286	0.00179066	0.0326298
11	GO:0005850	eukaryotic translation initiation factor 2 complex	24.5346290421401	4	0.941158	3.06683	0.00186327	0.0336134
11	GO:0005758	mitochondrial intermembrane space	167.251431565237	59	0.631083	1.41739	0.00194705	0.0347771
11	GO:0071986	Ragulator complex	27.7374730098015	5	0.935142	2.77375	0.0019884	0.0351674
11	GO:0030496	midbody	320.665432730626	126	0.600793	1.27248	0.00220605	0.0378972
11	GO:0031429	box H/ACA snoRNP complex	24.0745133865475	4	0.934064	3.00931	0.00222678	0.0378972
11	GO:0072589	box H/ACA scaRNP complex	24.0745133865475	4	0.934064	3.00931	0.00222678	0.0378972
11	GO:0090661	box H/ACA telomerase RNP complex	24.0745133865475	4	0.934064	3.00931	0.00222678	0.0378972
11	GO:0010494	cytoplasmic stress granule	146.536710436949	51	0.647026	1.43663	0.00256544	0.0432528
11	GO:1904930	amphisome membrane	39.2757344951486	9	0.843018	2.18199	0.00261635	0.0437028
11	GO:0016607	nuclear speck	642.137979366272	273	0.578123	1.17608	0.00276812	0.0458137
11	GO:0000243	commitment complex	26.7398183101432	5	0.885872	2.67398	0.0028628	0.04695
11	GO:0000274	mitochondrial proton-transporting ATP synthase, stator stalk	16.091706512963	2	0.982216	4.02293	0.00289854	0.0471079
11	GO:0070765	gamma-secretase complex	26.5409020177667	5	0.901711	2.65409	0.00307693	0.0495606
11	GO:0005665	RNA polymerase II, core complex	44.4327064064751	11	0.804694	2.01967	0.00313001	0.0499694
13	GO:0022626	cytosolic ribosome	843.668110152779	88	0.911868	4.79357	9.18919e-88	1.65773e-84
13	GO:0022625	cytosolic large ribosomal subunit	518.064325068074	46	0.996975	5.63113	1.28623e-60	1.16018e-57
13	GO:0070062	extracellular exosome	3590.81196348097	1165	0.636896	1.54112	2.40129e-57	1.44397e-54
13	GO:0022627	cytosolic small ribosomal subunit	381.739295994071	35	0.979673	5.45342	1.84443e-44	8.31837e-42
13	GO:0005925	focal adhesion	1056.54270796093	260	0.665045	2.03181	8.27061e-39	2.98404e-36
13	GO:0005743	mitochondrial inner membrane	1281.55460919848	357	0.70445	1.79489	7.4086e-35	2.22752e-32
13	GO:0042788	polysomal ribosome	251.96564936466	26	0.907223	4.84549	4.9948e-28	1.28723e-25
13	GO:0005840	ribosome	248.399115727681	31	0.865959	4.00644	3.79667e-24	8.5615e-22
13	GO:0005739	mitochondrion	2480.75035882614	914	0.627154	1.35708	1.05302e-22	2.11072e-20
13	GO:0032040	small-subunit processome	345.788380971398	65	0.754685	2.65991	1.68282e-21	3.03581e-19
13	GO:0005747	mitochondrial respiratory chain complex I	230.219297767803	37	0.884756	3.11107	6.28751e-18	1.03115e-15
13	GO:0005829	cytosol	7577.39134202489	3296	0.551863	1.14948	1.26491e-16	1.90158e-14
13	GO:0005730	nucleolus	1618.57318214905	590	0.583674	1.37167	2.40408e-16	3.33613e-14
13	GO:0015935	small ribosomal subunit	134.215723016216	14	0.953495	4.79342	7.95922e-16	1.0256e-13
13	GO:0005753	mitochondrial proton-transporting ATP synthase complex	125.353781135414	14	0.988944	4.47692	2.79683e-14	3.36366e-12
13	GO:0016020	membrane	4221.45996181383	1777	0.547067	1.18781	3.79897e-14	4.28334e-12
13	GO:0000502	proteasome complex	221.049683669279	43	0.831596	2.57035	7.60712e-14	8.0725e-12
13	GO:1904813	ficolin-1-rich granule lumen	357.402165116733	90	0.742659	1.98557	8.08125e-14	8.09921e-12
13	GO:0045202	synapse	774.093948474705	258	0.525529	1.50018	1.22168e-12	1.15995e-10
13	GO:0034774	secretory granule lumen	282.438716228007	69	0.770858	2.04666	5.59264e-12	5.04456e-10
13	GO:1990904	ribonucleoprotein complex	378.303579469933	106	0.612816	1.78445	1.6951e-11	1.45617e-09
13	GO:0005751	mitochondrial respiratory chain complex IV	92.7626434603645	11	0.984064	4.21648	1.15589e-10	9.4783e-09
[truncated: 2,995 more rows]

## Sheet: GO_CC.low
cluster	ID	Title	cerno	N1	AUC	cES	P.Value	adj.P.Val
[truncated: 947 more rows]

[truncated: 2 more sheets: GO_MF.high, GO_MF.low]
