# Supplementary material for: Molecular profiles, sources and lineage restrictions of stem cells in an annelid regeneration model
Source: Nat Commun. 2024 Nov 18;15:9882. doi: 10.1038/s41467-024-54041-3 (PMC11574210; doi:10.1038/s41467-024-54041-3)
Supplement: Supplementary file 12 — Source Data [file 41467_2024_54041_MOESM12_ESM.xlsx]

## Sheet: cytotrace_all
gene_ID	hits	go_droso	go_human	0	1	2	3_6_12	4_16	5	7	8_14	9	10	11	13	15	17	18	19	20	21	22	23	24	25	26	27	28	29	30	31	32	33	34	35	36	37
XLOC-037591	[Uniprot/Swissprot]|e-value:1e-28|sp|Q24799|MYPH_ECHGR|Myophilin OS=Echinococcus granulosus OX=6210 PE=2 SV=1||[RefSeqProtSlim]|e-value:3e-56|VDI10565.1|transgelin [Mytilus galloprovincialis]		Q01995	0.367396	0.157248	0.188096	0.379142	0.0906677	0.280889	0.389636	0.597984	0.411475	0.156025	0.321007	0.457233	0.360958	0.295026	0.223777	0.405643	0.294657	0.292212	0.201046	0.228245	0.359218	0.36376	0.418173	0.226217	0.394277	0.489919	0.172891	0.327172	0.149233	0.278761	-0.012512	0.349126	0.660249	0.261097
XLOC-025135	[Uniprot/Swissprot]|e-value:6e-60|sp|Q78P75|DYL2_RAT|Dynein light chain 2, cytoplasmic OS=Rattus norvegicus OX=10116 GN=Dynll2 PE=1 SV=1||[RefSeqProtSlim]|e-value:3e-61|XP_032453633.1|dynein light chain A isoform X1 [Nasonia vitripennis]	Q24117	Q96FJ2	0.319631	0.266638	0.317745	0.536594	0.403735	0.520491	0.547251	0.653778	0.472648	0.0113944	0.588687	0.62202	0.589214	0.147626	0.463741	0.589954	0.565374	0.359506	0.0531304	0.217832	0.452033	0.468595	0.594979	0.497075	0.547025	-0.0619756	0.50218	0.562664	0.67424	0.345061	0.501978	0.672076	0.640072	0.553201
XLOC-011866	[Uniprot/Swissprot]|e-value:0,0|sp|Q25010|ACT3A_HELAM|Actin, cytoplasmic A3a OS=Helicoverpa armigera OX=29058 GN=actA3a PE=2 SV=1||[RefSeqProtSlim]|e-value:0,0|CAC9668666.1|Ofus.G161346 [Owenia fusiformis]	P02572	P60709	0.535054	0.178863	0.291283	0.218882	0.456999	0.569274	0.290752	0.101643	0.398861	0.318563	0.497656	0.361749	0.409793	0.318796	0.409019	0.614639	0.432148	0.392621	0.242827	0.179347	0.433336	0.262536	0.242508	0.419038	0.469653	0.154207	0.35093	0.377477	0.396879	0.242563	0.37064	0.525679	0.633846	0.435497
XLOC-022074	[Uniprot/Swissprot]|e-value:0,0|sp|O88281|MEGF6_RAT|Multiple epidermal growth factor-like domains protein 6 OS=Rattus norvegicus OX=10116 GN=Megf6 PE=1 SV=1||[RefSeqProtSlim]|e-value:0,0|CAC9569114.1|Ofus.G052379 [Owenia fusiformis]	Q9W0A0	O75095	0.0655582	0.0628896	-0.058315	0.0674698	0.19642	0.10025	0.0732719	0.00431729	0.0817029	-0.0607871	0.00624195	0.151236	0.0673824	-0.112754	0.131355	0.0927589	0.0895052	0.170512	-0.00399444	-0.111932	0.100808	0.144831	0.085983	0.112632	0.156344	0.0728959	-0.0573102	0.0903322	0.182674	0.119522	0.153397	0.183347	0.628308	0.304756
XLOC-011603	[Uniprot/Swissprot]|e-value:3e-30|sp|Q8IVN8|SBSPO_HUMAN|Somatomedin-B and thrombospondin type-1 domain-containing protein OS=Homo sapiens OX=9606 GN=SBSPON PE=1 SV=2||[RefSeqProtSlim]|e-value:8e-71|XP_011444200.1|somatomedin-B and thrombospondin type-1 domain-containing protein [Crassostrea gigas]		Q8IVN8	0.118029	0.269486	0.204439	0.0588892	0.290791	0.131033	0.113744	-0.490901	0.183757	0.265691	0.124169	0.179474	0.11633	0.0963876	0.184969	0.0991196	0.208274	0.248637	0.364742	0.126033	0.0911111	0.173518	0.115379	-0.207383	0.240276	0.315585	0.047637	0.159417	0.249986	0.186918	-0.142235	0.234328	0.613591	0.121494
XLOC-069402	[Uniprot/Swissprot]|no similarity||[RefSeqProtSlim]|no similarity			0.244033	0.367602	0.252406	-0.0212634	0.242448	0.130365	0.129607	-0.295256	0.150366	0.252102	0.155619	0.210695	0.162438	0.174046	0.176543	0.190908	0.172577	0.182309	0.326133	0.157652	0.122298	0.149446	0.137133	0.0813728	0.183536	0.223753	0.151681	0.164114	0.170344	0.145372	0.182533	0.157187	0.60245	0.156149
XLOC-024100	[RefSeqProtSlim]|e-value:3e-09|XP_034318724.1|adhesive plaque matrix protein-like isoform X3 [Crassostrea gigas]||[Uniprot/Swissprot]|no similarity		Q6ZWJ8	0.00197373	0.0180796	0.0234825	0.0179108	0.0304398	0.0709945	0.00301756	0.0065536	-0.034169	0.0416922	0.0980637	0.00362447	0.041268	0.0311865	-0.219112	-0.0046476	0.0747755	0.0447632	0.0121372	0.0509608	0.105889		0.0868258	0.0271953	0.06801		0.0509999	0.0963936	-0.0459279		0.0228872	0.0553176	0.598807	0.113073
XLOC-051049	[Uniprot/Swissprot]|e-value:8e-26|sp|Q6C0Y0|COFI_YARLI|Cofilin OS=Yarrowia lipolytica (strain CLIB 122 / E 150) OX=284591 GN=COF1 PE=3 SV=1||[RefSeqProtSlim]|e-value:3e-24|CAC9446636.1|Ofus.G01220 [Owenia fusiformis]	P45594	P23528	0.57888	0.553041	0.368905	0.363479	0.465333	0.497341	0.398624	0.42108	0.544107	0.444839	0.552073	0.605873	0.494215	0.437526	0.442944	0.539664	0.519659	0.523727	0.596757	0.464106	0.566161	0.411987	0.51362	0.353961	0.540828	0.450721	0.434275	0.416358	0.377263	0.299492	0.0787459	0.549725	0.595941	0.375044
XLOC-035998	[Uniprot/Swissprot]|e-value:4e-27|sp|P63174|RL38_RAT|60S ribosomal protein L38 OS=Rattus norvegicus OX=10116 GN=Rpl38 PE=1 SV=2||[RefSeqProtSlim]|e-value:1e-27|XP_005098802.2|60S ribosomal protein L38 [Aplysia californica]	Q9W5N2	P63173	0.667809	0.739869	0.671597	0.728377	0.556401	0.664513	0.734474	0.59166	0.737585	0.669522	0.702452	0.687131	0.664897	0.609464	0.673411	0.723581	0.783486	0.584094	0.634375	0.791409	0.793836	0.740885	0.693547	0.633212	0.595215	0.50877	0.686704	0.700535	0.804654	0.732228	0.408958	0.635244	0.579415	0.645261
XLOC-046255	[Uniprot/Swissprot]|e-value:5e-04|sp|Q96RW7|HMCN1_HUMAN|Hemicentin-1 OS=Homo sapiens OX=9606 GN=HMCN1 PE=1 SV=2||[RefSeqProtSlim]|e-value:2e-11|CAC9608046.1|Ofus.G071378 [Owenia fusiformis]		Q96RW7	-0.0427464	0.0941187	0.127137	0.0190679	0.252123	0.10814	0.0721409	-0.386583	0.0419022	0.20025	0.0992942	0.167791	0.082676	0.0990084	0.106432	0.0852301	0.116349	0.267344	0.14945	0.173462	0.102444	0.0919919	0.258612	0.115401	0.201035	0.0509369	-0.00427721	0.0601831	0.0564506	0.00271983	0.0204707	0.266046	0.575536	0.183488
XLOC-055228	[Uniprot/Swissprot]|e-value:5e-04|sp|Q8RYJ9|CML23_ORYSJ|Putative calcium-binding protein CML23 OS=Oryza sativa subsp. japonica OX=39947 GN=CML23 PE=3 SV=1||[RefSeqProtSlim]|e-value:5e-05|CAC9665721.1|Ofus.G14553, partial [Owenia fusiformis]	P41044	Q9NZT1	0.467433	0.00387126	0.35399	0.214276	0.727954	0.358245	0.335486	0.534909	0.377142	0.222849	0.514815	0.569096	0.532373	0.42235	0.540901	0.512824	0.550999	0.494868	0.0187147	0.173242	0.328397	0.423895	0.348554	0.608339	0.569552	0.156985	0.390523	0.422059	0.571012	0.310687	0.171148	0.512183	0.573596	0.212694
XLOC-010112	[Uniprot/Swissprot]|e-value:3e-89|sp|P42577|FRIS_LYMST|Soma ferritin OS=Lymnaea stagnalis OX=6523 PE=2 SV=2||[RefSeqProtSlim]|e-value:2e-122|QBA88396.1|Ferritin [Platynereis dumerilii]		P02794	0.19153	0.326915	0.487204	0.247404	0.0758316	0.494043	0.0544428	0.142307	0.457742	0.414478	0.452103	0.563366	0.0907896	0.466278	0.534345	0.650975	0.598895	0.397057	0.41684	0.462577	0.613123	0.451732	0.55932	0.309745	0.568666	0.404752	0.502023	0.620438	0.641611	0.438611	0.434046	0.664174	0.565341	0.508435
XLOC-002400	[Uniprot/Swissprot]|e-value:2e-72|sp|P46405|RS12_PIG|40S ribosomal protein S12 OS=Sus scrofa OX=9823 GN=RPS12 PE=1 SV=2||[RefSeqProtSlim]|e-value:7e-83|XP_011456257.1|40S ribosomal protein S12 [Crassostrea gigas]	P80455	P25398	0.654532	0.756611	0.659905	0.736205	0.589316	0.688689	0.750363	0.610641	0.744403	0.699219	0.707154	0.696718	0.670512	0.589185	0.653636	0.681477	0.799896	0.538924	0.678753	0.79587	0.797679	0.759119	0.67229	0.574932	0.576692	0.542153	0.674752	0.703472	0.776289	0.754838	0.432529	0.620323	0.562604	0.724033
XLOC-003647	[Uniprot/Swissprot]|e-value:0,0|sp|P35443|TSP4_HUMAN|Thrombospondin-4 OS=Homo sapiens OX=9606 GN=THBS4 PE=1 SV=2||[RefSeqProtSlim]|e-value:0,0|ANS60447.1|thrombospondin [Platynereis dumerilii]		P35443	0.0857029	0.282707	0.146541	-0.114417	0.15868	0.153127	0.0977296	-0.457701	0.117338	0.122961	0.125865	0.23586	0.0912332	0.152401	0.17601	0.113914	0.195058	0.201929	0.162174	0.114294	-0.0100445	0.185654	0.190119	0.167846	0.217519	0.147083	-0.148464	0.154536	0.163368	0.136329	0.103009	0.209145	0.561152	0.151409
XLOC-044673	[RefSeqProtSlim]|e-value:2e-25|CAC9641077.1|Ofus.G092624 [Owenia fusiformis]||[Uniprot/Swissprot]|no similarity			0.0546662	-0.0875231	0.00896342	0.0484467	0.101434	0.0927962	0.060005	-0.444549	0.0200081	0.0609651	0.0387872	0.182169	0.0140556	-0.170769	0.097117	0.107132	0.165089	0.095606	0.0693016	0.0621951	-0.0111426	0.102544	0.182057	0.0813876	0.184415	0.0558283	0.0589516	-0.0465432	0.148102	-0.00450062	-0.257994	0.128359	0.557	0.0946095
XLOC-057915	[Uniprot/Swissprot]|e-value:7e-61|sp|Q56K03|RL27A_BOVIN|60S ribosomal protein L27a OS=Bos taurus OX=9913 GN=RPL27A PE=2 SV=3||[RefSeqProtSlim]|e-value:4e-69|PVD33379.1|hypothetical protein C0Q70_04634 [Pomacea canaliculata]	P41092	P46776	0.668111	0.76342	0.674411	0.763191	0.588426	0.688869	0.762282	0.672186	0.750074	0.692239	0.721922	0.712217	0.696763	0.625919	0.686979	0.741096	0.800963	0.617521	0.636649	0.811724	0.79947	0.753337	0.707787	0.566261	0.590393	0.527153	0.686878	0.722755	0.800378	0.710394	0.510415	0.698883	0.556759	0.677821
XLOC-005460	[Uniprot/Swissprot]|e-value:2e-35|sp|Q7L985|LIGO2_HUMAN|Leucine-rich repeat and immunoglobulin-like domain-containing nogo receptor-interacting protein 2 OS=Homo sapiens OX=9606 GN=LINGO2 PE=2 SV=1||[RefSeqProtSlim]|e-value:1e-45|CAD5125013.1|DgyrCDS13253 [Dimorphilus gyrociliatus]	P24014	Q7L985	0.364644	0.395801	0.292117	0.00872986	0.312295	0.271238	0.216556	-0.178227	0.160839	0.325078	0.313237	0.255385	0.193618	0.222707	0.2365	0.27886	0.292746	0.333109	0.362136	0.167225	0.223195	0.168744	0.177846	0.266152	0.290468	0.304074	0.234019	0.145432	0.276846	0.146708	0.0158392	0.269144	0.555557	0.31961
XLOC-027613	[Uniprot/Swissprot]|e-value:8e-22|sp|O01725|RLA2_BRAFL|60S acidic ribosomal protein P2 OS=Branchiostoma floridae OX=7739 PE=3 SV=1||[RefSeqProtSlim]|e-value:7e-22|XP_424134.1|60S acidic ribosomal protein P2 [Gallus gallus]	P05389	P05387	0.61629	0.703191	0.594152	0.683859	0.58031	0.631843	0.696326	0.488518	0.675138	0.655178	0.660429	0.633326	0.613809	0.561645	0.590785	0.604191	0.753675	0.550015	0.649982	0.753794	0.753602	0.724652	0.637444	0.531128	0.561684	0.544027	0.614671	0.624057	0.759738	0.710064	0.484266	0.615943	0.554985	0.562434
XLOC-004042	[Uniprot/Swissprot]|e-value:0,0|sp|O94788|AL1A2_HUMAN|Retinal dehydrogenase 2 OS=Homo sapiens OX=9606 GN=ALDH1A2 PE=1 SV=3||[RefSeqProtSlim]|e-value:0,0|AVR59243.1|aldehyde dehydrogenase 1 [Platynereis dumerilii]		O94788	-0.0496646	0.151127	0.131129	0.0474705	0.211721	0.143632	0.0741171	-0.128302	0.165635	0.169094	0.175041	0.175458	0.100893	0.160687	0.165569	0.189013	0.202831	0.133893	0.183714	0.0976806	0.144239	0.154676	0.207055	0.153978	0.194725	0.0710536	0.0984027	0.122077	0.198709	0.0286238	-0.0418361	0.253914	0.552413	0.16605
XLOC-022116	[Uniprot/Swissprot]|e-value:2e-53|sp|P62925|IF5A_SPOFR|Eukaryotic translation initiation factor 5A OS=Spodoptera frugiperda OX=7108 GN=eIF-5A PE=1 SV=1||[RefSeqProtSlim]|e-value:3e-55|CAD5119592.1|DgyrCDS8194 [Dimorphilus gyrociliatus]	Q9GU68	P63241	0.551435	0.661323	0.534696	0.559956	0.472921	0.563655	0.557438	0.492873	0.606667	0.5601	0.582442	0.589413	0.585362	0.469892	0.540271	0.554921	0.657151	0.58292	0.483774	0.615414	0.639589	0.559215	0.601609	0.418888	0.549804	0.39008	0.520555	0.555316	0.577333	0.527197	0.363055	0.552477	0.550156	0.597436
XLOC-036532	[Uniprot/Swissprot]|e-value:2e-10|sp|O00468|AGRIN_HUMAN|Agrin OS=Homo sapiens OX=9606 GN=AGRN PE=1 SV=6||[RefSeqProtSlim]|e-value:6e-29|CAC9661576.1|Ofus.G111751 [Owenia fusiformis]		O00468	-0.017493	-0.0322422	0.0536189	0.0284871	0.0763326	0.0903617	0.0325369	0.0515577	-0.079342	0.0881226	0.126544	0.0594594	0.0648743	0.00579279	0.0701115	0.0960487	0.124603	0.13808	0.0393726	0.0218703	-0.0937545	0.0914076	0.042321	0.0666354	-0.0339866	0.0251447	-0.222155	0.0175495	0.0640318		0.0601775	0.140939	0.548362	0.152559
XLOC-025226	[Uniprot/Swissprot]|e-value:3e-86|sp|Q6QMZ4|RL6_CHILA|60S ribosomal protein L6 OS=Chinchilla lanigera OX=34839 GN=RPL6 PE=2 SV=3||[RefSeqProtSlim]|e-value:3e-115|CAC9673014.1|Ofus.G22926 [Owenia fusiformis]		Q02878	0.649279	0.747936	0.683411	0.725348	0.592492	0.662844	0.73557	0.643385	0.739187	0.705457	0.671318	0.673381	0.660394	0.626812	0.656466	0.702461	0.798271	0.597406	0.614123	0.782728	0.783178	0.713772	0.706745	0.572214	0.584032	0.516318	0.659182	0.669384	0.781702	0.744076	0.48557	0.684129	0.546461	0.705067
XLOC-067491	[Uniprot/Swissprot]|no similarity||[RefSeqProtSlim]|no similarity			0.0598743	0.24908	0.175613	-0.139217	0.0958594	0.109492	0.104612	-0.377307	-0.00267414	0.202652	0.0106119	0.192259	0.153632	0.117123	0.12097	0.0581195	0.178194	0.234762	0.294101	0.111636	0.110057	0.130733	0.0718002	0.0625074	0.231426	0.0812687	-0.0301845	0.166219	0.241581	0.139386	0.140192	0.103403	0.544577	-0.06688
XLOC-045817	[Uniprot/Swissprot]|e-value:4e-75|sp|Q5R8M9|RS19_PONAB|40S ribosomal protein S19 OS=Pongo abelii OX=9601 GN=RPS19 PE=2 SV=3||[RefSeqProtSlim]|e-value:7e-76|XP_004078311.3|40S ribosomal protein S19 [Oryzias latipes]	P39018	P39019	0.654661	0.742411	0.635802	0.727283	0.570619	0.66558	0.734957	0.600053	0.708978	0.677501	0.6739	0.68999	0.668405	0.613485	0.659565	0.687355	0.754791	0.615002	0.628267	0.784064	0.788952	0.740583	0.656868	0.565982	0.587212	0.533958	0.649516	0.702865	0.764072	0.702373	0.380489	0.658161	0.543746	0.627764
XLOC-020927	[Uniprot/Swissprot]|e-value:8e-79|sp|P91791|PPIA_HEMPU|Peptidyl-prolyl cis-trans isomerase OS=Hemicentrotus pulcherrimus OX=7650 PE=2 SV=1||[RefSeqProtSlim]|e-value:2e-80|XP_004072879.3|peptidyl-prolyl cis-trans isomerase [Oryzias latipes]	P25007	P30405	0.651873	0.755637	0.641269	0.712434	0.468771	0.649302	0.681663	0.681396	0.716849	0.725041	0.732656	0.617432	0.704605	0.616386	0.5799	0.7476	0.73145	0.619577	0.592788	0.734166	0.765168	0.613422	0.668041	0.65635	0.642984	0.589031	0.685477	0.608382	0.70675	0.553783	0.377928	0.700982	0.54356	0.590124
XLOC-002081	[Uniprot/Swissprot]|e-value:6e-67|sp|P60868|RS20_RAT|40S ribosomal protein S20 OS=Rattus norvegicus OX=10116 GN=Rps20 PE=3 SV=1||[RefSeqProtSlim]|e-value:7e-68|CAC9660979.1|Ofus.G111140 [Owenia fusiformis]	P55828	P60866	0.67994	0.769444	0.676234	0.73186	0.655576	0.669795	0.761046	0.606808	0.745509	0.690851	0.719347	0.687021	0.669691	0.619174	0.649952	0.652542	0.809053	0.632528	0.655534	0.803601	0.799218	0.776581	0.63601	0.612096	0.574264	0.577445	0.686828	0.736445	0.788786	0.773632	0.459255	0.665207	0.543196	0.701102
XLOC-004538	[Uniprot/Swissprot]|e-value:4e-50|sp|Q3T0B7|RS27L_BOVIN|40S ribosomal protein S27-like OS=Bos taurus OX=9913 GN=RPS27L PE=3 SV=3||[RefSeqProtSlim]|e-value:3e-55|CAC9665493.1|Ofus.G14129, partial [Owenia fusiformis]		Q71UM5	0.620781	0.721857	0.644553	0.716743	0.555145	0.640475	0.701964	0.616188	0.732715	0.65774	0.658242	0.629268	0.663894	0.545306	0.639687	0.702956	0.767321	0.598676	0.606293	0.769052	0.767044	0.734833	0.674744	0.597252	0.635883	0.534256	0.659465	0.703317	0.779133	0.716369	0.36535	0.656211	0.542748	0.698467
XLOC-022180	[Uniprot/Swissprot]|e-value:7e-40|sp|P13732|RL22_TRIGR|60S ribosomal protein L22 OS=Tripneustes gratilla OX=7673 GN=RPL22 PE=2 SV=1||[RefSeqProtSlim]|e-value:1e-40|XP_011451810.1|60S ribosomal protein L22 [Crassostrea gigas]	P50887	P35268	0.669359	0.743113	0.634136	0.683499	0.576646	0.647765	0.686631	0.55047	0.700343	0.659749	0.657691	0.642963	0.662142	0.568363	0.621248	0.679869	0.745888	0.57121	0.619153	0.758276	0.75178	0.724599	0.673415	0.559814	0.593635	0.486905	0.657435	0.67412	0.760924	0.654242	0.430384	0.609519	0.542633	0.675926
XLOC-028363	[Uniprot/Swissprot]|e-value:1e-110|sp|P29314|RS9_RAT|40S ribosomal protein S9 OS=Rattus norvegicus OX=10116 GN=Rps9 PE=1 SV=4||[RefSeqProtSlim]|e-value:7e-119|OWF37517.1|40S ribosomal protein S9 [Mizuhopecten yessoensis]	P55935	P46781	0.652483	0.745937	0.686442	0.742385	0.563092	0.679793	0.746648	0.644379	0.754801	0.685572	0.721622	0.705753	0.684522	0.631203	0.677092	0.723991	0.808915	0.560469	0.622839	0.818328	0.808036	0.718509	0.716212	0.606414	0.618459	0.542424	0.66662	0.703936	0.804933	0.723805	0.430754	0.670222	0.535311	0.688553
XLOC-039603	[Uniprot/Swissprot]|e-value:2e-54|sp|O46160|RL14_LUMRU|60S ribosomal protein L14 OS=Lumbricus rubellus OX=35632 GN=RPL14 PE=3 SV=1||[RefSeqProtSlim]|e-value:5e-65|XP_005109109.1|60S ribosomal protein L14 [Aplysia californica]	P55841	P50914	0.697764	0.785557	0.69649	0.745554	0.619921	0.688355	0.740275	0.642442	0.776149	0.710536	0.71615	0.696601	0.691667	0.64435	0.687098	0.707374	0.79928	0.636036	0.660647	0.818139	0.815127	0.768567	0.686886	0.622437	0.623811	0.572484	0.69638	0.686934	0.822035	0.755363	0.505918	0.681945	0.535178	0.714869
XLOC-001212	[Uniprot/Swissprot]|e-value:3e-94|sp|Q4R8Z2|RL13A_MACFA|60S ribosomal protein L13a OS=Macaca fascicularis OX=9541 GN=RPL13A PE=2 SV=3||[RefSeqProtSlim]|e-value:3e-107|CAC9505677.1|Ofus.G023461, partial [Owenia fusiformis]	Q9VNE9	P40429	0.628516	0.726973	0.623876	0.696566	0.549328	0.643154	0.721784	0.599979	0.701207	0.66147	0.650715	0.645051	0.657942	0.580388	0.604171	0.642509	0.738599	0.60701	0.621308	0.760701	0.758938	0.684488	0.687415	0.535876	0.558477	0.492077	0.646693	0.675092	0.754434	0.705304	0.421242	0.623486	0.532358	0.701955
XLOC-012128	[Uniprot/Swissprot]|e-value:6e-28|sp|P05099|MATN1_CHICK|Cartilage matrix protein OS=Gallus gallus OX=9031 GN=MATN1 PE=1 SV=2||[RefSeqProtSlim]|e-value:3e-51|OWF34620.1|Collagen alpha-1(XII) chain [Mizuhopecten yessoensis]		Q99715	0.0508476	-0.0462108	0.069322	0.0367721	0.0725749	0.0422482	0.0565936	-0.195364	0.0264182	0.0537264	0.0668623	0.0635573	0.0481134	0.0011803	0.0903281	0.080613	0.0880038	0.0978561	0.0285921	0.0355021	0.0223686	0.0514815	0.0122764	0.108027	0.0741034	0.0774938	-0.0604006	0.0933377	0.146225	0.0831071	0.0425656	0.0917587	0.530185
XLOC-015742	[Uniprot/Swissprot]|e-value:7e-62|sp|P62856|RS26_RAT|40S ribosomal protein S26 OS=Rattus norvegicus OX=10116 GN=Rps26 PE=3 SV=3||[RefSeqProtSlim]|e-value:1e-65|CAC9666535.1|Ofus.G142060 [Owenia fusiformis]	P13008	P62854	0.679452	0.752747	0.662059	0.700085	0.547291	0.670627	0.712454	0.571372	0.730646	0.701751	0.731723	0.690312	0.677496	0.609801	0.667451	0.711193	0.779772	0.567506	0.630983	0.782695	0.793679	0.745177	0.686335	0.614747	0.581749	0.548061	0.666918	0.706151	0.785247	0.751593	0.487065	0.67157	0.524743	0.605273
XLOC-003500	[Uniprot/Swissprot]|e-value:7e-68|sp|P49666|RL21_PIG|60S ribosomal protein L21 OS=Sus scrofa OX=9823 GN=RPL21 PE=1 SV=3||[RefSeqProtSlim]|e-value:6e-75|VDI21785.1|large subunit ribosomal protein L21e [Mytilus galloprovincialis]		P46778	0.682157	0.762977	0.690539	0.741521	0.559659	0.69232	0.736655	0.639552	0.757868	0.693715	0.709867	0.719238	0.682473	0.631521	0.678971	0.727374	0.782308	0.615415	0.670796	0.797222	0.811713	0.714396	0.688147	0.62408	0.60611	0.591675	0.703264	0.735635	0.805785	0.733587	0.430327	0.679363	0.523112	0.69192
XLOC-025915	[Uniprot/Swissprot]|e-value:2e-30|sp|Q8IVN8|SBSPO_HUMAN|Somatomedin-B and thrombospondin type-1 domain-containing protein OS=Homo sapiens OX=9606 GN=SBSPON PE=1 SV=2||[RefSeqProtSlim]|e-value:7e-71|XP_011444200.1|somatomedin-B and thrombospondin type-1 domain-containing protein [Crassostrea gigas]		Q8IVN8	0.0944983	0.271564	0.232867	0.0790432	0.265863	0.116718	0.105364	-0.393046	0.169184	0.262567	0.0932187	0.181659	0.0630567	0.136992	0.174933	0.129837	0.174632	0.236435	0.306327	0.142231	0.166563	0.163447	0.189172	0.144926	0.241379	0.270133	0.089101	0.168179	0.230584	0.10313	0.0235734	0.171796	0.522515	0.14897
XLOC-068106	[Uniprot/Swissprot]|e-value:1e-67|sp|P36241|RL19_DROME|60S ribosomal protein L19 OS=Drosophila melanogaster OX=7227 GN=RpL19 PE=1 SV=2||[RefSeqProtSlim]|e-value:3e-71|PVD32212.1|hypothetical protein C0Q70_07641 [Pomacea canaliculata]	P36241	P84098	0.66126	0.758356	0.690516	0.752692	0.578798	0.709139	0.748066	0.648059	0.748737	0.70946	0.733562	0.727197	0.697741	0.64352	0.677871	0.7263	0.820666	0.614613	0.675021	0.812577	0.800964	0.75682	0.70293	0.57629	0.59515	0.576489	0.688165	0.737733	0.772254	0.770664	0.448507	0.695061	0.522416	0.732493
XLOC-034218	[Uniprot/Swissprot]|e-value:0,0|sp|P41383|TBA2_PATVU|Tubulin alpha-2/alpha-4 chain OS=Patella vulgata OX=6465 GN=TUB2 PE=2 SV=1||[RefSeqProtSlim]|e-value:0,0|AOR07106.1|tubulin alpha-1A [Enchytraeus cf. crypticus SL-2017]	P06603	P0DPH8	0.323207	0.446361	0.335689	0.0609894	0.408864	0.432742	0.298008	0.317482	0.308554	0.323171	0.454512	0.123107	0.32334	0.192331	0.196674	0.256018	0.391194	0.412123	0.417741	0.257458	0.352469	0.21428	0.3215	0.300955	0.301826	0.248396	0.204557	0.261767	0.190719	0.268216	0.200045	0.234939	0.521417	0.430076
XLOC-010140	[RefSeqProtSlim]|e-value:8e-44|BAE46429.1|ORF2-encoded protein, partial [Danio rerio]||[Uniprot/Swissprot]|no similarity			0.0856086	0.0577064	-0.0137247	0.0173543	0.158362	0.0487236	0.0780337	-0.100535	0.0705758	0.0259519	-0.0407636	0.0998296	-0.0227687	0.083278	0.0567521	0.100864	-0.0541572	0.081415	0.0241673	-0.201716	-0.0771677	-0.0587673	0.0951676	-0.0152389	0.103316	-0.057911	-0.0798691	0.14377	0.101392	0.0832402	0.022604	0.154811	0.521377	0.116663
XLOC-011324	[Uniprot/Swissprot]|e-value:1e-98|sp|P62083|RS7_RAT|40S ribosomal protein S7 OS=Rattus norvegicus OX=10116 GN=Rps7 PE=1 SV=1||[RefSeqProtSlim]|e-value:3e-106|VDH94617.1|small subunit ribosomal protein S7e [Mytilus galloprovincialis]	Q9VA91	P62081	0.623012	0.722903	0.605849	0.677068	0.559221	0.621111	0.704097	0.536274	0.669412	0.650003	0.672031	0.623818	0.634394	0.540174	0.58565	0.656808	0.74207	0.579374	0.604702	0.714448	0.722762	0.63445	0.608644	0.503903	0.580928	0.46606	0.622081	0.636937	0.753094	0.652265	0.441162	0.611628	0.521318	0.589648
XLOC-000248	[Uniprot/Swissprot]|e-value:1e-145|sp|Q6PBY1|RS3A_DANRE|40S ribosomal protein S3a OS=Danio rerio OX=7955 GN=rps3a PE=2 SV=3||[RefSeqProtSlim]|e-value:3e-152|PVD34793.1|hypothetical protein C0Q70_06070 [Pomacea canaliculata]	P55830	P61247	0.644249	0.744772	0.664745	0.732888	0.571108	0.688199	0.756792	0.688527	0.746585	0.707911	0.69274	0.697955	0.684161	0.58556	0.656257	0.720172	0.77811	0.606587	0.640485	0.802971	0.785673	0.728881	0.693491	0.59486	0.571532	0.550512	0.670356	0.70497	0.737069	0.730102	0.504007	0.69562	0.518658	0.70657
XLOC-025879	[Uniprot/Swissprot]|e-value:2e-75|sp|P62264|RS14_MOUSE|40S ribosomal protein S14 OS=Mus musculus OX=10090 GN=Rps14 PE=1 SV=3||[RefSeqProtSlim]|e-value:1e-78|XP_021365459.1|40S ribosomal protein S14 [Mizuhopecten yessoensis]	C0HKA0	P62263	0.701586	0.795201	0.694169	0.750005	0.62642	0.693369	0.753274	0.641542	0.749325	0.716364	0.691927	0.704615	0.707473	0.626421	0.68667	0.734211	0.777212	0.650383	0.662228	0.807946	0.80555	0.735921	0.697478	0.606618	0.650108	0.553587	0.676601	0.713823	0.80339	0.735778	0.438212	0.714942	0.518291	0.708907
XLOC-013222	[Uniprot/Swissprot]|e-value:2e-97|sp|Q9GRJ3|RS23_LUMRU|40S ribosomal protein S23 OS=Lumbricus rubellus OX=35632 GN=RPS23 PE=2 SV=1||[RefSeqProtSlim]|e-value:6e-98|CAD5118888.1|DgyrCDS7563 [Dimorphilus gyrociliatus]	Q8T3U2	P62266	0.695396	0.790786	0.669044	0.729918	0.605917	0.687563	0.736474	0.553648	0.734841	0.694634	0.703729	0.659729	0.659172	0.616523	0.627968	0.681245	0.787011	0.639641	0.668901	0.791264	0.792016	0.692247	0.674362	0.515677	0.590884	0.587611	0.644376	0.677191	0.797625	0.717576	0.47211	0.618834	0.517895	0.605148
XLOC-064685	[Uniprot/Swissprot]|e-value:6e-82|sp|P23352|KALM_HUMAN|Anosmin-1 OS=Homo sapiens OX=9606 GN=ANOS1 PE=1 SV=3||[RefSeqProtSlim]|e-value:2e-124|CAC9663923.1|Ofus.G122858 [Owenia fusiformis]		P23352	0.0555702	0.117107	0.0103036	-0.097834	0.057081	0.0578143	0.0442548	-0.264825	0.0890258	0.127239	0.0727894	0.0882509	0.062356	0.0937466	0.0519858	0.0524109	0.102606	0.0715662	0.134599	0.0184932	0.0391157	0.0781961	0.111756	0.0739139	0.133351	0.12217	0.0488779	-0.036564	0.022362	0.0486889	0.0738454	0.132464	0.51775
XLOC-041141	[Uniprot/Swissprot]|e-value:4e-88|sp|Q90YV5|RL13_ICTPU|60S ribosomal protein L13 OS=Ictalurus punctatus OX=7998 GN=rpl13 PE=2 SV=3||[RefSeqProtSlim]|e-value:1e-94|XP_011440919.2|60S ribosomal protein L13 [Crassostrea gigas]	P41126	P26373	0.60862	0.699316	0.596903	0.69423	0.538976	0.630599	0.677629	0.604481	0.68245	0.619851	0.628464	0.614788	0.636245	0.55139	0.572702	0.623901	0.70438	0.576173	0.595534	0.744697	0.706587	0.668302	0.66215	0.470266	0.545144	0.462586	0.634252	0.658903	0.687795	0.618752	0.411452	0.641829	0.515718	0.58879
XLOC-005527	[Uniprot/Swissprot]|e-value:1e-65|sp|P61354|RL27_RAT|60S ribosomal protein L27 OS=Rattus norvegicus OX=10116 GN=Rpl27 PE=2 SV=2||[RefSeqProtSlim]|e-value:4e-68|VDI07185.1|large subunit ribosomal protein L27e [Mytilus galloprovincialis]		P61353	0.683312	0.765181	0.703355	0.754456	0.583194	0.690318	0.742525	0.667094	0.775042	0.700774	0.713633	0.729508	0.693904	0.656466	0.711889	0.748386	0.786939	0.615744	0.667937	0.809136	0.810861	0.757254	0.698274	0.650945	0.601954	0.57752	0.714133	0.719772	0.832458	0.714218	0.445186	0.687599	0.514105	0.674149
XLOC-020266	[Uniprot/Swissprot]|e-value:2e-74|sp|Q6QAP7|RS17_PIG|40S ribosomal protein S17 OS=Sus scrofa OX=9823 GN=RPS17 PE=1 SV=3||[RefSeqProtSlim]|e-value:8e-78|XP_011448859.1|40S ribosomal protein S17 [Crassostrea gigas]	P17704	P08708	0.660735	0.757696	0.672249	0.725912	0.586677	0.661971	0.732498	0.654175	0.728403	0.698255	0.683049	0.678717	0.698524	0.60474	0.62646	0.698585	0.777922	0.605751	0.653609	0.773454	0.785886	0.686902	0.659723	0.593216	0.61326	0.536208	0.678002	0.69939	0.822743	0.713964	0.464556	0.621137	0.513228	0.725639
XLOC-017153	[Uniprot/Swissprot]|e-value:0,0|sp|P98160|PGBM_HUMAN|Basement membrane-specific heparan sulfate proteoglycan core protein OS=Homo sapiens OX=9606 GN=HSPG2 PE=1 SV=4||[RefSeqProtSlim]|e-value:0,0|CAC9660280.1|Ofus.G11456, partial [Owenia fusiformis]		P98160	-0.0215979	0.0989854	0.0719087	0.033764	0.113442	0.0842986	0.0711889	-0.510882	0.0391832	0.0059099	0.0828983	0.145489	0.0366859	-0.0836433	0.0908926	0.0900198	0.147202	0.0690492	0.175305	0.0088848	0.0213394	0.121568	0.168786	0.0426276	0.144043	-0.13184	-0.0107153	0.0811813	0.0519674	0.0913913	-0.0094955	0.181081	0.512232	-0.0649214
XLOC-012312	[Uniprot/Swissprot]|e-value:5e-75|sp|Q9JME2|CHSTB_MOUSE|Carbohydrate sulfotransferase 11 OS=Mus musculus OX=10090 GN=Chst11 PE=2 SV=1||[RefSeqProtSlim]|e-value:3e-75|CAB92141.1|chondroitin 4-O-sulfotransferase [Mus musculus]		Q9NPF2	0.103048	0.200583	0.149933	0.0233562	0.11251	0.101838	0.0601304	-0.317471	0.114414	0.159471	0.0443701	0.121318	0.0475306	0.0606427	0.123543	0.0814335	0.07049	0.120253	0.215596	0.111041	0.0474241	0.0954827	0.087423	0.0810611	0.148501	0.0564621	0.0839685	0.00390517	0.190216	0.165086	0.000679875	0.0430246	0.509176	0.156149
XLOC-017347	[Uniprot/Swissprot]|e-value:0,0|sp|P41383|TBA2_PATVU|Tubulin alpha-2/alpha-4 chain OS=Patella vulgata OX=6465 GN=TUB2 PE=2 SV=1||[RefSeqProtSlim]|e-value:0,0|AOR07105.1|tubulin alpha-1A [Enchytraeus albidus]	P06603	P0DPH8	0.432821	0.546287	0.567202	0.545481	0.488534	0.528028	0.483673	0.532151	0.528988	0.538141	0.576319	0.421953	0.535077	0.434972	0.445991	0.420879	0.615769	0.534986	0.467429	0.559652	0.564654	0.460826	0.557449	0.264266	0.359272	0.27712	0.456436	0.486508	0.498053	0.488059	0.257458	0.464393	0.505464	0.533802
XLOC-001747	[Uniprot/Swissprot]|e-value:4e-45|sp|Q9VXX8|RL371_DROME|Probable 60S ribosomal protein L37-A OS=Drosophila melanogaster OX=7227 GN=RpL37a PE=1 SV=1||[RefSeqProtSlim]|e-value:3e-47|CAC9661758.1|Ofus.G111992 [Owenia fusiformis]	Q9VXX8	P61927	0.69358	0.760451	0.636656	0.681001	0.603522	0.646398	0.727054	0.500814	0.71683	0.679218	0.671173	0.638775	0.6567	0.56743	0.637154	0.677599	0.779316	0.579849	0.659357	0.763156	0.734167	0.733948	0.605015	0.573534	0.620995	0.548265	0.642234	0.62425	0.74071	0.666537	0.368824	0.620683	0.502639	0.604466
XLOC-043750	[Uniprot/Swissprot]|e-value:8e-35|sp|O61462|RL37A_CRYST|60S ribosomal protein L37a OS=Cryptochiton stelleri OX=6655 GN=RPL37A PE=3 SV=3||[RefSeqProtSlim]|e-value:1e-35|XP_019635034.1|PREDICTED: 60S ribosomal protein L37a [Branchiostoma belcheri]	Q9VMU4	P61513	0.68009	0.759877	0.650846	0.723535	0.573614	0.676721	0.747996	0.619069	0.737524	0.678476	0.704627	0.705834	0.691534	0.616486	0.676117	0.726442	0.773734	0.61482	0.641807	0.781402	0.797058	0.729237	0.677467	0.614911	0.621995	0.57216	0.664935	0.694388	0.778779	0.695085	0.48523	0.694758	0.501984	0.665404
XLOC-047582	[Uniprot/Swissprot]|e-value:2e-86|sp|P18101|RL40_DROME|Ubiquitin-60S ribosomal protein L40 OS=Drosophila melanogaster OX=7227 GN=RpL40 PE=1 SV=2||[RefSeqProtSlim]|e-value:1e-86|XP_025102704.1|ubiquitin-60S ribosomal protein L40 [Pomacea canaliculata]	P18101	P62987	0.695833	0.777018	0.688296	0.736647	0.599101	0.674565	0.734732	0.629459	0.747357	0.704896	0.71362	0.700428	0.705887	0.634209	0.679147	0.710717	0.788781	0.623922	0.665069	0.804196	0.831598	0.741023	0.68978	0.611167	0.634337	0.499093	0.705773	0.71681	0.798603	0.726054	0.493633	0.664512	0.500862	0.662321
XLOC-058560	[Uniprot/Swissprot]|e-value:9e-81|sp|P41115|RS11_XENLA|40S ribosomal protein S11 OS=Xenopus laevis OX=8355 GN=rps11 PE=2 SV=1||[RefSeqProtSlim]|e-value:7e-87|CAD5123421.1|DgyrCDS11770 [Dimorphilus gyrociliatus]	Q0E9B6	P62280	0.658583	0.746101	0.615634	0.691729	0.548986	0.634831	0.704062	0.547219	0.703907	0.654623	0.671427	0.649953	0.616227	0.560061	0.634856	0.652906	0.763643	0.599867	0.6589	0.746067	0.751999	0.729441	0.641213	0.496311	0.573599	0.488337	0.609187	0.628939	0.736582	0.711594	0.395229	0.634401	0.50044	0.665763
XLOC-027728	[Uniprot/Swissprot]|e-value:4e-149|sp|Q90YS3|RS2_ICTPU|40S ribosomal protein S2 OS=Ictalurus punctatus OX=7998 GN=rps2 PE=2 SV=1||[RefSeqProtSlim]|e-value:1e-154|XP_019924446.1|40S ribosomal protein S2 [Crassostrea gigas]	P31009	P15880	0.463019	0.611911	0.526439	0.633095	0.539386	0.564497	0.584733	0.62974	0.615202	0.553748	0.582038	0.566753	0.517558	0.47647	0.505851	0.503916	0.628768	0.615376	0.495597	0.674068	0.627607	0.587433	0.602448	0.274371	0.432266	0.369366	0.429042	0.558767	0.679177	0.499325	0.577051	0.46817	0.500417	0.521689
XLOC-003214	[Uniprot/Swissprot]|e-value:0,0|sp|P11833|TBB_PARLI|Tubulin beta chain OS=Paracentrotus lividus OX=7656 PE=2 SV=1||[RefSeqProtSlim]|e-value:0,0|XP_011448542.1|tubulin beta chain [Crassostrea gigas]	Q24560	P68371	0.22403	0.0707355	0.0729882	0.0681031	0.273807	0.202539	0.0621108	0.0498814	0.0967215	0.0959156	0.341369	-0.00142085	0.145831	0.0552372	0.035754	0.132286	0.231619	0.207921	0.0705248	0.0653403	0.137692	0.141334	0.103205	0.126542	0.174718	0.0334616	0.0323019	0.0132548	0.167774	0.0190934	0.390697	0.143608	0.493592
XLOC-035423	[Uniprot/Swissprot]|e-value:1e-127|sp|Q92008|SHH_DANRE|Sonic hedgehog protein A OS=Danio rerio OX=7955 GN=shha PE=1 SV=1||[RefSeqProtSlim]|e-value:1e-141|CAC9568312.1|Ofus.G052175 [Owenia fusiformis]	Q02936	O43323	0.0283617	-0.0113561	0.0306918	0.0227638	0.16153	0.0624859	0.0264191	0.0420137	0.0885019	-1.41071e-05	0.0767894	0.0220417	0.0386242	0.0483352	0.0816188	0.0435161	0.0772615	0.0687722	-0.028117	-0.0224419	0.0227515	0.117306	0.0331254	0.0847856	0.00823576		-0.167144	0.0765535	0.117065	0.102334	0.00201692	0.176535	0.493353
XLOC-001592	[Uniprot/Swissprot]|e-value:7e-52|sp|P30966|5HT5A_MOUSE|5-hydroxytryptamine receptor 5A OS=Mus musculus OX=10090 GN=Htr5a PE=1 SV=2||[RefSeqProtSlim]|e-value:2e-64|XP_035672352.1|5-hydroxytryptamine receptor 1D-like isoform X1 [Branchiostoma floridae]	Q4LBB9	P47898	0.0438552	0.00906508	0.00710599	-0.0251098	0.098956	0.0755048	0.105019	0.225875	0.108363	0.185606	0.198744	0.0965639	0.0738747	-0.103786	-0.0529036	0.0854338	0.204263	0.144811	0.121627	0.0128317	0.0405047	0.158259	0.069438	0.131475	0.109285	-0.0309742	-0.0380443	0.138456	0.159821	0.101435	0.101703	-0.084187	0.4925	0.200203
XLOC-020330	[Uniprot/Swissprot]|e-value:6e-37|sp|Q4PM12|RL36_IXOSC|60S ribosomal protein L36 OS=Ixodes scapularis OX=6945 GN=RpL36 PE=3 SV=1||[RefSeqProtSlim]|e-value:6e-41|CAC9666794.1|Ofus.G1591 [Owenia fusiformis]	P49630	Q9Y3U8	0.692254	0.764673	0.656033	0.707858	0.606828	0.675819	0.742035	0.605762	0.71216	0.661449	0.688691	0.680216	0.703465	0.585699	0.655471	0.709949	0.765753	0.609624	0.677214	0.781957	0.767225	0.727983	0.690506	0.587415	0.589889	0.542421	0.651531	0.675411	0.740468	0.69505	0.42289	0.654811	0.491762	0.696087
XLOC-011573	[Uniprot/Swissprot]|e-value:9e-43|sp|Q29361|RL35_PIG|60S ribosomal protein L35 OS=Sus scrofa OX=9823 GN=RPL35 PE=1 SV=3||[RefSeqProtSlim]|e-value:4e-44|ABY27350.1|ribosomal protein L35, partial [Crassostrea gigas]		P42766	0.648116	0.711245	0.586253	0.680409	0.536704	0.590607	0.690523	0.560097	0.681156	0.604903	0.60261	0.633405	0.619329	0.500332	0.595496	0.647777	0.699998	0.556255	0.536006	0.708538	0.719677	0.601104	0.643967	0.51533	0.560506	0.454993	0.605843	0.599171	0.674876	0.670715	0.398479	0.586167	0.491761	0.521959
XLOC-034323	[Uniprot/Swissprot]|e-value:3e-66|sp|P58375|RL30_SPOFR|60S ribosomal protein L30 OS=Spodoptera frugiperda OX=7108 GN=RpL30 PE=3 SV=1||[RefSeqProtSlim]|e-value:6e-70|PVD32415.1|hypothetical protein C0Q70_07849 [Pomacea canaliculata]		P62888	0.642015	0.729009	0.614218	0.671635	0.579779	0.620723	0.698053	0.506987	0.666912	0.664823	0.646232	0.641837	0.62306	0.535581	0.620771	0.620875	0.760233	0.595946	0.593252	0.746227	0.749516	0.652303	0.638457	0.524066	0.585645	0.549069	0.632167	0.634436	0.701702	0.671506	0.426335	0.671082	0.491743	0.622039
XLOC-058446	[Uniprot/Swissprot]|e-value:2e-42|sp|P05765|RS21_RAT|40S ribosomal protein S21 OS=Rattus norvegicus OX=10116 GN=Rps21 PE=1 SV=1||[RefSeqProtSlim]|e-value:3e-44|ABW23211.1|ribosomal protein rps21, partial [Eurythoe complanata]	O76927	P63220	0.636347	0.706246	0.602839	0.696075	0.53598	0.620123	0.723393	0.583281	0.696206	0.610563	0.657597	0.64934	0.637855	0.532483	0.620297	0.641231	0.730972	0.561021	0.577414	0.763365	0.747996	0.695251	0.677239	0.520929	0.52369	0.465793	0.589478	0.675235	0.741018	0.648132	0.512678	0.645879	0.488356	0.605201
XLOC-009350	[Uniprot/Swissprot]|e-value:3e-51|sp|Q15417|CNN3_HUMAN|Calponin-3 OS=Homo sapiens OX=9606 GN=CNN3 PE=1 SV=1||[RefSeqProtSlim]|e-value:7e-78|XP_005111388.1|myophilin [Aplysia californica]		Q15417	0.394092	0.156464	0.244464	0.0789255	0.443285	0.302596	0.296709	0.0244824	0.313456	0.310704	0.327146	0.473811	0.365064	0.299587	0.43295	0.524187	0.374649	0.466288	0.515223	0.180818	0.278451	0.302102	0.26305	0.425552	0.440467	0.0957553	0.255435	0.220652	0.371135	0.193103	0.165371	0.455723	0.486303	0.372132
XLOC-058912	[Uniprot/Swissprot]|e-value:3e-97|sp|O16305|CALM_CAEEL|Calmodulin OS=Caenorhabditis elegans OX=6239 GN=cmd-1 PE=1 SV=3||[RefSeqProtSlim]|e-value:2e-97|pdb|3WFN|B|Chain B, Calmodulin, Sodium channel protein type 8 subunit alpha	P62152	P0DP23	0.533645	0.555806	0.418975	0.362562	0.610573	0.343385	0.333097	0.433194	0.413963	0.48341	0.486245	0.162142	0.453231	0.327014	0.142845	0.173977	0.336103	0.500334	0.430651	0.396661	0.434439	0.400521	0.414634	0.331579	0.261047	0.257857	0.394789	0.284465	0.36685	0.251829	0.381146	0.432857	0.485184	0.522192
XLOC-028088	[Uniprot/Swissprot]|e-value:2e-91|sp|Q6P823|H33_XENTR|Histone H3.3 OS=Xenopus tropicalis OX=8364 GN=TGas113e22.1 PE=1 SV=3||[RefSeqProtSlim]|e-value:6e-92|CAC9649367.1|Ofus.G10848 [Owenia fusiformis]	C0HL66	P84243	0.481078	0.629074	0.396545	0.559342	0.548237	0.315822	0.547096	0.358352	0.536495	0.503859	0.45452	0.122756	0.583966	0.386709	0.18907	0.34299	0.374689	0.578805	0.534918	0.495782	0.457947	0.52212	0.51117	0.501299	0.557861	0.503786	0.434721	0.408855	0.483336	0.51613	0.483356	0.466124	0.482034	0.595243
XLOC-035004	[Uniprot/Swissprot]|no similarity||[RefSeqProtSlim]|no similarity			0.693457	0.742147	0.651825	0.758728	0.586736	0.697159	0.727665	0.746554	0.750883	0.689931	0.701224	0.506338	0.681852	0.629811	0.670646	0.721145	0.789652	0.652544	0.637093	0.798172	0.774371	0.730614	0.715852	0.57703	0.550684	0.467467	0.696187	0.707394	0.745509	0.729766	0.497593	0.693337	0.478526	0.725535
XLOC-040896	[Uniprot/Swissprot]|e-value:1e-123|sp|Q5R8S2|PSB5_PONAB|Proteasome subunit beta type-5 OS=Pongo abelii OX=9601 GN=PSMB5 PE=2 SV=3||[RefSeqProtSlim]|e-value:5e-154|UCK81601.1|proteasome subunit beta type-5 [Arenicola marina]		P28074	0.499332	0.589306	0.362303	0.293728	0.41676	0.454248	0.325203	0.112557	0.352658	0.440423	0.501186	0.251759	0.406514	0.33599	0.344078	0.342099	0.426782	0.488289	0.394273	0.346334	0.35969	0.231227	0.313504	0.365365	0.43157	0.389011	0.348797	0.306359	0.373399	0.373475	0.232638	0.34096	0.478421	0.307048
XLOC-004031	[Uniprot/Swissprot]|no similarity||[RefSeqProtSlim]|no similarity	Q9NGX9		0.103483	0.0485666	0.108263	-0.0603233	0.17737	0.141255	0.0961522	-0.143291	0.050597	0.0981436	0.144678	0.143749	0.105506	0.0810436	0.0693828	0.0824427	0.148663	0.12506	0.0678477	0.0193823	0.141068	0.0158384	0.0154695	0.136207	0.119271	0.0707214	0.0611915	0.213171	0.12758	0.129478	0.139846	0.242617	0.47607	0.169014
XLOC-041413	[Uniprot/Swissprot]|e-value:3e-33|sp|P00173|CYB5_RAT|Cytochrome b5 OS=Rattus norvegicus OX=10116 GN=Cyb5a PE=1 SV=2||[RefSeqProtSlim]|e-value:2e-46|CAD5117855.1|DgyrCDS6600 [Dimorphilus gyrociliatus]	Q9V4N3	P00167	0.502723	0.499612	0.303055	0.25984	0.344289	0.359351	0.26592	0.199015	0.323148	0.352393	0.36143	0.320329	0.396299	0.301915	0.303337	0.360275	0.386664	0.416737	0.40812	0.381129	0.42042	0.236268	0.355201	0.379499	0.397056	0.218756	0.411494	0.307905	0.402596	0.252071	0.133714	0.396284	0.474422	0.364416
XLOC-051964	[Uniprot/Swissprot]|e-value:0,002|sp|Q17802|CPG1_CAEEL|Chondroitin proteoglycan 1 OS=Caenorhabditis elegans OX=6239 GN=cpg-1 PE=1 SV=1||[RefSeqProtSlim]|e-value:7e-13|XP_012941365.1|uncharacterized protein LOC106012572 [Aplysia californica]	P33450	P35556	0.0607861	-0.0679299	-0.00746923	-0.108287	0.381386	0.0537041	0.035017	-0.120011	0.105752	0.0611179	0.0439638	0.0775004	0.093357	-0.0569172	0.109104	0.0179009	-0.159206	0.222784	0.0721113	0.0726094	-0.0846359	0.1297	0.142789	0.128423	0.124797	0.0724287	0.0428944	0.163556	0.266973	-0.00726116	0.176164	0.108178	0.474354
XLOC-000613	[Uniprot/Swissprot]|no similarity||[RefSeqProtSlim]|no similarity			0.574084	0.184179	0.308891	0.115325	0.380452	0.172392	0.169404	0.108548	0.428454	0.29132	0.43057	0.489611	0.450595	0.34274	0.552229	0.518674	0.422035	0.54654	0.19482	0.430537	0.361169	0.34865	0.325764	0.444096	0.4628	0.202195	0.414133	0.368368	0.455732	0.265128	0.391457	0.511952	0.473968	0.201666
XLOC-051475	[Uniprot/Swissprot]|e-value:2e-35|sp|Q95NI4|CALM_HALOK|Calmodulin OS=Halichondria okadai OX=163232 PE=2 SV=3||[RefSeqProtSlim]|e-value:5e-37|ASQ43262.1|putative phototransduction, partial [Acromegalomma interruptum]	P62152	P0DP23	0.39438	0.340318	0.151323	0.0894834	0.0342409	0.196545	0.124113	-0.0406853	0.269174	0.186536	0.195468	0.306486	0.268848	0.201652	0.277468	0.285838	0.289534	0.173019	0.382581	0.0665809	-0.0200111	0.213801	0.253297	0.105181	0.217441	0.127175	0.150413	0.170943	0.323201	0.149192	0.142948	0.269023	0.473947	0.22598
XLOC-022075	[Uniprot/Swissprot]|no similarity||[RefSeqProtSlim]|no similarity			0.0629923	0.0446322	0.0105501	0.0278199	0.091786	0.0623799	0.0314035	0.0363861	0.0472182	0.0654583	-0.0235052	0.0445914	0.00246043	-0.0891025	0.0513055	0.0770839	0.073859	0.0910608	0.068353	-0.0747757	-0.0166603	0.0691381	0.0709942		0.0760401	0.0717219	0.0139608	0.080173	0.0791984	0.0709967	0.0559024	0.0720418	0.473453
XLOC-036538	[Uniprot/Swissprot]|e-value:2e-165|sp|P31696|AGRIN_CHICK|Agrin OS=Gallus gallus OX=9031 GN=AGRN PE=1 SV=3||[RefSeqProtSlim]|e-value:0,0|PVD37045.1|hypothetical protein C0Q70_04038 [Pomacea canaliculata]		O00468	-0.0265828	-0.0285771	0.0570416	0.0274212	0.0545671	-0.0179196	0.00622788	0.0122981	-0.0798496	0.0280729	0.130278	-0.135565	0.0813743	-0.0233727	-0.193388	0.0228583	0.00831652	0.102498	0.0839959	0.0857706	-0.0784983	0.0704007	0.055394	0.126951	0.0347437	0.0478974	-0.291447	0.0692972	0.100834	0.0403343	0.0772237	0.0778577	0.473304	0.0951252
XLOC-067348	[Uniprot/Swissprot]|e-value:5e-23|sp|P08570|RLA1_DROME|60S acidic ribosomal protein P1 OS=Drosophila melanogaster OX=7227 GN=RpLP1 PE=1 SV=2||[RefSeqProtSlim]|e-value:6e-23|XP_001602423.1|60S acidic ribosomal protein P1 [Nasonia vitripennis]	P08570	P05386	0.638334	0.739607	0.666984	0.704967	0.578826	0.650127	0.741074	0.57606	0.695255	0.661172	0.653387	0.670584	0.637616	0.585848	0.63706	0.657876	0.766231	0.577786	0.673657	0.784904	0.755403	0.731559	0.655645	0.495153	0.579248	0.549514	0.644913	0.675202	0.734664	0.686221	0.454788	0.633368	0.472141	0.554629
XLOC-004266	[Uniprot/Swissprot]|e-value:1e-34|sp|Q5R9L9|POMP_PONAB|Proteasome maturation protein OS=Pongo abelii OX=9601 GN=POMP PE=2 SV=1||[RefSeqProtSlim]|e-value:2e-49|UCK81626.1|proteasome maturation protein [Arenicola marina]		Q9Y244	0.617379	0.701967	0.500889	0.419716	0.535463	0.599053	0.416662	0.185832	0.465214	0.597753	0.652241	0.396575	0.498708	0.481663	0.37757	0.481652	0.567237	0.587092	0.572333	0.496897	0.44575	0.363027	0.45873	0.553617	0.521936	0.554168	0.460288	0.446599	0.531157	0.455702	0.203982	0.522477	0.469905	0.53414
XLOC-067864	[Uniprot/Swissprot]|e-value:2e-105|sp|P62914|RL11_RAT|60S ribosomal protein L11 OS=Rattus norvegicus OX=10116 GN=Rpl11 PE=1 SV=2||[RefSeqProtSlim]|e-value:3e-108|XP_011441305.2|60S ribosomal protein L11 [Crassostrea gigas]	P46222	P62913	0.685308	0.780453	0.683199	0.739897	0.61415	0.683297	0.756823	0.623684	0.719417	0.707657	0.695055	0.676875	0.671782	0.606114	0.663669	0.719377	0.771978	0.644388	0.647275	0.787362	0.788732	0.703821	0.685881	0.533565	0.607092	0.561594	0.682684	0.693015	0.746505	0.734559	0.472986	0.609575	0.467638	0.647408
XLOC-037497	[Uniprot/Swissprot]|e-value:4e-89|sp|P40307|PSB2_RAT|Proteasome subunit beta type-2 OS=Rattus norvegicus OX=10116 GN=Psmb2 PE=1 SV=1||[RefSeqProtSlim]|e-value:2e-106|CAC9564614.1|Ofus.G051079 [Owenia fusiformis]		P49721	0.610932	0.686834	0.470784	0.343222	0.517856	0.556394	0.382526	0.135401	0.420112	0.592139	0.60974	0.354441	0.442348	0.431316	0.386507	0.419064	0.529084	0.598334	0.567977	0.456766	0.441224	0.342507	0.372319	0.493611	0.507409	0.507548	0.459698	0.395606	0.474783	0.452228	0.29771	0.42839	0.467201	0.304554
XLOC-059387	[Uniprot/Swissprot]|e-value:0,0|sp|Q16975|KPC2_APLCA|Calcium-independent protein kinase C OS=Aplysia californica OX=6500 GN=PRKC2 PE=1 SV=1||[RefSeqProtSlim]|e-value:0,0|NP_001191401.1|calcium-independent protein kinase C [Aplysia californica]	P13678	Q02156	0.523815	0.518355	0.363177	0.213186	0.430905	0.435834	0.324613	0.132046	0.333721	0.443772	0.470977	0.242165	0.401635	0.314032	0.279913	0.0872395	0.384009	0.507853	0.458287	0.332881	0.347208	0.361215	0.397782	0.324098	0.327516	0.27398	0.304212	0.462605	0.348086	0.268896	0.307933	0.267988	0.46632	0.535471
XLOC-055922	[Uniprot/Swissprot]|e-value:4e-130|sp|O57592|RL7A_TAKRU|60S ribosomal protein L7a OS=Takifugu rubripes OX=31033 GN=rpl7a PE=3 SV=3||[RefSeqProtSlim]|e-value:4e-138|ABW23163.1|ribosomal protein rpl7a, partial [Arenicola marina]	P46223	P62424	0.600326	0.703936	0.562273	0.663474	0.553196	0.608805	0.72049	0.518658	0.596777	0.62687	0.635778	0.558541	0.600942	0.518087	0.528505	0.572988	0.680044	0.567045	0.602759	0.716082	0.677156	0.60933	0.619973	0.403722	0.516466	0.443713	0.587382	0.642798	0.68967	0.657719	0.524052	0.516504	0.466165	0.532089
XLOC-001832	[Uniprot/Swissprot]|e-value:2e-93|sp|P40423|SQH_DROME|Myosin regulatory light chain sqh OS=Drosophila melanogaster OX=7227 GN=sqh PE=1 SV=1||[RefSeqProtSlim]|e-value:5e-97|AAI63800.1|Si:dkey-216e9.5 protein [Danio rerio]	P40423	P24844	0.508299	0.45972	0.315954	0.259435	0.511993	0.498539	0.413414	0.306306	0.44567	0.433108	0.490079	0.426546	0.492341	0.377797	0.374504	0.532913	0.465083	0.544538	0.517458	0.42412	0.454383	0.414522	0.408981	0.382337	0.554296	0.353883	0.384684	0.38264	0.243479	0.311172	0.190427	0.504892	0.465125	0.365205
XLOC-005039	[Uniprot/Swissprot]|e-value:9e-117|sp|O73817|PSB3_ONCMY|Proteasome subunit beta type-3 OS=Oncorhynchus mykiss OX=8022 GN=psmb3 PE=2 SV=1||[RefSeqProtSlim]|e-value:5e-124|UCK81599.1|proteasome subunit beta type-3 [Arenicola marina]	Q9XYN7	P49720	0.630713	0.691863	0.478518	0.381607	0.518628	0.588229	0.41071	0.126315	0.440343	0.57582	0.627893	0.33728	0.475215	0.417286	0.397314	0.438347	0.519292	0.583747	0.60275	0.487748	0.431614	0.372953	0.391448	0.526794	0.5217	0.533151	0.469018	0.380342	0.463837	0.468594	0.310937	0.455042	0.463936	0.376617
XLOC-002238	[Uniprot/Swissprot]|e-value:3e-55|sp|Q8JGR4|RL24_DANRE|60S ribosomal protein L24 OS=Danio rerio OX=7955 GN=rpl24 PE=2 SV=1||[RefSeqProtSlim]|e-value:3e-67|XP_021366846.1|60S ribosomal protein L24-like [Mizuhopecten yessoensis]	Q9VJY6	P83731	0.685035	0.76038	0.662614	0.717565	0.59831	0.664622	0.711666	0.626841	0.73938	0.680426	0.713324	0.692564	0.678725	0.594425	0.658001	0.70846	0.782146	0.589971	0.6461	0.764444	0.789723	0.71589	0.662294	0.613877	0.561714	0.560689	0.727249	0.686846	0.780971	0.720997	0.421424	0.617286	0.462918	0.713998
XLOC-058138	[Uniprot/Swissprot]|e-value:7e-49|sp|Q9IA76|RL31_PAROL|60S ribosomal protein L31 OS=Paralichthys olivaceus OX=8255 GN=rpl31 PE=2 SV=1||[RefSeqProtSlim]|e-value:2e-52|XP_011418169.3|60S ribosomal protein L31 [Crassostrea gigas]	Q9V597	P62899	0.587276	0.669285	0.516874	0.570355	0.508143	0.547973	0.62549	0.389987	0.548667	0.554531	0.539248	0.51017	0.566471	0.478687	0.505531	0.512065	0.628057	0.487964	0.539639	0.62754	0.634077	0.607676	0.480522	0.400041	0.523659	0.407812	0.48273	0.518847	0.620714	0.536215	0.470166	0.533452	0.462746	0.452729
XLOC-034167	[Uniprot/Swissprot]|e-value:0,045|sp|O76217|PE1_ANOGA|Peritrophin-1 OS=Anopheles gambiae OX=7165 GN=Aper1 PE=2 SV=2||[RefSeqProtSlim]|e-value:1e-06|XP_035673511.1|fibropellin-1-like isoform X2 [Branchiostoma floridae]			0.0134295	0.0468274	0.0870322	0.0237469	0.100998	0.110498	0.0508315	-0.019559	-0.0879354	0.101927	0.0997438	0.108607	0.151967	0.048734	-0.021262	0.0836772	0.130546	0.0581794	0.0564491	0.0336237	0.201608	0.10873	-0.0398579	0.18625	0.139585	0.031818	0.0978634	0.227775	0.215727	0.120326	0.171896	0.253187	0.462662	0.0735341
XLOC-059732	[Uniprot/Swissprot]|e-value:4e-77|sp|P62979|RS27A_HUMAN|Ubiquitin-40S ribosomal protein S27a OS=Homo sapiens OX=9606 GN=RPS27A PE=1 SV=2||[RefSeqProtSlim]|e-value:2e-79|XP_025105320.1|ubiquitin-40S ribosomal protein S27a isoform X1 [Pomacea canaliculata]	P15357	P62979	0.609763	0.709709	0.58376	0.668988	0.564984	0.603347	0.669852	0.542744	0.656035	0.631529	0.61101	0.601726	0.644382	0.517415	0.561755	0.609496	0.689621	0.582077	0.624702	0.734829	0.722065	0.630728	0.658548	0.467904	0.462288	0.505115	0.561678	0.638035	0.709041	0.664204	0.416536	0.485524	0.461825	0.530146
XLOC-013199	[Uniprot/Swissprot]|e-value:8e-05|sp|Q62356|FSTL1_MOUSE|Follistatin-related protein 1 OS=Mus musculus OX=10090 GN=Fstl1 PE=1 SV=2||[RefSeqProtSlim]|e-value:8e-25|VDI04879.1|Hypothetical predicted protein [Mytilus galloprovincialis]		Q12841	0.0248197	-0.0338052	0.0636849	0.0431267	0.0647535	0.26367	0.0549051	0.00973587	-0.0701482	0.0538778	0.0741512	0.1244	0.0555543	0.0688955	0.0510634	0.081662	0.0781883	0.111286	-0.101934	0.031979	0.0475515	0.148998	0.0699327	0.0776651	0.0410897	0.0046562	0.0983809	0.0630752	0.0703875	0.108967	0.114546	0.0351579	0.461497
XLOC-012503	[Uniprot/Swissprot]|e-value:5e-96|sp|Q90YU9|RL18A_ICTPU|60S ribosomal protein L18a OS=Ictalurus punctatus OX=7998 GN=rpl18a PE=2 SV=1||[RefSeqProtSlim]|e-value:3e-101|CAD5110892.1|DgyrCDS256 [Dimorphilus gyrociliatus]	P41093	Q02543	0.649833	0.736521	0.624708	0.679787	0.575418	0.619023	0.705971	0.54267	0.684873	0.650685	0.660281	0.666985	0.634004	0.579061	0.610414	0.615781	0.734894	0.604916	0.626077	0.731695	0.727847	0.650786	0.631983	0.469843	0.575083	0.471454	0.592063	0.644818	0.709062	0.681742	0.453473	0.616175	0.46068	0.534014
XLOC-018537	[Uniprot/Swissprot]|e-value:1e-32|sp|O14463|TRX1_SCHPO|Thioredoxin-1 OS=Schizosaccharomyces pombe (strain 972 / ATCC 24843) OX=284812 GN=trx1 PE=3 SV=3||[RefSeqProtSlim]|e-value:5e-31|CRK90569.1|CLUMA_CG004271, isoform B [Clunio marinus]	Q9V429	P10599	0.535232	0.619014	0.488968	0.400694	0.536977	0.495001	0.468433	0.325977	0.452303	0.508675	0.573222	0.404702	0.469901	0.438678	0.382175	0.471117	0.518334	0.536372	0.439197	0.491774	0.439991	0.434557	0.515273	0.394265	0.408465	0.385875	0.460467	0.530668	0.510407	0.453571	0.412273	0.502354	0.459574	0.544352
XLOC-009804	[Uniprot/Swissprot]|e-value:2e-68|sp|Q3SZQ6|RL32_BOVIN|60S ribosomal protein L32 OS=Bos taurus OX=9913 GN=RPL32 PE=2 SV=3||[RefSeqProtSlim]|e-value:2e-76|XP_005096705.2|60S ribosomal protein L32 [Aplysia californica]	P04359	P62910	0.560865	0.62781	0.489632	0.588435	0.46023	0.522516	0.616756	0.448866	0.56148	0.522854	0.55875	0.52377	0.565004	0.436329	0.473361	0.541446	0.607903	0.477894	0.527295	0.647418	0.642036	0.595501	0.547356	0.479439	0.526898	0.364743	0.512279	0.489262	0.614436	0.511945	0.301379	0.606673	0.458646	0.320654
XLOC-000817	[Uniprot/Swissprot]|e-value:1e-27|sp|Q90YP3|RS28_ICTPU|40S ribosomal protein S28 OS=Ictalurus punctatus OX=7998 GN=rps28 PE=3 SV=1||[RefSeqProtSlim]|e-value:4e-27|AAH59677.1|Zgc:73367 [Danio rerio]	Q9W334	P62857	0.665455	0.744618	0.576883	0.614564	0.587581	0.597097	0.636969	0.390579	0.64733	0.605685	0.621224	0.595204	0.595446	0.499377	0.602657	0.668017	0.688883	0.554415	0.61144	0.711196	0.688849	0.678094	0.590777	0.540559	0.564023	0.411939	0.606863	0.579457	0.712191	0.587023	0.329916	0.595174	0.456892	0.51205
XLOC-063783	[Uniprot/Swissprot]|e-value:4e-96|sp|P23352|KALM_HUMAN|Anosmin-1 OS=Homo sapiens OX=9606 GN=ANOS1 PE=1 SV=3||[RefSeqProtSlim]|e-value:5e-131|CAC9663923.1|Ofus.G122858 [Owenia fusiformis]		P23352	-0.0435496	0.166609	-0.0270505	0.0555418	0.0667827	0.0353955	0.0857105	-0.208566	0.0595233	0.236719	-0.00964068	0.0773535	0.0409534	0.0253265	-0.0466697	0.111853	0.0658397	0.0877226	0.250453	-0.271327	-0.0625629	0.0805359	0.0962067	0.0842182	0.098609	-0.00359023	0.02553	-0.0115393	0.0915739	-0.0924859	-0.0742573	0.184684	0.456812	0.116647
XLOC-025030	[RefSeqProtSlim]|e-value:2e-60|CAC9617143.1|Ofus.G08664 [Owenia fusiformis]||[Uniprot/Swissprot]|no similarity			0.0599163	0.0639778	0.0826916	0.0198841	0.132755	0.143567	0.113595	0.221723	0.124311	0.0918267	0.142351	0.231081	0.10349	0.159418	0.168014	0.150255	0.176133	0.0925758	0.112952	0.0228889	0.17371	0.0971624	0.0802129	0.0951798	0.138912	0.134863	0.0293004	0.158215	0.153036	0.00810587	0.225971	0.233852	0.456416	0.183912
XLOC-069004	[Uniprot/Swissprot]|e-value:8e-46|sp|D4A734|MOT12_RAT|Monocarboxylate transporter 12 OS=Rattus norvegicus OX=10116 GN=Slc16a12 PE=2 SV=1||[RefSeqProtSlim]|e-value:4e-58|CAD5113872.1|DgyrCDS3036 [Dimorphilus gyrociliatus]		O60669	0.0309316	-0.14908	0.0225528	0.0335143	0.0853647	0.0835065	-0.0441619	-0.0114958	-0.0776391	0.033621	0.023797	0.0525692	0.0905373	0.0604891	0.056082	0.0321483	0.0786054	0.101272	0.0568158	-0.0558286	0.088575	0.101021	-0.0416035	-0.16076	0.102998	0.103108	0.063724	0.103048	-0.0638371	0.12885	0.0786299	0.219633	0.456338	0.217199
XLOC-011839	[Uniprot/Swissprot]|e-value:3e-06|sp|Q07654|TFF3_HUMAN|Trefoil factor 3 OS=Homo sapiens OX=9606 GN=TFF3 PE=1 SV=2||[RefSeqProtSlim]|e-value:2e-04|CAC9562419.1|Ofus.G05413 [Owenia fusiformis]		Q07654	0.0298701	0.0251462	0.0190367	0.0681434	0.0738857	-0.0273316	-0.193417	0.0971535	0.0329273	-0.00448522	0.230293	0.0848347	0.0728454	0.0697098	0.0250102	0.0630582	0.055434	0.0789773	0.0928872	0.0307254	0.104451	0.122894	0.129431	0.103442	0.105779	0.0808621	0.12445	0.0395609	0.152673	0.0331391	0.0321784	0.145645	0.455387	0.123842
XLOC-063132	[Uniprot/Swissprot]|e-value:2e-50|sp|Q75VN3|TCTP_BOMMO|Translationally-controlled tumor protein homolog OS=Bombyx mori OX=7091 GN=Tctp PE=2 SV=1||[RefSeqProtSlim]|e-value:1e-47|AGR87638.1|IP21842p1, partial [Drosophila melanogaster]	Q9VGS2	P13693	0.383856	0.504631	0.507646	0.519909	0.423794	0.518315	0.495624	0.560706	0.572209	0.46087	0.511358	0.492687	0.561479	0.398079	0.456767	0.510116	0.619808	0.54773	0.394556	0.60552	0.643812	0.517125	0.536659	0.454661	0.427269	0.226546	0.366158	0.621346	0.580802	0.530381	0.507829	0.543764	0.454848	0.341968
XLOC-027160	[Uniprot/Swissprot]|e-value:1e-84|sp|P62246|RS15A_RAT|40S ribosomal protein S15a OS=Rattus norvegicus OX=10116 GN=Rps15a PE=1 SV=2||[RefSeqProtSlim]|e-value:1e-86|EDL17115.1|ribosomal protein S15a, isoform CRA_b [Mus musculus]	P48149	P62244	0.674939	0.764175	0.673204	0.735639	0.588007	0.662244	0.741935	0.643441	0.738328	0.680401	0.686279	0.686181	0.677606	0.594091	0.642484	0.701741	0.7556	0.608025	0.64318	0.788817	0.800105	0.711382	0.708967	0.579119	0.563269	0.572764	0.712873	0.679595	0.792584	0.715459	0.380686	0.625712	0.454816	0.687957
XLOC-012302	[Uniprot/Swissprot]|e-value:0,0|sp|P00565|KCRM_CHICK|Creatine kinase M-type OS=Gallus gallus OX=9031 GN=CKM PE=2 SV=1||[RefSeqProtSlim]|e-value:0,0|BDA39159.1|creatine kinase [Thoracophelia sp. 1 KU-2021]	P48610	P06732	0.0928604	0.238319	0.153973	0.0911063	0.236306	0.138174	0.172191	0.349228	0.0947835	0.183069	0.262842	0.0833866	0.240331	0.225675	-0.0516361	0.0988417	0.276067	0.315659	0.281912	0.00557743	0.203799	0.0960698	0.237343	-0.0442335	0.272484	0.241303	0.152417	0.204348	-0.0631983	0.00688542	0.440832	0.326828	0.454635	0.183822
XLOC-004882	[RefSeqProtSlim]|e-value:1e-05|OWF55365.1|hypothetical protein KP79_PYT21725 [Mizuhopecten yessoensis]||[Uniprot/Swissprot]|no similarity			0.214596	0.211493	0.179537	-0.0484468	0.175713	0.177159	0.101565	-0.0758841	0.0557073	0.390596	0.160366	0.225813	0.179147	0.219913	0.196723	0.28409	0.230064	0.298605	0.452264	0.145478	0.246112	0.215964	0.0714751	0.182977	0.280012	0.214991	0.174168	0.203773	0.240619	0.084292	-0.118816	0.130983	0.45364	-0.091078
XLOC-066527	[Uniprot/Swissprot]|no similarity||[RefSeqProtSlim]|no similarity			0.198785	0.141658	0.109353	0.0835885	0.284041	0.238043	-0.134802	-0.277401	0.0949761	0.399554	0.136274	0.00882716	0.218841	0.216919	0.0959754	0.126185	0.288525	0.389726	0.267395	0.202278	0.159043	0.249844	0.113226	0.113653	0.273891	0.210565	0.113879	0.246674	-0.178975	0.194371	-0.0635507	0.280076	0.453246	0.193719
XLOC-037037	[Uniprot/Swissprot]|no similarity||[RefSeqProtSlim]|no similarity			0.0260278	0.0659684	0.107318	0.0482165	0.117494	0.128489	0.120591	0.0150723	-0.113707	0.0658924	0.125362	0.158121	0.153155	0.0777645	0.00583881	0.0535164	0.115654	0.0358635	0.0504047	-0.122805	0.163985	0.102975	0.153519	0.208089	0.163688	0.0309621	0.0797008	0.180617	0.102634	-0.0354512	0.219942	0.332722	0.452706	-0.00924587
XLOC-056655	[Uniprot/Swissprot]|e-value:8e-158|sp|Q01241|NF70_DORPE|70 kDa neurofilament protein OS=Doryteuthis pealeii OX=1051067 PE=2 SV=1||[RefSeqProtSlim]|e-value:0,0|CAD5124848.1|DgyrCDS13103 [Dimorphilus gyrociliatus]	P08928	P02545	0.0878318	0.390425	0.243697	0.224961	0.328214	0.273479	0.204257	0.202614	0.264736	0.225916	0.352844	0.481103	0.433604	0.358025	0.445196	0.38568	0.465788	0.357652	0.379416	0.160611	0.207569	0.426001	0.386473	0.310471	0.521227	0.0155214	0.118128	0.367582	0.489229	0.324729	0.251881	0.518515	0.452588	0.423968
XLOC-021487	[Uniprot/Swissprot]|e-value:0,0|sp|P20241|NRG_DROME|Neuroglian OS=Drosophila melanogaster OX=7227 GN=Nrg PE=1 SV=2||[RefSeqProtSlim]|e-value:0,0|CAC9475790.1|Ofus.G013107 [Owenia fusiformis]	P20241	Q92823	-0.0183355	0.0729265	0.0430869	0.103749	0.0345988	0.142819	0.0722609	-0.518005	0.0237667	0.0266173	0.124739	0.0378127	0.161261	-0.0282304	0.0546633	-0.0717866	0.116551	0.0976244	0.158866	-0.035833	0.105548	0.253285	0.183278	0.140866	0.107758	0.0285868	-0.0662207	0.0190943	0.241308	0.135381	-0.318466	0.069822	0.452364	0.136434
XLOC-011328	[Uniprot/Swissprot]|e-value:6e-60|sp|Q5M8V0|BT3L4_XENTR|Transcription factor BTF3 homolog 4 OS=Xenopus tropicalis OX=8364 GN=btf3l4 PE=2 SV=1||[RefSeqProtSlim]|e-value:3e-67|PVD23943.1|hypothetical protein C0Q70_17219 [Pomacea canaliculata]		Q96K17	0.554926	0.683324	0.630001	0.693762	0.555218	0.570017	0.647688	0.602062	0.663223	0.635196	0.594155	0.651953	0.641961	0.573277	0.6104	0.648574	0.675672	0.633611	0.549501	0.695762	0.710628	0.606574	0.610586	0.521298	0.578551	0.487612	0.565663	0.586955	0.734876	0.560448	0.462775	0.68753	0.451787	0.645818
XLOC-003238	[Uniprot/Swissprot]|no similarity||[RefSeqProtSlim]|no similarity			0.0890815	0.174781	0.133784	-0.176917	0.157471	-0.00206544	0.121855	-0.204656	0.085638	0.299496	0.154148	0.108937	0.138245	0.19172	0.0385595	0.0838838	0.0887873	0.178913	0.2946	0.0766657	0.154251	0.0987688	-0.0155058	0.179258	0.14965	0.266342	0.0139181	0.0840812	0.199717	0.202801	-0.191474	0.148877	0.450477	0.156149
XLOC-012321	[Uniprot/Swissprot]|e-value:0,0|sp|Q68CQ4|UTP25_HUMAN|U3 small nucleolar RNA-associated protein 25 homolog OS=Homo sapiens OX=9606 GN=UTP25 PE=1 SV=2||[RefSeqProtSlim]|e-value:0,0|XP_034338755.1|uncharacterized protein K02A2.6-like [Crassostrea gigas]		Q68CQ4	0.376308	0.483484	0.288957	0.391208	0.368435	0.352869	0.328623	0.244711	0.313021	0.313686	0.41528	0.243181	0.408774	0.198894	0.213565	0.347357	0.390894	0.397988	0.292913	0.341637	0.308619	0.338364	0.387068	0.268588	0.342699	0.267595	0.293381	0.287251	0.391342	0.214314	0.442452	0.426898	0.449521	0.470204
XLOC-003348	[Uniprot/Swissprot]|e-value:3e-142|sp|O14522|PTPRT_HUMAN|Receptor-type tyrosine-protein phosphatase T OS=Homo sapiens OX=9606 GN=PTPRT PE=1 SV=6||[RefSeqProtSlim]|e-value:3e-178|CAC9662418.1|Ofus.G112921 [Owenia fusiformis]	P16621	O14522	0.0729463	0.0871364	0.0603512	-0.0209252	0.087601	0.12872	0.0367955	-0.265367	0.0586378	0.112748	0.182918	-0.0202456	0.114256	-0.0160812	-0.0244926	0.0415463	0.19811	0.208644	0.135323	0.00243729	0.0927324	0.141217	0.134704	-0.000600751	0.173605	-0.010237	-0.0292832	0.0765618	0.011635	0.143694	-0.0247204	-0.0271884	0.447106	0.0516278
XLOC-009015	[Uniprot/Swissprot]|e-value:5e-26|sp|P52800|EFNB2_MOUSE|Ephrin-B2 OS=Mus musculus OX=10090 GN=Efnb2 PE=1 SV=1||[RefSeqProtSlim]|e-value:1e-32|VDH99473.1|ephrin-B [Mytilus galloprovincialis]		P52799	-0.0354631	0.127287	-0.00765387	-0.164972	0.240903	0.135033	0.0976352	-0.270521	-0.00563015	0.0270942	0.137881	0.0704457	0.140698	-0.0259546	-0.0381663	0.0807489	0.170983	0.255426	0.0123359	0.108512	0.0872667	0.0598548	0.103711	-0.0858134	0.167404	0.0433848	-0.025544	0.153042	0.151025	0.159458	0.0106728	0.222509	0.445701	-0.0491098
XLOC-046642	[Uniprot/Swissprot]|e-value:8e-41|sp|Q8ISN9|RS25_BRABE|40S ribosomal protein S25 OS=Branchiostoma belcheri OX=7741 GN=RPS25 PE=2 SV=1||[RefSeqProtSlim]|e-value:2e-42|XP_025100332.1|40S ribosomal protein S25-like [Pomacea canaliculata]	P48588	P62851	0.720924	0.795771	0.680191	0.743647	0.573784	0.711121	0.762288	0.634462	0.761582	0.709234	0.73228	0.726309	0.697155	0.660099	0.685977	0.736687	0.824719	0.641854	0.683307	0.814001	0.825717	0.749483	0.689891	0.607279	0.616158	0.588474	0.708358	0.730183	0.793055	0.761863	0.530019	0.68871	0.445432	0.70174
XLOC-051421	[Uniprot/Swissprot]|e-value:9e-69|sp|O70528|5HT4R_CAVPO|5-hydroxytryptamine receptor 4 OS=Cavia porcellus OX=10141 GN=HTR4 PE=2 SV=1||[RefSeqProtSlim]|e-value:5e-95|CAC9484456.1|Ofus.G014510 [Owenia fusiformis]	Q4LBB9	Q13639	0.0200399	-0.0224268	-0.0152156	-0.0770052	0.100914	-0.0164082	0.0190166	0.00506143	0.0205091	0.078321	-0.0614895	-0.0775138	0.0409582	0.0173693	-0.141619	0.00244652	0.0340559	0.093727	0.116323	-0.0047174	-0.012825	0.0180572	0.06755	0.0603723	0.0490424	0.00594322	-0.0290803	-0.00393899		0.0466037		0.00311501	0.444731	0.113073
XLOC-002736	[Uniprot/Swissprot]|e-value:1e-106|sp|Q9VTP4|R10AB_DROME|60S ribosomal protein L10a-2 OS=Drosophila melanogaster OX=7227 GN=RpL10Ab PE=1 SV=2||[RefSeqProtSlim]|e-value:8e-115|XP_019633097.1|PREDICTED: 60S ribosomal protein L10a-like [Branchiostoma belcheri]	Q9VTP4	P62906	0.576973	0.668339	0.56458	0.650551	0.481738	0.548058	0.679733	0.52181	0.62504	0.565436	0.585486	0.59849	0.599345	0.509054	0.518563	0.613348	0.675402	0.549701	0.547515	0.65748	0.662583	0.598539	0.61128	0.459281	0.548382	0.425525	0.540141	0.611996	0.676815	0.598281	0.424453	0.585449	0.444572	0.538446
XLOC-009084	[Uniprot/Swissprot]|e-value:5e-103|sp|P49393|RS13_XENLA|40S ribosomal protein S13 OS=Xenopus laevis OX=8355 GN=rps13 PE=3 SV=2||[RefSeqProtSlim]|e-value:3e-102|AAH72552.1|Ribosomal protein S13 [Danio rerio]	Q03334	P62277	0.647362	0.754763	0.620747	0.69886	0.597261	0.639379	0.732251	0.556665	0.675937	0.652096	0.665267	0.625553	0.649463	0.553286	0.588461	0.633048	0.748402	0.609886	0.64742	0.71484	0.711815	0.675384	0.639468	0.507307	0.548365	0.467362	0.616672	0.583115	0.72223	0.692306	0.419508	0.644139	0.444327	0.588084
XLOC-005812	[Uniprot/Swissprot]|e-value:1e-15|sp|Q962S4|RL39_SPOFR|60S ribosomal protein L39 OS=Spodoptera frugiperda OX=7108 GN=RpL39 PE=3 SV=1||[RefSeqProtSlim]|e-value:5e-16|OWF50552.1|60S ribosomal protein L39 [Mizuhopecten yessoensis]	O16130	P62891	0.673031	0.727452	0.651501	0.722117	0.590563	0.640078	0.723498	0.608061	0.736068	0.648768	0.645021	0.684549	0.674999	0.57769	0.61562	0.700515	0.777513	0.649856	0.626205	0.796072	0.795345	0.720633	0.642681	0.62519	0.59054	0.511765	0.66232	0.704324	0.775482	0.682009	0.407266	0.693379	0.442898	0.65392
XLOC-004330	[Uniprot/Swissprot]|e-value:2e-161|sp|Q0Z8U2|RS3_PIG|40S ribosomal protein S3 OS=Sus scrofa OX=9823 GN=RPS3 PE=1 SV=1||[RefSeqProtSlim]|e-value:1e-160|CAA54167.1|ribosomal protein S3 [Mus musculus]	Q06559	P23396	0.60118	0.703119	0.552849	0.633498	0.526872	0.572888	0.653944	0.490208	0.638499	0.599806	0.613364	0.571879	0.589652	0.492813	0.525878	0.575867	0.645941	0.546719	0.575021	0.669488	0.657365	0.595603	0.640246	0.426049	0.496375	0.47359	0.556326	0.585718	0.66099	0.60893	0.428709	0.518855	0.442366	0.604922
XLOC-060255	[Uniprot/Swissprot]|e-value:1e-17|sp|Q9W6Y0|RS30_ORYLA|40S ribosomal protein S30 OS=Oryzias latipes OX=8090 GN=fau PE=3 SV=2||[RefSeqProtSlim]|e-value:7e-51|CAD5111066.1|DgyrCDS416 [Dimorphilus gyrociliatus]		P62861	0.670324	0.766954	0.658804	0.708038	0.557406	0.647676	0.723433	0.572537	0.742521	0.670221	0.68171	0.673307	0.69551	0.599762	0.668453	0.666541	0.781655	0.625023	0.663531	0.753546	0.782473	0.727761	0.657047	0.629238	0.583718	0.528094	0.684426	0.663074	0.765622	0.693451	0.477877	0.706013	0.441954	0.647047
XLOC-024281	[Uniprot/Swissprot]|e-value:6e-66|sp|Q9NUK0|MBNL3_HUMAN|Muscleblind-like protein 3 OS=Homo sapiens OX=9606 GN=MBNL3 PE=1 SV=2||[RefSeqProtSlim]|e-value:4e-104|XP_011430903.2|muscleblind-like protein 2a isoform X6 [Crassostrea gigas]	O16011	Q9NUK0	-0.0609749	0.102877	0.0968717	0.0330911	0.244904	0.109041	0.120905	-0.16799	0.0720013	0.110097	0.185326	0.0865121	0.238832	0.0169791	0.113183	0.175003	0.226515	0.26559	0.287374	0.0583859	0.0766988	0.215489	0.171409	0.0420294	0.21502	0.0543903	-0.0317315	0.242144	0.13106	0.131554	-0.123103	0.283067	0.440668	0.245744
XLOC-060100	[Uniprot/Swissprot]|e-value:3e-10|sp|Q94126|CES2_CAEEL|Cell death specification protein 2 OS=Caenorhabditis elegans OX=6239 GN=ces-2 PE=1 SV=1||[RefSeqProtSlim]|e-value:2e-23|XP_011417277.2|protein giant [Crassostrea gigas]		Q10587	0.167448	0.184783	0.12298	-0.00313814	0.0706232	0.118302	0.0417698	-0.0895434	0.0454388	0.157961	0.104573	0.0240427	0.0962273	0.0691657	0.0836998	0.0459462	0.112861	0.103706	0.110505	0.0423074	0.148514	0.0362251	0.105923	0.0616725	0.087067	0.104665	0.105037	0.00806057	0.0383554	-0.000210375	0.0058136	0.174239	0.440187	-0.14306
XLOC-045358	[Uniprot/Swissprot]|e-value:0,0|sp|P27659|RL3_MOUSE|60S ribosomal protein L3 OS=Mus musculus OX=10090 GN=Rpl3 PE=1 SV=3||[RefSeqProtSlim]|e-value:0,0|CAC9657789.1|Ofus.G102499, partial [Owenia fusiformis]	O16797	P39023	0.454205	0.575841	0.454152	0.546972	0.419947	0.466339	0.592498	0.414831	0.529518	0.470579	0.528126	0.491879	0.435078	0.378126	0.420147	0.504221	0.567152	0.46429	0.486711	0.593851	0.580604	0.485561	0.474825	0.305999	0.436695	0.323686	0.489327	0.468035	0.558122	0.535477	0.48871	0.406991	0.439153	0.545131
XLOC-037120	[Uniprot/Swissprot]|e-value:0,019|sp|Q5R8K2|CSTF1_PONAB|Cleavage stimulation factor subunit 1 OS=Pongo abelii OX=9601 GN=CSTF1 PE=2 SV=1||[RefSeqProtSlim]|e-value:4e-22|VDI48281.1|neurexin [Mytilus galloprovincialis]	Q1LZ08	Q05048	0.137004	0.194019	0.0673332	0.0353164	0.137735	0.124687	0.078014	-0.326904	0.078106	0.0257485	0.0796324	0.167319	0.109815	0.0654922	0.143713	0.160392	0.173695	0.154227	0.212991	0.0564556	0.0472191	0.132126	0.089524	0.129923	0.223884	0.00748628	0.0371003	0.16046	0.157226	0.170124	0.0740173	0.17458	0.438965	0.228745
XLOC-011134	[Uniprot/Swissprot]|e-value:3e-77|sp|Q9GNE2|RL23_AEDAE|60S ribosomal protein L23 OS=Aedes aegypti OX=7159 GN=RpL23-A PE=2 SV=1||[RefSeqProtSlim]|e-value:8e-80|CAC9569651.1|Ofus.G052629 [Owenia fusiformis]	P48159	P62829	0.582108	0.661009	0.513194	0.606742	0.495746	0.567079	0.630785	0.423562	0.598109	0.570324	0.566226	0.589602	0.574419	0.492479	0.552862	0.556339	0.652584	0.524691	0.548496	0.66076	0.670807	0.599448	0.589236	0.458028	0.523951	0.393298	0.561409	0.606009	0.649937	0.545795	0.332122	0.519538	0.438042	0.520141
XLOC-067252	[Uniprot/Swissprot]|e-value:6e-36|sp|Q02427|RBP1_DROME|RNA-binding protein 1 OS=Drosophila melanogaster OX=7227 GN=Rbp1 PE=2 SV=3||[RefSeqProtSlim]|e-value:1e-41|XP_011423091.1|RNA-binding protein 1 [Crassostrea gigas]	Q02427	Q16629	0.461725	0.591057	0.366181	0.477948	0.402707	0.417222	0.419761	0.247871	0.384004	0.425925	0.516204	0.241146	0.407282	0.314689	0.283884	0.366189	0.380145	0.349033	0.406994	0.379421	0.383584	0.345609	0.373033	0.241185	0.378196	0.322942	0.33788	0.235599	0.419497	0.395221	0.337033	0.347525	0.436545	0.199163
XLOC-044466	[Uniprot/Swissprot]|e-value:6e-34|sp|Q6DG99|KCTD6_DANRE|BTB/POZ domain-containing protein KCTD6 OS=Danio rerio OX=7955 GN=kctd6 PE=2 SV=1||[RefSeqProtSlim]|e-value:3e-52|OWF54174.1|BTB/POZ domain-containing protein KCTD21 [Mizuhopecten yessoensis]	D5SHR0	Q4G0X4	0.174444	0.2065	0.227913	0.00803992	0.393482	0.193194	0.177675	0.15936	0.196413	0.378893	0.251709	0.31617	0.284035	0.218666	0.278083	0.301818	0.272889	0.348556	0.33052	0.190001	0.310758	0.20318	0.166425	0.141166	0.301512	0.229778	0.128971	0.140961	0.249268	0.142774	0.021162	0.249199	0.436364	0.204264
XLOC-013010	[Uniprot/Swissprot]|e-value:0,0|sp|L7UZ85|ACTN_DERFA|Alpha-actinin OS=Dermatophagoides farinae OX=6954 PE=1 SV=1||[RefSeqProtSlim]|e-value:0,0|PVD26207.1|hypothetical protein C0Q70_13876 [Pomacea canaliculata]	P18091	P12814	0.0578021	0.16018	-0.0608039	-0.0176729	0.129238	0.114356	0.106129	-0.397099	0.142915	-0.00578258	0.134184	0.192952	0.154926	-0.0266012	0.224401	0.135575	0.185402	0.20452	0.168711	0.070433	0.160796	0.0888437	0.147302	-0.0058022	0.229785	0.0275321	0.230055	0.140332	0.063483	0.123298	-0.00986411	0.0699055	0.435951	0.108774
XLOC-001980	[Uniprot/Swissprot]|e-value:4e-50|sp|P0CQ50|RL44_CRYNJ|60S ribosomal protein L44 OS=Cryptococcus neoformans var. neoformans serotype D (strain JEC21 / ATCC MYA-565) OX=214684 GN=RPL44 PE=3 SV=1||[RefSeqProtSlim]|e-value:1e-53|XP_025099610.1|60S ribosomal protein L44 [Pomacea canaliculata]		P83881	0.640628	0.71103	0.612025	0.631475	0.54297	0.621925	0.666039	0.480048	0.652053	0.642517	0.639085	0.617731	0.617482	0.536874	0.60477	0.664189	0.725365	0.517778	0.596018	0.715357	0.708275	0.67924	0.597967	0.549199	0.574726	0.461958	0.57494	0.586609	0.717495	0.638293	0.419022	0.59638	0.43532	0.581133
XLOC-020904	[Uniprot/Swissprot]|e-value:1e-130|sp|A8D8X1|RL10_SHEEP|60S ribosomal protein L10 OS=Ovis aries OX=9940 GN=RPL10 PE=2 SV=1||[RefSeqProtSlim]|e-value:8e-138|XP_011439108.1|60S ribosomal protein L10 [Crassostrea gigas]	O61231	P27635	0.620114	0.691645	0.547521	0.628976	0.524437	0.593966	0.639944	0.490802	0.617603	0.606718	0.629092	0.571924	0.608045	0.477483	0.537123	0.585054	0.663581	0.535555	0.542058	0.684864	0.663293	0.624596	0.565024	0.443325	0.551916	0.48401	0.552509	0.581157	0.655272	0.584881	0.361569	0.567693	0.435265	0.505312
XLOC-014809	[Uniprot/Swissprot]|no similarity||[RefSeqProtSlim]|no similarity			0.0313393	0.0372064	0.034304	-0.0433309	0.0881138	0.064717	0.0966846	-0.026396	-0.0380437	0.0516853	0.0962606	0.0934429	0.0289752	0.104847	0.0693489	0.0338268	0.0819869	0.0498766	0.015629	-0.00188763	0.127593	0.0660202	0.0639275	0.127759	0.139686	0.0971413	0.124886	0.120747	0.0548855	-0.0877703	0.20808	0.218219	0.433733	-0.165123
XLOC-024912	[Uniprot/Swissprot]|e-value:4e-129|sp|P18238|ADT3_YEAST|ADP,ATP carrier protein 3 OS=Saccharomyces cerevisiae (strain ATCC 204508 / S288c) OX=559292 GN=AAC3 PE=1 SV=1||[RefSeqProtSlim]|e-value:7e-178|CAC9566921.1|Ofus.G051786 [Owenia fusiformis]	Q26365	P12236	0.479129	0.68497	0.530762	0.609347	0.244986	0.458435	0.471134	0.665659	0.597821	0.439952	0.557643	0.64071	0.635652	0.387284	0.490495	0.566589	0.623306	0.46935	0.484452	0.668724	0.68334	0.558486	0.622138	0.330713	0.514356	0.288199	0.571172	0.583462	0.61291	0.496431	0.563119	0.667951	0.430943	0.537722
XLOC-045492	[Uniprot/Swissprot]|no similarity||[RefSeqProtSlim]|no similarity			0.0914743	0.232727	0.169623	-0.0874391	0.106781	0.095126	0.0406528	-0.282573	0.0784929	0.185339	0.0609392	0.124878	0.125197	0.0966694	0.121579	0.102391	0.081835	0.117769	0.217883	0.116264	0.0756662	0.119432	0.145247	0.100768	0.116119	0.129904	0.0132079	0.111906	0.103031	0.110818	0.156432	0.0685147	0.430027
XLOC-044314	[Uniprot/Swissprot]|e-value:4e-93|sp|P62250|RS16_RAT|40S ribosomal protein S16 OS=Rattus norvegicus OX=10116 GN=Rps16 PE=1 SV=2||[RefSeqProtSlim]|e-value:8e-93|XP_416113.1|40S ribosomal protein S16 [Gallus gallus]	Q9W237	P62249	0.665078	0.763706	0.680837	0.741474	0.558785	0.68848	0.728784	0.645785	0.749635	0.683959	0.716294	0.689868	0.670541	0.613049	0.690302	0.693358	0.780335	0.626484	0.679887	0.79802	0.800991	0.73473	0.707262	0.598168	0.625953	0.602074	0.698683	0.696166	0.803752	0.716013	0.447575	0.672429	0.429993	0.707971
XLOC-026375	[Uniprot/Swissprot]|e-value:3e-42|sp|P18320|PROF_HELCR|Profilin OS=Heliocidaris crassispina OX=1043166 PE=1 SV=2||[RefSeqProtSlim]|e-value:5e-45|OWF38799.1|Profilin [Mizuhopecten yessoensis]	P25843		0.575952	0.671746	0.49418	0.487685	0.493914	0.595524	0.483087	0.550903	0.523836	0.527669	0.616046	0.579406	0.513081	0.456772	0.438725	0.541835	0.573129	0.542871	0.59301	0.523651	0.563595	0.412994	0.494401	0.452135	0.546538	0.569275	0.472355	0.441912	0.29761	0.272714	0.244016	0.558927	0.42959	0.416895
XLOC-050169	[Uniprot/Swissprot]|e-value:5e-51|sp|P46779|RL28_HUMAN|60S ribosomal protein L28 OS=Homo sapiens OX=9606 GN=RPL28 PE=1 SV=3||[RefSeqProtSlim]|e-value:3e-58|CAC9625619.1|Ofus.G083310 [Owenia fusiformis]	Q9VZS5	P46779	0.626488	0.706075	0.577728	0.64642	0.514029	0.613501	0.677183	0.517491	0.651247	0.597412	0.655045	0.601984	0.635048	0.512433	0.558574	0.572208	0.721728	0.577298	0.551226	0.697739	0.700118	0.659585	0.622729	0.504801	0.558632	0.489978	0.607344	0.639169	0.715071	0.623881	0.407817	0.671365	0.427891	0.62275
XLOC-060160	[Uniprot/Swissprot]|e-value:3e-22|sp|Q8HXB8|RL29_MACFA|60S ribosomal protein L29 OS=Macaca fascicularis OX=9541 GN=RPL29 PE=2 SV=3||[RefSeqProtSlim]|e-value:3e-23|VDI36701.1|large subunit ribosomal protein L29e [Mytilus galloprovincialis]	Q24154	P47914	0.655099	0.737439	0.62334	0.700994	0.537399	0.619094	0.698016	0.577833	0.696745	0.632452	0.651648	0.669294	0.66693	0.517268	0.635598	0.703922	0.731814	0.550581	0.57078	0.7437	0.764444	0.71008	0.651292	0.553516	0.611656	0.541876	0.67276	0.667055	0.734855	0.675266	0.457594	0.654065	0.426836	0.605157
XLOC-055559	[Uniprot/Swissprot]|e-value:0,0|sp|P15215|LAMC1_DROME|Laminin subunit gamma-1 OS=Drosophila melanogaster OX=7227 GN=LanB2 PE=2 SV=2||[RefSeqProtSlim]|e-value:0,0|CAC9674518.1|Ofus.G25528 [Owenia fusiformis]	P15215	P11047	0.0274919	0.182313	0.143147	0.0648136	0.114272	0.09116	0.0877411	-0.0914559	0.0231924	0.11495	0.0432487	0.100141	0.0333147	-0.113111	0.0407176	0.0447032	0.137535	0.0820403	-0.0556872	0.010431	0.0246246	0.0570889	0.154181	-0.0312517	0.168038	-0.138523	-0.0146265	0.147836	0.0187309	0.111995	-0.041626	0.0327631	0.4255	0.218994
XLOC-045709	[Uniprot/Swissprot]|e-value:4e-90|sp|Q6DBY2|NAA50_DANRE|N-alpha-acetyltransferase 50 OS=Danio rerio OX=7955 GN=naa50 PE=1 SV=1||[RefSeqProtSlim]|e-value:1e-100|PVD27639.1|hypothetical protein C0Q70_12806 [Pomacea canaliculata]	Q9NHD5	Q9GZZ1	0.503456	0.587531	0.331576	0.379634	0.4258	0.334848	0.350093	0.033437	0.288936	0.356296	0.317879	0.177078	0.404983	0.250453	0.17074	0.300365	0.339747	0.454549	0.393783	0.345028	0.362538	0.343736	0.386972	0.331984	0.37812	0.482518	0.301092	0.397715	0.395793	0.290304	0.100872	0.331885	0.425417	0.0816412
XLOC-025359	[Uniprot/Swissprot]|e-value:8e-105|sp|P49020|TMED2_CRIGR|Transmembrane emp24 domain-containing protein 2 (Fragment) OS=Cricetulus griseus OX=10029 GN=TMED2 PE=1 SV=1||[RefSeqProtSlim]|e-value:4e-119|CAC9554287.1|Ofus.G041698 [Owenia fusiformis]		Q15363	0.450049	0.493415	0.331636	0.156091	0.329609	0.345923	0.195798	0.0935816	0.226847	0.356383	0.371683	0.282367	0.239697	0.245149	0.1852	-0.246461	0.344502	0.392277	0.385845	0.215217	0.345839	0.253012	0.319939	0.189467	0.203891	0.196896	0.232775	0.33132	0.3057	0.2197	0.0525914	0.112407	0.422407	0.455669
XLOC-035688	[Uniprot/Swissprot]|e-value:1e-63|sp|P54357|MLC2_DROME|Myosin-2 essential light chain OS=Drosophila melanogaster OX=7227 GN=Mlc-c PE=1 SV=1||[RefSeqProtSlim]|e-value:7e-74|XP_011424053.2|myosin-2 essential light chain [Crassostrea gigas]	P54357	P60660	0.560653	0.484712	0.418832	0.367758	0.485377	0.545902	0.427032	0.429026	0.499236	0.537195	0.525303	0.599806	0.487765	0.326542	0.47267	0.539368	0.53768	0.535339	0.54202	0.476398	0.482718	0.448043	0.483107	0.419618	0.531255	0.269928	0.427516	0.412134	0.391815	0.133547	0.234076	0.580909	0.422355	0.269978
XLOC-021108	[Uniprot/Swissprot]|e-value:0,0|sp|Q9V4A7|PLXB_DROME|Plexin-B OS=Drosophila melanogaster OX=7227 GN=PlexB PE=1 SV=2||[RefSeqProtSlim]|e-value:0,0|CAC9470977.1|Ofus.G012439 [Owenia fusiformis]		Q9HCM2	0.0633838	0.177939	0.0318064	-0.0668117	0.0905267	0.0776685	0.0899246	-0.148988	0.0694661	0.156545	0.0618367	0.128052	0.118872	-0.109387	0.0323411	0.227201	0.120239	0.169863	0.119445	0.019083	0.0116515	-0.0301746	0.113158	0.103702	0.0935266	0.0800777	0.0659888	0.118835	0.109197	0.0496418	0.0929118	0.0109509	0.421509	0.10733
XLOC-055230	[Uniprot/Swissprot]|e-value:1e-06|sp|P02628|PRVA_ESOLU|Parvalbumin alpha OS=Esox lucius OX=8010 PE=1 SV=1||[RefSeqProtSlim]|e-value:5e-06|pdb|1YX7|A|Chain A, Calsensin	P42325	P63316	0.551463	0.232737	0.104079	0.262904	0.592489	0.324281	0.343487	0.292653	0.345023	0.36459	0.405127	0.524424	0.516768	0.161813	0.512887	0.474708	0.478326	0.377709	0.187325	0.336163	0.320288	0.421195	0.323044	0.529951	0.366038	0.211174	0.385562	0.316717	0.515304	0.376226	0.144549	0.257061	0.420952	0.0487188
XLOC-063388	[Uniprot/Swissprot]|e-value:1e-19|sp|Q9JM83|CALM4_MOUSE|Calmodulin-4 OS=Mus musculus OX=10090 GN=Calm4 PE=2 SV=2||[RefSeqProtSlim]|e-value:3e-38|CAC9617770.1|Ofus.G08899 [Owenia fusiformis]	P62152	Q9NZT1	0.490587	0.371373	0.282574	0.23975	0.552184	0.303709	0.318092	0.414832	0.389581	0.308604	0.427283	0.509207	0.442281	0.347164	0.461221	0.51196	0.458073	0.517759	0.353551	0.0727456	0.237056	0.268131	0.380641	0.344756	0.472136	-0.11621	0.062273	0.374065	0.484979	0.126795	0.374596	0.38273	0.420828	0.341466
XLOC-027835	[Uniprot/Swissprot]|e-value:8e-32|sp|P14854|CX6B1_HUMAN|Cytochrome c oxidase subunit 6B1 OS=Homo sapiens OX=9606 GN=COX6B1 PE=1 SV=2||[RefSeqProtSlim]|e-value:4e-43|CAD5119696.1|DgyrCDS8288 [Dimorphilus gyrociliatus]		P14854	0.487887	0.602414	0.428028	0.433785	0.237851	0.416814	0.3579	0.416029	0.433466	0.337721	0.523343	0.415235	0.494768	0.295241	0.365094	0.426944	0.506915	0.366174	0.434059	0.50286	0.520008	0.412449	0.514682	0.321949	0.438564	0.396121	0.474375	0.427313	0.513974	0.355413	0.487381	0.410475	0.418943	0.564841
XLOC-028042	[Uniprot/Swissprot]|no similarity||[RefSeqProtSlim]|no similarity			-0.0605638	-0.0691091	0.156516	0.0171173	0.14823	0.164013	0.0718004	-0.135985	-0.147977	0.18942	0.100155	0.246504	0.277719	0.0131414	0.227335	0.296441	0.249046	0.295508	0.068885	0.0352851	0.143722	0.1395	0.236391	-0.179589	0.285368	-0.0648318	-0.0767401	0.238072	-0.00798462	0.233186	-0.16617	0.324039	0.417439	0.206308
XLOC-002872	[Uniprot/Swissprot]|e-value:4e-161|sp|Q95V34|RS4_SPOFR|40S ribosomal protein S4 OS=Spodoptera frugiperda OX=7108 GN=RpS4 PE=2 SV=1||[RefSeqProtSlim]|e-value:2e-158|XP_019646943.1|PREDICTED: 40S ribosomal protein S4, X isoform-like [Branchiostoma belcheri]	P41042	P62701	0.575745	0.673011	0.523197	0.620752	0.5329	0.536088	0.652162	0.46166	0.613274	0.567814	0.555925	0.501773	0.513004	0.478221	0.512259	0.526154	0.584118	0.557894	0.553688	0.656524	0.663598	0.556915	0.566116	0.393322	0.517581	0.390007	0.498718	0.525457	0.609096	0.566796	0.412465	0.493255	0.417142	0.558617
XLOC-051339	[Uniprot/Swissprot]|e-value:2e-79|sp|Q95WA0|RL26_LITLI|60S ribosomal protein L26 OS=Littorina littorea OX=31216 GN=RPL26 PE=2 SV=1||[RefSeqProtSlim]|e-value:2e-83|XP_021355997.1|60S ribosomal protein L26-like [Mizuhopecten yessoensis]		P61254	0.584733	0.688226	0.576393	0.66835	0.472908	0.592274	0.662613	0.544497	0.641568	0.611571	0.605027	0.595769	0.583149	0.534765	0.556896	0.599804	0.672993	0.511405	0.547622	0.693169	0.70248	0.652543	0.628621	0.530267	0.531998	0.458838	0.527459	0.607374	0.70975	0.660007	0.409433	0.579676	0.416611	0.657395
XLOC-055588	[Uniprot/Swissprot]|e-value:3e-112|sp|O09061|PSB1_MOUSE|Proteasome subunit beta type-1 OS=Mus musculus OX=10090 GN=Psmb1 PE=1 SV=1||[RefSeqProtSlim]|e-value:1e-134|UCK81598.1|proteasome subunit beta type-1 [Arenicola marina]	P40304	P20618	0.593663	0.675322	0.465166	0.33201	0.512779	0.587039	0.389005	0.114709	0.40217	0.564143	0.598158	0.342911	0.443475	0.419297	0.403206	0.374153	0.457019	0.584512	0.537574	0.437234	0.432871	0.357331	0.407953	0.420613	0.459122	0.458241	0.445877	0.423199	0.48345	0.376221	0.299794	0.447131	0.416507	0.327956
XLOC-000344	[RefSeqProtSlim]|e-value:9e-25|CRL06902.1|CLUMA_CG019653, isoform A [Clunio marinus]||[Uniprot/Swissprot]|no similarity			0.0218534	-0.00191741	0.0270527	0.00166271	0.0300025	0.0565072	0.0219398	-0.024565	-0.00666753	0.0207825	0.0439106	0.030316	0.0296232	0.0384332	0.013614	-0.0616659	0.0914789	0.079855		-0.0185877	0.0186773	0.0393444	0.0350106	0.0169319	-0.00789976	0.0291875	0.0544555	0.0317714	0.0138552			0.0638668	0.413863
XLOC-036001	[Uniprot/Swissprot]|e-value:7e-56|sp|Q90YQ0|RS24_ICTPU|40S ribosomal protein S24 OS=Ictalurus punctatus OX=7998 GN=rps24 PE=2 SV=1||[RefSeqProtSlim]|e-value:1e-59|XP_011432488.1|40S ribosomal protein S24 isoform X2 [Crassostrea gigas]		P62847	0.63093	0.710449	0.573543	0.66173	0.507689	0.577541	0.650722	0.51168	0.651043	0.607328	0.623475	0.630473	0.646497	0.525137	0.583087	0.624464	0.705171	0.52353	0.571753	0.713131	0.688657	0.654808	0.594809	0.537291	0.562989	0.421844	0.576456	0.656744	0.735433	0.664647	0.493344	0.6369	0.413496	0.57654
XLOC-052110	[Uniprot/Swissprot]|e-value:4e-06|sp|Q96IX5|ATPMK_HUMAN|ATP synthase membrane subunit K, mitochondrial OS=Homo sapiens OX=9606 GN=ATP5MK PE=1 SV=1||[RefSeqProtSlim]|e-value:1e-04|AAH87919.1|Upregulated during skeletal muscle growth 5 [Mus musculus]		Q96IX5	0.49919	0.604095	0.42886	0.499452	0.267353	0.366629	0.340718	0.471449	0.486836	0.317743	0.471651	0.478055	0.546211	0.270418	0.384295	0.502817	0.496051	0.362956	0.396452	0.51176	0.587481	0.523681	0.55461	0.29936	0.470748	0.376887	0.499416	0.488706	0.59553	0.436861	0.503392	0.546329	0.412911	0.373698
XLOC-066955	[Uniprot/Swissprot]|e-value:2e-116|sp|O01802|RL7_CAEEL|60S ribosomal protein L7 OS=Caenorhabditis elegans OX=6239 GN=rpl-7 PE=3 SV=1||[RefSeqProtSlim]|e-value:3e-132|CAC9662388.1|Ofus.G112879 [Owenia fusiformis]	P32100	P18124	0.614883	0.725253	0.591238	0.673374	0.536756	0.615921	0.696651	0.55183	0.653766	0.68017	0.649709	0.614685	0.616456	0.609733	0.584488	0.627833	0.7024	0.543107	0.546348	0.723895	0.688716	0.643126	0.607983	0.42095	0.5226	0.483677	0.573643	0.638731	0.684533	0.640475	0.511141	0.607662	0.412569	0.611162
XLOC-059493	[Uniprot/Swissprot]|e-value:1e-91|sp|Q9TUI8|FAAH1_PIG|Fatty-acid amide hydrolase 1 OS=Sus scrofa OX=9823 GN=FAAH PE=1 SV=1||[RefSeqProtSlim]|e-value:4e-120|CAC9574235.1|Ofus.G053255 [Owenia fusiformis]		O00519	0.00267715	0.0185596	0.0135818	0.0199772	0.0691448	0.0473022	-0.00146129	-0.0788357	-0.00607051	0.0440974	0.0462078	0.054701	0.0698951	-0.00515179	0.00171484	-0.0127808	0.032248	0.0759051	0.0429592	0.0422138	0.0204772	-0.0602017	-0.0308264	0.0577885	0.0242893	-0.0433003	-0.0345289	-0.0686518			-0.0297608	0.0332894	0.411717	-0.0528907
XLOC-064370	[Uniprot/Swissprot]|e-value:3e-51|sp|Q5R8K6|RL35A_PONAB|60S ribosomal protein L35a OS=Pongo abelii OX=9601 GN=RPL35A PE=3 SV=1||[RefSeqProtSlim]|e-value:2e-68|XP_025079532.1|LOW QUALITY PROTEIN: 60S ribosomal protein L35a-like [Pomacea canaliculata]		P18077	0.587491	0.645953	0.485224	0.574481	0.464194	0.472187	0.628735	0.41983	0.534657	0.519498	0.50875	0.50158	0.563663	0.452961	0.465735	0.554078	0.584492	0.505396	0.45905	0.637156	0.572163	0.571646	0.542478	0.447837	0.46316	0.393715	0.540265	0.55173	0.570943	0.48671	0.407502	0.474451	0.410958	0.48732
XLOC-025401	[Uniprot/Swissprot]|e-value:2e-103|sp|Q9ULZ9|MMP17_HUMAN|Matrix metalloproteinase-17 OS=Homo sapiens OX=9606 GN=MMP17 PE=1 SV=4||[RefSeqProtSlim]|e-value:4e-151|XP_025090750.1|matrix metalloproteinase-2-like isoform X2 [Pomacea canaliculata]	Q8MPP3	Q9ULZ9	0.0319955	0.166428	0.0791394	-0.250194	0.126067	0.0836193	0.0598039	-0.243486	0.0730524	0.0981801	0.123915	0.121122	0.104964	0.0407922	0.12359	0.0901239	0.069395	0.12305	0.133971	0.0354623	0.011392	0.0355598	0.0231882	0.0845433	0.166144	0.0863226	0.0991939	0.0457876	0.0870372	0.0354993	-0.0754697	0.108252	0.409682	0.0556393
XLOC-058353	[Uniprot/Swissprot]|e-value:1e-74|sp|Q5E9E4|SSRB_BOVIN|Translocon-associated protein subunit beta OS=Bos taurus OX=9913 GN=SSR2 PE=2 SV=1||[RefSeqProtSlim]|e-value:3e-82|CAC9610265.1|Ofus.G072222 [Owenia fusiformis]		P43308	0.532933	0.52843	0.37591	0.191273	0.379689	0.386316	0.271169	0.0582583	0.198716	0.461555	0.425283	0.352901	0.311755	0.284742	0.361349	0.0423147	0.4432	0.463275	0.464038	0.389235	0.416326	0.359946	0.373359	0.317059	0.202641	0.132735	0.373731	0.366529	0.342381	0.384456	-0.0453665	0.101575	0.409209	0.393765
XLOC-004900	[RefSeqProtSlim]|e-value:2e-18|CAD5117476.1|DgyrCDS6243 [Dimorphilus gyrociliatus]||[Uniprot/Swissprot]|no similarity			0.389111	0.351901	0.179782	0.173764	0.385968	0.295803	0.246529	0.181065	0.26679	0.223055	0.294807	0.237817	0.316172	0.186008	0.306447	0.332119	0.368704	0.386351	0.298277	0.132077	0.219485	0.246097	0.28665	0.32469	0.386097	0.215056	0.192738	0.121302	0.345395	0.303295	0.324451	0.369776	0.407807	0.260613
XLOC-003257	[Uniprot/Swissprot]|e-value:3e-95|sp|P24049|RL17_RAT|60S ribosomal protein L17 OS=Rattus norvegicus OX=10116 GN=Rpl17 PE=2 SV=3||[RefSeqProtSlim]|e-value:4e-107|ABW23221.1|ribosomal protein rpl17, partial [Eurythoe complanata]	Q9W3W8	P18621	0.601586	0.666928	0.514811	0.615474	0.475183	0.572376	0.618682	0.474572	0.600175	0.57114	0.549861	0.54966	0.584015	0.490539	0.519819	0.56916	0.656209	0.495145	0.473744	0.655739	0.634527	0.579674	0.551474	0.436698	0.549355	0.36348	0.52673	0.578125	0.655652	0.586286	0.367995	0.55583	0.407632	0.505372
XLOC-040562	[Uniprot/Swissprot]|e-value:6e-43|sp|P80971|COX42_THUOB|Cytochrome c oxidase subunit 4 isoform 2, mitochondrial OS=Thunnus obesus OX=8241 PE=1 SV=2||[RefSeqProtSlim]|e-value:2e-79|CAD5126141.1|DgyrCDS14310 [Dimorphilus gyrociliatus]		P13073	0.494437	0.604528	0.347126	0.455508	0.201064	0.340392	0.340905	0.398764	0.471246	0.303244	0.444443	0.402786	0.454825	0.25689	0.357169	0.419855	0.456566	0.290339	0.382836	0.448742	0.45549	0.416607	0.484392	0.200357	0.406644	0.343657	0.391795	0.442423	0.482415	0.36297	0.443176	0.461787	0.407252	0.20555
XLOC-060048	[Uniprot/Swissprot]|e-value:2e-156|sp|P60901|PSA6_RAT|Proteasome subunit alpha type-6 OS=Rattus norvegicus OX=10116 GN=Psma6 PE=1 SV=1||[RefSeqProtSlim]|e-value:1e-160|UCK81597.1|proteasome subunit alpha type-6, partial [Arenicola marina]	Q9XZJ4	P60900	0.550235	0.633049	0.407032	0.31919	0.46245	0.477736	0.363433	0.134025	0.378964	0.511496	0.537256	0.327721	0.426738	0.403624	0.304649	0.316726	0.454984	0.527943	0.522475	0.424799	0.393553	0.29341	0.347426	0.416185	0.457923	0.441059	0.446411	0.374423	0.470075	0.344949	0.324755	0.427719	0.405823	0.16102
XLOC-037413	[Uniprot/Swissprot]|e-value:3e-40|sp|O75954|TSN9_HUMAN|Tetraspanin-9 OS=Homo sapiens OX=9606 GN=TSPAN9 PE=1 SV=1||[RefSeqProtSlim]|e-value:4e-80|CAC9665297.1|Ofus.G132448 [Owenia fusiformis]		O75954	0.058006	0.167085	0.139105	-0.00397271	-0.0608548	0.0156755	0.063309	-0.331394	0.118981	-0.0345192	0.0585309	0.147746	0.107432	-0.102229	0.0321755	0.097833	0.097796	0.127968	0.185913	0.0221816	0.0982359	0.157005	0.0799488	0.00412075	0.197028	0.0599853	0.0371187	0.132974	0.103079	0.110872	-0.0822565	0.112636	0.404101	0.147125
XLOC-001523	[Uniprot/Swissprot]|e-value:1e-114|sp|P28024|PSB4_XENLA|Proteasome subunit beta type-4 (Fragment) OS=Xenopus laevis OX=8355 GN=psmb4 PE=2 SV=2||[RefSeqProtSlim]|e-value:7e-134|XP_011417423.1|proteasome subunit beta type-4 [Crassostrea gigas]	Q9VNA5	P28070	0.481208	0.559773	0.346159	0.279528	0.395308	0.454553	0.326422	0.0927711	0.306571	0.451012	0.455814	0.241989	0.323388	0.272312	0.282467	0.276636	0.385552	0.54252	0.447579	0.312771	0.323174	0.218201	0.259787	0.332778	0.391659	0.387123	0.303941	0.387073	0.402544	0.356697	0.224187	0.463392	0.404013	0.201
XLOC-027382	[RefSeqProtSlim]|e-value:4e-24|CAC9617143.1|Ofus.G08664 [Owenia fusiformis]||[Uniprot/Swissprot]|no similarity	Q9I7U4		0.0265373	0.0724253	0.049595	-0.0545845	0.10165	0.0721851	0.0541034	-0.378492	0.0387729	0.0944928	0.115739	0.133374	0.0559036	0.0449155	0.113217	0.0454329	0.1467	0.160899	0.145978	0.0505172	0.112873	0.0817733	0.12627	0.0924153	0.178384	0.325684	0.0220928	0.0829736	0.106515	0.0124871	0.15604	0.112927	0.403083
XLOC-050540	[Uniprot/Swissprot]|e-value:2e-70|sp|Q60817|NACA_MOUSE|Nascent polypeptide-associated complex subunit alpha OS=Mus musculus OX=10090 GN=Naca PE=1 SV=1||[RefSeqProtSlim]|e-value:3e-78|XP_011450032.1|nascent polypeptide-associated complex subunit alpha [Crassostrea gigas]	Q94518	E9PAV3	0.467442	0.610883	0.549407	0.65829	0.495579	0.546722	0.646753	0.560199	0.601224	0.541934	0.563174	0.567124	0.580718	0.429128	0.521419	0.595445	0.6242	0.565612	0.426285	0.680382	0.639763	0.559283	0.59474	0.440577	0.572058	0.409991	0.481413	0.502752	0.672765	0.514201	0.449182	0.648958	0.401602	0.499289
XLOC-037003	[Uniprot/Swissprot]|e-value:3e-44|sp|Q9VZS3|ETIF1_DROME|Eukaryotic translation initiation factor eIF1 OS=Drosophila melanogaster OX=7227 GN=eIF1 PE=1 SV=1||[RefSeqProtSlim]|e-value:8e-46|XP_021351221.1|eukaryotic translation initiation factor 1-like [Mizuhopecten yessoensis]	Q9VZS3	O60739	0.49416	0.544637	0.328838	0.33326	0.441507	0.449016	0.323456	0.243258	0.358225	0.421534	0.467598	0.337552	0.456853	0.299454	0.360684	0.435065	0.488855	0.459446	0.376044	0.360346	0.330954	0.438572	0.4362	0.421463	0.441738	0.335588	0.362691	0.346975	0.440605	0.298381	0.20602	0.491509	0.400377	0.225412
XLOC-011965	[Uniprot/Swissprot]|no similarity||[RefSeqProtSlim]|no similarity		Q9NYQ8	0.595231	0.685525	0.454646	0.551149	0.502182	0.552409	0.462023	0.306478	0.485752	0.516026	0.53765	0.519386	0.542491	0.403649	0.453676	0.514614	0.558288	0.546227	0.4853	0.549148	0.497674	0.498965	0.518838	0.419711	0.494695	0.479115	0.49389	0.467819	0.582045	0.489419	0.427719	0.405966	0.399626	0.453103
XLOC-043536	[Uniprot/Swissprot]|e-value:2e-34|sp|Q06055|AT5G2_HUMAN|ATP synthase F(0) complex subunit C2, mitochondrial OS=Homo sapiens OX=9606 GN=ATP5MC2 PE=1 SV=1||[RefSeqProtSlim]|e-value:7e-48|AOR07048.1|mitochondrial ATP synthase subunit 9 precursor [Mesenchytraeus cf. gelidus SL-2017]		Q06055	0.550522	0.734008	0.461341	0.631695	0.200004	0.466889	0.502518	0.632437	0.574853	0.39733	0.597934	0.575606	0.619979	0.346514	0.482773	0.599081	0.641865	0.376615	0.540726	0.669923	0.671408	0.589912	0.597302	0.268864	0.523799	0.520976	0.633911	0.586115	0.621616	0.568968	0.535649	0.547238	0.399083	0.469495
XLOC-026643	[Uniprot/Swissprot]|e-value:1e-17|sp|Q8R1I1|QCR9_MOUSE|Cytochrome b-c1 complex subunit 9 OS=Mus musculus OX=10090 GN=Uqcr10 PE=1 SV=1||[RefSeqProtSlim]|e-value:2e-20|XP_004074830.1|cytochrome b-c1 complex subunit 9 [Oryzias latipes]	Q9XY35	Q9UDW1	0.508959	0.5854	0.375154	0.406675	0.299821	0.389326	0.347076	0.410558	0.459786	0.383621	0.493335	0.422498	0.51078	0.27618	0.379582	0.465038	0.493272	0.358448	0.437457	0.506668	0.487197	0.460179	0.471271	0.415988	0.455293	0.428457	0.504829	0.43545	0.498818	0.450057	0.371389	0.536886	0.398755	0.41091
XLOC-046644	[Uniprot/Swissprot]|e-value:2e-81|sp|Q63312|PHLB1_RAT|Pleckstrin homology-like domain family B member 1 (Fragment) OS=Rattus norvegicus OX=10116 GN=Phldb1 PE=1 SV=2||[RefSeqProtSlim]|e-value:1e-149|CAC9669127.1|Ofus.G17214 [Owenia fusiformis]		Q86UU1	0.0288211	0.0289057	-0.00292921	0.0703612	0.0791066	0.0454613	-0.113047	-0.205616	0.0136313	-0.0417763	0.0472503	0.144773	0.0427544	-0.108603	0.039142	0.0889585	0.13779	0.0951959	-0.000202642	-0.0356633	-0.0391232	0.0268891	0.159638	-0.0119803	0.0825443	0.0344814	-0.120434	0.0209836	-0.00919998	0.175787	0.0405593	0.0106561	0.397015	-0.0131807
XLOC-060628	[Uniprot/Swissprot]|e-value:0,0|sp|P48601|PRS4_DROME|26S proteasome regulatory subunit 4 OS=Drosophila melanogaster OX=7227 GN=Rpt2 PE=1 SV=2||[RefSeqProtSlim]|e-value:0,0|XP_011425280.1|26S proteasome regulatory subunit 4 [Crassostrea gigas]	P48601	P62191	0.466425	0.54192	0.317373	0.213247	0.361289	0.426077	0.277309	-0.000495833	0.293341	0.405366	0.422127	0.199308	0.335114	0.317361	0.25186	0.311849	0.367754	0.459236	0.402151	0.286917	0.311833	0.255713	0.293613	0.311646	0.371722	0.387233	0.365279	0.278059	0.286406	0.165443	0.193118	0.347326	0.396106	0.290589
XLOC-017740	[Uniprot/Swissprot]|e-value:2e-78|sp|Q5PQ76|CA050_XENLA|Uncharacterized protein C1orf50 homolog OS=Xenopus laevis OX=8355 PE=2 SV=1||[RefSeqProtSlim]|e-value:2e-78|CAC9671956.1|Ofus.G21111 [Owenia fusiformis]		Q9BV19	0.167499	0.095018	0.133115	0.10259	0.14502	0.184434	0.0835049	0.0865914	0.0947849	0.108192	0.235612	0.128652	0.159442	0.0489046	0.108663	0.145138	0.190452	0.190724	0.148189	0.115526	0.130588	0.14695	0.160896	0.114228	0.147493	0.052944	0.0751223	0.147173	0.207302	0.101745	0.0994643	0.144614	0.394321	0.0792713
XLOC-028015	[Uniprot/Swissprot]|e-value:5e-112|sp|Q8WXD9|CSKI1_HUMAN|Caskin-1 OS=Homo sapiens OX=9606 GN=CASKIN1 PE=1 SV=1||[RefSeqProtSlim]|e-value:2e-141|XP_025116174.1|LOW QUALITY PROTEIN: caskin-2-like [Pomacea canaliculata]		Q8WXD9	-0.00178538	0.0252648	-0.0727272	0.0486634	0.123388	0.0982288	0.0212025	-0.327336	-0.0654366	0.0989349	0.00665237	0.131002	0.123739	-0.0324798	0.0731413	0.117861	0.104019	0.218726	0.138414	-0.185205	-0.128627	0.223808	0.0298474	-0.0816515	0.152235	-0.272516	-0.14329	0.118924	0.116714	0.170656	0.0682653	0.202676	0.394
XLOC-028801	[Uniprot/Swissprot]|e-value:2e-61|sp|Q78P75|DYL2_RAT|Dynein light chain 2, cytoplasmic OS=Rattus norvegicus OX=10116 GN=Dynll2 PE=1 SV=1||[RefSeqProtSlim]|e-value:9e-62|QCD25228.1|cut up, isoform F [Drosophila melanogaster]	Q24117	Q96FJ2	0.182732	0.185518	0.166428	0.359082	0.152819	0.251795	0.328754	0.427757	0.206584	-0.0651583	0.276673	0.234886	0.290573	0.0642473	0.19288	0.233524	0.193719	0.135979	0.0100738	0.0807694	0.206334	0.265121	0.324893	0.14436	0.262956	0.00240644	0.184189	0.218773	0.29724	0.226166	0.492127	0.261252	0.392134	0.29044
XLOC-005477	[Uniprot/Swissprot]|e-value:2e-22|sp|Q23280|DAF41_CAEEL|Co-chaperone protein daf-41 OS=Caenorhabditis elegans OX=6239 GN=daf-41 PE=2 SV=1||[RefSeqProtSlim]|e-value:6e-41|XP_011439773.2|protein wos2 isoform X1 [Crassostrea gigas]	Q9VH95	Q15185	0.658589	0.705844	0.442688	0.460387	0.565801	0.504471	0.401376	0.268963	0.456042	0.534395	0.557608	0.336874	0.517776	0.370968	0.3642	0.500925	0.509079	0.586774	0.50393	0.548283	0.478326	0.411162	0.357824	0.482401	0.505929	0.423482	0.456966	0.387631	0.528062	0.395066	0.183816	0.424089	0.391932	0.324857
XLOC-056075	[Uniprot/Swissprot]|e-value:1e-122|sp|Q62371|DDR2_MOUSE|Discoidin domain-containing receptor 2 OS=Mus musculus OX=10090 GN=Ddr2 PE=1 SV=2||[RefSeqProtSlim]|e-value:0,0|XP_025111850.1|discoidin domain-containing receptor 2-like isoform X1 [Pomacea canaliculata]		Q16832	0.110257	-0.0456618	-0.105508	-0.14467	0.166019	0.067581	0.0757767	-0.136564	0.0869872	0.150212	0.113399	0.055411	0.0594912	0.0522062	0.123469	0.0702493	0.091915	0.18732	0.178685	0.0145451	0.0334037	-0.055212	-0.0123539	0.120645	0.16871	0.00933955	-0.0195693	0.0235721	0.143422	0.148234	-0.0802476	0.0758882	0.391379
XLOC-027740	[Uniprot/Swissprot]|e-value:7e-103|sp|Q90YV0|RL18_ICTPU|60S ribosomal protein L18 OS=Ictalurus punctatus OX=7998 GN=rpl18 PE=2 SV=3||[RefSeqProtSlim]|e-value:4e-111|XP_019627971.1|PREDICTED: 60S ribosomal protein L18-like [Branchiostoma belcheri]	Q9VS34	Q07020	0.600397	0.70169	0.613163	0.678956	0.509809	0.612319	0.677051	0.561229	0.676143	0.657121	0.626844	0.616505	0.659453	0.540128	0.58765	0.639843	0.706525	0.603984	0.619069	0.765031	0.744851	0.682822	0.626604	0.502958	0.588966	0.453492	0.612329	0.678787	0.711789	0.671027	0.560787	0.647219	0.390441	0.668131
XLOC-002434	[Uniprot/Swissprot]|e-value:2e-47|sp|P68106|FKB1B_HUMAN|Peptidyl-prolyl cis-trans isomerase FKBP1B OS=Homo sapiens OX=9606 GN=FKBP1B PE=1 SV=2||[RefSeqProtSlim]|e-value:1e-50|XP_012946627.1|FK506-binding protein 1 [Aplysia californica]	P48375	P68106	0.583455	0.661166	0.441144	0.464463	0.386956	0.394833	0.382563	0.29625	0.451828	0.508563	0.502372	0.365819	0.522355	0.346459	0.375617	0.462167	0.488465	0.447769	0.474443	0.486918	0.481384	0.448093	0.483665	0.431055	0.491549	0.413774	0.442966	0.374694	0.409446	0.355921	0.340079	0.416945	0.389744	0.376511
XLOC-055097	[Uniprot/Swissprot]|e-value:4e-129|sp|Q24186|RS5A_DROME|40S ribosomal protein S5a OS=Drosophila melanogaster OX=7227 GN=RpS5a PE=1 SV=1||[RefSeqProtSlim]|e-value:1e-138|OWF39944.1|40S ribosomal protein S5 [Mizuhopecten yessoensis]	Q24186	P46782	0.540079	0.634605	0.489511	0.580387	0.48726	0.50302	0.604295	0.461658	0.539523	0.548318	0.512109	0.520343	0.532981	0.469331	0.501678	0.49535	0.539274	0.475878	0.513829	0.614228	0.601175	0.574328	0.528096	0.398132	0.467622	0.401262	0.492359	0.563116	0.590755	0.521028	0.33855	0.554485	0.387466	0.507606
XLOC-045499	[Uniprot/Swissprot]|e-value:8e-30|sp|P67967|CSRP1_COTJA|Cysteine and glycine-rich protein 1 OS=Coturnix japonica OX=93934 GN=CSRP1 PE=2 SV=2||[RefSeqProtSlim]|e-value:6e-38|CAC9621267.1|Ofus.G081882 [Owenia fusiformis]	Q24400	P21291	-0.12937	-0.0218874	0.150282	-0.038251	0.117899	0.117791	0.0621166	-0.321232	0.0420563	0.149375	0.0517393	0.182	0.107474	0.121983	0.176892	0.179031	0.160006	0.19853	0.202179	-0.0590576	0.0477812	0.181427	0.0924813	0.110067	0.253408	-0.0992826	-0.0401139	0.0827863	0.113808	0.222186	-0.141459	0.16386	0.386887	0.204647
XLOC-059112	[Uniprot/Swissprot]|e-value:2e-04|sp|Q863G8|COX8A_MACSL|Cytochrome c oxidase subunit 8A, mitochondrial OS=Macaca silenus OX=54601 GN=COX8A PE=3 SV=1||[RefSeqProtSlim]|e-value:2e-17|CAD5123935.1|DgyrCDS12244 [Dimorphilus gyrociliatus]			0.45819	0.540902	0.423715	0.423755	0.460635	0.418285	0.376611	0.401056	0.41672	0.387125	0.489765	0.423345	0.471698	0.30783	0.319617	0.480789	0.497414	0.424875	0.412813	0.462911	0.502096	0.389702	0.451057	0.290804	0.46324	0.316921	0.424272	0.477342	0.501101	0.330683	0.531051	0.432813	0.386482	0.503593
XLOC-020920	[Uniprot/Swissprot]|e-value:2e-52|sp|P62323|SMD3_XENLA|Small nuclear ribonucleoprotein Sm D3 OS=Xenopus laevis OX=8355 GN=snrpd3 PE=2 SV=1||[RefSeqProtSlim]|e-value:1e-54|XP_011451729.1|small nuclear ribonucleoprotein Sm D3 [Crassostrea gigas]	O44437	P62318	0.539767	0.652246	0.370296	0.486	0.457406	0.395879	0.416181	0.288714	0.403587	0.422506	0.480761	0.267666	0.404206	0.340309	0.288486	0.389273	0.403919	0.492933	0.432656	0.370704	0.399136	0.359749	0.372656	0.370917	0.451741	0.426436	0.399086	0.337852	0.376701	0.382267	0.135786	0.269056	0.384958	0.326689
XLOC-003710	[Uniprot/Swissprot]|e-value:1e-65|sp|Q945U1|RS15_ELAOL|40S ribosomal protein S15 OS=Elaeis oleifera OX=80265 GN=RPS15 PE=2 SV=1||[RefSeqProtSlim]|e-value:7e-73|XP_021351718.1|40S ribosomal protein S15-like [Mizuhopecten yessoensis]		P62841	0.573291	0.684381	0.521716	0.592546	0.489813	0.538016	0.627653	0.404272	0.576237	0.566107	0.534895	0.50629	0.545626	0.467469	0.511326	0.553715	0.601178	0.519722	0.549062	0.628784	0.627827	0.562836	0.542123	0.410237	0.543337	0.388208	0.565619	0.551187	0.59438	0.504912	0.359996	0.503456	0.38435	0.465214
XLOC-027973	[Uniprot/Swissprot]|e-value:9e-34|sp|Q9W141|ATPK_DROME|Putative ATP synthase subunit f, mitochondrial OS=Drosophila melanogaster OX=7227 GN=ATPsynF PE=3 SV=1||[RefSeqProtSlim]|e-value:5e-34|XP_025096213.1|putative ATP synthase subunit f, mitochondrial [Pomacea canaliculata]	Q9W141	P56134	0.50887	0.64161	0.426895	0.53943	0.256428	0.359844	0.416328	0.519889	0.508921	0.3128	0.465201	0.460893	0.569363	0.308568	0.403249	0.527544	0.508208	0.339632	0.425651	0.52334	0.601182	0.491967	0.55709	0.279185	0.476524	0.330855	0.515967	0.465538	0.544471	0.478673	0.443409	0.525527	0.383041	0.474232
XLOC-025198	[Uniprot/Swissprot]|e-value:4e-57|sp|P62752|RL23A_RAT|60S ribosomal protein L23a OS=Rattus norvegicus OX=10116 GN=Rpl23a PE=2 SV=1||[RefSeqProtSlim]|e-value:2e-63|XP_005094951.1|60S ribosomal protein L23a [Aplysia californica]		P62750	0.559622	0.645238	0.502571	0.582629	0.458951	0.523506	0.630873	0.432632	0.569619	0.542187	0.524102	0.51822	0.509312	0.443243	0.488674	0.509217	0.618469	0.508492	0.512386	0.602003	0.627899	0.572219	0.54252	0.378245	0.427543	0.385667	0.502981	0.504246	0.623384	0.585702	0.405312	0.542955	0.381512	0.391333
XLOC-014498	[Uniprot/Swissprot]|e-value:2e-89|sp|Q6DET9|EF1B_XENTR|Elongation factor 1-beta OS=Xenopus tropicalis OX=8364 GN=eef1b PE=2 SV=3||[RefSeqProtSlim]|e-value:9e-88|AAH39635.1|eukaryotic translation elongation factor 1 beta 2, partial [Mus musculus]	O96827	P24534	0.615828	0.713793	0.515384	0.556145	0.48944	0.523173	0.531641	0.425049	0.536532	0.555227	0.549307	0.497415	0.513676	0.39397	0.450075	0.465186	0.591754	0.497896	0.467676	0.620962	0.574713	0.556484	0.524907	0.450403	0.446523	0.377182	0.453394	0.545127	0.524259	0.454918	0.271536	0.484887	0.380626	0.59306
XLOC-005169	[Uniprot/Swissprot]|e-value:1e-26|sp|Q862Z5|CYTB_MACFU|Cystatin-B OS=Macaca fuscata fuscata OX=9543 GN=CSTB PE=3 SV=1||[RefSeqProtSlim]|e-value:7e-25|NP_001185577.1|cystatin B (stefin B) [Gallus gallus]		P04080	0.16599	0.0728207	0.175115	-0.064483	0.277682	0.245808	0.1751	0.107324	0.197343	0.240287	0.261657	0.311982	0.285789	0.217946	0.310991	0.381727	0.324409	0.282266	0.28346	0.173386	0.373174	0.0836107	0.228427	0.320402	0.308989	0.262995	0.227971	0.314428	0.30714	0.225698	0.253558	0.375006	0.378953	0.376541
XLOC-046600	[Uniprot/Swissprot]|e-value:3e-31|sp|Q5RFH0|ATP5L_PONAB|ATP synthase subunit g, mitochondrial OS=Pongo abelii OX=9601 GN=ATP5MG PE=3 SV=1||[RefSeqProtSlim]|e-value:1e-34|CAC9604268.1|Ofus.G07683 [Owenia fusiformis]		O75964	0.496904	0.588927	0.431029	0.462892	0.264516	0.384522	0.330426	0.46836	0.478738	0.312062	0.433618	0.453744	0.473165	0.296176	0.403958	0.498259	0.515227	0.290802	0.416752	0.480145	0.50838	0.470959	0.456585	0.317635	0.470752	0.35672	0.484956	0.437074	0.505589	0.417394	0.435894	0.466633	0.378747	0.431498
XLOC-067900	[Uniprot/Swissprot]|e-value:5e-123|sp|Q8WQI5|RS8_SPOFR|40S ribosomal protein S8 OS=Spodoptera frugiperda OX=7108 GN=RpS8 PE=2 SV=1||[RefSeqProtSlim]|e-value:8e-121|XP_035658935.1|40S ribosomal protein S8-like [Branchiostoma floridae]	Q8MLY8	P62241	0.562836	0.660768	0.498155	0.616676	0.474838	0.53514	0.638146	0.476851	0.582602	0.516452	0.567196	0.544782	0.562672	0.471542	0.48994	0.519806	0.60335	0.472135	0.468504	0.657973	0.6373	0.614616	0.547917	0.414064	0.499006	0.381229	0.573384	0.519854	0.62444	0.595933	0.45747	0.500146	0.378738	0.474709
XLOC-038701	[Uniprot/Swissprot]|e-value:7e-40|sp|P46692|HMD1_CHICK|Homeobox protein CHOX-CAD OS=Gallus gallus OX=9031 GN=CHOX-CAD1 PE=2 SV=1||[RefSeqProtSlim]|e-value:9e-103|ACH87546.1|ParaHox, partial [Platynereis dumerilii]	P09085	Q99626	0.174586	0.0325177	0.0218468	0.0346318	0.0561118	0.0347358	0.0711795	0.00789301	0.124356	0.0603776	0.21729	0.0510815	0.100018	0.0519076	0.120057	0.0570792	0.104283	0.226168	0.0299779	0.0935896	0.0816942	0.0633022	0.0830028	0.0621112	0.0951473	-0.0586583	0.0618382	0.0411406	0.12419	0.0930922	0.0983222	0.0698455	0.378083
XLOC-028098	[Uniprot/Swissprot]|e-value:1e-135|sp|P38981|RSSA_URECA|40S ribosomal protein SA OS=Urechis caupo OX=6431 PE=2 SV=1||[RefSeqProtSlim]|e-value:4e-135|sp|P38981.1|RSSA_URECA|RecName: Full=40S ribosomal protein SA; AltName: Full=Laminin-binding protein p40; Short=LBP/p40	P38979	P08865	0.457967	0.585114	0.481591	0.610695	0.482601	0.505896	0.615698	0.523572	0.523157	0.512254	0.531002	0.481174	0.5206	0.445999	0.437606	0.416554	0.550967	0.527428	0.47464	0.622599	0.600783	0.510056	0.510935	0.273001	0.370807	0.331613	0.413122	0.523328	0.605448	0.565668	0.394842	0.485334	0.37754	0.521074
XLOC-012799	[Uniprot/Swissprot]|e-value:1e-29|sp|Q4R6I6|SRP09_MACFA|Signal recognition particle 9 kDa protein OS=Macaca fascicularis OX=9541 GN=SRP9 PE=3 SV=1||[RefSeqProtSlim]|e-value:1e-40|XP_021353701.1|signal recognition particle 9 kDa protein-like [Mizuhopecten yessoensis]	Q9VSC1	P49458	0.423792	0.425152	0.271857	0.267442	0.295035	0.314432	0.218254	0.171719	0.23138	0.325491	0.301319	0.193707	0.296878	0.19824	0.238285	0.205608	0.26099	0.323676	0.281448	0.202464	0.281517	0.244608	0.337805	0.305047	0.189917	0.185303	0.281508	0.234963	0.249944	0.274683	0.0357384	0.202288	0.374207	0.284443
XLOC-058432	[Uniprot/Swissprot]|e-value:1e-18|sp|Q5M9I5|QCR6_RAT|Cytochrome b-c1 complex subunit 6, mitochondrial OS=Rattus norvegicus OX=10116 GN=Uqcrh PE=3 SV=1||[RefSeqProtSlim]|e-value:5e-21|XP_005110018.1|cytochrome b-c1 complex subunit 6, mitochondrial [Aplysia californica]		P07919	0.571266	0.656635	0.39947	0.420292	0.291388	0.442322	0.359376	0.416071	0.446597	0.389773	0.490813	0.461123	0.474246	0.350472	0.374845	0.47695	0.499979	0.369029	0.423821	0.492627	0.442673	0.379062	0.474934	0.392206	0.491693	0.317976	0.507679	0.42459	0.464607	0.370272	0.450728	0.44191	0.373691	0.347614
XLOC-012329	[Uniprot/Swissprot]|no similarity||[RefSeqProtSlim]|no similarity			0.247944	0.373565	0.199974	0.0664337	0.178492	0.122839	0.127476	-0.281995	0.149763	0.24058	0.120784	0.187259	0.175454	0.140669	0.164886	0.17776	0.129226	0.151366	0.341246	0.179429	0.124837	0.128715	0.167337	0.191737	0.15713	0.14743	0.179918	0.152712	0.119549	0.118659	0.138428	0.110855	0.372874	0.14897
XLOC-059073	[Uniprot/Swissprot]|e-value:1e-174|sp|Q5RB02|CATC_PONAB|Dipeptidyl peptidase 1 OS=Pongo abelii OX=9601 GN=CTSC PE=2 SV=1||[RefSeqProtSlim]|e-value:0,0|XP_034307060.1|dipeptidyl peptidase 1 [Crassostrea gigas]		P53634	0.119726	0.00948219	0.101399	-0.0933157	0.0618625	0.178987	-0.239027	-0.101039	-0.0112759	0.167788	0.195021	0.140542	0.140069	0.102609	0.0746394	0.142946	0.161799	0.248644	0.0978478	-0.00818102	0.130555	0.113696	-0.00914858	-0.08322	0.107795	0.128235	0.0139164	0.0758101	0.193718	-0.000544483	0.0669194	0.190671	0.372555	0.0288295
XLOC-019174	[Uniprot/Swissprot]|e-value:4e-143|sp|P24495|PSA2_XENLA|Proteasome subunit alpha type-2 OS=Xenopus laevis OX=8355 GN=psma2 PE=2 SV=2||[RefSeqProtSlim]|e-value:6e-158|CAC9672346.1|Ofus.G21774, partial [Owenia fusiformis]	P40301	P25787	0.584444	0.647698	0.44557	0.328802	0.479896	0.51535	0.388557	0.121113	0.373983	0.529808	0.538126	0.333343	0.404429	0.398	0.335032	0.368461	0.489348	0.551959	0.486771	0.40752	0.39843	0.377528	0.348774	0.437996	0.52943	0.461446	0.464122	0.385915	0.413439	0.29271	0.233629	0.451324	0.372281	0.37397
XLOC-055958	[Uniprot/Swissprot]|e-value:3e-144|sp|Q26481|RL5_STYCL|60S ribosomal protein L5 OS=Styela clava OX=7725 GN=RPL5 PE=3 SV=3||[RefSeqProtSlim]|e-value:5e-149|XP_011442101.1|60S ribosomal protein L5 [Crassostrea gigas]	Q9W5R8	P46777	0.470469	0.566268	0.436747	0.559291	0.41522	0.483547	0.602773	0.4584	0.505484	0.508179	0.479077	0.462839	0.464911	0.375411	0.406756	0.451719	0.56982	0.430542	0.464524	0.598356	0.551498	0.495768	0.515982	0.304763	0.417794	0.324562	0.413127	0.565754	0.572239	0.496892	0.473925	0.475794	0.370946	0.535041
XLOC-059358	[Uniprot/Swissprot]|e-value:3e-31|sp|Q4LAY1|RS29_SCALT|40S ribosomal protein S29 OS=Scarabaeus laticollis OX=292456 GN=RpS29 PE=3 SV=1||[RefSeqProtSlim]|e-value:2e-31|XP_035679522.1|40S ribosomal protein S29 [Branchiostoma floridae]	Q9VH69	P62273	0.544817	0.584543	0.448672	0.520428	0.447887	0.468748	0.545335	0.40436	0.552931	0.505195	0.498925	0.518537	0.502461	0.401337	0.468248	0.54201	0.621479	0.493235	0.477218	0.599926	0.547568	0.568893	0.508186	0.442124	0.494594	0.360708	0.495525	0.53308	0.655364	0.545594	0.292913	0.538936	0.370855	0.428769
XLOC-004281	[Uniprot/Swissprot]|e-value:2e-141|sp|P25786|PSA1_HUMAN|Proteasome subunit alpha type-1 OS=Homo sapiens OX=9606 GN=PSMA1 PE=1 SV=1||[RefSeqProtSlim]|e-value:2e-159|UCK81594.1|proteasome subunit alpha type-1 [Arenicola marina]	P12881	P25786	0.547168	0.624874	0.383226	0.309589	0.438759	0.514184	0.345632	0.122566	0.371304	0.499753	0.566113	0.271353	0.434917	0.352627	0.27383	0.371097	0.417389	0.530021	0.5064	0.410081	0.391255	0.333973	0.351975	0.448782	0.437183	0.431051	0.426384	0.353568	0.448135	0.355615	0.207213	0.387076	0.370589	0.370311
XLOC-003237	[Uniprot/Swissprot]|e-value:3e-37|sp|Q4R8W3|TNAP3_MACFA|Tumor necrosis factor alpha-induced protein 3 OS=Macaca fascicularis OX=9541 GN=TNFAIP3 PE=2 SV=1||[RefSeqProtSlim]|e-value:6e-50|AGQ17407.1|A20 [Branchiostoma belcheri tsingtauense]	Q9VH90	P21580	-0.0665444	-0.0893173	0.021659	-0.0350689	0.136667	0.172526	0.0678903	-0.0435032	0.000740759	0.0881731	0.170395	0.121914	0.175189	0.0118453	0.160472	0.210067	0.147069	0.160164	0.163573	0.0171834	0.0904825	0.0562804	0.219751	-0.0184384	0.167427	-0.0280086	-0.0145917	-0.042281	0.0684028	0.158032	-0.249251	0.235687	0.368845	0.0686344
XLOC-060642	[Uniprot/Swissprot]|e-value:2e-23|sp|P40618|HMGB3_CHICK|High mobility group protein B3 OS=Gallus gallus OX=9031 GN=HMGB3 PE=2 SV=3||[RefSeqProtSlim]|e-value:1e-53|NP_001292239.1|uncharacterized protein LOC105348423 [Crassostrea gigas]	Q24537	P26583	0.41482	0.543281	0.282507	0.42615	0.358502	0.387848	0.312195	0.21562	0.313689	0.311332	0.434695	0.277241	0.331208	0.229485	0.180058	0.315444	0.314989	0.275926	0.297581	0.25697	0.230153	0.368664	0.356481	0.270156	0.360992	0.239209	0.252928	0.168406	0.32053	0.384183	0.295085	0.337044	0.366063	0.148551
XLOC-063358	[Uniprot/Swissprot]|e-value:9e-05|sp|P57721|PCBP3_HUMAN|Poly(rC)-binding protein 3 OS=Homo sapiens OX=9606 GN=PCBP3 PE=1 SV=2||[RefSeqProtSlim]|e-value:2e-09|VDI61293.1|far upstream element-binding protein [Mytilus galloprovincialis]		P57721	0.366008	0.495076	0.407697	0.514766	0.376597	0.397409	0.424467	0.412253	0.426604	0.389202	0.446355	0.313473	0.458486	0.30899	0.240553	0.358776	0.434644	0.548677	0.303481	0.465362	0.357789	0.420506	0.520927	0.212312	0.435915	0.246635	0.311771	0.402003	0.475721	0.427241	0.279086	0.496872	0.36584	0.374144
XLOC-027799	[Uniprot/Swissprot]|e-value:1e-08|sp|Q90577|SRCA_CHICK|Sarcalumenin OS=Gallus gallus OX=9031 GN=SRL PE=2 SV=2||[RefSeqProtSlim]|e-value:0,0|CAC9673243.1|Ofus.G221266 [Owenia fusiformis]		Q9NZN3	0.200065	0.236607	0.131167	-0.0606496	0.152185	0.103006	-0.0282197	-0.145318	-0.00774502	0.170961	0.0729093	0.115698	0.191032	0.0801221	0.116235	0.119548	0.129336	0.188415	0.227985	0.138036	0.0894116	0.105105	0.10948	0.0674117	0.199234	0.037526	0.156775	0.197571	0.0487926	0.0398167	-0.00801315	0.149538	0.365565	-0.00775544
XLOC-000608	[RefSeqProtSlim]|e-value:3e-26|CAC9547582.1|Ofus.G035076 [Owenia fusiformis]||[Uniprot/Swissprot]|no similarity	P33450	Q9ULB1	0.176388	0.326051	0.268722	0.135999	0.163594	0.170113	0.142434	0.129096	0.123642	0.205034	0.105373	0.204421	0.102136	0.0166732	0.148601	0.150073	0.184407	0.0490801	0.1912	0.0719202	0.176597	0.122847	0.129607	0.118099	0.207914	-0.170447	0.137291	0.175421	0.193322	0.165654	0.146187	0.192759	0.365508	0.170999
XLOC-060792	[RefSeqProtSlim]|e-value:7e-04|CRL05355.1|CLUMA_CG018275, isoform A [Clunio marinus]||[Uniprot/Swissprot]|no similarity		Q14246	0.606469	0.650981	0.466538	0.456279	0.434568	0.44373	0.414343	0.2988	0.448351	0.424561	0.486945	0.422252	0.466822	0.319392	0.374609	0.450838	0.457655	0.448215	0.481375	0.496818	0.446208	0.381412	0.406992	0.394901	0.488132	0.386606	0.454199	0.385798	0.491535	0.333321	0.269619	0.418254	0.365467	0.372263
XLOC-004233	[Uniprot/Swissprot]|e-value:4e-125|sp|P84079|ARF1_RAT|ADP-ribosylation factor 1 OS=Rattus norvegicus OX=10116 GN=Arf1 PE=1 SV=2||[RefSeqProtSlim]|e-value:1e-125|XP_040535753.1|ADP-ribosylation factor 1 isoform X1 [Gallus gallus]	P61209	P84077	0.453004	0.441607	0.453488	0.400262	0.325131	0.433833	0.370471	0.490332	0.49279	0.472696	0.528207	0.461271	0.49778	0.361117	0.403182	0.268231	0.555239	0.4995	0.292374	0.479725	0.540383	0.438821	0.489497	0.333008	0.352816	0.158214	0.422841	0.588359	0.466505	0.374624	0.43195	0.516785	0.36528	0.619526
XLOC-058812	[Uniprot/Swissprot]|e-value:0,002|sp|P41155|TNFC_MOUSE|Lymphotoxin-beta OS=Mus musculus OX=10090 GN=Ltb PE=2 SV=1||[RefSeqProtSlim]|e-value:7e-04|ATD50330.1|tumor necrosis factor ligand superfamily member 10-1 [Pomacea canaliculata]			0.268324	0.194363	0.113729	0.0101545	0.152231	0.247109	0.143844	-0.166104	0.0745235	0.226701	0.137522	0.110701	0.16928	0.193649	0.10326	0.114733	0.208186	0.245718	0.159265	0.0986458	0.115349	0.130677	0.178376	0.128494	0.232535	0.0928883	0.0560525	0.137334	0.168075	0.0953958	-0.17131	0.204398	0.362494	0.0229249
XLOC-025271	[Uniprot/Swissprot]|no similarity||[RefSeqProtSlim]|no similarity			0.0391708	0.183594	0.136902	0.0666803	0.107837	0.169522	0.114596	0.0398475	0.0482578	0.141237	0.0753622	0.102154	0.166905	0.106144	0.0562821	0.120636	0.125991	0.0220986	0.215525	0.126204	0.0766715	0.129253	0.103614	-0.000894199	0.113578	0.0697193	0.106449	0.0460464	0.102778	0.141986	-0.011658	0.115168	0.36236
XLOC-039806	[Uniprot/Swissprot]|e-value:0,0|sp|P18700|TBB_STRPU|Tubulin beta chain (Fragment) OS=Strongylocentrotus purpuratus OX=7668 PE=2 SV=1||[RefSeqProtSlim]|e-value:0,0|XP_011448542.1|tubulin beta chain [Crassostrea gigas]	Q24560	P68371	0.440805	0.442698	0.333848	0.378511	0.339283	0.371593	0.342397	0.174688	0.311767	0.31913	0.438634	-0.0827895	0.342019	0.223894	0.153783	0.372845	0.328272	0.406499	0.325313	0.28413	0.298575	0.226796	0.294602	0.225503	0.368336	0.0778026	0.198113	0.237352	0.248886	0.246683	0.262488	0.430728	0.362068	0.266038
XLOC-039653	[Uniprot/Swissprot]|e-value:2e-56|sp|Q8I7Z2|DAD1_ARAVE|Dolichyl-diphosphooligosaccharide--protein glycosyltransferase subunit DAD1 OS=Araneus ventricosus OX=182803 GN=DAD1 PE=2 SV=1||[RefSeqProtSlim]|e-value:4e-61|KAG9431447.1|dolichyl-diphosphooligosaccharide--protein glycosyltransferase subunit DAD1 [Apis mellifera carnica]	Q9VLM5	P61803	0.547335	0.5481	0.410494	0.354098	0.404801	0.433207	0.256236	0.226691	0.323204	0.518606	0.512468	0.316931	0.386669	0.301934	0.374841	0.197737	0.490511	0.441339	0.480997	0.392487	0.464798	0.465955	0.408081	0.369292	0.346826	0.246101	0.422106	0.436321	0.408627	0.379377	0.163842	0.248612	0.361664	0.444131
XLOC-045574	[Uniprot/Swissprot]|e-value:2e-11|sp|Q9M047|WLI2B_ARATH|LIM domain-containing protein WLIM2b OS=Arabidopsis thaliana OX=3702 GN=WLIM2B PE=1 SV=1||[RefSeqProtSlim]|e-value:4e-23|OWF52791.1|Protein-methionine sulfoxide oxidase MICAL2 [Mizuhopecten yessoensis]	P53777	Q9BT23	0.0739633	0.0970796	-0.0145515	-0.131841	-0.000546246	0.121161	0.0956432	-0.372563	0.155592	0.23212	0.0958946	0.186247	0.0951044	-0.0218316	0.0963967	0.127043	0.194129	0.132874	0.213728	0.0498737	0.153239	0.130833	0.165765	0.171431	0.14676	-0.00722134	-0.00683062	0.129815	0.185791	0.0386229	0.0981925	0.140357	0.36122	-0.0801749
XLOC-045764	[Uniprot/Swissprot]|e-value:2e-40|sp|Q18579|ETS5_CAEEL|ETS domain-containing transcription factor ets-5 OS=Caenorhabditis elegans OX=6239 GN=ets-5 PE=2 SV=1||[RefSeqProtSlim]|e-value:4e-148|XP_023814791.1|uncharacterized protein LOC111947977 [Oryzias latipes]	P29776	Q99581	0.147221	0.212803	0.175338	-0.323235	0.241026	0.0999104	0.112027	-0.25013	0.0762407	0.196145	0.133824	0.195196	0.122503	0.135069	0.157708	0.146621	0.15921	0.199947	0.237462	0.0388047	0.106656	0.0776977	0.00729935	0.123494	0.123175	0.0733793	0.069478	0.0876167	0.129533	0.158569	0.0371891	0.123472	0.361039	0.11821
XLOC-051316	[Uniprot/Swissprot]|e-value:1e-76|sp|P23284|PPIB_HUMAN|Peptidyl-prolyl cis-trans isomerase B OS=Homo sapiens OX=9606 GN=PPIB PE=1 SV=2||[RefSeqProtSlim]|e-value:9e-85|OWF35202.1|Peptidyl-prolyl cis-trans isomerase B [Mizuhopecten yessoensis]		P23284	0.143208	0.584519	0.429387	0.173393	0.260531	0.201018	0.182748	0.156956	0.168655	0.516347	0.147439	0.290036	0.242579	0.30405	0.175646	0.167857	0.277916	0.180687	0.534513	0.261745	0.266976	0.265239	0.202745	0.219736	0.305008	0.00231703	0.239328	0.242363	0.269869	0.237121	0.186728	0.240028	0.360914	0.164636
XLOC-001310	[Uniprot/Swissprot]|e-value:9e-13|sp|O95178|NDUB2_HUMAN|NADH dehydrogenase [ubiquinone] 1 beta subcomplex subunit 2, mitochondrial OS=Homo sapiens OX=9606 GN=NDUFB2 PE=1 SV=1||[RefSeqProtSlim]|e-value:1e-17|CRL06285.1|CLUMA_CG019091, isoform A [Clunio marinus]		O95178	0.407602	0.516675	0.368491	0.408334	0.233161	0.278231	0.286236	0.359413	0.411367	0.249354	0.360912	0.403056	0.463925	0.205606	0.315316	0.361335	0.399395	0.265935	0.28482	0.435681	0.420579	0.37977	0.469123	0.308028	0.403141	0.226884	0.388998	0.324555	0.486122	0.439218	0.30032	0.448181	0.360282	0.301862
XLOC-037574	[Uniprot/Swissprot]|e-value:0,0|sp|O75976|CBPD_HUMAN|Carboxypeptidase D OS=Homo sapiens OX=9606 GN=CPD PE=1 SV=2||[RefSeqProtSlim]|e-value:0,0|XP_034299322.1|carboxypeptidase D [Crassostrea gigas]	P42787	O75976	0.0107403	-0.0338901	0.0164927	-0.0190978	0.127338	0.0497646	-0.0107054	-0.133056	0.00264517	0.0261343	0.0464456	0.107861	0.0642663	0.0210345	0.0984082	0.032479	0.0432904	0.124893	0.0647222	0.00412998	0.096581	0.0682147	0.121122	0.0165376	0.0743695	0.116335	0.0406782	0.0749751	0.0483369	0.145978	0.0808523	0.115599	0.3601	-0.0202409
XLOC-034992	[Uniprot/Swissprot]|e-value:1e-42|sp|P18519|TNR16_CHICK|Tumor necrosis factor receptor superfamily member 16 OS=Gallus gallus OX=9031 GN=NGFR PE=2 SV=1||[RefSeqProtSlim]|e-value:7e-57|XP_035661065.1|tumor necrosis factor receptor superfamily member 16-like [Branchiostoma floridae]	A8DYY6	P08138	0.146844	0.0882743	0.133159	0.0632604	0.0659203	0.151061	0.0538856	-0.0343598	0.0706175	0.0965101	0.158677	0.0647322	0.0387586	0.0528044	0.0870092	0.118565	0.123	0.107042	0.030413	0.0500016	0.0341943	0.0898513	0.0931094	0.104387	0.00794585	-0.049307	0.0244138	0.0925318	0.0703092	0.0956402	0.00911186	0.0696214	0.359838	0.156149
XLOC-047038	[Uniprot/Swissprot]|e-value:0,0|sp|Q5XJY5|COPD_MOUSE|Coatomer subunit delta OS=Mus musculus OX=10090 GN=Arcn1 PE=1 SV=2||[RefSeqProtSlim]|e-value:0,0|CAC9606122.1|Ofus.G071042 [Owenia fusiformis]		P48444	0.236927	0.276753	0.169661	0.103741	0.190771	0.186685	0.192296	0.0614206	0.164183	0.187605	0.211956	0.115646	0.229658	0.109156	0.104669	-0.0328145	0.17435	0.246796	0.247245	0.101452	0.254214	0.171329	0.104339	0.0963879	0.188753	0.18029	0.153042	0.273437	0.185496	0.203991	0.121486	0.154575	0.358445	0.215962
XLOC-043859	[Uniprot/Swissprot]|no similarity||[RefSeqProtSlim]|no similarity			0.0183272	-0.0559594	-0.01774	-0.0162616	0.0563465	-0.0147235	-0.0139795	-0.0367774	-0.0323793	-0.00587724	0.0207984	0.0256079	0.0206593	-0.0572705	-0.0244076	0.00462397	0.0320992	0.0448216	-0.00437111	0.0117686	0.0425994	0.0334262	-0.0560808	-0.0171057	0.00463141	-0.0260904	0.023748	0.0176398	-0.114674	0.0850787	-0.0608048		0.357076	0.0951252
XLOC-002947	[Uniprot/Swissprot]|e-value:4e-19|sp|P80977|CX6C1_THUOB|Cytochrome c oxidase subunit 6C-1 OS=Thunnus obesus OX=8241 PE=1 SV=2||[RefSeqProtSlim]|e-value:4e-24|CAD5125227.1|DgyrCDS13466 [Dimorphilus gyrociliatus]		P09669	0.519999	0.619836	0.404584	0.495305	0.23202	0.376035	0.38928	0.423679	0.492174	0.302083	0.494955	0.47198	0.547425	0.276738	0.37166	0.509695	0.517289	0.398371	0.412848	0.506984	0.571504	0.499002	0.484551	0.35502	0.490979	0.33015	0.453853	0.488611	0.560113	0.410746	0.378979	0.490838	0.356929	0.534598
XLOC-004794	[Uniprot/Swissprot]|e-value:4e-119|sp|Q9HAR2|AGRL3_HUMAN|Adhesion G protein-coupled receptor L3 OS=Homo sapiens OX=9606 GN=ADGRL3 PE=1 SV=2||[RefSeqProtSlim]|e-value:0,0|AUG84449.1|latrophilin [Platynereis dumerilii]	A1Z7G7	Q9HAR2	-0.0420736	0.0924546	0.0661236	0.0224735	0.101014	0.137059	0.00971325	0.0221044	-0.0297036	0.204025	0.0507471	0.0893976	0.0929038	-0.0214972	0.0752758	0.140022	0.107272	0.151887	0.240493	-0.0346717	0.0194808	0.0319223	0.0759282	0.000838037	0.161588	0.0490709	0.028349	0.166786	0.190313	0.133455	-0.174728	0.149446	0.355744	0.0397253
XLOC-055834	[Uniprot/Swissprot]|e-value:5e-41|sp|Q923V8|SEP15_RAT|Selenoprotein F OS=Rattus norvegicus OX=10116 GN=Selenof PE=1 SV=3||[RefSeqProtSlim]|e-value:8e-51|XP_021376145.1|selenoprotein F-like [Mizuhopecten yessoensis]		O60613	0.432153	0.457668	0.357634	0.280369	0.346947	0.389067	0.257473	0.208579	0.34798	0.418912	0.422081	0.297423	0.4235	0.296146	0.314041	0.308025	0.406469	0.460912	0.394485	0.379455	0.436954	0.418709	0.371552	0.26633	0.453259	0.173807	0.363143	0.432862	0.390463	0.369731	0.163566	0.274838	0.355477	0.357623
XLOC-038306	[Uniprot/Swissprot]|e-value:3e-117|sp|Q96S53|TESK2_HUMAN|Dual specificity testis-specific protein kinase 2 OS=Homo sapiens OX=9606 GN=TESK2 PE=1 SV=1||[RefSeqProtSlim]|e-value:1e-120|XP_019631429.1|PREDICTED: dual specificity testis-specific protein kinase 2-like [Branchiostoma belcheri]		Q96S53	-0.00468921	0.0379753	-0.00893139	-0.220283	0.0237947	0.0209929	0.0159797	-0.304202	0.075067	0.0657533	0.0280897	0.0747212	0.0907267	0.0179103	0.00990275	-0.0210721	0.0535687	0.123747	0.0665043	-0.0668	-0.030994	-0.0318531	0.0168886	-0.00139353	-0.000303263	0.0272408	0.00753616	-0.0207158	-0.135926	-0.0717204	0.0397441	0.0369119	0.353336
XLOC-028328	[Uniprot/Swissprot]|e-value:2e-24|sp|P45842|RL34_AEDAL|60S ribosomal protein L34 OS=Aedes albopictus OX=7160 GN=RpL34 PE=2 SV=2||[RefSeqProtSlim]|e-value:3e-35|CAD5110792.1|DgyrCDS157 [Dimorphilus gyrociliatus]		P49207	0.624115	0.670897	0.510003	0.606758	0.513303	0.545682	0.607814	0.427068	0.612316	0.563759	0.555538	0.559851	0.588962	0.441972	0.531186	0.577861	0.652585	0.452843	0.509407	0.67061	0.619225	0.603903	0.538979	0.481583	0.530408	0.427903	0.569061	0.492903	0.649523	0.607314	0.35134	0.615826	0.352978	0.460515
XLOC-037923	[RefSeqProtSlim]|e-value:0,012|OWF36720.1|hypothetical protein KP79_PYT02963 [Mizuhopecten yessoensis]||[Uniprot/Swissprot]|no similarity			0.201991	0.328426	0.15971	-0.0126644	0.169334	0.127252	0.0991365	-0.235183	0.128084	0.213318	0.124836	0.172087	0.141468	0.171899	0.14987	0.110913	0.161888	0.148726	0.27561	0.103753	0.0705854	0.0663701	0.146729	0.091205	0.186955	0.213511	0.0367517	0.0722958	0.141191	0.0259519	0.0341223	0.153421	0.352744	-0.165123
XLOC-001410	[Uniprot/Swissprot]|e-value:0,0|sp|P43006|EAA2_MOUSE|Excitatory amino acid transporter 2 OS=Mus musculus OX=10090 GN=Slc1a2 PE=1 SV=1||[RefSeqProtSlim]|e-value:0,0|CAD5113416.1|DgyrCDS2586 [Dimorphilus gyrociliatus]		P43004	0.0249721	0.0428006	0.0932969	0.0569909	0.145382	0.00231239	0.0408512	0.0390757	0.0782274	0.070363	0.0905197	0.0737057	0.0916043	0.0658423	-0.0485389	0.0173302	0.110478	0.0886322	0.0829511	0.0733604	0.116224	0.137806	0.0208554	0.00169829	0.0382626	-0.0460697	-0.0137138	0.135353	0.0935567	0.0102971	-0.118131	0.123414	0.351628
XLOC-038428	[Uniprot/Swissprot]|e-value:0,0|sp|P49165|RL4_URECA|60S ribosomal protein L4 OS=Urechis caupo OX=6431 GN=RPL4 PE=2 SV=1||[RefSeqProtSlim]|e-value:0,0|CAD5118544.1|DgyrCDS7232 [Dimorphilus gyrociliatus]	P09180	P36578	0.376198	0.469885	0.324988	0.465104	0.254232	0.278395	0.47707	0.33765	0.384003	0.332966	0.315076	0.312975	0.418302	0.310389	0.253328	0.304032	0.413644	0.348145	0.275131	0.428383	0.42565	0.34039	0.371528	0.220027	0.340509	0.216116	0.292045	0.359532	0.387188	0.373739	0.309499	0.357799	0.350967	0.34536
XLOC-055467	[Uniprot/Swissprot]|e-value:2e-18|sp|Q8WNR0|COPT1_PIG|High affinity copper uptake protein 1 OS=Sus scrofa OX=9823 GN=SLC31A1 PE=2 SV=1||[RefSeqProtSlim]|e-value:1e-34|CAD5119959.1|DgyrCDS8546 [Dimorphilus gyrociliatus]		O15431	0.152017	0.00913462	0.021212	0.0204157	-0.017061	0.0527093	0.047593	-0.142779	0.015483	0.0475481	0.0602244	0.0744554	0.0703265	0.077498	0.0715729	0.116091	0.0557213	0.124668	0.0848489	0.0275981	-0.0539839	0.0852134	0.0393859	0.0538019	0.0106097	-0.00217001	0.0444078	-0.0902385	0.0887593	-0.0144087	0.0466111	0.0975885	0.350938	-0.132321
XLOC-063239	[Uniprot/Swissprot]|no similarity||[RefSeqProtSlim]|no similarity			0.334568	0.423809	0.307141	0.149651	0.333775	0.256669	0.276854	-0.00885211	0.325301	0.1703	0.241049	0.319163	0.284038	0.235315	0.281309	0.369817	0.265873	0.253065	0.21217	0.212665	0.209778	0.247478	0.290496	0.244123	0.330339	0.191998	0.20687	0.152582	0.290329	0.170536	0.191849	0.402279	0.350701	0.245801
XLOC-067914	[Uniprot/Swissprot]|e-value:2e-76|sp|P98060|NAS35_CAEEL|Zinc metalloproteinase dpy-31 OS=Caenorhabditis elegans OX=6239 GN=dpy-31 PE=1 SV=2||[RefSeqProtSlim]|e-value:0,0|QTJ24581.1|astacin [Perinereis aibuhitensis]		O43897	0.103488	0.042987	0.0478936	-0.17586	0.128991	0.078837	0.105088	-0.282437	0.0187899	0.108011	0.0769303	0.111547	0.0854062	0.0765505	0.120463	0.0447852	0.108062	0.0937239	0.129222	0.0436693	0.0333417	0.0951166	-0.0112162	0.124109	0.116866	0.0974757	0.138368	0.0867673	0.163801	-0.0734747	-0.0525097	0.147144	0.349971
XLOC-040345	[Uniprot/Swissprot]|e-value:0,0|sp|P18700|TBB_STRPU|Tubulin beta chain (Fragment) OS=Strongylocentrotus purpuratus OX=7668 PE=2 SV=1||[RefSeqProtSlim]|e-value:0,0|XP_021372086.1|tubulin beta chain-like [Mizuhopecten yessoensis]	Q24560	P68371	0.425375	0.450972	0.248532	0.294642	0.317593	0.258103	0.19731	0.280545	0.248889	0.306774	0.444221	0.163705	0.244889	0.203995	0.154107	0.209609	0.270493	0.323022	0.325477	0.320776	0.254034	0.221733	0.236983	0.298343	0.263434	0.178295	0.251583	0.192701	0.282092	0.225042	0.203107	0.179976	0.349213	0.331582
XLOC-046331	[Uniprot/Swissprot]|e-value:1e-09|sp|Q9VZW5|FMAR_DROME|FMRFamide receptor OS=Drosophila melanogaster OX=7227 GN=FMRFaR PE=2 SV=1||[RefSeqProtSlim]|e-value:5e-69|CAD5123689.1|unnamed protein product [Dimorphilus gyrociliatus]	Q9VZW5	Q6DWJ6	0.00195528	0.00938425	0.00976652	-0.00285109	-0.010651	-0.00193201	-0.011273	-0.0161094	0.00181907	0.00201559	-0.0618554	-0.0133915	-0.0320893	0.0146676	-0.00127199	0.0346467	0.0405345	0.0273514	0.0117174	0.0258899	-0.00671694	0.0590558	0.091253	0.00263779	0.0778644			0.044699	0.0967715			0.0951456	0.348885
XLOC-055039	[Uniprot/Swissprot]|e-value:0,0|sp|A2AJN7|S4A11_MOUSE|Sodium bicarbonate transporter-like protein 11 OS=Mus musculus OX=10090 GN=Slc4a11 PE=2 SV=1||[RefSeqProtSlim]|e-value:0,0|CAD5111755.1|DgyrCDS1034 [Dimorphilus gyrociliatus]		Q8NBS3	0.214991	0.249803	0.0984107	-0.114989	0.0800857	0.134389	0.0562858	-0.256531	0.0842288	0.155943	0.120323	0.122108	0.112521	0.12625	0.0792132	0.0487526	0.121165	0.125014	0.14358	-0.0484869	0.0200109	0.05377	0.0807	0.0975535	0.147329	0.143987	0.119385	0.0789439	0.0400014	0.148766	0.186415	0.173088	0.348388	-0.0422355
XLOC-059299	[Uniprot/Swissprot]|e-value:5e-30|sp|P02599|CALM_DICDI|Calmodulin OS=Dictyostelium discoideum OX=44689 GN=calA PE=1 SV=3||[RefSeqProtSlim]|e-value:1e-29|ABU97105.1|calmodulin, partial [Crassostrea gigas]	P62152	P0DP23	0.486974	0.146844	0.242743	0.236046	0.35517	0.27712	0.262289	0.152876	0.358042	0.223885	0.330976	0.289079	0.380237	0.262308	0.30115	0.447823	0.343441	0.372017	0.146506	0.346312	0.392271	0.259358	0.268774	0.281726	0.3416	0.226602	0.308127	0.397402	0.347759	0.179307	0.414033	0.448352	0.346856	0.210463
XLOC-015513	[Uniprot/Swissprot]|e-value:8e-171|sp|Q6IRC5|TXND6_XENLA|Thioredoxin domain-containing protein 6 OS=Xenopus laevis OX=8355 GN=nme9 PE=2 SV=1||[RefSeqProtSlim]|e-value:0,0|CAC9666452.1|Ofus.G141875 [Owenia fusiformis]		Q8N427	-0.13715	-0.0256181	0.101272	0.0728877	0.105937	0.0928626	0.0606463	0.010407	-0.0309441	0.07899	0.0149123	0.00858918	0.0701816	0.10029	0.122079	0.211238	0.0857337	0.179222	0.151488	0.11794	0.0613639	0.132336	0.0490831	0.00246657	0.19748	0.00467359	0.0699247	0.0641083	0.0529245	0.0703964	0.0207533	0.200732	0.346296	0.107491
XLOC-051427	[Uniprot/Swissprot]|e-value:3e-28|sp|Q9I8X3|FGFR3_DANRE|Fibroblast growth factor receptor 3 OS=Danio rerio OX=7955 GN=fgfr3 PE=2 SV=1||[RefSeqProtSlim]|e-value:4e-28|XP_035673326.1|fibroblast growth factor receptor 2-like isoform X3 [Branchiostoma floridae]	Q09147	P22607	0.0439562	0.0181619	0.0278113	0.0424011	0.0272316	0.0713394	0.00190657	0.0100739	0.0960317	0.0140063	0.0611791	-0.0565961	0.00797144	-0.0257604	-0.0328591	-0.00105473	-0.0165687	0.140327	0.118354	-0.0257281	0.119125	0.129542	0.147566	0.0908431	0.107863	0.0942292	-0.0221771	-0.00794335	0.014614	0.0161656	0.00844934	0.118088	0.34542	-0.182474
XLOC-054416	[Uniprot/Swissprot]|e-value:6e-07|sp|O77049|JTB_BRUMA|Protein JTB OS=Brugia malayi OX=6279 GN=JTB PE=2 SV=1||[RefSeqProtSlim]|e-value:2e-19|CAC9605067.1|Ofus.G07847 [Owenia fusiformis]		O76095	0.257095	0.303495	0.214879	0.149305	0.234021	0.332347	0.185571	0.103799	0.197724	0.253682	0.292882	0.247176	0.280903	0.181	0.158913	0.113063	0.255621	0.322908	0.253454	0.231238	0.238841	0.207342	0.247627	0.152969	0.295781	0.20644	0.168275	0.312408	0.243641	0.286284	0.148328	0.327677	0.344761	0.38023
XLOC-000260	[Uniprot/Swissprot]|e-value:1e-99|sp|Q9HC07|TM165_HUMAN|Transmembrane protein 165 OS=Homo sapiens OX=9606 GN=TMEM165 PE=1 SV=1||[RefSeqProtSlim]|e-value:5e-107|CAD5119409.1|DgyrCDS8024 [Dimorphilus gyrociliatus]		Q9HC07	0.242411	0.239134	0.172076	0.0779294	0.189407	0.23314	0.0996451	0.0163125	0.0967239	0.206833	0.226084	0.0855868	0.171431	0.157505	0.175097	-0.0735328	0.183461	0.243964	0.199133	0.128665	0.1184	0.127545	0.134155	0.052134	0.0913683	0.155952	0.169594	0.14769	0.0832483	0.15834	-0.0103024	0.205233	0.344241	0.31381
XLOC-004362	[Uniprot/Swissprot]|e-value:0,0|sp|P26043|RADI_MOUSE|Radixin OS=Mus musculus OX=10090 GN=Rdx PE=1 SV=3||[RefSeqProtSlim]|e-value:0,0|CAC9506709.1|Ofus.G023520 [Owenia fusiformis]	P46150	P35241	0.0202638	0.240115	0.156909	0.128018	0.0970408	0.16512	0.191552	0.150474	0.203809	0.166252	0.199712	0.253918	0.290875	0.13258	0.134335	0.262278	0.17602	0.320391	0.277342	0.165214	0.189226	0.207807	0.327915	-0.201363	0.249905	-0.0635073	0.118268	0.1717	-0.0455244	0.132011	0.0336038	0.222933	0.342612	0.0653011
XLOC-037100	[Uniprot/Swissprot]|e-value:0,0|sp|O57328|FZD1_CHICK|Frizzled-1 OS=Gallus gallus OX=9031 GN=FZD1 PE=2 SV=1||[RefSeqProtSlim]|e-value:0,0|ANS60431.1|frizzled 1/2/7 [Platynereis dumerilii]	P18537	Q9UP38	0.0874398	0.093761	0.0590987	0.0615869	0.145493	0.100674	0.0405505	-0.0166506	-0.031077	0.0848176	0.122449	0.0492098	0.0965433	0.0622909	0.0149924	0.114985	0.122859	0.22538	0.224005	-0.0902908	0.0591519	0.0631523	0.166388	0.00213537	0.163326	-0.0789778	-0.00510154	0.123376	0.0536003	-0.00679864	0.0375674	0.172819	0.342498	-0.0452822
XLOC-001281	[Uniprot/Swissprot]|e-value:7e-77|sp|Q78IS1|TMED3_MOUSE|Transmembrane emp24 domain-containing protein 3 OS=Mus musculus OX=10090 GN=Tmed3 PE=1 SV=1||[RefSeqProtSlim]|e-value:2e-84|CAC9666464.1|Ofus.G141863 [Owenia fusiformis]		Q9Y3Q3	0.348903	0.378875	0.259688	0.121025	0.237195	0.290161	0.166885	-0.0392448	0.148685	0.325653	0.284212	0.18717	0.1986	0.122478	0.194555	0.0531038	0.304406	0.238892	0.327949	0.122178	0.22538	0.238774	0.252312	0.141456	0.158546	0.13927	0.172456	0.257822	0.249041	0.318644	0.0804518	0.206932	0.34228	0.412821
XLOC-020197	[Uniprot/Swissprot]|e-value:2e-92|sp|A0A1L8EXB5|AR1AB_XENLA|Actin-related protein 2/3 complex subunit 1A-B OS=Xenopus laevis OX=8355 GN=arpc1a-b PE=3 SV=1||[RefSeqProtSlim]|e-value:7e-91|BAA84685.1|Sid329p [Mus musculus]		Q92747	0.320849	0.358071	0.239328	0.259732	0.187126	0.281757	0.243153	0.381094	0.332514	0.280555	0.320482	0.284525	0.327231	0.26272	0.214759	0.270881	0.329003	0.273987	0.301816	0.282116	0.282602	0.321819	0.315562	0.17954	0.276666	0.178058	0.180264	0.354767	0.246729	0.202615	0.178846	0.343588	0.342242	0.361459
XLOC-002745	[Uniprot/Swissprot]|e-value:4e-15|sp|P00430|COX7C_BOVIN|Cytochrome c oxidase subunit 7C, mitochondrial OS=Bos taurus OX=9913 GN=COX7C PE=1 SV=3||[RefSeqProtSlim]|e-value:6e-17|CRK95322.1|CLUMA_CG008637, isoform A [Clunio marinus]		P15954	0.518365	0.613399	0.40379	0.543601	0.21634	0.281142	0.432145	0.486254	0.490236	0.302719	0.413651	0.441445	0.522827	0.314732	0.316147	0.493933	0.418978	0.310873	0.411995	0.511407	0.534064	0.504987	0.508302	0.281288	0.427704	0.345114	0.472717	0.480533	0.543217	0.467706	0.471852	0.488029	0.342121	0.456654
XLOC-056020	[Uniprot/Swissprot]|e-value:4e-21|sp|F1QGD2|ZDH24_DANRE|Probable palmitoyltransferase ZDHHC24 OS=Danio rerio OX=7955 GN=zdhhc24 PE=2 SV=1||[RefSeqProtSlim]|e-value:2e-35|CAC9588566.1|Ofus.G061782 [Owenia fusiformis]		Q6UX98	0.126469	0.0295907	0.0730882	-0.122503	0.114055	0.0764893	0.02039	-0.102576	0.0729857	0.122012	-0.059622	0.162942	0.0659336	0.0702959	0.146252	0.0958154	-0.0485624	0.21807	0.205616	-0.0391492	0.132534	-0.0385432	0.11028	0.0475583	0.127052	-0.407505	0.0937578	0.0641193	-0.120384	0.147317	0.0338555	0.183054	0.341975	0.0780138
XLOC-027725	[Uniprot/Swissprot]|no similarity||[RefSeqProtSlim]|no similarity			0.276765	0.216586	0.154974	0.23296	0.207669	0.166285	0.240569	0.139418	0.22247	0.153625	0.204301	0.17157	0.265888	0.0787374	0.16794	0.229145	0.167153	0.228371	0.26278	0.224099	0.215657	0.215345	0.299574	0.165409	0.244473	0.120445	0.221076	0.256113	0.256461	0.268183	0.281568	0.298884	0.341546	0.186705
XLOC-041287	[Uniprot/Swissprot]|e-value:3e-108|sp|P13272|UCRI_BOVIN|Cytochrome b-c1 complex subunit Rieske, mitochondrial OS=Bos taurus OX=9913 GN=UQCRFS1 PE=1 SV=3||[RefSeqProtSlim]|e-value:4e-119|XP_019629031.1|PREDICTED: cytochrome b-c1 complex subunit Rieske, mitochondrial-like [Branchiostoma belcheri]		P47985	0.36513	0.444452	0.288494	0.337654	0.20901	0.282123	0.248144	0.29892	0.324155	0.246705	0.359936	0.264016	0.393091	0.19938	0.221398	0.343977	0.304801	0.273793	0.284147	0.350697	0.352594	0.297038	0.368754	0.269225	0.37129	0.171627	0.293646	0.293223	0.317244	0.192117	0.393517	0.404433	0.340776	0.392923
XLOC-062601	[Uniprot/Swissprot]|e-value:1e-39|sp|Q9PTG8|TACC3_XENLA|Transforming acidic coiled-coil-containing protein 3 OS=Xenopus laevis OX=8355 GN=tacc3 PE=1 SV=2||[RefSeqProtSlim]|e-value:2e-59|CAC9483403.1|Ofus.G014145 [Owenia fusiformis]		Q9Y6A5	0.0823607	0.0822517	-0.00718156	0.0160549	0.100055	0.0977634	0.0750026	0.0678269	0.0364172	0.0394843	0.0345081	0.0569439	0.136524	0.00573988	0.0561334	0.109921	0.113026	0.111772	0.0739919	0.000512977	0.123317	0.0212922	0.125574	0.0494794	0.146017	0.0215301	0.074264	0.11402	0.0026765	0.124101	0.081928	-0.0189585	0.340642	-0.230933
XLOC-060046	[Uniprot/Swissprot]|e-value:4e-109|sp|Q28C65|EIF3K_XENTR|Eukaryotic translation initiation factor 3 subunit K OS=Xenopus tropicalis OX=8364 GN=eif3k PE=2 SV=1||[RefSeqProtSlim]|e-value:3e-112|CAC9629217.1|Ofus.G09583 [Owenia fusiformis]	Q9W2D9	Q9UBQ5	0.50324	0.560471	0.427069	0.457176	0.366381	0.395526	0.468372	0.332564	0.434852	0.407284	0.39806	0.390692	0.463947	0.345637	0.357091	0.437708	0.427747	0.351686	0.345961	0.477876	0.423655	0.390379	0.386039	0.388973	0.422644	0.23867	0.398353	0.366248	0.473556	0.372017	0.227234	0.487473	0.340196	0.455108
XLOC-025985	[Uniprot/Swissprot]|no similarity||[RefSeqProtSlim]|no similarity			0.113093	0.498143	0.201238	0.287991	0.165938	0.218399	0.224792	0.332785	0.1978	0.212879	0.201936	0.391206	0.219333	0.139612	0.17701	0.204716	0.301023	0.059393	0.427697	0.137467	0.238231	0.333816	0.385251	0.258728	0.292076	0.345548	0.219808	0.232834	0.28951	0.333208	0.313951	0.310832	0.339988	0.299536
XLOC-063310	[Uniprot/Swissprot]|e-value:2e-63|sp|Q99PW6|MMP24_RAT|Matrix metalloproteinase-24 OS=Rattus norvegicus OX=10116 GN=Mmp24 PE=1 SV=1||[RefSeqProtSlim]|e-value:2e-94|XP_019636890.1|PREDICTED: matrix metalloproteinase-14-like [Branchiostoma belcheri]		Q9Y5R2	0.179136	-0.00682267	0.0716246	-0.279621	0.124559	0.0601722	0.0843421	-0.245649	0.0781288	0.0659973	0.103877	0.11777	0.0289481	0.0534337	0.122619	0.140227	0.112514	0.16877	0.154189	0.147491	0.177659	-0.00944642	0.0608064	0.080059	0.144127	-0.0244631	-0.0348953	0.153402	0.141417	-0.0462824	0.271251	0.128275	0.338934
XLOC-012300	[Uniprot/Swissprot]|e-value:1e-125|sp|P01122|RHO_APLCA|Ras-like GTP-binding protein RHO OS=Aplysia californica OX=6500 GN=RHO PE=2 SV=1||[RefSeqProtSlim]|e-value:6e-129|XP_034304815.1|ras-like GTP-binding protein RHO isoform X2 [Crassostrea gigas]	P48148	P61586	0.343387	0.551219	0.413379	0.237783	0.337579	0.350224	0.358042	0.34556	0.377021	0.486609	0.354235	0.427309	0.386583	0.290725	0.257419	0.335345	0.322085	0.414239	0.517865	0.364178	0.389966	0.342197	0.424175	0.298132	0.386861	0.3856	0.286587	0.278307	0.33554	0.232131	0.174985	0.450012	0.338375	0.292711
XLOC-002603	[Uniprot/Swissprot]|e-value:9e-95|sp|Q86SQ9|DHDDS_HUMAN|Dehydrodolichyl diphosphate synthase complex subunit DHDDS OS=Homo sapiens OX=9606 GN=DHDDS PE=1 SV=3||[RefSeqProtSlim]|e-value:2e-110|OWF45863.1|Dehydrodolichyl diphosphate synthase [Mizuhopecten yessoensis]		Q86SQ9	0.261401	0.279679	0.159974	0.157884	0.182314	0.161758	0.156043	0.115029	0.157185	0.166465	0.152469	0.167944	0.191558	0.0941699	0.111465	0.0333057	0.200639	0.147745	0.165165	0.129524	0.133567	0.122639	0.194113	0.136731	0.106527	0.134226	0.173048	0.197671	0.180211	0.169885	0.0968533	0.0555127	0.336061	0.0627813
XLOC-011215	[Uniprot/Swissprot]|e-value:2e-142|sp|Q28104|COPE_BOVIN|Coatomer subunit epsilon OS=Bos taurus OX=9913 GN=COPE PE=1 SV=3||[RefSeqProtSlim]|e-value:3e-164|XP_005103288.2|coatomer subunit epsilon [Aplysia californica]		O14579	0.423301	0.438159	0.235807	0.233737	0.310295	0.327515	0.223057	0.116869	0.26611	0.320403	0.365739	0.20341	0.293037	0.187098	0.22132	0.0251384	0.300091	0.360196	0.178046	0.257888	0.29493	0.306879	0.321955	0.316373	0.263475	0.152514	0.1996	0.327529	0.263443	0.238349	0.29107	0.250097	0.335657	0.481673
XLOC-005191	[Uniprot/Swissprot]|e-value:2e-08|sp|P46527|CDN1B_HUMAN|Cyclin-dependent kinase inhibitor 1B OS=Homo sapiens OX=9606 GN=CDKN1B PE=1 SV=1||[RefSeqProtSlim]|e-value:2e-09|XP_035662126.1|cyclin-dependent kinase inhibitor 1B-like [Branchiostoma floridae]		P46527	0.13686	0.0150555	0.186114	-0.00685026	0.192439	0.133844	0.131976	0.00360446	0.136838	0.198313	0.155672	0.250668	0.191889	0.0918636	0.186132	0.207968	0.240786	0.234482	0.217496	0.158214	0.200303	0.212776	0.173798	0.154927	0.214634	0.0813262	-0.101103	0.195691	0.229194	0.113557	-0.0869347	0.163639	0.335073	0.0928222
XLOC-058249	[Uniprot/Swissprot]|e-value:1e-33|sp|Q4P6E9|COFI_USTMA|Cofilin OS=Ustilago maydis (strain 521 / FGSC 9021) OX=237631 GN=COF1 PE=3 SV=1||[RefSeqProtSlim]|e-value:1e-40|XP_025105311.1|actophorin-like isoform X1 [Pomacea canaliculata]	P45594	P60981	0.501523	0.546999	0.367467	0.328799	0.368428	0.504139	0.371157	0.239974	0.45642	0.460038	0.522492	0.446198	0.447051	0.311873	0.349594	0.449879	0.478084	0.533684	0.468313	0.416244	0.487535	0.353457	0.410693	0.412141	0.482105	0.323829	0.32888	0.401408	0.447506	0.259659	0.24589	0.481523	0.334834	0.435888
XLOC-059256	[Uniprot/Swissprot]|e-value:2e-114|sp|P05631|ATPG_BOVIN|ATP synthase subunit gamma, mitochondrial OS=Bos taurus OX=9913 GN=ATP5F1C PE=1 SV=3||[RefSeqProtSlim]|e-value:1e-136|AOR07085.1|mitochondrial F-type ATP synthase subunit gamma [Enchytraeus cf. crypticus SL-2017]	O01666	P36542	0.385316	0.541313	0.350576	0.427373	0.201922	0.354178	0.318042	0.367942	0.393565	0.272525	0.392818	0.404303	0.440353	0.192001	0.310373	0.432381	0.441546	0.264301	0.358572	0.38598	0.429417	0.403403	0.487788	0.236261	0.379227	0.273681	0.384975	0.316195	0.475545	0.345062	0.453787	0.447147	0.334575	0.514852
XLOC-058023	[Uniprot/Swissprot]|e-value:3e-86|sp|Q6RFZ7|PKHG5_RAT|Pleckstrin homology domain-containing family G member 5 OS=Rattus norvegicus OX=10116 GN=Plekhg5 PE=1 SV=1||[RefSeqProtSlim]|e-value:3e-154|OWF37173.1|Pleckstrin homology domain-containing family G member 5 [Mizuhopecten yessoensis]		O94827	-0.20916	0.0341269	0.0154884	-0.211894	0.107715	0.128739	0.0951075	-0.2412	0.0504185	0.0798945	0.148672	0.175632	0.13353	0.0874531	0.158723	0.085055	0.163837	0.251475	0.153161	0.0533905	0.0476024	0.00480795	0.122292	-0.168684	0.138976	-0.0162199	-0.0716085	0.125252	-0.148781	0.0832562	0.22325	0.132665	0.334339	0.0516862
XLOC-012634	[Uniprot/Swissprot]|e-value:0,0|sp|Q9BLC5|HSP83_BOMMO|Heat shock protein 83 OS=Bombyx mori OX=7091 GN=Hsp83 PE=1 SV=1||[RefSeqProtSlim]|e-value:0,0|XP_016845773.1|heat shock protein 83 [Nasonia vitripennis]	P02828	P07900	0.335886	0.511506	0.327943	0.483483	0.377957	0.461335	0.477712	0.368046	0.42128	0.362332	0.441748	0.275541	0.423193	0.35577	0.263207	0.265558	0.457658	0.558737	0.31876	0.476067	0.432197	0.140374	0.444779	0.116263	0.37344	0.323188	0.287233	0.375298	0.283012	0.353376	0.433401	0.515751	0.334323	0.0486723
XLOC-001293	[Uniprot/Swissprot]|e-value:7e-12|sp|Q9BQ61|TRIR_HUMAN|Telomerase RNA component interacting RNase OS=Homo sapiens OX=9606 GN=TRIR PE=1 SV=1||[RefSeqProtSlim]|e-value:2e-13|OWF38127.1|Uncharacterized protein C19orf43 [Mizuhopecten yessoensis]		Q9BQ61	0.16527	0.231016	0.106195	0.142594	0.162089	0.149378	0.146181	0.0222603	0.142493	0.125505	0.181083	0.127133	0.215616	0.0830926	0.143416	0.134435	0.219615	0.185589	0.148896	0.103128	0.123724	0.173412	0.160399	0.0960411	0.16245	-0.0247836	0.188226	0.120602	0.0505766	0.176577	0.077332	0.160475	0.333977	0.0452734
XLOC-003132	[Uniprot/Swissprot]|e-value:4e-93|sp|P17077|RL9_RAT|60S ribosomal protein L9 OS=Rattus norvegicus OX=10116 GN=Rpl9 PE=1 SV=1||[RefSeqProtSlim]|e-value:2e-102|CAD5120422.1|DgyrCDS8989 [Dimorphilus gyrociliatus]	P50882	P32969	0.560034	0.647022	0.468783	0.554792	0.44909	0.494964	0.604028	0.413812	0.555761	0.529567	0.527049	0.510371	0.528336	0.442852	0.490579	0.483045	0.582653	0.470319	0.481025	0.621639	0.614813	0.539245	0.569801	0.382229	0.465587	0.402955	0.497797	0.507821	0.562572	0.43612	0.327952	0.478103	0.333363	0.410033
XLOC-051357	[Uniprot/Swissprot]|e-value:6e-38|sp|Q8BL97|SRSF7_MOUSE|Serine/arginine-rich splicing factor 7 OS=Mus musculus OX=10090 GN=Srsf7 PE=1 SV=1||[RefSeqProtSlim]|e-value:4e-49|OWF54148.1|Serine/arginine-rich splicing factor 7 [Mizuhopecten yessoensis]		Q16629	0.468407	0.568265	0.369065	0.43923	0.398648	0.367595	0.385995	0.288957	0.377394	0.437998	0.458521	0.204343	0.436131	0.286635	0.293264	0.389	0.380278	0.43812	0.424165	0.341716	0.376472	0.375725	0.423229	0.264269	0.407165	0.317044	0.343468	0.285814	0.353308	0.338063	0.162423	0.323776	0.333175	0.313048
XLOC-005224	[Uniprot/Swissprot]|e-value:9e-103|sp|P26256|ANX12_HYDVU|Annexin-B12 OS=Hydra vulgaris OX=6087 GN=ANXB12 PE=1 SV=1||[RefSeqProtSlim]|e-value:2e-120|XP_019645183.1|PREDICTED: annexin A7-like isoform X2 [Branchiostoma belcheri]	P22464	P20073	0.372107	0.329245	0.290068	0.209676	0.309994	0.231278	0.218218	0.441523	0.30966	0.281341	0.239089	0.399857	0.302171	0.195861	0.312784	0.299494	0.344359	0.182034	0.253864	-0.0491449	0.213336	0.237173	0.339808	0.188013	0.266817	0.246299	0.159146	0.265664	0.240613	0.0910323	0.42846	0.295555	0.333131	0.281537
XLOC-046097	[Uniprot/Swissprot]|e-value:0,0|sp|Q8BHY3|ANO1_MOUSE|Anoctamin-1 OS=Mus musculus OX=10090 GN=Ano1 PE=1 SV=2||[RefSeqProtSlim]|e-value:0,0|CAD5125052.1|DgyrCDS13295 [Dimorphilus gyrociliatus]		Q5XXA6	0.0707873	0.0392314	0.0103588	-0.0223691	0.20555	0.119075	0.0440162	-0.0906118	0.0426987	0.0985781	0.0914174	0.120878	0.146412	-0.0360252	0.0588007	0.12465	0.0998519	0.265082	0.141279	-0.0183454	0.0648182	0.118819	0.117351	-0.0880443	0.0891348	0.0303653	0.0331683	0.06603	0.108929	0.00982979	0.106674	0.133127	0.333029	0.27742
XLOC-009388	[Uniprot/Swissprot]|e-value:1e-93|sp|P30050|RL12_HUMAN|60S ribosomal protein L12 OS=Homo sapiens OX=9606 GN=RPL12 PE=1 SV=1||[RefSeqProtSlim]|e-value:3e-96|CAC9664441.1|Ofus.G13647 [Owenia fusiformis]		P30050	0.582383	0.677696	0.515871	0.645801	0.47416	0.536419	0.670797	0.462933	0.59073	0.563041	0.560913	0.575738	0.569474	0.515909	0.550651	0.560093	0.640142	0.483998	0.525887	0.674225	0.661526	0.623	0.546223	0.429631	0.479013	0.403573	0.537751	0.542006	0.682862	0.660318	0.386232	0.546534	0.332983	0.486046
XLOC-014797	[RefSeqProtSlim]|e-value:0,033|CAC9668011.1|Ofus.G1666 [Owenia fusiformis]||[Uniprot/Swissprot]|no similarity		Q92954	0.0787009	0.0929317	0.106759	0.0800176	0.201212	0.225444	0.171098	0.323446	0.0529931	0.143806	0.227043	0.363703	0.224266	0.18422	0.13289	0.165583	0.253619	0.138562	0.149823	0.032699	0.285658	0.0940835	0.207866	0.259889	0.26574	0.122312	0.177304	0.196146	0.300388	0.140911	0.306044	0.390285	0.332477	0.218792
XLOC-040185	[Uniprot/Swissprot]|e-value:6e-10|sp|O16374|GALT1_CAEEL|Beta-1,4-galactosyltransferase galt-1 OS=Caenorhabditis elegans OX=6239 GN=galt-1 PE=1 SV=4||[RefSeqProtSlim]|e-value:3e-53|XP_021345728.1|beta-1,4-galactosyltransferase galt-1-like isoform X3 [Mizuhopecten yessoensis]			0.0341165	0.0019289	-0.000746965	-0.0463736	0.0493027	0.00246234	0.0575867	0.111262	0.0667999	0.00714184	-0.0161543	-0.0847825	0.0539232	0.100967	-0.0649409	0.0185409	0.00958096	0.0526898	0.0169253	-0.0121634	0.0470382	0.0253463	0.00544125	-0.188673	0.0636658	0.0325542	0.0821246	0.179469	0.0874663	0.124535		0.0715459	0.332311	0.0251285
XLOC-012798	[Uniprot/Swissprot]|e-value:1e-05|sp|Q64121|PRLHR_RAT|Prolactin-releasing peptide receptor OS=Rattus norvegicus OX=10116 GN=Prlhr PE=2 SV=1||[RefSeqProtSlim]|e-value:1e-31|OWF38301.1|Neuropeptide Y receptor type 5 [Mizuhopecten yessoensis]		O43614	0.0296748	-0.0547287	0.139954	0.0161047	0.0545279	0.0460679	0.0288259	-0.190722	0.0558652	0.105028	0.0491506	0.127507	0.0649155	0.0355577	0.0564473	0.054451	0.0588998	0.0219798	-0.113429	0.0808276	0.0858622	0.139388	0.0486508	0.095605	0.114544	0.027031	0.133234	0.0726053	0.162688	0.0775106	0.18413	0.0878766	0.332001	0.222169
XLOC-011933	[Uniprot/Swissprot]|e-value:0,0|sp|P62716|PP2AB_RAT|Serine/threonine-protein phosphatase 2A catalytic subunit beta isoform OS=Rattus norvegicus OX=10116 GN=Ppp2cb PE=2 SV=1||[RefSeqProtSlim]|e-value:0,0|XP_011445935.1|serine/threonine-protein phosphatase 2A catalytic subunit beta isoform [Crassostrea gigas]	P23696	P62714	0.319156	0.336491	0.215954	0.282033	0.222363	0.29592	0.29732	0.224737	0.252504	0.239055	0.36082	0.189083	0.272118	0.130819	0.149696	0.280371	0.268094	0.306097	0.115779	0.222523	0.24484	0.239355	0.243328	0.155061	0.2658	0.126393	0.2729	0.33337	0.269176	0.250496	0.260453	0.258461	0.33167	0.102607
XLOC-002560	[Uniprot/Swissprot]|e-value:3e-20|sp|P10606|COX5B_HUMAN|Cytochrome c oxidase subunit 5B, mitochondrial OS=Homo sapiens OX=9606 GN=COX5B PE=1 SV=2||[RefSeqProtSlim]|e-value:1e-63|PVD22985.1|hypothetical protein C0Q70_16245 [Pomacea canaliculata]		P10606	0.614323	0.697776	0.436665	0.52045	0.263692	0.39846	0.423027	0.500302	0.521452	0.39697	0.526789	0.531345	0.508978	0.324797	0.427712	0.508272	0.584493	0.362159	0.428153	0.522155	0.582885	0.457505	0.532865	0.323545	0.502925	0.46021	0.586486	0.550509	0.583609	0.414785	0.412697	0.441137	0.331421	0.456981
XLOC-036005	[Uniprot/Swissprot]|e-value:1e-144|sp|P81004|VDAC2_XENLA|Voltage-dependent anion-selective channel protein 2 OS=Xenopus laevis OX=8355 GN=vdac2 PE=1 SV=1||[RefSeqProtSlim]|e-value:3e-161|QQL94313.1|voltage-dependent anion channel [Urechis unicinctus]	Q94920	P45880	0.436079	0.585042	0.330216	0.450085	0.304756	0.397849	0.351452	0.425128	0.424632	0.318274	0.48012	0.405379	0.461621	0.290508	0.336926	0.42284	0.431604	0.318638	0.346443	0.465027	0.476197	0.399895	0.465457	0.152583	0.355317	0.252621	0.370706	0.393403	0.439767	0.363037	0.454561	0.45695	0.331065	0.377826
XLOC-043483	[Uniprot/Swissprot]|e-value:6e-33|sp|Q24372|LACH_DROME|Lachesin OS=Drosophila melanogaster OX=7227 GN=Lac PE=1 SV=2||[RefSeqProtSlim]|e-value:2e-64|XP_035824079.1|limbic system-associated membrane protein isoform X4 [Aplysia californica]		Q13449	-0.0257524	0.00529933	0.0275561	-0.0525778	0.168508	0.0852354	0.0335147	-0.117142	-0.0266406	-0.0238573	0.0398864	0.0099545	0.0693147	0.0505203	-0.0744548	0.100012	0.064367	0.0830463	0.0763226	0.0124049	-0.0546292	0.0963094	0.0644025	-0.057012	0.0534059	0.0846796	-0.0720034	0.103494	0.00239734	-0.0253138	0.00687817		0.330877	0.127432
XLOC-003902	[Uniprot/Swissprot]|e-value:0,047|sp|A7X3M3|3NX1_PSAMO|Toxin 3FTx-Psa1 OS=Psammophis mossambicus OX=234064 PE=3 SV=1||[RefSeqProtSlim]|e-value:4e-11|UCK81631.1|toxin-TOLIP domain-containing protein [Arenicola marina]			0.607602	0.0160354	0.172515	-0.26627	0.397267	0.319514	0.250689	-0.145476	0.345387	0.316852	0.283559	0.335331	0.41175	0.35437	0.0309187	0.506665	0.40065	0.342161	0.281586	-0.273742	0.162724	0.130465	0.276622	0.490658	0.206272	0.15785	0.0855792	0.151424	0.430917	0.245745	0.348615	0.427799	0.330659	0.266267
XLOC-004730	[Uniprot/Swissprot]|e-value:0,0|sp|Q8IVL1|NAV2_HUMAN|Neuron navigator 2 OS=Homo sapiens OX=9606 GN=NAV2 PE=1 SV=3||[RefSeqProtSlim]|e-value:0,0|XP_021350246.1|neuron navigator 2-like isoform X1 [Mizuhopecten yessoensis]	Q9VIQ9	Q8IVL1	0.109064	0.0631768	-0.00474128	-0.0843675	0.176342	0.109445	0.0923249	-0.152161	-0.0621547	-0.0361648	-0.0172894	0.0595141	0.0850221	-0.0866347	-0.0420018	0.0290743	0.0695677	0.208369	0.186365	0.0072329	0.0802939	0.0461793	0.1357	-0.158437	0.0840378	-0.190083	-0.0393295	0.0586026	-0.0599555	0.107982	-0.00464841	0.0221492	0.330498	0.235984
XLOC-038348	[Uniprot/Swissprot]|e-value:1e-37|sp|Q2PFU1|HYPK_MACFA|Huntingtin-interacting protein K OS=Macaca fascicularis OX=9541 GN=HYPK PE=2 SV=1||[RefSeqProtSlim]|e-value:6e-46|PVD36373.1|hypothetical protein C0Q70_03355 [Pomacea canaliculata]		Q9NX55	0.431988	0.542658	0.289642	0.31571	0.331221	0.290686	0.259105	0.183838	0.296975	0.279103	0.304496	0.257109	0.319038	0.251054	0.212332	0.252099	0.297136	0.343257	0.278065	0.330345	0.238431	0.252992	0.23665	0.250236	0.33878	0.252418	0.330211	0.27626	0.340796	0.350984	0.248017	0.298397	0.330386	0.1747
XLOC-003382	[Uniprot/Swissprot]|e-value:1e-27|sp|Q02370|NDUA2_BOVIN|NADH dehydrogenase [ubiquinone] 1 alpha subcomplex subunit 2 OS=Bos taurus OX=9913 GN=NDUFA2 PE=1 SV=2||[RefSeqProtSlim]|e-value:0,0|QVX32613.1|GATAD2 [Platynereis dumerilii]		O43678	0.287123	0.362262	0.22185	0.29755	0.157951	0.102509	0.24083	0.108291	0.200027	0.163524	0.200208	0.18408	0.296411	0.103284	0.0221984	0.182586	0.172441	0.182898	0.108589	0.173044	0.231475	0.208144	0.285167	0.120107	0.209839	0.186219	0.154547	0.255933	0.235089	0.224806	0.190351	0.111878	0.330114	0.200828
XLOC-022878	[Uniprot/Swissprot]|e-value:3e-16|sp|Q16534|HLF_HUMAN|Hepatic leukemia factor OS=Homo sapiens OX=9606 GN=HLF PE=1 SV=1||[RefSeqProtSlim]|e-value:2e-40|CAD5124024.1|DgyrCDS12327 [Dimorphilus gyrociliatus]		Q16534	0.260803	0.211494	0.118737	-0.0375456	0.232294	0.13812	0.0886543	-0.266312	0.0856149	0.238263	0.0737698	0.171711	0.0871268	0.143637	0.123817	0.105733	0.114897	0.21616	0.256517	0.158204	0.0927775	0.0590645	0.0439032	0.159565	0.170391	0.15038	0.174202	0.145621	0.162377	0.034707	-0.123581	0.173107	0.329972
XLOC-003347	[Uniprot/Swissprot]|e-value:9e-150|sp|Q9R1P0|PSA4_MOUSE|Proteasome subunit alpha type-4 OS=Mus musculus OX=10090 GN=Psma4 PE=1 SV=1||[RefSeqProtSlim]|e-value:6e-157|UCK81644.1|proteasome subunit alpha type-4 [Arenicola marina]	P18053	P25789	0.51074	0.60055	0.378748	0.30237	0.417383	0.465041	0.347094	0.139265	0.344073	0.440556	0.496223	0.298302	0.372968	0.388898	0.291808	0.335277	0.416057	0.490749	0.430555	0.344315	0.33215	0.274371	0.361684	0.394791	0.404365	0.378538	0.356483	0.351475	0.413659	0.323329	0.248377	0.382022	0.329918	0.197217
XLOC-009597	[Uniprot/Swissprot]|e-value:4e-31|sp|Q7T2B9|MTPN_DANRE|Myotrophin OS=Danio rerio OX=7955 GN=mtpn PE=3 SV=1||[RefSeqProtSlim]|e-value:3e-34|XP_623750.2|myotrophin [Apis mellifera]		P58546	0.413691	0.468024	0.318853	0.196341	0.352532	0.350637	0.221352	0.128858	0.300991	0.387711	0.384752	0.272505	0.312273	0.245384	0.334669	0.348587	0.32481	0.369963	0.366596	0.302317	0.362926	0.223676	0.262299	0.315363	0.391779	0.276405	0.323673	0.212027	0.282146	0.159307	0.310476	0.294013	0.329544	0.199169
XLOC-002770	[Uniprot/Swissprot]|e-value:5e-12|sp|Q1LUK1|MIC13_DANRE|MICOS complex subunit MIC13 OS=Danio rerio OX=7955 GN=micos13 PE=3 SV=1||[RefSeqProtSlim]|e-value:3e-22|XP_012942458.1|uncharacterized protein LOC101860683 [Aplysia californica]		Q5XKP0	0.296544	0.355518	0.230723	0.257122	0.174077	0.238117	0.206088	0.195564	0.260509	0.240348	0.272806	0.158318	0.273596	0.150514	0.179086	0.208526	0.271188	0.183449	0.213153	0.192886	0.196985	0.261864	0.35811	0.234963	0.124586	0.153521	0.211216	0.277722	0.237555	0.251849	0.288042	0.23233	0.329082	0.27662
XLOC-005121	[Uniprot/Swissprot]|e-value:7e-172|sp|Q8TCT9|HM13_HUMAN|Minor histocompatibility antigen H13 OS=Homo sapiens OX=9606 GN=HM13 PE=1 SV=1||[RefSeqProtSlim]|e-value:0,0|CAC9661693.1|Ofus.G111907 [Owenia fusiformis]		Q8TCT9	0.397484	0.418628	0.264312	0.148304	0.30395	0.335557	0.157532	0.0426929	0.123754	0.403557	0.364678	0.196495	0.249254	0.196307	0.204984	0.0534338	0.324816	0.4222	0.348305	0.210473	0.288564	0.191694	0.296228	0.203896	0.119092	0.136256	0.220018	0.172812	0.294045	0.269553	0.079606	0.190082	0.327907	0.382454
XLOC-060983	[Uniprot/Swissprot]|e-value:1e-26|sp|Q568W0|SELW_DANRE|Selenoprotein W OS=Danio rerio OX=7955 GN=selenow PE=3 SV=3||[RefSeqProtSlim]|e-value:3e-26|AAO86696.1|selenoprotein W1 [Danio rerio]		P63302	0.293638	0.334769	0.226045	0.240071	0.319146	0.236887	0.233037	0.287848	0.326445	0.2853	0.240849	0.102237	0.343998	0.159505	0.117016	0.247339	0.235174	0.270842	0.305737	0.251758	0.319947	0.297283	0.35246	0.322942	0.32472	0.230331	0.199031	0.35633	0.304004	0.141005	0.486212	0.425152	0.327735	0.29015
XLOC-009347	[Uniprot/Swissprot]|e-value:1e-10|sp|P82147|L2EFL_DROME|Protein lethal(2)essential for life OS=Drosophila melanogaster OX=7227 GN=l(2)efl PE=1 SV=1||[RefSeqProtSlim]|e-value:2e-22|OWF51967.1|Major egg antigen [Mizuhopecten yessoensis]	P82147	P04792	0.0104398	0.0797914	0.041079	0.0240261	0.116653	0.0585168	0.0708476	-0.0759702	-0.00507435	0.112551	0.0541291	0.0805489	0.0675022	0.0626027	0.0612633	0.0737425	0.0578289	0.150932	0.156786	-0.0175246	-0.0492397	0.13875	0.0759349	0.128683	0.128732	0.0115394	-0.0536535	0.0825127	0.0759451	0.142259	-0.0317358	0.101717	0.327728	0.0556393
XLOC-001233	[Uniprot/Swissprot]|e-value:2e-69|sp|Q6QLW4|CYC_PECGU|Cytochrome c OS=Pectinaria gouldii OX=260746 PE=3 SV=1||[RefSeqProtSlim]|e-value:8e-69|sp|Q6QLW4.1|CYC_PECGU|RecName: Full=Cytochrome c	P84029	P99999	0.530889	0.654634	0.469708	0.412555	0.261169	0.369634	0.365838	0.435036	0.515489	0.347865	0.522652	0.507306	0.524463	0.248164	0.419159	0.486574	0.554216	0.428925	0.430649	0.532901	0.525733	0.434868	0.479438	0.340398	0.502278	0.355395	0.509714	0.519322	0.472766	0.394435	0.307451	0.527684	0.326969	0.482811
XLOC-011910	[Uniprot/Swissprot]|e-value:1e-146|sp|Q9Z2U1|PSA5_MOUSE|Proteasome subunit alpha type-5 OS=Mus musculus OX=10090 GN=Psma5 PE=1 SV=1||[RefSeqProtSlim]|e-value:1e-158|XP_021360390.1|proteasome subunit alpha type-5 [Mizuhopecten yessoensis]	Q95083	P28066	0.520018	0.606983	0.360008	0.318313	0.426805	0.455135	0.332349	0.157069	0.354379	0.47493	0.492478	0.271799	0.420803	0.350597	0.283846	0.3491	0.411727	0.50865	0.417166	0.396492	0.339679	0.283636	0.348703	0.308774	0.422194	0.357741	0.413031	0.295914	0.341885	0.242513	0.235009	0.438742	0.326393	0.35331
XLOC-050138	[Uniprot/Swissprot]|no similarity||[RefSeqProtSlim]|no similarity			0.238196	0.280798	0.13879	0.452338	0.276083	0.164634	0.474958	0.280701	0.382692	0.147704	0.334453	-0.0115158	0.323799	0.105533	0.211315	0.0912142	0.227173	0.273078	0.234882	0.332637	0.2415	0.453508	0.380347	0.297365	0.35952	0.300866	0.139109	0.283058	0.310656	0.317271	0.373103	0.251561	0.325516	0.365631
XLOC-009334	[Uniprot/Swissprot]|e-value:0,0|sp|Q63598|PLST_RAT|Plastin-3 OS=Rattus norvegicus OX=10116 GN=Pls3 PE=1 SV=2||[RefSeqProtSlim]|e-value:0,0|XP_034306389.1|plastin-3 isoform X1 [Crassostrea gigas]		P13797	0.128911	0.0783469	0.102949	-0.018394	0.104886	0.212976	0.0466647	-0.0802293	0.0997223	0.114715	0.102181	0.154618	0.130244	0.14818	0.080009	0.0944121	0.128	0.214382	0.154247	0.0190445	0.0738862	0.136545	0.12761	0.115065	0.190963	0.000427912	0.0812726	0.16984	0.159264	0.0214797	-0.032304	0.168608	0.325345	-0.035327
XLOC-003582	[Uniprot/Swissprot]|e-value:1e-58|sp|Q29RM3|REEP5_BOVIN|Receptor expression-enhancing protein 5 OS=Bos taurus OX=9913 GN=REEP5 PE=2 SV=1||[RefSeqProtSlim]|e-value:4e-86|XP_021354465.1|receptor expression-enhancing protein 5-like isoform X3 [Mizuhopecten yessoensis]		Q00765	0.271813	0.355417	0.203628	0.161017	0.228572	0.204437	0.211988	0.217166	0.249499	0.286107	0.244455	0.168789	0.25918	0.172961	0.0914096	0.139821	0.233181	0.286907	0.238627	0.28658	0.258995	0.275984	0.228709	0.135975	0.211268	0.152976	0.258781	0.303823	0.131202	0.0463248	0.187602	0.205143	0.325017	0.484264
XLOC-045285	[Uniprot/Swissprot]|e-value:2e-24|sp|Q9TTT7|CX6A1_RABIT|Cytochrome c oxidase subunit 6A1, mitochondrial OS=Oryctolagus cuniculus OX=9986 GN=COX6A1 PE=3 SV=1||[RefSeqProtSlim]|e-value:8e-29|XP_035687027.1|cytochrome c oxidase subunit 6A1, mitochondrial-like isoform X1 [Branchiostoma floridae]		P12074	0.551388	0.6401	0.417468	0.488739	0.205439	0.383979	0.350141	0.461517	0.451386	0.319859	0.496714	0.438199	0.546601	0.237494	0.413575	0.489365	0.507918	0.355407	0.434475	0.49243	0.53619	0.491832	0.515664	0.273293	0.472947	0.315651	0.46653	0.479468	0.523407	0.392755	0.502538	0.5158	0.32497	0.437526
XLOC-059205	[Uniprot/Swissprot]|e-value:0,001|sp|B3A0Q5|EFCB1_LOTGI|EF-hand calcium-binding domain-containing protein 1 OS=Lottia gigantea OX=225164 PE=1 SV=1||[RefSeqProtSlim]|e-value:4e-08|CAC9629902.1|Ofus.G09701 [Owenia fusiformis]			0.0699206	-0.073682	0.199044	0.115089	0.162721	0.138346	0.105528	-0.040424	0.127838	0.104128	0.0834523	0.221141	0.143197	0.18986	0.143599	0.135221	0.200804	0.0705155	0.324758	0.144826	0.230576	0.198043	0.0251768	0.16862	0.194776	0.149615	0.087876	0.187975	0.18321	0.220926	0.107863	0.112991	0.324874	0.170238
XLOC-005067	[RefSeqProtSlim]|e-value:1e-58|CAD5111856.1|DgyrCDS1120 [Dimorphilus gyrociliatus]||[Uniprot/Swissprot]|no similarity			0.104044	0.179976	0.140197	0.0309051	0.135436	0.104724	0.11276	-0.0774965	0.121775	0.0836232	0.131006	0.179113	0.124305	0.127618	0.201012	0.155409	0.106423	0.165289	0.212981	0.0701228	0.0678713	0.15344	0.184115	0.0520512	0.234813	0.0531048	-0.0320444	0.123627	0.215378	0.0913871	0.10347	0.17515	0.324025	0.156149
XLOC-045870	[Uniprot/Swissprot]|e-value:4e-118|sp|A5A6I3|EIF3F_PANTR|Eukaryotic translation initiation factor 3 subunit F OS=Pan troglodytes OX=9598 GN=EIF3F PE=2 SV=1||[RefSeqProtSlim]|e-value:8e-148|CAC9630674.1|Ofus.G09839, partial [Owenia fusiformis]	Q9VN50	O00303	0.317459	0.448885	0.351134	0.377571	0.300859	0.294048	0.36714	0.285008	0.367492	0.329861	0.279436	0.293516	0.355771	0.221854	0.241591	0.318425	0.338877	0.353795	0.229239	0.378709	0.36989	0.252978	0.344599	0.269045	0.298914	0.192917	0.28668	0.291312	0.329455	0.32297	0.34785	0.368608	0.323944	0.386514
XLOC-020323	[Uniprot/Swissprot]|e-value:5e-58|sp|P23414|ACH1_SCHGR|Acetylcholine receptor subunit alpha-L1 OS=Schistocerca gregaria OX=7010 PE=2 SV=1||[RefSeqProtSlim]|e-value:2e-133|CAD5116831.1|DgyrCDS5679 [Dimorphilus gyrociliatus]	P17644	Q9GZZ6	0.0275901	0.0204827	0.00492796	0.0262721	0.0168704	0.0476979	0.0128614	-0.0175597	0.0514412	0.0122919	0.0242757	-0.0236764	0.0221375		-0.00419582	0.0202146	0.0284154	0.0481388	0.0390545	-0.0255335	0.0469955	0.113608	-0.0208208	0.0367343	-0.00304645	0.0416559	0.0784175	-0.0771399	0.00134497		0.0812198	0.111895	0.323196
XLOC-013219	[Uniprot/Swissprot]|e-value:1e-23|sp|A7RT29|LTOR5_NEMVE|Ragulator complex protein LAMTOR5 homolog OS=Nematostella vectensis OX=45351 GN=v1g226489 PE=3 SV=1||[RefSeqProtSlim]|e-value:5e-29|VDI00868.1|ragulator complex protein LAMTOR5 [Mytilus galloprovincialis]		O43504	0.25549	0.236254	0.188882	0.188461	0.197153	0.222601	0.164889	0.111386	0.182784	0.204615	0.277726	0.147532	0.249763	0.160445	0.141464	0.195809	0.220767	0.285199	0.208801	0.111379	0.168928	0.0612185	0.157625	0.12872	0.173911	0.136536	0.258477	0.165725	0.233881	0.194041	0.13321	0.225664	0.323193	0.223173
XLOC-024937	[Uniprot/Swissprot]|e-value:1e-24|sp|O35207|CDKA1_MOUSE|Cyclin-dependent kinase 2-associated protein 1 OS=Mus musculus OX=10090 GN=Cdk2ap1 PE=1 SV=2||[RefSeqProtSlim]|e-value:7e-42|CAC9655115.1|Ofus.G101921 [Owenia fusiformis]		O14519	0.346662	0.432953	0.22735	0.178007	0.275838	0.362156	0.243642	0.0759186	0.23002	0.334178	0.384138	0.197532	0.350203	0.207364	0.256548	0.220793	0.352876	0.392186	0.339295	0.241247	0.270268	0.259005	0.310802	0.31169	0.288542	0.32209	0.282869	0.220914	0.283812	0.106916	0.0468919	0.341476	0.323056	0.252914
XLOC-058558	[Uniprot/Swissprot]|e-value:9e-42|sp|Q10323|IMT3_SCHPO|Inositol phosphoceramide mannosyltransferase 3 OS=Schizosaccharomyces pombe (strain 972 / ATCC 24843) OX=284812 GN=SPAC17G8.11c PE=1 SV=1||[RefSeqProtSlim]|e-value:2e-45|VDI33101.1|Hypothetical predicted protein [Mytilus galloprovincialis]			0.105505	0.0636847	0.0705119	-0.064784	0.102672	0.105828	0.0272609	-0.114391	0.0694277	0.209582	0.144262	-0.00240194	0.109782	0.00264553	0.0810608	-0.00497079	0.104009	0.079096	0.209005	0.0345209	0.0975415	0.0923006	0.0595613	0.0322942	0.0713598	0.0250545	0.0639814	-0.00974746	-0.00734986	0.0287487	0.224935	0.0469144	0.322775	-0.03053
XLOC-060393	[Uniprot/Swissprot]|no similarity||[RefSeqProtSlim]|no similarity			0.00567187	0.0538231	-0.0389158	0.0352809	0.0245286	0.0332173	0.0589389	-0.108639	0.0616231	0.0991862	0.0143862	0.0801172	0.0566302	0.0882528	0.037737	0.0372006	0.0946959	0.0747649	0.138065	0.069601	0.0765515	0.056515	0.129349	0.00167884	0.0288436	0.0733267	0.0383197	0.0236363	0.0229012	0.0546142	0.153637	-0.034864	0.321922	0.244768
XLOC-059610	[Uniprot/Swissprot]|e-value:2e-121|sp|Q07837|SLC31_HUMAN|Neutral and basic amino acid transport protein rBAT OS=Homo sapiens OX=9606 GN=SLC3A1 PE=1 SV=2||[RefSeqProtSlim]|e-value:0,0|CAC9463042.1|Ofus.G011636 [Owenia fusiformis]		Q07837	0.146461	0.20192	0.195004	0.0811312	0.168114	0.114613	-0.0108978	0.048835	0.074377	0.196952	0.127549	0.179883	0.151558	0.0972856	0.115946	0.143329	0.183516	0.261171	0.311111	0.1757	0.225897	0.175759	0.120578	0.130226	0.105308	0.155046	0.273409	0.0916497	0.11536	0.243528	0.0518935	0.146918	0.321749	0.14649
XLOC-012166	[Uniprot/Swissprot]|e-value:4e-163|sp|Q5R613|SNX6_PONAB|Sorting nexin-6 OS=Pongo abelii OX=9601 GN=SNX6 PE=2 SV=1||[RefSeqProtSlim]|e-value:0,0|XP_021379661.1|sorting nexin-6-like [Mizuhopecten yessoensis]		Q9UNH7	0.294844	0.162063	0.150254	0.213329	0.194729	0.181828	0.250391	0.253498	0.253846	0.17956	0.243262	0.248783	0.250272	0.151355	0.208861	0.306824	0.25004	0.333168	0.147171	0.190731	0.219311	0.176505	0.230291	-0.00176297	0.277407	0.0732758	0.265071	0.22417	0.242315	0.241817	0.274116	0.278313	0.319911	-0.033508
XLOC-009516	[Uniprot/Swissprot]|e-value:0,0|sp|O43426|SYNJ1_HUMAN|Synaptojanin-1 OS=Homo sapiens OX=9606 GN=SYNJ1 PE=1 SV=2||[RefSeqProtSlim]|e-value:0,0|CAC9674956.1|Ofus.G2723 [Owenia fusiformis]		O43426	0.121907	0.167934	0.0551453	0.0915838	0.124247	0.151728	0.128591	-0.00578875	0.0731021	0.159309	0.172248	0.0442376	0.133553	0.0901764	0.0221496	0.0488359	0.130956	0.234121	0.183767	0.0650429	0.122214	0.146369	0.152745	0.0835565	0.179178	0.111807	0.0300224	0.086346	0.0473002	0.146013	0.0554064	0.121728	0.319773	0.196119
XLOC-045373	[Uniprot/Swissprot]|e-value:8e-04|sp|Q86W47|KCMB4_HUMAN|Calcium-activated potassium channel subunit beta-4 OS=Homo sapiens OX=9606 GN=KCNMB4 PE=1 SV=2||[RefSeqProtSlim]|e-value:4e-14|XP_035668183.1|calcium-activated potassium channel subunit beta-2-like [Branchiostoma floridae]		Q86W47	0.18811	0.107028	0.0643433	0.0492527	0.17285	0.0348212	0.0317177	-0.0431524	0.0638014	0.0442349	0.0535945	-0.0170656	0.130192	0.0492467	0.043423	0.0283707	-0.0189659	0.13281	0.0492026	0.0849747	-0.0289634	0.082398	0.116631	0.0521319	0.0818772	0.0653966	-0.039803	-0.0545284	0.0692329	0.115446	0.0584401	-0.0326517	0.319278
ND5				0.398689	0.486053	0.361238	0.52507	-0.0096171	0.364824	0.317423	0.520601	0.487233	0.264172	0.319817	0.381542	0.594088	0.430214	0.358423	0.340581	0.406241	0.16714	0.227109	0.441483	0.575192	0.390542	0.525831	0.295367	0.42453	0.13446	0.362844	0.385117	0.420765	0.4194	0.591777	0.548339	0.318798	0.469912
XLOC-021583	[Uniprot/Swissprot]|no similarity||[RefSeqProtSlim]|no similarity			0.0164169	0.0590535	0.00151052	-0.0376106	0.0402099	0.0373535	0.0345426	-0.074656	0.0381603	0.0232822	0.0106587	0.0347338	0.0315017	-0.00820288	-0.00572883	0.0666296	0.0204554	0.0268395	-0.00349788	0.00128681	0.0359877	-0.000559273	0.0447672	0.0641186	0.0877047	0.0005654	-0.0586281	-0.0255355	0.0481695	0.0793761	0.0357994	0.111895	0.318375
XLOC-067983	[Uniprot/Swissprot]|e-value:2e-73|sp|Q91677|GATA4_XENLA|Transcription factor GATA-4 OS=Xenopus laevis OX=8355 GN=gata4 PE=2 SV=1||[RefSeqProtSlim]|e-value:3e-91|XP_034333090.1|transcription factor GATA-4 isoform X2 [Crassostrea gigas]	P52168	P43694	0.0439248	0.00776158	-0.023712	0.0928229	0.0606675	0.0917211	-0.00527859	-0.115841	0.116069	0.144439	0.0548093	0.139436	0.0639732	-0.0678927	0.0792108	0.086734	0.101456	0.0128417	0.0274973	0.0949696	0.115598	0.0513576	0.0158207	0.0944904	0.129985	-0.00449596	0.0830069	0.0512489	0.0310923	0.113477	0.161387	0.196147	0.317628
XLOC-023999	[Uniprot/Swissprot]|no similarity||[RefSeqProtSlim]|no similarity			0.0111415	-0.0427309	0.0958012	0.0194336	0.0597645	0.0812219	-0.0578498	-0.0944658	-0.0671009	0.0596748	0.096846	0.115834	0.0643226	0.08295	0.102673	0.165698	0.101422	0.143388	0.165226	-0.0146213	0.102508	0.0624351	0.112507	-0.0291768	0.0991394	0.00202725	-0.101376	0.127252	-0.0490754	0.131254	-0.00764615	0.0616157	0.317621	0.197881
XLOC-017558	[Uniprot/Swissprot]|e-value:1e-94|sp|Q3MHN0|PSB6_BOVIN|Proteasome subunit beta type-6 OS=Bos taurus OX=9913 GN=PSMB6 PE=1 SV=1||[RefSeqProtSlim]|e-value:2e-116|UCK81602.1|proteasome subunit beta type-6 [Arenicola marina]		P28072	0.535611	0.612242	0.406214	0.318708	0.459822	0.488924	0.364437	0.120436	0.390312	0.511888	0.53788	0.373886	0.409943	0.387782	0.335055	0.409189	0.461014	0.558809	0.509647	0.387907	0.374924	0.357779	0.319307	0.368156	0.473543	0.395616	0.394463	0.383633	0.409687	0.316304	0.285348	0.328827	0.317374	0.294813
XLOC-012730	[Uniprot/Swissprot]|e-value:3e-85|sp|Q28735|TMEDA_RABIT|Transmembrane emp24 domain-containing protein 10 OS=Oryctolagus cuniculus OX=9986 GN=TMED10 PE=1 SV=1||[RefSeqProtSlim]|e-value:2e-108|CAD5119829.1|DgyrCDS8412 [Dimorphilus gyrociliatus]	Q8SXY6	P49755	0.421706	0.424092	0.296863	0.171479	0.364876	0.368607	0.238244	0.107194	0.199188	0.420734	0.381549	0.223485	0.313883	0.219325	0.237261	-0.130981	0.347144	0.383575	0.356504	0.212516	0.312955	0.300469	0.353169	0.227386	0.274716	0.177502	0.264548	0.370765	0.388854	0.264147	0.180946	0.1278	0.317328	0.441936
XLOC-016670	[RefSeqProtSlim]|e-value:2e-13|XP_005108953.1|uncharacterized protein LOC101864020 isoform X2 [Aplysia californica]||[Uniprot/Swissprot]|no similarity			0.0244258	0.132514	0.131234	0.0313781	0.0148502	0.0757873	-0.0085155	-0.0575897	0.0453105	0.102968	0.0630828	0.0551474	0.0669006	0.0283146	0.0584806	-0.0425101	0.115441	0.102212	0.104828	0.0253256	-0.0029969	0.0769753	0.0594226	0.0734169	0.0181044	-0.028082	0.0139688	-0.00748393	-0.0196118	0.0796328	0.0674374	-0.0852689	0.316434	0.109484
XLOC-022380	[Uniprot/Swissprot]|e-value:1e-51|sp|P41824|YBOXH_APLCA|Y-box factor homolog OS=Aplysia californica OX=6500 PE=2 SV=1||[RefSeqProtSlim]|e-value:4e-52|XP_025081498.1|Y-box factor homolog [Pomacea canaliculata]		P67809	0.427465	0.534195	0.33508	0.423758	0.375175	0.345199	0.398938	0.326492	0.391736	0.362564	0.448159	0.3177	0.419607	0.2947	0.244816	0.27254	0.411107	0.377233	0.33068	0.435492	0.417087	0.309611	0.378403	0.224583	0.35498	0.285077	0.376516	0.265691	0.338519	0.401744	0.276076	0.350625	0.316253	0.173591
XLOC-012330	[Uniprot/Swissprot]|e-value:4e-114|sp|Q52KG5|KI26A_MOUSE|Kinesin-like protein KIF26A OS=Mus musculus OX=10090 GN=Kif26a PE=1 SV=2||[RefSeqProtSlim]|e-value:7e-171|XP_021339469.1|kinesin-like protein KIF26B isoform X7 [Mizuhopecten yessoensis]	Q9VLW2	Q2KJY2	0.031776	0.0491455	0.0668575	0.0275461	0.106129	0.0638653	0.0228368	-0.0622502	-0.0322837	0.10156	0.099956	0.0183062	0.0453522	-0.199895	-0.040477	0.097407	0.0882479	0.0915918	0.202946	-0.00869756	0.0354924	0.0479636	0.0321425	0.0340822	0.116584	-0.0520516	-0.0565229	0.095014	0.122413	0.0745172	0.0488334	-0.00464059	0.316127
XLOC-003533	[Uniprot/Swissprot]|no similarity||[RefSeqProtSlim]|no similarity		Q8NGL4	0.500536	0.573328	0.388493	0.404151	0.376295	0.351266	0.348929	0.345492	0.402639	0.371992	0.444195	0.380304	0.420206	0.297804	0.309876	0.445942	0.423599	0.379245	0.364541	0.385155	0.462223	0.354431	0.366198	0.33752	0.440276	0.226285	0.426349	0.409017	0.405053	0.266228	0.260296	0.521547	0.316047	0.265755
XLOC-014516	[Uniprot/Swissprot]|e-value:2e-48|sp|Q9D3D9|ATPD_MOUSE|ATP synthase subunit delta, mitochondrial OS=Mus musculus OX=10090 GN=Atp5f1d PE=1 SV=1||[RefSeqProtSlim]|e-value:2e-76|PVD35766.1|hypothetical protein C0Q70_02729 [Pomacea canaliculata]		P30049	0.425654	0.587287	0.348962	0.492243	0.168292	0.335221	0.345551	0.484388	0.434234	0.300577	0.426327	0.432559	0.504627	0.239801	0.306391	0.479545	0.442116	0.257622	0.28663	0.420457	0.453123	0.458047	0.481401	0.175255	0.417169	0.32107	0.454619	0.453407	0.531171	0.25282	0.40712	0.511268	0.316033	0.485549
XLOC-060415	[Uniprot/Swissprot]|e-value:3e-23|sp|Q708S5|ASIC2_DANRE|Acid-sensing ion channel 2 OS=Danio rerio OX=7955 GN=asic2 PE=2 SV=1||[RefSeqProtSlim]|e-value:3e-40|CAD5112318.1|DgyrCDS1544 [Dimorphilus gyrociliatus]		P78348	-0.091269	0.0132943	0.0886065	0.040574	0.134575	0.0922313	0.0690867	-0.0663959	-0.006847	0.116265	0.0543981	0.0578828	0.0834082	0.0429143	0.0636214	0.11393	0.0869345	0.090563	0.173841	0.0384736	0.0453346	0.0615275	0.0514006	0.0291516	0.129804	0.107362	-0.12121	0.0198832	0.0272315	0.165223	0.0489376	0.129016	0.315841
XLOC-017067	[Uniprot/Swissprot]|e-value:2e-17|sp|Q61066|NR0B1_MOUSE|Nuclear receptor subfamily 0 group B member 1 OS=Mus musculus OX=10090 GN=Nr0b1 PE=1 SV=1||[RefSeqProtSlim]|e-value:3e-62|XP_005110472.1|serine-rich adhesin for platelets [Aplysia californica]	P18102	P51843	-0.0349782	0.00126807	0.00256419	0.00808166	0.0999349	0.151784	0.0622014	0.0284419	-0.0870683	0.0398606	0.0589287	0.0125911	0.155265	-0.0383687	0.0311309	0.0902321	0.0946971	0.181951	0.121575	-0.0630442	0.0661912	0.137076	0.150277	-0.0211289	0.111403	0.0932336	-0.0206444	0.060738	0.0686075	0.0992852	0.0446365	-0.0298326	0.315675	0.184027
XLOC-017742	[Uniprot/Swissprot]|e-value:6e-93|sp|P17863|SKI_AVIES|Transforming protein Ski OS=Avian erythroblastosis virus (strain Sloan-Kettering) OX=11862 GN=V-SKI PE=1 SV=1||[RefSeqProtSlim]|e-value:2e-151|OWF37183.1|Ski oncogene [Mizuhopecten yessoensis]		P12755	-0.104635	-0.131879	-0.108098	0.0459091	0.0526502	0.112456	0.0365062	-0.0482637	-0.0750083	0.0238414	0.0317361	0.00244305	0.134796	0.00836227	0.0353199	0.00256896	-0.0258282	0.0791027	-0.00234342	0.0325174	-0.0499358	0.108988	0.117317	-0.0822804	-0.0178672	-0.150362	-0.12064	0.0284826	0.0244716	0.116154	-0.0527988	-0.012106	0.315225	0.115631
XLOC-038070	[Uniprot/Swissprot]|e-value:8e-87|sp|P35604|COPZ1_BOVIN|Coatomer subunit zeta-1 OS=Bos taurus OX=9913 GN=COPZ1 PE=1 SV=2||[RefSeqProtSlim]|e-value:3e-105|CAC9567419.1|Ofus.G051878 [Owenia fusiformis]		P61923	0.404101	0.419185	0.289148	0.237929	0.324412	0.287053	0.27736	0.200871	0.256872	0.347146	0.32267	0.239757	0.326822	0.246926	0.240764	0.0350701	0.336204	0.359901	0.310571	0.276496	0.319227	0.271496	0.347667	0.29105	0.199675	0.130493	0.284204	0.36976	0.313433	0.217202	0.11232	0.241671	0.314539	0.372118
ND6				0.624968	0.680467	0.51651	0.572527	0.296099	0.507974	0.391151	0.462056	0.618736	0.475189	0.526841	0.532139	0.707029	0.507279	0.523531	0.578013	0.588166	0.476105	0.512723	0.58915	0.720743	0.504346	0.649736	0.512964	0.58298	0.503627	0.562151	0.535601	0.584439	0.522179	0.517306	0.58916	0.314224	0.472442
XLOC-064767	[Uniprot/Swissprot]|e-value:0,0|sp|Q9Y2H6|FND3A_HUMAN|Fibronectin type-III domain-containing protein 3A OS=Homo sapiens OX=9606 GN=FNDC3A PE=1 SV=4||[RefSeqProtSlim]|e-value:0,0|XP_021372749.1|fibronectin type-III domain-containing protein 3A-like isoform X2 [Mizuhopecten yessoensis]		Q9Y2H6	0.0635513	0.0229227	0.0521617	-0.00564517	0.109275	0.136875	-0.011653	-0.0824319	-0.0382815	0.148507	0.0610094	0.0402534	0.0159698	-0.00149459	-0.0047932	-0.0624725	0.109453	0.0910229	0.0361126	0.14566	0.0294037	0.101197	0.0832218	-0.0453214	0.0718678	-0.18785	0.0343544	0.0405972	0.0720368	0.146443	0.0237176	0.147036	0.31419	0.100144
XLOC-060317	[Uniprot/Swissprot]|e-value:1e-04|sp|Q63722|JAG1_RAT|Protein jagged-1 OS=Rattus norvegicus OX=10116 GN=Jag1 PE=1 SV=2||[RefSeqProtSlim]|e-value:8e-24|PVD24050.1|hypothetical protein C0Q70_14519 [Pomacea canaliculata]	P10041	P78504	0.13532	0.257508	0.105052	-0.00778718	0.158899	0.204806	0.0846733	-0.214285	0.0852183	0.195768	0.24122	0.0967307	0.118439	0.111646	-0.0253837	0.14402	0.189571	0.186059	0.284712	0.0549701	0.0930404	0.116472	0.0442086	0.175213	0.178104	0.202878	0.127626	0.165756	0.188562	0.199111	-0.0110256	0.156744	0.313768	0.187939
XLOC-023016	[Uniprot/Swissprot]|e-value:5e-51|sp|Q28BQ6|TMED1_XENTR|Transmembrane emp24 domain-containing protein 1 OS=Xenopus tropicalis OX=8364 GN=tmed1 PE=2 SV=1||[RefSeqProtSlim]|e-value:1e-67|CAC9664009.1|Ofus.G134 [Owenia fusiformis]		Q9Y3A6	0.127247	0.146771	0.106146	0.0488186	0.100645	0.142551	0.110606	-0.00165976	0.0525199	0.155702	0.181907	0.137321	0.183869	0.0957528	0.0996577	0.117251	0.129482	0.154636	0.184587	0.0973914	0.159492	-0.0321378	0.180622	0.120591	0.15083	0.0910751	0.115439	0.125976	0.152387	0.208277	0.079072	0.0740471	0.313369	0.118518
XLOC-028281	[Uniprot/Swissprot]|e-value:6e-08|sp|A0LPF8|RL27_SYNFM|50S ribosomal protein L27 OS=Syntrophobacter fumaroxidans (strain DSM 10017 / MPOB) OX=335543 GN=rpmA PE=3 SV=1||[RefSeqProtSlim]|e-value:3e-31|CAD5124618.1|DgyrCDS12887 [Dimorphilus gyrociliatus]		Q9P0M9	0.225471	0.319801	0.171221	0.187597	0.159181	0.149553	0.153685	0.0925893	0.162242	0.152777	0.193787	0.106487	0.179637	0.100306	0.0475939	0.127481	0.127009	0.153608	0.102	0.163601	0.117483	0.125711	0.183113	0.115689	0.154006	0.0435446	0.101398	0.167467	0.216929	0.08585	0.157839	0.184459	0.313331	0.1303
XLOC-013380	[Uniprot/Swissprot]|e-value:3e-121|sp|P25788|PSA3_HUMAN|Proteasome subunit alpha type-3 OS=Homo sapiens OX=9606 GN=PSMA3 PE=1 SV=2||[RefSeqProtSlim]|e-value:9e-125|XP_025104869.1|proteasome subunit alpha type-3-like [Pomacea canaliculata]	Q9V5C6	P25788	0.490781	0.568454	0.341846	0.30725	0.413683	0.435336	0.331959	0.103057	0.318231	0.446464	0.47453	0.256638	0.356803	0.320401	0.290789	0.282448	0.409814	0.478112	0.402151	0.375907	0.319531	0.28739	0.346747	0.341577	0.391442	0.3742	0.367541	0.334301	0.394184	0.403863	0.171118	0.320724	0.313172	0.124545
XLOC-059312	[Uniprot/Swissprot]|e-value:0,003|sp|Q90252|MTR_RHIMB|Mesotocin receptor OS=Rhinella marina OX=8386 PE=2 SV=1||[RefSeqProtSlim]|e-value:2e-47|CAD5124066.1|DgyrCDS12370 [Dimorphilus gyrociliatus]			0.0525877	0.0318512	0.0544362	-0.00302492	0.133288	0.101387	0.1094	-0.0671511	0.0273693	0.10868	0.118812	0.188223	0.126844	0.110081	0.120485	0.0898291	0.117336	0.199806	0.142594	0.106757	0.111619	0.0141942	0.16093	0.122552	0.104901	0.136357	0.0294602	0.0202082	0.162463	0.0177709	0.105884	0.119763	0.312775	0.156149
XLOC-018878	[Uniprot/Swissprot]|e-value:3e-16|sp|Q6PBH5|NDUA4_DANRE|Cytochrome c oxidase subunit NDUFA4 OS=Danio rerio OX=7955 GN=ndufa4 PE=3 SV=1||[RefSeqProtSlim]|e-value:1e-17|CAD5122127.1|DgyrCDS10575 [Dimorphilus gyrociliatus]		O00483	0.408833	0.487106	0.363474	0.402219	0.369862	0.312579	0.292142	0.403692	0.355426	0.297241	0.42425	0.398799	0.494879	0.257225	0.239304	0.399226	0.471704	0.385735	0.298419	0.462202	0.463297	0.362168	0.504544	0.26444	0.35753	0.262265	0.339892	0.469505	0.492906	0.389904	0.421682	0.464215	0.311672	0.473831
XLOC-048459	[Uniprot/Swissprot]|no similarity||[RefSeqProtSlim]|no similarity			0.20298	0.192253	0.205416	0.1677	0.254705	0.268467	0.174908	-0.00432919	0.199802	0.2051	0.319988	0.0635344	0.190654	0.156992	0.143989	0.206918	0.245183	0.267886	0.21639	0.120997	0.14973	0.173885	0.20792	0.219547	0.135744	0.179132	0.141984	0.224098	0.157362	0.246963	0.193925	0.168223	0.311233	0.183508
XLOC-045509	[RefSeqProtSlim]|e-value:5e-12|CAC9512324.1|Ofus.G024635 [Owenia fusiformis]||[Uniprot/Swissprot]|no similarity			0.0687385	0.0247243	0.0666819	0.0315912	0.096541	0.0642834	-0.00182986	0.0194385	0.030586	0.0262007	0.00346564	0.0478131	0.0325422	0.0904124	-0.0456089	0.0905083	0.148704	0.0792976	0.070269	-0.287	0.0562988	0.0883867	0.0785709	0.0841768	0.069966	-0.0252334	0.0279567	0.088696	0.0974567	-0.0121399	0.341792	0.151303	0.310954
XLOC-026113	[Uniprot/Swissprot]|e-value:4e-60|sp|Q9WVM7|AIMP2_CRIGR|Aminoacyl tRNA synthase complex-interacting multifunctional protein 2 OS=Cricetulus griseus OX=10029 GN=AIMP2 PE=2 SV=1||[RefSeqProtSlim]|e-value:1e-74|XP_005095843.3|nucleosome-remodeling factor subunit NURF301 [Aplysia californica]	Q9W0T1	Q13155	0.341535	0.381555	0.245864	0.217839	0.243131	0.213497	0.161955	0.179344	0.214638	0.229615	0.22822	0.161219	0.238631	0.151457	0.169075	0.171269	0.241389	0.286021	0.147477	0.221549	0.169672	0.155645	0.237016	0.097217	0.182274	0.150091	0.230485	0.150875	0.198303	0.1831	0.112548	0.193459	0.3106	0.175063
XLOC-011319	[Uniprot/Swissprot]|e-value:0,0|sp|P07201|RIR2_SPISO|Ribonucleoside-diphosphate reductase small chain OS=Spisula solidissima OX=6584 PE=2 SV=2||[RefSeqProtSlim]|e-value:0,0|XP_011438847.1|ribonucleoside-diphosphate reductase small chain [Crassostrea gigas]	P48592	P31350	0.397325	0.426016	0.181374	0.338418	0.294279	0.154717	0.226329	0.150203	0.269124	0.167796	0.222602	0.246105	0.263927	0.221801	0.239933	0.242152	0.242808	0.186423	0.194785	0.318734	0.252747	0.213792	0.227209	0.238269	0.271108	0.264498	0.281247	0.112	0.281659	0.238664	0.156686	0.255456	0.310501	0.103566
XLOC-022431	[Uniprot/Swissprot]|e-value:2e-44|sp|P39483|DHG2_BACME|Glucose 1-dehydrogenase 2 OS=Bacillus megaterium OX=1404 GN=gdhII PE=3 SV=1||[RefSeqProtSlim]|e-value:3e-80|CAC9621867.1|Ofus.G082097, partial [Owenia fusiformis]		Q9BY49	0.00153265	-0.00117189	0.0755477	0.0772423	0.0742915	0.0642687	0.0453279	0.0310159	-0.0370498	0.0820804	0.0929615	0.130691	0.161453	0.0700282	-0.00417885	-0.0098426	0.074154	0.0591092	0.0165096	0.00867586	0.119084	0.129413	0.0924813	0.135273	0.15265	0.104592	0.0772728	0.201962	0.117017	-0.0220622	0.208562	0.17137	0.310396	0.122258
XLOC-063043	[Uniprot/Swissprot]|e-value:3e-67|sp|P20262|GLRK_LITBE|Probable glutamate receptor OS=Lithobates berlandieri OX=30360 PE=1 SV=1||[RefSeqProtSlim]|e-value:4e-104|CAD5125030.1|DgyrCDS13270 [Dimorphilus gyrociliatus]		P42262	-0.0532303	0.0314975	0.121531	0.0473558	0.152383	0.0737328	0.0766329	0.0386697	-0.0418757	0.149254	0.0743817	0.125219	0.119547	0.044576	0.0876556	0.109997	0.151391	0.104547	-0.0603115	0.0807247	0.0763712	0.130499	0.0840675	0.0641845	0.0468558	-0.0314052	0.00553206	0.105541	0.0786312	0.153528	0.163904	0.0913378	0.310227	0.122208
XLOC-025965	[Uniprot/Swissprot]|e-value:1e-56|sp|P34714|SPRC_CAEEL|SPARC OS=Caenorhabditis elegans OX=6239 GN=ost-1 PE=1 SV=1||[RefSeqProtSlim]|e-value:4e-71|CAC9650151.1|Ofus.G10938 [Owenia fusiformis]		P09486	0.0512327	0.108039	0.218995	0.104868	0.0749685	0.0856879	0.0976649	0.0729452	0.0909695	-0.0189939	0.032415	0.187489	0.0914113	0.105115	0.0751164	0.0778594	0.124367	0.0100387	0.00330477	0.0564664	0.159841	0.149934	0.0563892	0.107159	0.171229	-0.514369	0.0886734	0.143167	0.209539	0.0555637	0.206363	0.181246	0.309637	-0.0315619
XLOC-060131	[Uniprot/Swissprot]|e-value:1e-103|sp|Q641G7|ARPC4_XENLA|Actin-related protein 2/3 complex subunit 4 OS=Xenopus laevis OX=8355 GN=arpc4 PE=1 SV=1||[RefSeqProtSlim]|e-value:3e-104|XP_021342939.1|actin-related protein 2/3 complex subunit 4 [Mizuhopecten yessoensis]		P59998	0.380688	0.33489	0.258014	0.280962	0.300695	0.297344	0.257488	0.284104	0.277636	0.253826	0.315051	0.268621	0.339325	0.228518	0.256559	0.290297	0.305422	0.349711	0.286472	0.218789	0.302235	0.276438	0.332004	0.267354	0.329322	0.213407	0.265111	0.2361	0.231933	0.239626	0.21435	0.277769	0.309417	0.338198
XLOC-063615	[Uniprot/Swissprot]|e-value:7e-175|sp|Q5RE54|GPC6_PONAB|Glypican-6 OS=Pongo abelii OX=9601 GN=GPC6 PE=2 SV=1||[RefSeqProtSlim]|e-value:0,0|ANS60428.1|GPC1-6 [Platynereis dumerilii]		Q9Y625	0.0909754	0.0790213	0.0895921	-0.235978	0.190315	0.172162	-0.0125093	-0.391675	-0.0590446	0.240119	0.0760895	0.103657	0.141394	0.0228434	0.113942	0.124062	0.135596	0.27205	0.326487	-0.0649937	0.0921379	0.123104	0.0258989	0.0953119	0.225965	0.0612706	0.0764411	0.0827661	-0.0195088	0.154367	-0.00916772	0.136152	0.309125	0.0380335
XLOC-001323	[Uniprot/Swissprot]|e-value:0,0|sp|Q21313|EPI1_CAEEL|Laminin-like protein epi-1 OS=Caenorhabditis elegans OX=6239 GN=epi-1 PE=1 SV=1||[RefSeqProtSlim]|e-value:0,0|XP_025109085.1|laminin subunit alpha-like [Pomacea canaliculata]	Q00174	O15230	-0.00697491	0.170758	0.0968376	0.0629464	0.0913684	0.0680365	0.0706194	-0.127278	0.0103979	0.0882149	0.0458909	0.113486	0.0695524	-0.025549	0.0491672	0.0484959	0.0599162	0.0984587	-0.0384753	-0.0189746	-0.0484633	0.0987015	0.10577	0.0700008	0.133083	-0.122845	-0.00433265	0.0403707	0.0875207	0.100101	0.125237	0.0908726	0.309052	0.246711
XLOC-056629	[Uniprot/Swissprot]|e-value:2e-37|sp|Q01484|ANK2_HUMAN|Ankyrin-2 OS=Homo sapiens OX=9606 GN=ANK2 PE=1 SV=4||[RefSeqProtSlim]|e-value:6e-62|XP_011445270.2|serine/threonine-protein phosphatase 6 regulatory ankyrin repeat subunit B [Crassostrea gigas]		Q01484	0.0264705	-0.0453027	-0.0294221	-0.0657616	0.00445834	0.0694657	0.018337	-0.146891	-0.0469928	-0.0756534	0.0186698	0.034153	0.0511549	-0.0823506	-0.00154445	-0.00259017	0.130381	0.121237	-0.124905	0.0962737	-0.0255122	-0.0199319	0.0813852	-0.131244	0.0608636	-0.0045107	0.0396234	0.0155263	0.0547924	0.0853899	0.105571	0.0226408	0.308231	0.00619664
ATP6				0.409804	0.508337	0.401075	0.443736	0.166442	0.377554	0.314835	0.427477	0.476594	0.339169	0.374043	0.399056	0.620898	0.385068	0.37426	0.389711	0.461064	0.279085	0.356131	0.461283	0.58241	0.438464	0.584729	0.273726	0.470234	0.279301	0.421974	0.519143	0.381772	0.417476	0.590389	0.525948	0.308094	0.34286
XLOC-055247	[Uniprot/Swissprot]|e-value:3e-136|sp|Q76KB1|HS2ST_CHICK|Heparan sulfate 2-O-sulfotransferase 1 OS=Gallus gallus OX=9031 GN=HS2ST1 PE=1 SV=1||[RefSeqProtSlim]|e-value:7e-155|CAC9664168.1|Ofus.G13276 [Owenia fusiformis]	P25722	Q7LGA3	0.0286763	0.051048	0.0140943	0.0355133	0.0468977	0.0839479	0.036108	-0.0352168	-0.0498115	0.0741092	0.0826137	0.0281018	0.0621359	-0.0427945	0.0555589	0.0116663	-0.00875872	0.0832125	0.0304298	0.00613967	0.0200849	0.112952	0.0651864	0.065949	0.015172	0.020344	-0.0151841	0.0723338	0.00848591	0.00951042	0.028785	-0.060313	0.307391	-0.00566088
XLOC-012142	[Uniprot/Swissprot]|e-value:1e-92|sp|P58269|DPF3_MOUSE|Zinc finger protein DPF3 OS=Mus musculus OX=10090 GN=Dpf3 PE=1 SV=2||[RefSeqProtSlim]|e-value:1e-140|XP_034311011.1|zinc finger protein ubi-d4 isoform X3 [Crassostrea gigas]		Q92784	0.190219	0.30289	0.134638	0.0934477	0.171472	0.206572	0.128956	-0.0116152	0.143136	0.191797	0.217723	0.144076	0.191132	0.156908	0.107313	0.155136	0.260718	0.239434	0.193421	0.0803628	0.102669	0.208258	0.257974	0.197031	0.176748	0.186526	0.0697273	0.239186	0.194011	0.129616	-0.0464917	0.124763	0.305988	0.0722202
COX2				0.406767	0.492385	0.455248	0.534753	0.0788217	0.420349	0.408534	0.516356	0.561829	0.30171	0.402563	0.451669	0.708886	0.372938	0.4288	0.452921	0.506687	0.337665	0.306525	0.487873	0.64905	0.4837	0.621163	0.434639	0.523349	0.257827	0.444248	0.554448	0.479507	0.4767	0.541145	0.570796	0.30568	0.527275
XLOC-001900	[Uniprot/Swissprot]|no similarity||[RefSeqProtSlim]|no similarity			0.072138	0.191019	0.0544047	0.0345127	0.0148782	0.064925	0.0313221	0.00329404	0.0684573	0.0113441	0.0709117	0.0599577	0.0720157	0.0632742	0.048559	0.0277438	0.0614698	0.0619281	0.107898	-0.0188458	0.044179		0.0764562	0.0163648	0.0908575	-0.0552274	0.0977932	0.0792936	0.109564				0.305405
XLOC-038429	[Uniprot/Swissprot]|e-value:3e-32|sp|Q09506|TX1B3_CAEEL|Tax1-binding protein 3 homolog OS=Caenorhabditis elegans OX=6239 GN=txbp-3 PE=1 SV=1||[RefSeqProtSlim]|e-value:1e-62|XP_011416950.1|tax1-binding protein 3 homolog [Crassostrea gigas]		O14907	0.210508	0.288469	0.157979	0.0342219	0.231519	0.219066	0.151281	0.0319507	0.183308	0.189354	0.205216	0.156245	0.187416	0.120913	0.0814557	0.229206	0.0886615	0.246872	0.195901	0.166907	0.223708	0.158204	0.0965572	0.159247	0.256729	0.182422	0.130258	0.166252	0.146226	0.0733116	0.127338	0.219474	0.304488	0.207581
XLOC-041209	[Uniprot/Swissprot]|e-value:1e-95|sp|Q99L45|IF2B_MOUSE|Eukaryotic translation initiation factor 2 subunit 2 OS=Mus musculus OX=10090 GN=Eif2s2 PE=1 SV=1||[RefSeqProtSlim]|e-value:2e-98|CAC9599065.1|Ofus.G063472 [Owenia fusiformis]	P41375	P20042	0.484382	0.566729	0.352407	0.322237	0.410802	0.389224	0.284318	0.186372	0.30364	0.408764	0.436931	0.259652	0.333615	0.30711	0.247977	0.199241	0.341574	0.452331	0.399392	0.36219	0.354392	0.322528	0.253394	0.353311	0.339482	0.283822	0.305058	0.280535	0.383955	0.396974	0.131948	0.276143	0.30388	0.226441
XLOC-002008	[Uniprot/Swissprot]|e-value:5e-05|sp|Q0MQD5|NDUB4_PANTR|NADH dehydrogenase [ubiquinone] 1 beta subcomplex subunit 4 OS=Pan troglodytes OX=9598 GN=NDUFB4 PE=2 SV=3||[RefSeqProtSlim]|e-value:2e-40|PVD24906.1|hypothetical protein C0Q70_15399 [Pomacea canaliculata]		O95168	0.401144	0.514241	0.331829	0.379001	0.215684	0.28615	0.27663	0.339689	0.342979	0.28544	0.39902	0.33452	0.469482	0.206447	0.198061	0.319905	0.365282	0.282503	0.241553	0.404103	0.395308	0.308131	0.370726	0.310135	0.410697	0.277065	0.37264	0.426199	0.431071	0.253216	0.354885	0.376794	0.30254	0.429277
XLOC-009902	[Uniprot/Swissprot]|e-value:0,027|sp|Q8IID4|DYHC2_PLAF7|Dynein heavy chain-like protein PF11_0240 OS=Plasmodium falciparum (isolate 3D7) OX=36329 GN=PF11_0240 PE=1 SV=1||[RefSeqProtSlim]|e-value:5e-06|XP_019616581.1|PREDICTED: uncharacterized protein DDB_G0283697-like, partial [Branchiostoma belcheri]			0.144136	-0.00825672	0.0361347	-0.0682124	0.0649606	0.0369527	0.0733159	-0.293501	-0.0587483	0.00157512	-0.103633	0.140446	0.101512	0.0754301	0.10848	0.121636	0.0363992	0.163328	0.0560208	-0.23462	0.0541306	0.110335	-0.0137822	0.198992	0.135588	-0.073271	-0.0547779	0.171623	0.0123316	0.0389087	-0.0866213	0.11623	0.302438
XLOC-001751	[Uniprot/Swissprot]|e-value:0,0|sp|Q6DIB5|MEG10_MOUSE|Multiple epidermal growth factor-like domains protein 10 OS=Mus musculus OX=10090 GN=Megf10 PE=1 SV=1||[RefSeqProtSlim]|e-value:0,0|CAD5112116.1|DgyrCDS1357 [Dimorphilus gyrociliatus]	Q9W0A0	Q96KG7	0.0435024	0.0395835	0.104084	-0.0602646	0.0713461	0.0752802	0.0128523	-0.39782	-0.0639116	0.138717	0.0798946	0.167073	0.0790128	0.0840794	0.105043	0.082002	0.124033	0.111011	0.211585	0.00968099	0.0919012	0.00748017	0.10649	0.00938779	0.182008	0.293829	0.0427469	0.0821127	0.00104423	0.0498621	-0.00490089	0.207855	0.301546	0.109484
XLOC-003903	[Uniprot/Swissprot]|e-value:1e-11|sp|P09485|LPS1A_LYTPI|Calcium-binding protein LPS1-alpha OS=Lytechinus pictus OX=7653 PE=2 SV=2||[RefSeqProtSlim]|e-value:1e-23|CAD5119442.1|DgyrCDS8052 [Dimorphilus gyrociliatus]		O75340	0.2366	0.149659	0.138633	0.174572	0.35236	0.183842	0.194402	-0.00985966	0.199628	0.174858	0.237889	0.237464	0.258152	0.18122	0.215471	0.262466	0.173297	0.28156	0.175671	0.102513	0.017728	0.160387	0.233557	0.129852	0.164631	0.155966	0.0712905	0.112118	0.284631	0.206002	0.155236	0.0702187	0.301447	0.251953
XLOC-019307	[Uniprot/Swissprot]|e-value:5e-43|sp|Q0MQB1|NDUA8_PANTR|NADH dehydrogenase [ubiquinone] 1 alpha subcomplex subunit 8 OS=Pan troglodytes OX=9598 GN=NDUFA8 PE=2 SV=3||[RefSeqProtSlim]|e-value:8e-59|PVD36028.1|hypothetical protein C0Q70_02998 [Pomacea canaliculata]		P51970	0.277958	0.351003	0.194605	0.302619	0.104414	0.143499	0.210896	0.280176	0.252354	0.0993952	0.207683	0.234315	0.245254	0.136078	0.143728	0.180963	0.216629	0.108966	0.103129	0.273067	0.174054	0.227511	0.347194	0.161512	0.186267	0.128542	0.245707	0.152791	0.194557	0.318533	0.327529	0.196215	0.301287	0.411168
XLOC-004456	[RefSeqProtSlim]|e-value:3e-57|UCK81576.1|Gal-binding and CUB domains containing receptor 5 [Arenicola marina]||[Uniprot/Swissprot]|no similarity		Q9UGI8	0.0416379	0.111035	0.068493	0.0533004	0.109638	0.0337709	0.0851503	0.0528146	-0.0859399	0.0821304	-0.0499019	-0.0106893	0.0753321	0.0416256	-0.0318446	0.0588631	0.0174431	0.101844	0.105473	0.0681393	0.0832977	0.12928	0.00306288	0.0728642	0.127363	-0.0182508	0.104081	0.072806	0.1675	0.207127	0.119898	0.156211	0.300857	-0.02575
XLOC-035312	[Uniprot/Swissprot]|e-value:0,0|sp|Q92005|EF1A_DANRE|Elongation factor 1-alpha OS=Danio rerio OX=7955 GN=eef1a PE=2 SV=1||[RefSeqProtSlim]|e-value:0,0|AOR07112.1|elongation factor 1-alpha [Enchytraeus albidus]	P08736	P68104	0.239995	0.423032	0.439643	0.522028	0.269182	0.435355	0.519428	0.572212	0.460269	0.408152	0.392539	0.436693	0.470892	0.324349	0.372097	0.202723	0.532449	0.465537	0.309099	0.52694	0.51975	0.263705	0.491297	0.147261	0.248982	0.174969	0.258329	0.478111	0.502804	0.437834	0.495127	0.331064	0.300712	0.468066
XLOC-012170	[Uniprot/Swissprot]|e-value:0,0|sp|Q9JLR1|S61A2_MOUSE|Protein transport protein Sec61 subunit alpha isoform 2 OS=Mus musculus OX=10090 GN=Sec61a2 PE=2 SV=3||[RefSeqProtSlim]|e-value:0,0|CAC9467059.1|Ofus.G011999 [Owenia fusiformis]		Q9H9S3	0.275344	0.284883	0.241569	0.180487	0.119256	0.198751	0.262413	0.103619	0.199878	0.261418	0.257944	0.291018	0.210202	0.164942	0.253982	0.0948424	0.300285	0.283807	0.229084	0.286599	0.325986	0.31095	0.338697	0.19966	0.0295941	0.0334799	0.152676	0.304981	0.203184	0.282691	0.0995759	0.214089	0.300341	0.473137
XLOC-027328	[Uniprot/Swissprot]|e-value:0,0|sp|Q3MHL7|TCPZ_BOVIN|T-complex protein 1 subunit zeta OS=Bos taurus OX=9913 GN=CCT6A PE=1 SV=3||[RefSeqProtSlim]|e-value:0,0|CAC9559660.1|Ofus.G043920 [Owenia fusiformis]		P40227	0.453702	0.551707	0.332483	0.305718	0.388989	0.383625	0.279382	0.147556	0.312881	0.364741	0.399897	0.194351	0.321349	0.313801	0.243474	0.266063	0.340147	0.426854	0.342964	0.275448	0.341807	0.221163	0.209524	0.319181	0.370512	0.344062	0.342019	0.280346	0.280073	0.207528	0.125776	0.303942	0.299735	0.238692
XLOC-050828	[Uniprot/Swissprot]|e-value:4e-37|sp|P62309|RUXG_MOUSE|Small nuclear ribonucleoprotein G OS=Mus musculus OX=10090 GN=Snrpg PE=1 SV=1||[RefSeqProtSlim]|e-value:7e-41|PVD29912.1|hypothetical protein C0Q70_09170 [Pomacea canaliculata]	Q9VXE0	P62308	0.635024	0.706565	0.410047	0.499645	0.513836	0.515723	0.427442	0.348164	0.460712	0.540427	0.521394	0.316124	0.490734	0.399362	0.41768	0.45568	0.52993	0.554292	0.487056	0.501837	0.473448	0.442656	0.387288	0.471895	0.482669	0.408078	0.460936	0.348136	0.460317	0.417194	0.204779	0.423338	0.299441	0.267935
XLOC-005807	[Uniprot/Swissprot]|e-value:0,0|sp|P21613|KINH_DORPE|Kinesin heavy chain OS=Doryteuthis pealeii OX=1051067 PE=1 SV=1||[RefSeqProtSlim]|e-value:0,0|OWF47697.1|Kinesin heavy chain [Mizuhopecten yessoensis]	P17210	O60282	0.0751781	0.142083	0.056485	0.039478	0.10929	0.134691	0.0925717	-0.119304	0.0725712	0.0330038	0.174451	0.072194	0.110951	0.0747842	0.0454711	-0.010225	0.101502	0.177014	0.0931284	0.0500197	0.127718	0.133818	0.0531026	-0.0207999	0.134154	0.0309225	0.118858	0.0960757	0.0454842	0.068667	0.0757048	0.0153886	0.299251	0.187551
XLOC-067717	[Uniprot/Swissprot]|e-value:6e-27|sp|Q4UMH6|Y381_RICFE|Putative ankyrin repeat protein RF_0381 OS=Rickettsia felis (strain ATCC VR-1525 / URRWXCal2) OX=315456 GN=RF_0381 PE=4 SV=1||[RefSeqProtSlim]|e-value:1e-120|CAD5119419.1|DgyrCDS8031 [Dimorphilus gyrociliatus]		Q9ULJ7	0.0115084	0.0131608	-0.00429938	-0.0279776	0.0265298	0.0407155	-0.0805101	-0.0285994	0.00266585		0.0102063	-0.00494498	0.0269836	0.048241	-0.00625136	0.0493224	-0.00148271	0.0691186	0.0299779	0.0220194	-0.014997	0.00711044	-0.0662362	-0.0757928	0.0586077		-0.0556019		-0.0237168			0.0638668	0.299034
XLOC-040758	[Uniprot/Swissprot]|e-value:1e-34|sp|Q02369|NDUB9_BOVIN|NADH dehydrogenase [ubiquinone] 1 beta subcomplex subunit 9 OS=Bos taurus OX=9913 GN=NDUFB9 PE=1 SV=2||[RefSeqProtSlim]|e-value:1e-59|XP_025115627.1|NADH dehydrogenase [ubiquinone] 1 beta subcomplex subunit 9-like [Pomacea canaliculata]		Q9Y6M9	0.344944	0.459832	0.286234	0.403334	0.141169	0.218963	0.295585	0.349402	0.352367	0.204901	0.29374	0.281488	0.397667	0.13385	0.251295	0.327333	0.298207	0.168478	0.22427	0.340353	0.413566	0.296637	0.388489	0.17714	0.32168	0.135305	0.281972	0.307682	0.330712	0.280218	0.425238	0.431642	0.299005	0.39038
XLOC-044363	[Uniprot/Swissprot]|e-value:6e-68|sp|P10791|SODC_DROVI|Superoxide dismutase [Cu-Zn] OS=Drosophila virilis OX=7244 GN=Sod1 PE=3 SV=2||[RefSeqProtSlim]|e-value:5e-79|CAC9664238.1|Ofus.G13374, partial [Owenia fusiformis]	P61851	P80303	0.230988	0.210805	0.146955	0.0189839	0.213387	0.182911	0.0586316	-0.0341657	0.107724	0.205747	0.230469	0.220538	0.162215	0.0895192	0.100523	0.0159441	0.14363	0.264603	0.158987	-0.0839221	0.145912	0.261333	0.258665	0.0414836	0.240745	-0.0179623	0.107082	0.197041	0.00910221	0.0701649	-0.188854	0.273325	0.298939	0.215672
XLOC-038020	[RefSeqProtSlim]|e-value:2e-08|VDI78854.1|Hypothetical predicted protein [Mytilus galloprovincialis]||[Uniprot/Swissprot]|no similarity			-0.0468253	0.0420537	-0.037138	0.0658055	0.122826	0.187882	0.0704107	0.0837514	-0.0490656	0.226086	0.15377	0.0486001	0.0583868	0.0404611	0.0194692	0.115961	0.170403	0.226946	0.193417	0.0893862	0.0477368	0.152814	0.0980684	0.0440345	0.142028	0.0282157	0.0743633	0.0194036	0.146176	0.127825	0.0648733	0.206182	0.298192	0.124134
XLOC-051131	[Uniprot/Swissprot]|e-value:3e-69|sp|O01670|OAR2_LYMST|Octopamine receptor 2 OS=Lymnaea stagnalis OX=6523 PE=1 SV=1||[RefSeqProtSlim]|e-value:3e-124|CAD5125476.1|DgyrCDS13689 [Dimorphilus gyrociliatus]		P35348	0.0406377	-0.0436344	0.0934113	0.0508164	0.0697314	0.0026991	0.0314695	0.0151957	0.0177201	0.029516	-0.0690268	0.0498681	0.0509632	0.0697334	-0.133697	0.0196849	0.0283752	0.0753501	-0.0576018	0.0405182	-0.0157795	0.0844724	0.108713	0.13453	0.10949	0.0332713	0.0121132	0.0139632	0.132608	-0.0103501	0.103364	0.116651	0.297883	0.123842
XLOC-040970	[Uniprot/Swissprot]|e-value:0,0|sp|Q6GM29|SAC1_XENLA|Phosphatidylinositol-3-phosphatase SAC1 OS=Xenopus laevis OX=8355 GN=sacm1l PE=2 SV=1||[RefSeqProtSlim]|e-value:0,0|CAC9670129.1|Ofus.G18526 [Owenia fusiformis]	Q9W0I6	Q9NTJ5	0.0384273	0.0999988	0.0157356	-0.0138946	0.00965869	0.0796909	0.0347162	-0.052923	0.027057	0.0996527	0.0732597	0.0450332	0.085083	0.00362137	0.0192983	-0.0536801	0.0916054	0.120882	0.00347565	0.0426083	0.0554844	0.016882	0.135257	-0.0315177	0.0847601	0.0213324	-0.0503753	0.0123826	0.0672051	0.0233064	-0.0620563	0.0829549	0.297767	-0.0685395
XLOC-038694	[Uniprot/Swissprot]|e-value:7e-36|sp|Q5RFH3|NDKB_PONAB|Nucleoside diphosphate kinase B OS=Pongo abelii OX=9601 GN=NME2 PE=2 SV=1||[RefSeqProtSlim]|e-value:3e-37|AAF57188.4|abnormal wing discs, isoform C [Drosophila melanogaster]	P08879	P22392	0.334601	0.434426	0.206933	0.316522	0.146562	0.257798	0.290678	0.266735	0.236188	0.223483	0.261098	0.243267	0.255065	0.110131	0.205293	0.161353	0.258577	0.207729	0.245622	0.287364	0.302894	0.143214	0.32212	0.0277772	0.144887	0.224722	0.358267	0.321577	0.169515	0.280632	0.203567	0.166549	0.29713	0.018331
XLOC-040726	[Uniprot/Swissprot]|e-value:0,0|sp|Q62829|PAK3_RAT|Serine/threonine-protein kinase PAK 3 OS=Rattus norvegicus OX=10116 GN=Pak3 PE=1 SV=1||[RefSeqProtSlim]|e-value:0,0|CAC9663236.1|Ofus.G121380 [Owenia fusiformis]	Q9VI13	Q13153	0.0651677	0.140108	-0.0047862	0.0501352	0.14621	0.202564	0.0621859	-0.0653101	0.0407904	0.0856848	0.121448	0.0332028	0.0766306	-0.00118874	0.0215234	-0.0442872	0.166105	0.154749	0.244946	-0.244596	-0.0563132	0.110638	0.13259	0.0703213	0.0584299	0.0341134	-0.00995507	-0.0183947	0.133617	0.00532436	-0.0146557	0.200202	0.297098	0.121571
XLOC-050446	[Uniprot/Swissprot]|e-value:2e-95|sp|P25867|UBCD1_DROME|Ubiquitin-conjugating enzyme E2-17 kDa OS=Drosophila melanogaster OX=7227 GN=eff PE=1 SV=1||[RefSeqProtSlim]|e-value:5e-95|ANY27512.1|GEO01904p1, partial [Drosophila melanogaster]	P25867	P62837	0.480211	0.504582	0.322696	0.275741	0.347052	0.420481	0.311449	0.232485	0.349878	0.401658	0.458084	0.320094	0.423846	0.289314	0.28698	0.316066	0.384938	0.511673	0.435051	0.334022	0.393254	0.301325	0.410856	0.346121	0.330558	0.329482	0.316209	0.33505	0.175911	0.193737	0.244429	0.399318	0.296909	0.446794
XLOC-035353	[Uniprot/Swissprot]|e-value:3e-10|sp|Q5G269|NETR_PONPY|Neurotrypsin OS=Pongo pygmaeus OX=9600 GN=PRSS12 PE=3 SV=1||[RefSeqProtSlim]|e-value:2e-20|XP_025113549.1|deleted in malignant brain tumors 1 protein-like [Pomacea canaliculata]		Q96JB6	-0.0242917	0.029203	0.117422	0.122074	0.134006	0.159622	0.145776	0.104914	0.218199	0.124329	0.0725956	0.233365	0.225991	0.185582	0.221287	0.201121	0.22129	0.0741076	0.0914612	0.166844	0.238736	0.187058	0.210327	0.18318	0.261128	0.0509254	0.0391591	0.167915	0.163797	0.174682	0.358321	0.283166	0.296898	0.188623
XLOC-049990	[Uniprot/Swissprot]|e-value:5e-55|sp|Q5R9M4|CNIH4_PONAB|Protein cornichon homolog 4 OS=Pongo abelii OX=9601 GN=CNIH4 PE=2 SV=1||[RefSeqProtSlim]|e-value:1e-55|CAC9667785.1|Ofus.G151875 [Owenia fusiformis]		Q9P003	0.193812	0.204381	0.109266	0.115974	0.134377	0.104994	0.0831251	0.0374681	0.140024	0.122784	0.158051	0.073322	0.15058	0.071683	0.0679408	0.130704	0.0909035	0.129805	0.108129	0.133274	0.134933	0.0964267	0.135339	0.111648	0.207291	0.0539687	0.0890269	0.0938587	0.0591459	0.118475	0.0276472	0.106906	0.296479	-0.165123
XLOC-026426	[Uniprot/Swissprot]|e-value:1e-113|sp|Q6RUV5|RAC1_RAT|Ras-related C3 botulinum toxin substrate 1 OS=Rattus norvegicus OX=10116 GN=Rac1 PE=1 SV=1||[RefSeqProtSlim]|e-value:3e-113|XP_019639718.1|PREDICTED: ras-related C3 botulinum toxin substrate 1 isoform X2 [Branchiostoma belcheri]	P40792	P63000	0.219075	0.202269	0.145376	0.122526	0.0428325	0.193255	0.11485	0.161953	0.17379	0.103161	0.199837	0.223833	0.185402	0.0900288	0.162636	0.201158	0.279317	0.236694	0.239319	0.133727	0.211041	0.11835	0.244025	0.153471	0.216291	0.149144	0.145753	0.131501	0.232478	0.149532	0.00012258	0.26943	0.295529	0.251965
XLOC-027744	[Uniprot/Swissprot]|e-value:2e-54|sp|B1A8Z2|CIB1_SHEEP|Calcium and integrin-binding protein 1 OS=Ovis aries OX=9940 GN=CIB1 PE=2 SV=1||[RefSeqProtSlim]|e-value:2e-83|OWF34844.1|Calcium and integrin-binding protein 1 [Mizuhopecten yessoensis]		Q99828	0.10794	0.113024	0.102238	0.0919416	0.10287	0.158642	0.122348	0.100401	0.175297	0.132467	0.179932	0.136754	0.130913	0.0753348	0.13628	0.134429	0.163548	0.187896	0.136914	0.161037	0.196875	0.160195	0.18385	0.0666357	0.107768	0.16698	0.0962431	0.0543253	0.167769	0.110747	0.197531	0.180369	0.295525	0.213952
XLOC-027395	[Uniprot/Swissprot]|e-value:0,001|sp|P26514|XYNA_STRLI|Endo-1,4-beta-xylanase A OS=Streptomyces lividans OX=1916 GN=xlnA PE=1 SV=2||[RefSeqProtSlim]|e-value:3e-34|UCK81497.1|ricin lectin domain-containing protein 6 [Arenicola marina]		Q68DQ2	0.267872	0.197846	0.223082	-0.0151639	0.244599	0.214051	0.240429	0.229663	0.29839	0.236904	0.209577	0.247422	0.325888	0.166751	0.269294	0.225625	0.310047	0.220576	0.254657	0.156201	0.223458	0.292747	0.352449	0.214445	0.204616	0.0532162	0.0920074	0.27453	0.254863	0.257007	0.233795	0.0619854	0.295256	0.203724
XLOC-011855	[Uniprot/Swissprot]|e-value:2e-53|sp|P23711|HMOX2_RAT|Heme oxygenase 2 OS=Rattus norvegicus OX=10116 GN=Hmox2 PE=1 SV=1||[RefSeqProtSlim]|e-value:4e-52|AAC17981.1|heme oxygenase-2 [Mus musculus]		P30519	0.0772377	0.10655	0.0641978	-0.0824286	0.085783	0.0612602	0.0316694	-0.0842039	0.0400081	0.0854741	0.10135	0.121954	0.0381636	0.0402976	0.0748208	0.0713429	0.0962099	0.119602	0.074046	0.0571088	0.0800164	0.032325	-0.00383921	0.0224886	0.121953	0.192378	0.101855	0.0669944	0.0166209	0.0438888	0.157196	0.191525	0.295177	-0.0556393
XLOC-038488	[Uniprot/Swissprot]|no similarity||[RefSeqProtSlim]|no similarity			-0.0142499	0.0135704	-0.00132017	-0.146327	0.0174915	-0.00920456	0.0098674	-0.192205	0.0507666	0.0262299	-0.0204524	0.0192278	0.0169053	-0.0070525	0.0167128	0.0382553	0.0265252	0.0336937	0.0321317	-0.0408223	-0.00230212	-0.0924422	-0.0113865	-0.0522553	0.0559443	0.0728168	-0.0350809	0.0754545	-0.0783173	0.11284	-0.12022	-0.0444513	0.295076	0.14897
XLOC-028110	[Uniprot/Swissprot]|e-value:3e-21|sp|Q5XH61|BCL7A_XENLA|B-cell CLL/lymphoma 7 protein family member A OS=Xenopus laevis OX=8355 GN=bcl7a PE=2 SV=1||[RefSeqProtSlim]|e-value:4e-37|XP_011432856.1|B-cell CLL/lymphoma 7 protein family member A [Crassostrea gigas]		Q4VC05	0.308618	0.411479	0.216895	0.204886	0.252479	0.244017	0.160987	0.0116516	0.182334	0.196211	0.225811	0.164905	0.259613	0.145947	0.118352	0.183901	0.181011	0.26047	0.226591	0.172003	0.179994	0.0886631	0.25317	0.202288	0.33446	0.271481	0.185022	0.124635	0.156104	0.18975	0.147303	0.172262	0.295024	0.0966517
XLOC-050959	[Uniprot/Swissprot]|e-value:1e-36|sp|Q1L673|VDRB_DANRE|Vitamin D3 receptor B OS=Danio rerio OX=7955 GN=vdrb PE=2 SV=2||[RefSeqProtSlim]|e-value:5e-135|CAD5116718.1|DgyrCDS5576 [Dimorphilus gyrociliatus]	Q24143	O75469	0.132873	0.162587	0.0350929	-0.207722	0.133117	0.127119	0.0745673	-0.212464	0.0494094	0.191924	0.0885742	0.0705344	0.188518	0.0105345	0.130052	0.118566	0.133897	0.257934	0.256239	0.128603	0.131237	0.0858072	0.130485	0.142666	0.220948	0.120602	0.0841247	0.0761998	-0.0229716	0.053747	-0.0376709	0.20194	0.294497	-0.030822
XLOC-056590	[Uniprot/Swissprot]|e-value:1e-115|sp|Q6AYE2|SHLB1_RAT|Endophilin-B1 OS=Rattus norvegicus OX=10116 GN=Sh3glb1 PE=2 SV=1||[RefSeqProtSlim]|e-value:1e-121|XP_021376188.1|endophilin-B1-like isoform X8 [Mizuhopecten yessoensis]		Q9Y371	0.0746868	0.104773	0.0648589	0.045437	0.00860972	0.0755744	0.0714438	-0.0331204	-0.0227719	0.0520099	0.0298617	-0.0166705	0.076573	0.0190305	0.0165373	-0.000952279	0.0883935	0.140285	0.137611	-0.0202793	0.107222	0.0434219	0.10706	-0.0137556	0.0130738	0.0570203	0.11693	0.0659168	-0.062437	0.00518443	0.0213013	0.060946	0.294131	0.169485
XLOC-045097	[Uniprot/Swissprot]|e-value:5e-38|sp|Q6DHL4|SUMO2_DANRE|Small ubiquitin-related modifier 2 OS=Danio rerio OX=7955 GN=sumo2 PE=3 SV=1||[RefSeqProtSlim]|e-value:8e-50|AZL87404.1|small ubiquitin-related modifier [Urechis unicinctus]		P61956	0.509764	0.605128	0.315501	0.358737	0.43651	0.417476	0.303831	0.179136	0.326852	0.454119	0.454743	0.197765	0.395721	0.253811	0.263355	0.341701	0.390785	0.532056	0.451414	0.344184	0.340179	0.372287	0.386091	0.362252	0.414459	0.343748	0.344016	0.246148	0.405693	0.326672	0.174523	0.462174	0.294113	0.366438
XLOC-055040	[Uniprot/Swissprot]|e-value:4e-33|sp|Q03958|PFD6_MOUSE|Prefoldin subunit 6 OS=Mus musculus OX=10090 GN=Pfdn6 PE=1 SV=1||[RefSeqProtSlim]|e-value:3e-48|XP_011433749.1|prefoldin subunit 6 [Crassostrea gigas]	Q9VW56	O15212	0.435705	0.479685	0.320841	0.33098	0.31475	0.336311	0.306724	0.16905	0.302218	0.31297	0.375813	0.231475	0.369196	0.205545	0.220423	0.333825	0.283684	0.366968	0.27057	0.336597	0.344622	0.244419	0.295711	0.290522	0.400966	0.287467	0.248317	0.274349	0.376165	0.144013	0.210845	0.401038	0.294067	0.30151
XLOC-055853	[Uniprot/Swissprot]|no similarity||[RefSeqProtSlim]|no similarity			0.419485	0.486037	0.386867	0.436588	0.220286	0.562643	0.275624	0.690196	0.444512	0.372393	0.413058	0.485294	0.381394	0.355903	0.2414	0.361282	0.483756	0.28929	0.447999	0.163992	0.45784	0.363168	0.395079	0.380335	0.460268	0.432419	0.376887	0.409886	0.124726	0.294571	0.28674	0.455574	0.294054	0.198258
XLOC-049658	[Uniprot/Swissprot]|e-value:4e-50|sp|O01393|UNC9_CAEEL|Innexin unc-9 OS=Caenorhabditis elegans OX=6239 GN=unc-9 PE=1 SV=1||[RefSeqProtSlim]|e-value:2e-67|CAD5113443.1|DgyrCDS2610 [Dimorphilus gyrociliatus]	Q9V427		0.0524167	0.0467548	0.120878	0.0495046	0.0631712	0.111062	0.0271031	-0.00911294	0.0110205	0.122726	0.0739716	-0.00885215	0.0575612	0.00707112	-0.021009	-0.000835633	0.0893214	0.0733325	0.0304131	-0.175204	0.0824326	0.0169896	0.0012368	0.103794	0.0393896	0.0449518	0.0284814	0.03606	0.101476	-0.0279033	0.0092803	0.0933143	0.293247
XLOC-037884	[Uniprot/Swissprot]|e-value:6e-30|sp|Q01622|HLOX2_HELRO|Homeobox protein LOX2 (Fragment) OS=Helobdella robusta OX=6412 GN=LOX2 PE=2 SV=1||[RefSeqProtSlim]|e-value:1e-34|UCR60981.1|Lox2 homeobox protein [Urechis unicinctus]	P29555	P31268	-0.0384849	-0.0200969	-0.00535518	0.0691801	0.110184	-0.0339323	0.105495	0.0540512	-0.00266295	-0.0523696	0.0262568	-0.0320763	0.127939	-0.0779872	0.00595854	0.0331535	0.0355531	0.182372	0.0518852	-0.00561738	0.098649	0.0816813	0.100911	0.0334823	0.054562	0.0288912	0.0648636	0.100671	0.0632412	0.0805412	-0.0671112	0.0144747	0.293219	0.243695
XLOC-058477	[Uniprot/Swissprot]|e-value:4e-86|sp|Q2KIW9|KCY_BOVIN|UMP-CMP kinase OS=Bos taurus OX=9913 GN=CMPK1 PE=2 SV=2||[RefSeqProtSlim]|e-value:5e-93|CAC9569007.1|Ofus.G052429 [Owenia fusiformis]		P30085	0.31141	0.300657	0.208719	0.209084	0.276443	0.217891	0.181568	0.161172	0.193771	0.228073	0.290101	0.144212	0.261868	0.176805	0.16558	0.106756	0.211708	0.262488	0.165258	0.190787	0.223687	0.188748	0.221325	0.135724	0.298462	0.157124	0.214046	0.329359	0.230844	0.145873	0.125752	0.189207	0.292895	0.359294
XLOC-022791	[Uniprot/Swissprot]|e-value:2e-72|sp|A2AP18|PLCH2_MOUSE|1-phosphatidylinositol 4,5-bisphosphate phosphodiesterase eta-2 OS=Mus musculus OX=10090 GN=Plch2 PE=1 SV=2||[RefSeqProtSlim]|e-value:2e-80|CAC9653920.1|Ofus.G101637 [Owenia fusiformis]		O75038	0.0724985	-0.0467395	0.0414243	-0.404448	0.0976084	0.12545	0.0904668	-0.174137	-0.0465553	0.0908325	0.140225	0.234446	0.0624865	0.0686081	0.0808728	0.0987255	0.157532	0.19291	0.203109	-0.128107	0.0169393	0.157542	0.0842642	0.157231	0.172227	-0.0580082	0.108305	0.0354111	0.197493	0.13008	-0.172811	0.127253	0.29251	0.168484
XLOC-041519	[Uniprot/Swissprot]|e-value:2e-82|sp|P56616|UBE2C_XENLA|Ubiquitin-conjugating enzyme E2 C OS=Xenopus laevis OX=8355 GN=ube2c PE=1 SV=1||[RefSeqProtSlim]|e-value:3e-89|VDH99808.1|ubiquitin-conjugating enzyme E2 C [Mytilus galloprovincialis]	Q9VTY6	O00762	0.295762	0.337707	0.159102	0.25058	0.219407	0.212124	0.19105	0.0760241	0.145308	0.201454	0.266754	0.16885	0.234089	0.172728	0.131455	0.213033	0.181671	0.227244	0.183163	0.181797	0.0885834	0.22261	0.254471	0.132936	0.189466	0.170766	0.208138	0.124837	0.150189	0.169303	0.160351	0.281283	0.292505	0.210398
XLOC-059736	[Uniprot/Swissprot]|e-value:1e-50|sp|P45878|FKBP2_MOUSE|Peptidyl-prolyl cis-trans isomerase FKBP2 OS=Mus musculus OX=10090 GN=Fkbp2 PE=1 SV=1||[RefSeqProtSlim]|e-value:1e-50|PVD26778.1|hypothetical protein C0Q70_14456 [Pomacea canaliculata]		P26885	0.268574	0.236147	0.298828	0.238984	0.204653	0.303538	0.216135	0.175605	0.244847	0.298389	0.373571	0.331526	0.322335	0.190538	0.243548	0.288	0.351997	0.317941	0.135534	0.321388	0.331452	0.321071	0.375108	0.266708	0.336671	0.0665418	0.213299	0.361925	0.435397	0.182156	-0.013967	0.375907	0.292292	0.56621
XLOC-002068	[Uniprot/Swissprot]|e-value:5e-72|sp|Q6PUF3|DHI1L_DANRE|Hydroxysteroid 11-beta-dehydrogenase 1-like protein OS=Danio rerio OX=7955 GN=hsd11b1l PE=2 SV=1||[RefSeqProtSlim]|e-value:4e-110|XP_034318685.1|hydroxysteroid 11-beta-dehydrogenase 1-like protein [Crassostrea gigas]		P28845	0.205014	-0.0244344	0.0956031	0.077723	-0.095875	0.0864989	0.041262	0.173244	0.067327	0.0177423	0.0604677	0.109917	0.0438762	0.0595949	0.0304667	0.0916321	0.0842762	-0.0092991	-0.0929701	0.0747107	0.110416	0.0602612	0.0864835	-0.0553893	0.0558879	0.11664	0.115934	0.0371058	0.0796584	0.104375	0.193525	0.105145	0.292291	0.174097
XLOC-054212	[Uniprot/Swissprot]|no similarity||[RefSeqProtSlim]|no similarity			0.301183	0.11	0.246861	0.177645	0.315482	0.271477	0.268587	0.156679	0.33508	0.285119	0.245518	0.368501	0.320338	0.259037	0.444667	0.555046	0.295399	0.26674	0.18093	0.392084	0.323883	0.310302	0.250678	0.361874	0.41702	0.119271	0.295716	0.326209	0.296614	0.226273	0.357582	0.432815	0.291474	0.136006
XLOC-044665	[Uniprot/Swissprot]|e-value:6e-59|sp|Q6K1J1|UDB31_CANLF|UDP-glucuronosyltransferase 2B31 OS=Canis lupus familiaris OX=9615 GN=UGT2B31 PE=1 SV=1||[RefSeqProtSlim]|e-value:1e-108|CAC9664487.1|Ofus.G13685 [Owenia fusiformis]		P06133	0.052295	0.0601647	0.0329384	0.0348521	0.0719324	0.0443215	0.0535381	0.0255069	0.0347499	0.0294249	0.0705487	0.0448958	0.0348747	0.0701731	0.0235908	0.0637909	0.0165573	-0.0024589	-0.00840834	0.0176027	0.0393318	0.0787913	0.0605431	0.0292999	0.0340053	0.102777	-0.0494089	0.085216	0.0863877	0.0533942	0.108254	0.196933	0.29145	0.12105
XLOC-057945	[Uniprot/Swissprot]|e-value:1e-18|sp|B5FXA0|ETFR1_TAEGU|Electron transfer flavoprotein regulatory factor 1 OS=Taeniopygia guttata OX=59729 GN=etfrf1 PE=3 SV=1||[RefSeqProtSlim]|e-value:6e-22|OWF37343.1|LYR motif-containing protein 5 [Mizuhopecten yessoensis]		Q6IPR1	0.135518	0.128827	0.118427	0.0995821	0.0806967	0.0906509	0.0915501	0.11573	0.142984	0.099976	0.118425	0.100739	0.143038	0.0888437	0.0657969	0.0728309	0.122884	0.0773655	0.0998289	0.0800219	0.1928	0.0680126	0.132013	0.0166701	0.0948763	0.0628367	0.104589	0.11475	0.156705	0.101118	0.273317	0.147462	0.290957	0.290341
ND2				0.493347	0.604231	0.406834	0.500854	0.153298	0.395174	0.450278	0.453242	0.506029	0.348376	0.40528	0.377511	0.58536	0.384531	0.404068	0.382647	0.441319	0.322194	0.334456	0.459485	0.574182	0.335688	0.560544	0.350964	0.468512	0.305479	0.42032	0.378969	0.450761	0.382418	0.515159	0.519848	0.290851	0.347744
XLOC-060099	[Uniprot/Swissprot]|e-value:1e-37|sp|A0JNK6|TM243_BOVIN|Transmembrane protein 243 OS=Bos taurus OX=9913 GN=TMEM243 PE=3 SV=1||[RefSeqProtSlim]|e-value:4e-47|XP_025107821.1|transmembrane protein 243-like [Pomacea canaliculata]		Q9BU79	0.0602598	0.0308728	0.0514199	0.0410181	0.0359953	0.0761073	0.0701587	0.0133365	0.0605899	0.112262	0.0546252	0.0327532	0.012142	-0.00895794	0.0471272	0.0122047	0.0295589	0.0852133	0.0566762	0.0579143	0.0405719	0.067743	0.096199	0.0152137	0.0815365	0.0692439	-0.0108547	0.0951749	0.0383622	-0.107189	0.107681	0.11699	0.290625	0.0664082
XLOC-009753	[RefSeqProtSlim]|e-value:9e-54|CAC9544880.1|Ofus.G034526 [Owenia fusiformis]||[Uniprot/Swissprot]|no similarity			0.109375	0.143007	0.112418	-0.023249	0.184217	0.193357	0.150413	-0.00124858	0.0746064	0.143695	0.198253	0.191847	0.205295	0.173594	0.147918	0.186395	0.223394	0.256368	0.282984	0.101761	0.171146	0.173471	0.246023	0.166465	0.227753	0.228356	0.137038	0.129213	0.120025	0.0955157	0.145385	0.254975	0.29045	0.234362
XLOC-002657	[Uniprot/Swissprot]|no similarity||[RefSeqProtSlim]|no similarity			0.109157	0.141455	0.110966	0.0513871	0.181563	0.28662	0.0764278	-0.00459443	0.0268992	0.186279	0.244897	-0.0508472	0.154467	0.0767592	0.0501183	0.0701991	0.247901	0.236433	0.195911	0.101839	0.154849	0.17621	0.0769509	0.207652	0.178481	0.126158	0.0812365	-0.0366958	0.109471	0.192942	-0.0090198	0.115171	0.290281	0.0683115
XLOC-011862	[Uniprot/Swissprot]|e-value:0,0|sp|Q8BTM8|FLNA_MOUSE|Filamin-A OS=Mus musculus OX=10090 GN=Flna PE=1 SV=5||[RefSeqProtSlim]|e-value:0,0|CAC9460685.1|Ofus.G011420 [Owenia fusiformis]	Q9VEN1	P21333	0.181806	0.23188	0.0868441	0.133118	0.194691	0.128776	0.104331	0.23462	0.120202	0.0609533	0.107075	0.218083	0.217051	0.0841611	0.103673	0.140234	0.218416	0.233397	0.214726	-0.0402309	0.16444	0.199741	0.149286	0.182522	0.259957	0.0928675	0.194773	0.146591	0.214915	0.0625625	-0.0581199	0.0403754	0.290146	0.164995
XLOC-000209	[Uniprot/Swissprot]|e-value:8e-35|sp|Q01664|TFAP4_HUMAN|Transcription factor AP-4 OS=Homo sapiens OX=9606 GN=TFAP4 PE=1 SV=2||[RefSeqProtSlim]|e-value:2e-43|OWF47042.1|Transcription factor AP-4 [Mizuhopecten yessoensis]		Q01664	0.13231	0.0904628	0.0525687	0.0510797	0.010446	0.112677	5.0062e-05	-0.0469377	0.0428748	0.118956	0.0252335	0.0215124	0.0934204	0.015705	0.00942218	-0.00693594	0.029808	0.0821052	0.12832	0.00149928	0.077115	-0.0111998	0.0945972	0.036578	0.0069293	-0.0516631	0.0308037	0.0473242	0.0679495	0.0789395	0.123754	0.142105	0.290107
XLOC-055327	[Uniprot/Swissprot]|e-value:5e-83|sp|Q6GNY6|OSTCA_XENLA|Oligosaccharyltransferase complex subunit ostc-A OS=Xenopus laevis OX=8355 GN=ostc-a PE=2 SV=1||[RefSeqProtSlim]|e-value:2e-87|XP_021349039.1|oligosaccharyltransferase complex subunit ostc-B-like [Mizuhopecten yessoensis]	Q9VQP9	Q9NRP0	0.453675	0.430227	0.311405	0.235974	0.267678	0.265535	0.222622	0.0954265	0.241128	0.336167	0.316172	0.244107	0.283548	0.229236	0.288787	0.0913365	0.367305	0.33786	0.359476	0.295355	0.300984	0.343257	0.314646	0.272325	0.293346	0.170264	0.321426	0.321082	0.271472	0.260302	-0.0584392	0.120141	0.289972	0.472279
XLOC-052348	[Uniprot/Swissprot]|e-value:1e-21|sp|Q8N9F8|ZN454_HUMAN|Zinc finger protein 454 OS=Homo sapiens OX=9606 GN=ZNF454 PE=2 SV=2||[RefSeqProtSlim]|e-value:6e-25|XP_021331199.1|zinc finger protein 208-like [Danio rerio]	P13360	Q8N9F8	0.0336751	0.196311	0.0426976	0.118118	0.168833	0.205821	0.105349	-0.147765	-0.0446074	0.295517	0.163704	-0.0496896	0.319031	0.0709378	-0.0204179	0.0908845	0.136233	0.393592	0.297547	0.0168199	0.104422	0.177212	0.2818	-0.122772	0.26888	0.153372	0.020266	0.283992	-0.0757856	0.183663	-0.207146	0.152092	0.289644	0.333907
XLOC-028111	[Uniprot/Swissprot]|e-value:2e-63|sp|P08991|H2AV_STRPU|Histone H2A.V (Fragment) OS=Strongylocentrotus purpuratus OX=7668 GN=H2A.F/Z PE=1 SV=1||[RefSeqProtSlim]|e-value:4e-64|XP_021348934.1|histone H2A.V [Mizuhopecten yessoensis]	P08985	P0C0S5	0.543687	0.63198	0.367469	0.569987	0.484717	0.359483	0.516868	0.380507	0.480738	0.400283	0.507046	0.247507	0.461771	0.276372	0.320464	0.357882	0.404375	0.429521	0.406782	0.469768	0.449995	0.494907	0.490256	0.41677	0.429845	0.391473	0.351744	0.355299	0.313449	0.457433	0.304736	0.483788	0.289624	0.337111
XLOC-054456	[Uniprot/Swissprot]|e-value:3e-29|sp|Q9BWL3|CA043_HUMAN|Protein C1orf43 OS=Homo sapiens OX=9606 GN=C1orf43 PE=2 SV=1||[RefSeqProtSlim]|e-value:5e-34|VDH90767.1|Hypothetical predicted protein [Mytilus galloprovincialis]		Q9BWL3	0.0501647	0.0802861	0.125984	0.131184	0.0828021	0.14163	0.0975075	0.0395591	0.081843	0.12595	0.174153	0.0861232	0.151786	0.0480074	0.0648692	0.0553253	0.049739	0.159002	0.10138	0.112586	0.086419	0.19126	0.167326	-0.0176401	0.0140935	0.0849733	-0.00266031	0.146179	0.156031	0.154944	0.00421258	0.200649	0.289621	0.154747
XLOC-002233	[Uniprot/Swissprot]|e-value:6e-132|sp|Q24247|ITA1_DROME|Integrin alpha-PS1 OS=Drosophila melanogaster OX=7227 GN=mew PE=1 SV=2||[RefSeqProtSlim]|e-value:0,0|CAC9665641.1|Ofus.G14330, partial [Owenia fusiformis]	Q24247	Q13683	0.0689856	0.0198841	0.0822983	0.0424171	0.124263	0.123331	0.0385745	-0.146624	0.00769583	0.165775	0.0542688	0.0990075	0.0894142	0.0129886	0.0786984	0.0856644	0.139108	0.127482	0.0908555	0.0108601	0.00946455	0.0858545	0.00778467	0.000697466	0.179699	0.0287674	0.0537654	0.0344414	0.0737686	0.0852285	-0.153006	0.140622	0.289355	0.00538445
XLOC-051816	[Uniprot/Swissprot]|e-value:4e-25|sp|Q8K194|SNR27_MOUSE|U4/U6.U5 small nuclear ribonucleoprotein 27 kDa protein OS=Mus musculus OX=10090 GN=Snrnp27 PE=1 SV=1||[RefSeqProtSlim]|e-value:2e-28|AAF47073.1|yantar, isoform A [Drosophila melanogaster]		Q8WVK2	0.301049	0.371796	0.228888	0.222136	0.248682	0.254546	0.187383	0.122831	0.236838	0.278422	0.344697	0.114211	0.215517	0.170608	0.164626	0.180035	0.273357	0.300845	0.230581	0.104275	0.238073	0.20118	0.246262	0.231418	0.311623	0.186455	0.242157	0.252194	0.213497	0.223563	0.271102	0.201816	0.288855	0.314532
XLOC-056323	[Uniprot/Swissprot]|e-value:8e-82|sp|O42409|GFI1B_CHICK|Zinc finger protein Gfi-1b OS=Gallus gallus OX=9031 GN=GFI1B PE=2 SV=1||[RefSeqProtSlim]|e-value:1e-88|CAC9623365.1|Ofus.G082587 [Owenia fusiformis]		Q99684	0.016162	0.0140273	0.0024643	0.0281545	0.0378074	0.0607829	-0.0141002	0.00488026	-0.0849102	0.0274947	0.0275788	-0.0735556	0.021755	0.0279615	0.0380969	-0.283854	0.0512627	0.120798	0.0140165	-0.0236827	0.0446026	0.00754404	-0.109052	0.0611754	-0.0248027		0.0372945	-0.040975	0.0567526	0.026028	0.139611	0.128168	0.288792
XLOC-024960	[Uniprot/Swissprot]|e-value:7e-25|sp|Q95SX7|RTBS_DROME|Probable RNA-directed DNA polymerase from transposon BS OS=Drosophila melanogaster OX=7227 GN=RTase PE=2 SV=1||[RefSeqProtSlim]|e-value:0,0|VDI04431.1|Hypothetical predicted protein [Mytilus galloprovincialis]		Q9H611	0.100845	0.04845	0.0864023	0.0923138	0.159004	0.109159	0.139574	0.0666053	0.0924902	0.109797	0.139124	0.0463569	0.166773	0.0600728	0.0510767	0.116736	0.190143	0.123903	0.0374104	0.068976	0.0578581	0.122225	0.181056	0.10796	0.150922	0.00390116	0.059726	0.10674	0.154208	0.124569	0.0130263	0.133015	0.288681	0.288214
XLOC-015200	[Uniprot/Swissprot]|e-value:7e-68|sp|Q05117|PPA5_MOUSE|Tartrate-resistant acid phosphatase type 5 OS=Mus musculus OX=10090 GN=Acp5 PE=1 SV=2||[RefSeqProtSlim]|e-value:5e-81|XP_005095870.1|tartrate-resistant acid phosphatase type 5 [Aplysia californica]		P13686	0.105812	0.143507	0.0595808	0.114984	0.0513145	0.0244742	0.0959753	0.0448116	0.104277	0.074246	0.110412	0.0717299	0.0816667	0.0435665	0.019257	0.134618	0.0790976	-0.0585716	0.0199362	0.0388679	0.148987	0.0607892	0.0899423	-0.0519144	0.0296389	0.0381283	0.0755332	0.149748	0.127634	0.0324181	0.0212205	0.142574	0.288364	0.265501
XLOC-000487	[Uniprot/Swissprot]|e-value:6e-39|sp|Q6AY91|NRK1_RAT|Nicotinamide riboside kinase 1 OS=Rattus norvegicus OX=10116 GN=Nmrk1 PE=2 SV=1||[RefSeqProtSlim]|e-value:5e-39|XP_021346155.1|nicotinamide riboside kinase 2-like [Mizuhopecten yessoensis]		Q9NWW6	0.0862842	0.113432	0.0639464	-0.0495472	0.158429	0.116901	0.0887471	-0.0495744	0.0505132	0.116014	0.110714	0.063495	0.132875	0.084024	0.0494869	0.111982	0.0995289	0.158696	0.173292	0.0849014	0.0799617	0.116081	0.134933	0.114025	0.199915	0.134585	0.106184	0.166499	0.183241	0.128578	0.0920618	0.228223	0.28828	0.00897408
XLOC-027427	[RefSeqProtSlim]|e-value:6e-24|OWF50273.1|Signaling mucin HKR1 [Mizuhopecten yessoensis]||[Uniprot/Swissprot]|no similarity			0.0713917	0.0806587	0.0602994	0.0838498	0.0748849	0.0745663	0.0854023	0.0448446	0.0620616	0.0547393	0.0865515	0.0541827	0.10954	0.017839	0.0266557	0.0403255	0.0344768	0.107626	0.0812791	0.0216207	0.120789	0.110034	0.137691	0.0124698	0.0685405	0.0674875	0.12317	0.0860288	0.156128	0.0608998	0.209344	0.175003	0.287877	0.170784
XLOC-005112	[Uniprot/Swissprot]|e-value:8e-04|sp|B0BLS0|OST4_RAT|Dolichyl-diphosphooligosaccharide--protein glycosyltransferase subunit 4 OS=Rattus norvegicus OX=10116 GN=Ost4 PE=3 SV=1||[RefSeqProtSlim]|e-value:0,001|XP_020570052.1|dolichyl-diphosphooligosaccharide--protein glycosyltransferase subunit 4 [Oryzias latipes]	A1Z7U3	P0C6T2	0.564154	0.596286	0.340684	0.375488	0.390443	0.363054	0.344758	0.226115	0.371897	0.449895	0.418557	0.296838	0.37699	0.328565	0.302997	0.163366	0.476888	0.364973	0.406135	0.419256	0.419485	0.411179	0.335251	0.431592	0.263666	0.182631	0.394946	0.417273	0.349262	0.460529	0.158845	0.262904	0.287865	0.390988
XLOC-037925	[Uniprot/Swissprot]|e-value:0,094|sp|P60897|SEM1_MOUSE|26S proteasome complex subunit SEM1 OS=Mus musculus OX=10090 GN=Sem1 PE=3 SV=1||[RefSeqProtSlim]|e-value:3e-06|XP_005094467.1|26S proteasome complex subunit SEM1 [Aplysia californica]			0.469878	0.513756	0.287463	0.237128	0.370918	0.369243	0.282758	0.0683556	0.295442	0.333847	0.408774	0.249608	0.352943	0.312699	0.224747	0.37353	0.347918	0.459531	0.323933	0.378132	0.281332	0.245104	0.286768	0.336616	0.316396	0.261915	0.347965	0.293257	0.33574	0.306794	0.165903	0.360741	0.287405	0.201679
XLOC-011256	[Uniprot/Swissprot]|e-value:2e-112|sp|Q9W596|FUTSC_DROME|Microtubule-associated protein futsch OS=Drosophila melanogaster OX=7227 GN=futsch PE=1 SV=4||[RefSeqProtSlim]|e-value:5e-158|XP_021357598.1|microtubule-associated protein 1B-like isoform X2 [Mizuhopecten yessoensis]	Q9W596	P46821	0.12959	0.156166	0.02685	0.138337	0.106833	0.130306	0.0654241	0.124878	0.0603458	0.0861602	0.182865	-0.0152945	0.0954552	0.0936341	0.0406078	0.0345089	0.16484	0.168762	0.187559	0.0141541	0.08557	0.0769183	0.0631221	0.105447	0.0972066	0.0775147	0.00132065	0.0629815	-0.0506461	0.00791211	0.0377213	0.0124999	0.287371	-0.0626915
XLOC-021469	[Uniprot/Swissprot]|e-value:5e-07|sp|Q98943|CASP2_CHICK|Caspase-2 OS=Gallus gallus OX=9031 GN=CASP2 PE=2 SV=2||[RefSeqProtSlim]|e-value:3e-11|XP_035673974.1|uncharacterized protein LOC118414205 [Branchiostoma floridae]		P78560	0.157801	0.0218181	0.056535	-0.30408	0.262236	0.160734	0.0950491	-0.0269391	0.0761602	0.181134	0.109944	0.222148	0.211282	0.12283	0.201112	0.251273	0.178825	0.310365	0.160351	0.0721739	0.171298	0.124477	0.14437	0.208219	0.2445	0.273996	0.162108	0.191874	0.290389	0.0685004	-0.162271	0.298985	0.286712	0.214662
XLOC-027519	[Uniprot/Swissprot]|e-value:0,0|sp|A6QNT8|SC24A_BOVIN|Protein transport protein Sec24A OS=Bos taurus OX=9913 GN=SEC24A PE=2 SV=1||[RefSeqProtSlim]|e-value:0,0|CAC9668071.1|Ofus.G16153, partial [Owenia fusiformis]		O95487	-0.0653614	0.0548955	0.0403794	0.0165082	0.0240922	0.0334689	0.0441257	-0.0202518	0.0158583	0.0589673	0.0833899	-0.00273478	0.119849	0.0292365	0.0253175	0.0893063	0.110225	0.100559	0.0130438	0.00457221	0.0499502	0.0635619	0.0588806	-0.0679543	0.020763	0.0259762	0.0444839	0.0144837	0.0386798	0.151343	0.0875189	0.0745583	0.285686	0.27318
XLOC-060127	[Uniprot/Swissprot]|e-value:1e-122|sp|Q96BM9|ARL8A_HUMAN|ADP-ribosylation factor-like protein 8A OS=Homo sapiens OX=9606 GN=ARL8A PE=1 SV=1||[RefSeqProtSlim]|e-value:3e-124|XP_005093121.1|ADP-ribosylation factor-like protein 8A [Aplysia californica]	Q9VHV5	Q96BM9	0.302821	0.30013	0.205594	0.0513243	0.198009	0.359456	0.0782664	0.0582657	0.171221	0.263552	0.387824	0.151621	0.279761	0.191326	0.173856	0.156697	0.244282	0.355872	0.277159	0.103914	0.242804	0.212838	0.176038	0.186462	0.205008	0.187053	0.150149	0.145625	0.121767	0.185678	0.182942	0.179724	0.285626	-0.0855469
ND1				0.37518	0.522448	0.322219	0.442704	0.140407	0.327881	0.402779	0.419985	0.365689	0.290162	0.302707	0.222016	0.482941	0.30804	0.214104	0.315333	0.307077	0.353795	0.361214	0.362893	0.445805	0.231849	0.461432	0.174714	0.312322	0.323442	0.404833	0.392256	0.293198	0.343126	0.529699	0.37087	0.285587	0.310624
XLOC-002220	[Uniprot/Swissprot]|e-value:1e-133|sp|Q9NS86|LANC2_HUMAN|LanC-like protein 2 OS=Homo sapiens OX=9606 GN=LANCL2 PE=1 SV=1||[RefSeqProtSlim]|e-value:7e-144|XP_019633731.1|PREDICTED: lanC-like protein 2 [Branchiostoma belcheri]	Q9Y0Y7	Q9NS86	0.0828522	0.0879525	0.0714066	0.047796	0.0743928	0.115754	0.0278539	0.00963051	0.0375106	0.0801327	0.124895	0.0298361	0.0939222	0.0424657	0.0106958	-0.0711143	0.0679276	0.101873	0.0613287	0.0154564	0.0594981	0.0431629	0.0567074	0.0225933	0.0301848	0.088409	0.0680219	0.0329277	0.0049123	0.0663328	0.155629	0.00803598	0.285419	0.313968
XLOC-012324	[Uniprot/Swissprot]|e-value:1e-06|sp|A4D0T7|SIM30_HUMAN|Small integral membrane protein 30 OS=Homo sapiens OX=9606 GN=SMIM30 PE=3 SV=2||[RefSeqProtSlim]|e-value:3e-07|NP_001339816.1|small integral membrane protein 30 precursor [Mus musculus]		A4D0T7	0.28056	0.182718	0.16099	0.196268	0.161929	0.170653	0.189063	0.131759	0.201251	0.179327	0.220987	0.223071	0.266076	0.129141	0.210227	0.0865554	0.194509	0.232997	0.117857	0.167665	0.305003	0.120125	0.264043	0.157414	0.150736	0.0860253	0.212917	0.207603	0.191479	0.164045	0.181774	0.143763	0.285195	0.434948
XLOC-026323	[Uniprot/Swissprot]|e-value:5e-68|sp|P91943|PANG1_DROME|Protein pangolin, isoforms A/H/I/S OS=Drosophila melanogaster OX=7227 GN=pan PE=1 SV=1||[RefSeqProtSlim]|e-value:0,0|ANS60442.1|TCF/LEF [Platynereis dumerilii]	Q8IMA8	Q9NQB0	0.0650925	0.18166	0.0437279	0.0108688	0.118863	0.122493	0.135382	-0.261728	-0.0604507	0.118298	0.106618	0.149159	0.177503	0.0697275	0.107207	0.167751	0.119011	0.236748	0.280776	0.0412715	0.0626525	0.122574	0.148096	0.021013	0.227864	0.092683	0.0240402	0.131524	-0.0985603	0.246162	0.021755	0.188104	0.285102	-0.0996998
XLOC-067507	[Uniprot/Swissprot]|e-value:0,011|sp|P53925|YNL5_YEAST|Uncharacterized vacuolar membrane protein YNL115C OS=Saccharomyces cerevisiae (strain ATCC 204508 / S288c) OX=559292 GN=YNL115C PE=1 SV=1||[RefSeqProtSlim]|e-value:1e-159|CAC9643298.1|Ofus.G093051 [Owenia fusiformis]		Q6ZRS2	0.313257	0.346574	0.150277	0.170371	0.204765	0.18634	0.100299	0.0445179	0.169137	0.206855	0.224701	0.104404	0.136682	0.112671	0.116431	0.0840573	0.161237	0.213527	0.166583	0.199582	0.192274	0.181684	0.068607	0.0796046	0.207678	0.184423	0.165885	0.180807	0.164226	0.0208728	0.0340865	0.149497	0.285091
XLOC-001088	[Uniprot/Swissprot]|e-value:2e-153|sp|Q08BM8|CNOT7_DANRE|CCR4-NOT transcription complex subunit 7 OS=Danio rerio OX=7955 GN=cnot7 PE=2 SV=1||[RefSeqProtSlim]|e-value:1e-161|XP_011441179.1|CCR4-NOT transcription complex subunit 7 [Crassostrea gigas]		Q9UIV1	0.358579	0.421031	0.238584	0.316833	0.288532	0.307935	0.244757	0.204827	0.292224	0.282994	0.272819	0.154965	0.33316	0.190754	0.186317	0.238999	0.310382	0.362934	0.284196	0.284169	0.264594	0.249932	0.298698	0.236869	0.292002	0.200537	0.193173	0.316069	0.324969	0.330979	0.139738	0.220824	0.28505	0.0921438
XLOC-050890	[Uniprot/Swissprot]|e-value:5e-25|sp|Q24143|HR96_DROME|Nuclear hormone receptor HR96 OS=Drosophila melanogaster OX=7227 GN=Hr96 PE=1 SV=1||[RefSeqProtSlim]|e-value:6e-72|CAD5116515.1|DgyrCDS5393 [Dimorphilus gyrociliatus]	Q24143	Q14994	0.0166757	0.0131746	-0.00348884	-0.0777337	0.0278318	0.0643016	-0.0121995	-0.0760885	-0.0139834	0.0220956	0.0104255	0.048214	0.0806037	0.0285018	0.00189983	0.073071	0.0173603	0.0981711	0.0563145	-0.0246773	0.00806762	0.0163379	0.0955623	-0.0827046	0.0239941	0.0334995	0.00906992	-0.00578057	0.0327167	-0.0595103	0.049644	0.178685	0.284692	-0.133518
XLOC-056643	[Uniprot/Swissprot]|e-value:0,0|sp|Q04799|FMO5_RABIT|Flavin-containing monooxygenase 5 OS=Oryctolagus cuniculus OX=9986 GN=FMO5 PE=1 SV=2||[RefSeqProtSlim]|e-value:0,0|OWF49923.1|Dimethylaniline monooxygenase [N-oxide-forming] 5 [Mizuhopecten yessoensis]		Q99518	0.0117839	0.0279825	0.0374742	0.04451	0.150461	0.0545463	0.0591808	0.0336976	0.0771126	0.00477515	0.133017	0.0947458	0.111837	0.0687627	0.129397	0.0875684	0.0753175	0.106496	0.0546874	0.116298	0.105111	0.144099	0.150225	0.124849	0.079364		0.0811975	0.0807902	0.0858913	-0.0179283		0.127285	0.284481
XLOC-037524	[Uniprot/Swissprot]|e-value:1e-51|sp|Q94516|AT5F1_DROME|ATP synthase subunit b, mitochondrial OS=Drosophila melanogaster OX=7227 GN=ATPsynB PE=2 SV=2||[RefSeqProtSlim]|e-value:6e-89|AOR07060.1|mitochondrial ATP synthase subunit b precursor [Mesenchytraeus solifugus]	Q94516	P24539	0.406853	0.546159	0.390848	0.461184	0.176599	0.361663	0.29962	0.503104	0.423065	0.276887	0.443333	0.426877	0.47525	0.22432	0.323425	0.426758	0.420576	0.229602	0.327895	0.427397	0.4817	0.428928	0.480419	0.198212	0.376029	0.288798	0.420744	0.447177	0.486755	0.396954	0.453196	0.495432	0.284168	0.220263
XLOC-064236	[Uniprot/Swissprot]|e-value:3e-08|sp|Q8CHG3|GCC2_MOUSE|GRIP and coiled-coil domain-containing protein 2 OS=Mus musculus OX=10090 GN=Gcc2 PE=1 SV=2||[RefSeqProtSlim]|e-value:4e-29|XP_034328801.1|GRIP and coiled-coil domain-containing protein 2 isoform X1 [Crassostrea gigas]		P24043	0.0288576	0.0588252	0.0678813	0.0490284	0.0990018	0.0697468	0.039516	-0.0377847	0.068451	0.0758575	0.10999	0.0539392	0.129992	0.0530587	0.0360343	0.0137688	0.0905382	0.114648	0.114056	-0.0155421	0.0956139	0.108404	0.236303	0.0328569	0.0936586	0.0113995	0.0229167	0.152305	0.0643969	0.173462	0.0427586	0.0353208	0.284122	0.335758
XLOC-026913	[Uniprot/Swissprot]|e-value:0,002|sp|Q6GQ63|APC16_XENLA|Anaphase-promoting complex subunit 16 OS=Xenopus laevis OX=8355 GN=anapc16 PE=3 SV=1||[RefSeqProtSlim]|e-value:4e-51|CAC9672718.1|Ofus.G22238 [Owenia fusiformis]		Q96DE5	-0.0102823	0.054924	0.0622306	0.0958668	0.0377667	0.0253025	0.0574008	0.0339656	0.0520567	0.0837285	0.0944645	-0.013172	0.137285	0.0275203	0.0343509	0.0920054	0.0671326	0.0555234	0.0185631	-0.049561	0.0634859	0.01896	0.0476368	0.00944851	0.0669201	0.0404458	0.0220518	0.10457	-0.0153541	0.14989	0.0219896	0.00605165	0.283998	0.148568
XLOC-017042	[Uniprot/Swissprot]|e-value:1e-110|sp|Q29HY3|CDC42_DROPS|Cdc42 homolog OS=Drosophila pseudoobscura pseudoobscura OX=46245 GN=Cdc42 PE=3 SV=1||[RefSeqProtSlim]|e-value:6e-117|AUG84408.1|Cdc42 [Platynereis dumerilii]	P40793	P60953	0.292678	0.316121	0.219746	0.149235	0.164164	0.203921	0.216905	0.132739	0.226763	0.219349	0.219645	0.174221	0.298613	0.215444	0.122065	0.187086	0.259209	0.289666	0.257167	0.226693	0.213063	0.216063	0.207488	0.220176	0.236808	0.179393	0.145157	0.171278	0.177469	0.2024	0.153854	0.257499	0.283544	0.105926
XLOC-003638	[Uniprot/Swissprot]|e-value:6e-30|sp|Q7L985|LIGO2_HUMAN|Leucine-rich repeat and immunoglobulin-like domain-containing nogo receptor-interacting protein 2 OS=Homo sapiens OX=9606 GN=LINGO2 PE=2 SV=1||[RefSeqProtSlim]|e-value:1e-52|CAC9605145.1|Ofus.G07820 [Owenia fusiformis]	Q9VZZ4	Q7L985	0.0645158	0.0221452	0.0432353	0.0172635	0.0954165	0.0312808	0.0498624	-0.0957956	0.00308385	0.0224164	0.049884	-0.0112291	0.0918735	0.0287121	-0.0339714	0.0232278	0.0733027	0.139953	0.0935158	-0.0591309	-0.0596967	0.101887	0.00607158	0.0091784	0.125726	-0.192285	0.0102085	-0.0603723	0.105241	0.0905347	0.0853385	0.121015	0.283285
XLOC-038405	[Uniprot/Swissprot]|e-value:4e-64|sp|Q3T022|SAP18_BOVIN|Histone deacetylase complex subunit SAP18 OS=Bos taurus OX=9913 GN=SAP18 PE=2 SV=1||[RefSeqProtSlim]|e-value:2e-76|OWF42743.1|Histone deacetylase complex subunit SAP18 [Mizuhopecten yessoensis]	Q9VEX9	O00422	0.345342	0.423471	0.220635	0.273956	0.29513	0.269079	0.241367	0.1244	0.243677	0.279861	0.287219	0.208295	0.249667	0.138607	0.163609	0.239174	0.244679	0.345596	0.221489	0.202732	0.238934	0.208779	0.217087	0.254684	0.269673	0.196176	0.177305	0.226672	0.26548	0.131046	0.213583	0.137557	0.283143	0.252419
XLOC-058203	[Uniprot/Swissprot]|e-value:0,0|sp|Q2T9X2|TCPD_BOVIN|T-complex protein 1 subunit delta OS=Bos taurus OX=9913 GN=CCT4 PE=1 SV=3||[RefSeqProtSlim]|e-value:0,0|XP_005093436.1|T-complex protein 1 subunit delta [Aplysia californica]		P50991	0.43913	0.533951	0.319177	0.226703	0.400849	0.393196	0.285938	0.119588	0.25582	0.403247	0.426871	0.171015	0.313572	0.282068	0.272294	0.273294	0.392993	0.457747	0.383356	0.353746	0.277336	0.248243	0.257079	0.20103	0.443526	0.313859	0.255814	0.275473	0.336412	0.303442	0.0854396	0.353433	0.282966	0.245313
XLOC-018476	[Uniprot/Swissprot]|e-value:2e-91|sp|Q2NL13|TPPC5_BOVIN|Trafficking protein particle complex subunit 5 OS=Bos taurus OX=9913 GN=TRAPPC5 PE=2 SV=1||[RefSeqProtSlim]|e-value:3e-115|CAC9662076.1|Ofus.G112514 [Owenia fusiformis]		Q8IUR0	0.217737	0.205119	0.123837	0.151618	0.153117	0.24021	0.140039	0.0691975	0.158667	0.15843	0.260704	0.154876	0.190209	0.0900333	0.121285	0.151676	0.221837	0.272572	0.178301	0.164675	0.152309	0.175107	0.172154	0.0840475	0.215801	0.0785489	0.141266	0.135739	0.183657	0.0288286	0.117916	0.201078	0.282448	0.267393
XLOC-011877	[Uniprot/Swissprot]|e-value:8e-106|sp|Q26534|CATL_SCHMA|Cathepsin L OS=Schistosoma mansoni OX=6183 GN=CL1 PE=2 SV=1||[RefSeqProtSlim]|e-value:4e-173|CAC9630901.1|Ofus.G09963, partial [Owenia fusiformis]	Q9VN93	Q9UBX1	0.0294777	-0.0948132	0.0385293	-0.259485	0.144065	0.0860952	-0.0621517	-0.272538	0.103535	0.051115	0.130824	0.135471	0.105458	0.0204015	0.153069	0.188824	0.142407	0.237155	0.0380316	0.0219966	0.109649	0.0757562	0.113849	0.0138677	0.259267	0.0157127	-0.0465241	0.181815	0.164136	0.0781062	0.0874004	0.247834	0.282384	0.1474
XLOC-020896	[Uniprot/Swissprot]|e-value:5e-158|sp|Q5NVR2|MDHM_PONAB|Malate dehydrogenase, mitochondrial OS=Pongo abelii OX=9601 GN=MDH2 PE=2 SV=1||[RefSeqProtSlim]|e-value:5e-171|CAC9554292.1|Ofus.G041743 [Owenia fusiformis]		P40926	0.366919	0.493926	0.298162	0.349755	0.177201	0.289871	0.260222	0.297602	0.316483	0.201134	0.328166	0.297829	0.340585	0.162658	0.264833	0.322838	0.37256	0.178669	0.254279	0.328887	0.41648	0.27398	0.401896	0.177538	0.315179	0.205046	0.314054	0.342116	0.253446	0.220302	0.408146	0.238745	0.281794	0.396046
XLOC-050040	[Uniprot/Swissprot]|e-value:0,0|sp|Q3V1L4|5NTC_MOUSE|Cytosolic purine 5'-nucleotidase OS=Mus musculus OX=10090 GN=Nt5c2 PE=1 SV=2||[RefSeqProtSlim]|e-value:0,0|CAD5118793.1|DgyrCDS7473 [Dimorphilus gyrociliatus]		P49902	0.082474	0.0703198	-0.0668122	-0.0358822	0.0938114	0.0530495	0.0590983	-0.187502	-0.113966	-0.0342712	0.0806564	0.0296367	0.113546	-0.056415	-0.0152999	0.0493026	0.0577724	0.114004	0.0669602	-0.062204	0.118345	0.0552996	0.195313	-0.120915	0.0648479	0.0992792	-0.104782	0.0103735	0.0927358	-0.0708315	0.108871	-0.0918403	0.281611	0.0046225
XLOC-058902	[Uniprot/Swissprot]|e-value:9e-14|sp|Q80VI1|TRI56_MOUSE|E3 ubiquitin-protein ligase TRIM56 OS=Mus musculus OX=10090 GN=Trim56 PE=1 SV=1||[RefSeqProtSlim]|e-value:1e-23|XP_035681526.1|tripartite motif-containing protein 2-like [Branchiostoma floridae]		Q9BRZ2	0.0973602	0.17982	0.106646	0.0653889	0.0843394	0.124184	0.061469	0.0321789	0.040294	0.102077	0.120665	0.00431863	0.0752471	0.0465861	0.0682965	0.043677	0.122924	0.152982	0.114539	0.145662	0.101945	0.0805982	0.155726	0.0232987	0.0914604	0.0953057	0.054767	0.0121776	0.112015	0.0492474	-0.0141359	0.114101	0.281127	0.123842
XLOC-036002	[Uniprot/Swissprot]|e-value:7e-64|sp|Q2PFV2|CASP3_MACFA|Caspase-3 OS=Macaca fascicularis OX=9541 GN=CASP3 PE=2 SV=1||[RefSeqProtSlim]|e-value:3e-86|CAC9648088.1|Ofus.G10556 [Owenia fusiformis]	O01382	P42574	0.112103	0.0830045	-0.0126372	0.0058745	0.237199	0.149487	0.0946098	-0.183635	0.0810366	0.197301	0.21647	0.188833	0.141032	0.102708	0.126477	0.140226	0.237632	0.311332	0.265681	0.0742591	0.0779279	0.0216328	0.0903767	0.096101	0.175107	0.213653	0.0677784	0.14506	0.241826	0.138663	0.0802943	0.238212	0.280534	-0.00709543
XLOC-027793	[Uniprot/Swissprot]|e-value:0,014|sp|Q46C04|DNLI1_METBF|DNA ligase 1 OS=Methanosarcina barkeri (strain Fusaro / DSM 804) OX=269797 GN=lig1 PE=3 SV=1||[RefSeqProtSlim]|e-value:0,062|NP_001334003.1|rho GTPase-activating protein 45 isoform 3 [Mus musculus]		Q69YN4	0.333619	0.520929	0.253309	0.324111	0.307179	0.322903	0.262282	0.179222	0.220415	0.294565	0.381824	0.081323	0.316566	0.136917	0.16653	0.211413	0.279363	0.336922	0.374758	0.240604	0.242008	0.263759	0.271882	0.173313	0.272092	0.198583	0.21168	0.260397	0.170885	0.312352	0.165357	0.0105836	0.280315	0.284664
XLOC-041630	[Uniprot/Swissprot]|e-value:5e-102|sp|A8WGA0|C27C1_DANRE|Cytochrome P450 27C1 OS=Danio rerio OX=7955 GN=cyp27c1 PE=1 SV=2||[RefSeqProtSlim]|e-value:2e-123|VDI17304.1|Hypothetical predicted protein [Mytilus galloprovincialis]	Q9V5L3	Q02318	0.0723076	-0.0533219	-0.0579665	0.0612938	0.148005	0.122949	-0.0463734	0.0171184	-0.019631	0.104533	0.126266	0.137624	-0.0181852	-0.0788885	0.139721	0.120646	0.119584	0.146134	0.159916	0.107005	0.056339	0.0579662	0.093935	0.00453649	0.150233	-0.0903175	0.140354	0.01413	0.127443	0.0769238	-0.0119404	0.157064	0.280256	0.019743
XLOC-060166	[RefSeqProtSlim]|e-value:1e-16|VDI06106.1|Hypothetical predicted protein [Mytilus galloprovincialis]||[Uniprot/Swissprot]|no similarity			0.00662503	0.0499541	0.0381692	0.0199695	0.0140411	0.0324779	0.0288136	-0.0245643	-0.028062	0.0526217	0.0543987	-0.00427512	0.0523023	0.00706599	0.0780683	0.0778909	0.0693741	0.0487181	0.0316847	-0.00228739	0.084181	0.0453389	-0.0189218	-0.0935703	0.0597746	0.0628216	-0.00154022	0.0856439	0.0314689	0.123872	0.107463	-0.0663507	0.279843	0.169771
XLOC-002006	[Uniprot/Swissprot]|e-value:1e-44|sp|Q6DHR8|NGBR_DANRE|Dehydrodolichyl diphosphate synthase complex subunit nus1 OS=Danio rerio OX=7955 GN=nus1 PE=2 SV=1||[RefSeqProtSlim]|e-value:5e-58|XP_005103331.1|dehydrodolichyl diphosphate synthase complex subunit nus1 [Aplysia californica]		Q96E22	0.223076	0.190761	0.122156	0.0951654	0.13842	0.158772	0.019961	0.0362954	0.0859245	0.175876	0.141968	0.0733294	0.127993	0.0909338	0.0830499	0.137259	0.169071	0.0997632	0.129034	0.125637	0.147392	0.132296	0.132232	0.13192	0.0846233	0.0738663	0.0880191	0.205713	0.145353	0.180637	0.073148	0.0461451	0.279806	0.270814
XLOC-044474	[Uniprot/Swissprot]|e-value:1e-109|sp|Q9D7M1|GID8_MOUSE|Glucose-induced degradation protein 8 homolog OS=Mus musculus OX=10090 GN=Gid8 PE=1 SV=1||[RefSeqProtSlim]|e-value:5e-121|CAC9664868.1|Ofus.G131512 [Owenia fusiformis]		Q9NWU2	0.23082	0.308095	0.196734	0.170153	0.205717	0.27581	0.163139	0.10354	0.195637	0.265226	0.25123	0.171754	0.213401	0.147738	0.106933	0.194742	0.151713	0.255681	0.240131	0.172742	0.155036	0.191385	0.283843	0.165369	0.337373	0.186535	0.128081	0.207798	0.170361	0.157462	0.131567	0.0950892	0.279661	0.163079
XLOC-043858	[Uniprot/Swissprot]|e-value:5e-42|sp|Q8NHS0|DNJB8_HUMAN|DnaJ homolog subfamily B member 8 OS=Homo sapiens OX=9606 GN=DNAJB8 PE=1 SV=1||[RefSeqProtSlim]|e-value:2e-56|XP_012935695.1|dnaJ homolog subfamily B member 6 isoform X4 [Aplysia californica]		Q8NHS0	0.0568635	-0.0897517	0.0188225	-0.0243745	0.184047	0.111142	0.11238	0.066874	0.00334257	0.0257432	0.111234	0.0623303	0.125945	0.046717	0.0209691	0.124825	0.0324063	0.193163	0.0417513	-0.0116309	0.0883929	0.136143	0.115043	0.0556803	0.0968518	0.0697817	-0.00023178	0.158049	0.0811303	-0.0530971	0.116161	0.0276084	0.278912	-0.0469557
XLOC-050957	[RefSeqProtSlim]|e-value:9e-08|CAC9533721.1|Ofus.G032921, partial [Owenia fusiformis]||[Uniprot/Swissprot]|no similarity			0.140284	0.101855	-0.0358467	-0.0224741	0.0775119	0.11569	-0.00831279	-0.111557	0.0277378	0.127933	0.0947577	0.0891104	0.128871	0.0127816	0.0495672	0.0728256	0.187121	0.151609	0.142954	0.0283071	0.0559594	0.0609679	0.0390439	0.0572035	0.108216	-0.0623958	0.0561248	0.131933	-0.0193928	0.159564	-0.150456	-0.00269081	0.278876	0.272181
XLOC-024411	[Uniprot/Swissprot]|e-value:5e-28|sp|Q6TAW2|SERP2_MOUSE|Stress-associated endoplasmic reticulum protein 2 OS=Mus musculus OX=10090 GN=Serp2 PE=3 SV=2||[RefSeqProtSlim]|e-value:2e-29|VDI41090.1|Hypothetical predicted protein [Mytilus galloprovincialis]		Q8N6R1	0.276399	0.186656	0.22305	0.202649	0.0869757	0.234648	0.104251	0.283855	0.303727	0.212669	0.270744	0.366737	-0.032959	0.210016	0.291168	0.288158	0.315952	0.198763	0.214752	0.349706	0.347745	0.323004	0.316468	0.229964	-0.00759606	0.0769905	0.317754	0.425643	0.339263	0.30001	0.347252	0.26751	0.278337	0.414326
XLOC-002060	[RefSeqProtSlim]|e-value:7e-19|VDI65747.1|Hypothetical predicted protein [Mytilus galloprovincialis]||[Uniprot/Swissprot]|no similarity			0.117661	-0.125	0.0587326	0.0213001	0.285512	0.128838	0.16653	-0.0573854	0.0449388	0.104956	0.185164	0.0102215	0.156866	-0.028643	0.00238889	0.266804	0.205552	0.183577	0.237086	-0.00961589	-0.041698	0.140238	0.1771	0.00976288	0.0730676	0.0290416	-0.078744	0.195868	0.179537	0.281958	-0.161826	0.0090019	0.277735	0.144369
XLOC-013320	[Uniprot/Swissprot]|e-value:7e-44|sp|Q66KV4|BAFB_XENLA|Barrier-to-autointegration factor B OS=Xenopus laevis OX=8355 GN=banf1-b PE=1 SV=1||[RefSeqProtSlim]|e-value:6e-47|CAC9666861.1|Ofus.G15133 [Owenia fusiformis]	Q9VLU0	O75531	0.500419	0.543629	0.294921	0.314343	0.449261	0.387115	0.335821	0.0576727	0.376653	0.318858	0.340621	0.324701	0.389785	0.315576	0.279848	0.286893	0.352269	0.472705	0.380078	0.340906	0.314381	0.276565	0.328059	0.314266	0.430012	0.336054	0.380037	0.303134	0.37318	0.272005	0.108573	0.339946	0.277406	0.158773
XLOC-026440	[Uniprot/Swissprot]|e-value:1e-38|sp|Q05B87|FRDA_BOVIN|Frataxin, mitochondrial OS=Bos taurus OX=9913 GN=FXN PE=2 SV=1||[RefSeqProtSlim]|e-value:2e-38|XP_011433038.2|frataxin, mitochondrial [Crassostrea gigas]	Q9W385	Q16595	0.359931	0.409709	0.224082	0.247147	0.247094	0.228637	0.225983	0.166951	0.223945	0.219205	0.260897	0.203831	0.278686	0.170856	0.215861	0.16933	0.326126	0.281014	0.224285	0.292881	0.266344	0.168708	0.20654	0.116747	0.273078	0.234237	0.238182	0.247586	0.256755	0.159273	0.176034	0.345245	0.277312	0.163722
XLOC-024287	[RefSeqProtSlim]|e-value:0,012|XP_009289440.2|protocadherin Fat 1 isoform X1 [Danio rerio]||[Uniprot/Swissprot]|no similarity	Q9VW71	Q14517	0.261403	0.0875529	0.134037	0.0397063	0.282676	0.110488	0.101782	-0.00889645	0.183315	0.152962	0.241216	0.185093	0.207117	0.152708	0.201132	0.219859	0.212876	0.290208	0.127577	0.162793	0.158973	0.0999128	0.173331	0.146313	0.212627	0.0831084	0.137037	0.171201	0.225027	0.110341	0.193729	0.243424	0.277036	-0.016127
XLOC-026034	[Uniprot/Swissprot]|e-value:4e-22|sp|T1SH39|TXD17_EPICO|Thioredoxin domain-containing protein 17 OS=Epinephelus coioides OX=94232 PE=2 SV=1||[RefSeqProtSlim]|e-value:8e-30|XP_035691137.1|thioredoxin domain-containing protein 17-like [Branchiostoma floridae]		Q9BRA2	0.418221	0.452811	0.263849	0.275558	0.227879	0.3089	0.232376	0.208099	0.283534	0.336322	0.343115	0.249142	0.248565	0.171041	0.260628	0.240913	0.336814	0.315865	0.29652	0.259116	0.302682	0.326259	0.35198	0.168174	0.251559	0.16732	0.313248	0.243222	0.33869	0.180148	0.126998	0.248439	0.276602	0.213581
XLOC-012257	[Uniprot/Swissprot]|e-value:2e-104|sp|Q9QY36|NAA10_MOUSE|N-alpha-acetyltransferase 10 OS=Mus musculus OX=10090 GN=Naa10 PE=1 SV=1||[RefSeqProtSlim]|e-value:2e-107|XP_005109414.1|N-alpha-acetyltransferase 10 isoform X1 [Aplysia californica]		P41227	0.478644	0.555443	0.322692	0.336405	0.351686	0.341395	0.27811	0.183728	0.303409	0.378111	0.371299	0.215032	0.344081	0.279037	0.243734	0.312625	0.379242	0.392982	0.344071	0.299991	0.316796	0.268072	0.284569	0.340323	0.352712	0.300529	0.303618	0.250845	0.242781	0.331288	0.118021	0.298219	0.276585	0.152233
XLOC-051142	[Uniprot/Swissprot]|e-value:4e-147|sp|P13086|SUCA_RAT|Succinate--CoA ligase [ADP/GDP-forming] subunit alpha, mitochondrial OS=Rattus norvegicus OX=10116 GN=Suclg1 PE=2 SV=2||[RefSeqProtSlim]|e-value:2e-156|XP_019641362.1|PREDICTED: succinate--CoA ligase [ADP/GDP-forming] subunit alpha, mitochondrial-like isoform X2 [Branchiostoma belcheri]	Q94522	P53597	0.338597	0.415258	0.237792	0.295398	0.133107	0.254063	0.211879	0.299324	0.271467	0.215064	0.327538	0.226707	0.31529	0.127313	0.149783	0.292543	0.308058	0.196692	0.21044	0.27006	0.330278	0.247719	0.326623	0.11096	0.229155	0.233589	0.272618	0.203301	0.272567	0.237996	0.313805	0.312464	0.276153	0.251413
XLOC-065894	[Uniprot/Swissprot]|e-value:6e-102|sp|Q9GZ71|TPM_HALDV|Tropomyosin OS=Haliotis diversicolor OX=36095 PE=1 SV=1||[RefSeqProtSlim]|e-value:3e-101|sp|P43689.1|TPM2_BIOGL|RecName: Full=Tropomyosin-2; AltName: Full=Tropomyosin II; Short=BgTMII; Short=TMII	P49455	P09493	0.270947	0.197947	0.0343428	0.288047	0.204568	0.310969	0.264347	0.325483	0.298936	-0.0693408	0.281027	0.330636	0.359816	0.0273389	0.281256	0.254753	0.350133	0.150567	0.233089	0.240649	0.350782	0.289466	0.392413	0.271051	0.308962	0.110671	0.21841	0.22454	0.232442	0.297801	0.256512	0.356595	0.276059	0.113036
XLOC-063579	[Uniprot/Swissprot]|e-value:9e-66|sp|Q16594|TAF9_HUMAN|Transcription initiation factor TFIID subunit 9 OS=Homo sapiens OX=9606 GN=TAF9 PE=1 SV=1||[RefSeqProtSlim]|e-value:4e-75|CAC9663472.1|Ofus.G121934 [Owenia fusiformis]	Q27272	Q16594	0.19787	0.25086	0.138109	0.217773	0.16858	0.168908	0.170471	0.106453	0.136144	0.173122	0.194799	0.0808962	0.186974	0.124214	0.100448	0.21575	0.154087	0.215694	0.1707	0.070653	0.163189	0.124153	0.166289	0.0966874	0.208956	0.132396	0.0884551	0.113527	0.0989886	0.0174703	0.250009	0.216729	0.275778	0.103225
XLOC-060964	[Uniprot/Swissprot]|e-value:1e-172|sp|Q8VEM8|MPCP_MOUSE|Phosphate carrier protein, mitochondrial OS=Mus musculus OX=10090 GN=Slc25a3 PE=1 SV=1||[RefSeqProtSlim]|e-value:0,0|VDI50495.1|solute carrier family 25 (mitochondrial phosphate transporter), member 3 [Mytilus galloprovincialis]		Q00325	0.318839	0.506226	0.317826	0.415016	0.211382	0.311955	0.372756	0.470952	0.451156	0.25763	0.407083	0.374694	0.487502	0.17767	0.32736	0.408712	0.427024	0.331938	0.261554	0.463844	0.491077	0.429523	0.46887	0.316252	0.34265	0.170759	0.344493	0.384159	0.487828	0.371815	0.439064	0.506676	0.27564	0.575926
XLOC-043493	[Uniprot/Swissprot]|no similarity||[RefSeqProtSlim]|no similarity			-0.0416791	0.0192991	0.0672504	-0.0536043	0.146883	0.0560547	0.0286366	-0.238883	-0.063983	0.0101829	0.0838831	0.0427636	0.0409234	0.0254631	-0.0999863	0.0223498	0.0382294	0.128792	0.0788341	-0.0926911	-0.0251264	0.0605612	-0.0226702	0.0109348	0.101102	0.0612305	-0.0269785	0.0524587	-0.0191127	0.0585959	0.053461	0.137525	0.275497
XLOC-004542	[Uniprot/Swissprot]|no similarity||[RefSeqProtSlim]|no similarity			0.0597355	0.164486	0.139449	-0.0135961	0.0496011	0.0598379	0.0350327	-0.274235	0.0791003	0.102456	0.0118816	0.0989196	0.0524289	0.0869645	0.0352542	0.0298537	0.0379554	0.0490199	0.205458	0.0176032	0.0340547	0.0736014	0.104177		0.0988592	0.111767	-0.00981778	0.0906933	0.0738613	-0.0918264			0.275358
XLOC-003150	[Uniprot/Swissprot]|e-value:5e-24|sp|O53532|Y2258_MYCTU|Uncharacterized S-adenosylmethionine-dependent methyltransferase Rv2258c OS=Mycobacterium tuberculosis (strain ATCC 25618 / H37Rv) OX=83332 GN=Rv2258c PE=1 SV=1||[RefSeqProtSlim]|e-value:1e-38|XP_035679763.1|demethylmenaquinone methyltransferase-like [Branchiostoma floridae]		Q5HYK3	-0.00609387	-0.0264476	0.012148	0.0288592	0.130877	0.0515122	0.0196212	-0.0739095	-0.0832073	0.0911036	0.0587267	0.0409454	0.122438	0.128561	0.0888497	0.077788	0.106134	0.0537166	0.129517	-0.245167	0.0194096	0.081133	0.0706672	-0.0218888	0.115873	0.0690349	-0.05534	0.0734538	0.148561	0.0797765	0.0130769	-0.102328	0.275083	0.162447
XLOC-000595	[Uniprot/Swissprot]|e-value:5e-68|sp|P62878|RBX1_MOUSE|E3 ubiquitin-protein ligase RBX1 OS=Mus musculus OX=10090 GN=Rbx1 PE=1 SV=1||[RefSeqProtSlim]|e-value:3e-72|CAC9515886.1|Ofus.G0344 [Owenia fusiformis]	Q9W5E1	P62877	0.625054	0.685351	0.465618	0.430982	0.539417	0.557703	0.453792	0.259363	0.482567	0.571956	0.613991	0.413455	0.50803	0.435604	0.406084	0.511306	0.521582	0.635509	0.61318	0.47802	0.481994	0.419545	0.457611	0.513782	0.534059	0.491188	0.498832	0.389352	0.48474	0.409334	0.138225	0.531578	0.274652	0.346837
XLOC-016732	[Uniprot/Swissprot]|e-value:9e-79|sp|O54698|S29A1_RAT|Equilibrative nucleoside transporter 1 OS=Rattus norvegicus OX=10116 GN=Slc29a1 PE=1 SV=3||[RefSeqProtSlim]|e-value:2e-133|CAD5110857.1|DgyrCDS223 [Dimorphilus gyrociliatus]		Q99808	0.0697969	0.0786959	0.0402537	-0.0587103	0.0497101	0.0816188	0.00117133	-0.121903	0.00269811	0.029961	0.0778818	0.099772	0.0858596	0.0456706	0.052702	0.0850757	0.136102	0.0732684	0.120286	0.0296226	0.0680198	-0.00868934	0.0562205	0.0735264	0.088416	0.0832325	0.0352749	0.0785396	0.0660807	-0.0106431	0.0497211	0.158922	0.27462	0.0130545
XLOC-003730	[Uniprot/Swissprot]|e-value:6e-12|sp|Q0MQA6|NDUA7_PONPY|NADH dehydrogenase [ubiquinone] 1 alpha subcomplex subunit 7 OS=Pongo pygmaeus OX=9600 GN=NDUFA7 PE=3 SV=3||[RefSeqProtSlim]|e-value:1e-21|CAD5111875.1|DgyrCDS1138 [Dimorphilus gyrociliatus]		O95182	0.385427	0.445046	0.32135	0.361127	0.258707	0.307544	0.320149	0.292859	0.312648	0.287552	0.351015	0.31141	0.419109	0.204852	0.242777	0.325218	0.339275	0.291097	0.306724	0.306274	0.344174	0.295504	0.410913	0.249587	0.308401	0.254782	0.333542	0.32902	0.425458	0.261832	0.282561	0.407228	0.27461	0.286885
XLOC-055961	[Uniprot/Swissprot]|e-value:3e-57|sp|P0C1J8|PIN1_RHIO9|Peptidyl-prolyl cis-trans isomerase pin1 OS=Rhizopus delemar (strain RA 99-880 / ATCC MYA-4621 / FGSC 9543 / NRRL 43880) OX=246409 GN=pin1 PE=3 SV=1||[RefSeqProtSlim]|e-value:3e-73|XP_011443853.2|putative peptidyl-prolyl cis-trans isomerase dodo [Crassostrea gigas]	P54353	Q13526	0.549438	0.606194	0.355717	0.412613	0.429602	0.383731	0.354634	0.332258	0.382539	0.371471	0.409834	0.149187	0.398051	0.330145	0.260949	0.373393	0.321633	0.397374	0.337296	0.374289	0.391295	0.372068	0.351634	0.310158	0.450388	0.342503	0.375945	0.266913	0.366331	0.331042	0.183179	0.372692	0.274393	0.364343
XLOC-052475	[RefSeqProtSlim]|e-value:6e-78|XP_035674790.1|uncharacterized protein LOC118414705 [Branchiostoma floridae]||[Uniprot/Swissprot]|no similarity			0.0756845	0.0924134	0.0714304	-0.117671	0.051704	0.127549	0.0536565	-0.204001	0.18649	0.178252	0.0770239	0.228382	0.116939	0.0257167	0.135647	0.156691	0.183908	0.118112	0.146794	0.104086	0.136958	0.0738528	0.186014	0.112291	0.152558	-0.102227	0.104006	0.15601	0.24573	0.09763	0.14358	0.0184048	0.274314	0.00973762
XLOC-047507	[Uniprot/Swissprot]|e-value:0,0|sp|O89026|ROBO1_MOUSE|Roundabout homolog 1 OS=Mus musculus OX=10090 GN=Robo1 PE=1 SV=1||[RefSeqProtSlim]|e-value:0,0|CAC9669531.1|Ofus.G171107, partial [Owenia fusiformis]		Q9Y6N7	-0.0160299	0.143715	0.066802	-0.0872578	0.124826	0.0802008	0.0663283	-0.300487	-0.00325981	0.220878	0.056973	0.00431128	0.089406	0.00656068	-0.0157433	0.0597883	0.055622	0.0933185	0.226857	-0.0136454	0.00277569	0.0928629	0.134945	-0.0126005	0.141489	0.04586	-0.0416742	0.0674222	0.0788508	0.016372	-0.1189	0.126949	0.274123	0.173564
XLOC-060794	[Uniprot/Swissprot]|e-value:0,0|sp|P02469|LAMB1_MOUSE|Laminin subunit beta-1 OS=Mus musculus OX=10090 GN=Lamb1 PE=1 SV=3||[RefSeqProtSlim]|e-value:0,0|CAC9485205.1|Ofus.G014783 [Owenia fusiformis]	P11046	P07942	-0.0253497	0.170013	0.0900552	0.0606169	0.0798094	0.0586085	0.0175502	-0.140659	-0.00762903	0.196247	0.0350567	0.103691	0.0694269	-0.0790103	0.0629754	0.0758903	0.0873042	0.0454784	0.0962505	-0.159353	-0.0210485	0.0931735	0.115095	-0.00959393	0.0716079	-0.0717826	-0.0280308	0.148415	0.0521742	0.0599534	-0.0694006	0.154553	0.273594
XLOC-003787	[Uniprot/Swissprot]|e-value:4e-64|sp|Q03347|RUNX1_MOUSE|Runt-related transcription factor 1 OS=Mus musculus OX=10090 GN=Runx1 PE=1 SV=1||[RefSeqProtSlim]|e-value:9e-110|OWF47496.1|Runt-related transcription factor 1 [Mizuhopecten yessoensis]		Q01196	0.127964	0.125035	0.0759404	-0.126673	0.132551	0.141663	0.0247476	-0.0986807	0.0347595	0.113239	0.0955003	0.154197	0.115576	0.0866568	0.0750087	0.126779	0.103796	0.180311	0.210393	0.0849468	0.130014	0.0452758	0.0485514	0.0891806	0.200884	0.0877178	0.0835431	0.118382	0.100273	0.0433604	-0.176545	0.221845	0.273572	0.10244
XLOC-012999	[Uniprot/Swissprot]|e-value:1e-06|sp|F1QBY1|NIPLB_DANRE|Nipped-B-like protein B OS=Danio rerio OX=7955 GN=nipblb PE=2 SV=1||[RefSeqProtSlim]|e-value:3e-06|BAK23967.1|nipped-B like a [Danio rerio]		Q9UBC2	-0.0114411	-0.0128301	0.0302761	-0.0281419	0.0278052	0.0428654	0.0268376	-0.0576874	0.0446255	0.0188401	0.0376296	0.0226885	0.0262151	0.0390776	0.0852929	0.0520101	0.101877	0.0646689	0.0406341	-0.0414963	0.0039382	0.038462	0.0883204	0.0667396	0.0238404	-0.0288996	-0.00599463	0.108418	0.0012991	0.0350516	-0.0378162	0.104301	0.273467	0.0447208
XLOC-026762	[Uniprot/Swissprot]|e-value:2e-107|sp|Q7L5D6|GET4_HUMAN|Golgi to ER traffic protein 4 homolog OS=Homo sapiens OX=9606 GN=GET4 PE=1 SV=1||[RefSeqProtSlim]|e-value:3e-113|VDI42476.1|Hypothetical predicted protein [Mytilus galloprovincialis]	Q9VN19	Q7L5D6	0.0926485	0.0896045	0.0589918	0.0653878	0.080607	0.0875266	0.063825	0.0581423	0.0654387	0.0961383	0.104401	0.0190209	0.064234	0.016146	0.0621706	0.0594682	0.0456423	0.146918	0.0725423	0.046568	0.0414614	0.0677094	0.121056	0.110229	0.133511	0.0251891	0.0742385	0.076303	0.116181	0.00640597	0.152215	0.00947468	0.273302	0.220942
XLOC-023069	[Uniprot/Swissprot]|e-value:1e-113|sp|Q29RP8|KMT5B_BOVIN|Histone-lysine N-methyltransferase KMT5B OS=Bos taurus OX=9913 GN=KMT5B PE=2 SV=1||[RefSeqProtSlim]|e-value:6e-128|CAC9617897.1|Ofus.G08966 [Owenia fusiformis]	Q9W5E0	Q4FZB7	0.0443744	0.0744792	0.0301162	0.00481831	0.0730495	0.0717732	0.0510942	-0.03847	0.0268286	0.0709802	0.0619695	0.00112324	0.136221	-0.0505854	0.0644196	0.0579781	0.0687284	0.15314	0.0337981	-0.0335407	0.0321383	0.0829666	0.061972	-0.0588668	0.138198	0.00563506	0.0611992	0.037786	0.012222	0.0176524	-0.0688377	0.0940041	0.273072	0.182702
XLOC-003217	[Uniprot/Swissprot]|e-value:3e-130|sp|Q9NZD8|SPG21_HUMAN|Maspardin OS=Homo sapiens OX=9606 GN=SPG21 PE=1 SV=1||[RefSeqProtSlim]|e-value:1e-140|CAC9609394.1|Ofus.G071715 [Owenia fusiformis]		Q9NZD8	0.0323496	0.0514428	0.0226324	0.0348505	0.0329664	0.0476057	0.00782248	0.0409794	0.0317322	0.0311753	0.0327829	0.0574126	0.0724095	-0.025774	0.0483961	0.0381189	0.10792	0.0628026	-0.0225152	0.13602	0.0457268	0.119879	0.0393401	0.0324274	0.0184217	0.0413589	0.0278146	0.0550313	0.119829	0.0375766	-0.102605	0.0622173	0.272951	0.0628731
XLOC-060633	[Uniprot/Swissprot]|e-value:8e-67|sp|P08630|BTKL_DROME|Tyrosine-protein kinase Btk29A OS=Drosophila melanogaster OX=7227 GN=Btk29A PE=2 SV=2||[RefSeqProtSlim]|e-value:3e-112|CAC9668549.1|Ofus.G161118 [Owenia fusiformis]	P08630	P42681	0.130581	-0.0503191	0.0215604	-0.109229	0.101804	0.064423	0.0448401	-0.15078	-0.0580647	0.0839676	0.0392926	0.0953796	0.0782634	-0.0142839	0.0497117	0.00550288	0.0862073	0.0965563	-0.0239229	-0.00480564	-0.00582158	-0.0130935	0.0890472	0.137817	0.0857076	-0.0118728	-0.0764053	0.0620923	0.127093	-0.000260758	-0.0351342	0.0705768	0.272581
XLOC-062168	[Uniprot/Swissprot]|no similarity||[RefSeqProtSlim]|no similarity			0.182799	0.0888038	0.227794	0.188279	0.351545	0.372216	0.175478	0.130477	0.336761	0.257278	0.351978	0.0967132	0.359054	0.223757	0.268146	0.457643	0.2892	0.345151	0.200346	0.191088	0.282542	0.258333	0.338646	0.423683	0.382937	0.123726	0.295559	0.359711	0.389195	0.174768	0.37264	0.43684	0.272055	0.310213
XLOC-019719	[Uniprot/Swissprot]|e-value:4e-120|sp|Q62465|VAT1_MOUSE|Synaptic vesicle membrane protein VAT-1 homolog OS=Mus musculus OX=10090 GN=Vat1 PE=1 SV=3||[RefSeqProtSlim]|e-value:1e-129|CAC9673520.1|Ofus.G23383 [Owenia fusiformis]		Q99536	0.175904	0.183333	0.129997	-0.0420622	0.151937	0.146957	0.13836	0.0279561	0.146965	0.109207	0.2548	0.157256	0.161452	0.0934938	0.0930629	0.103341	0.208258	0.235046	0.132723	0.158703	0.125941	0.0955409	0.242321	0.140906	0.126694	0.119823	0.0744501	0.0358049	0.0198138	0.0350858	0.0419966	-0.125131	0.271967	0.025027
XLOC-060312	[Uniprot/Swissprot]|e-value:0,0|sp|Q6DDW2|ELAP2_XENLA|Endosome/lysosome-associated apoptosis and autophagy regulator family member 2 OS=Xenopus laevis OX=8355 GN=elapor2 PE=1 SV=2||[RefSeqProtSlim]|e-value:0,0|CAC9486373.1|Ofus.G015045 [Owenia fusiformis]		A8MWY0	0.0530423	0.0421859	0.0208297	0.0050408	0.0344825	0.0757259	0.0298935	-0.0720918	0.072178	0.0717907	0.0957546	0.0747578	0.0573009	0.0591772	0.0302384	-0.0234651	0.0841329	0.131105	0.055905	-0.00566365	0.129315	-0.0394993	0.127882	0.0744609	0.0743634	0.111636	0.0147968	-0.0244039	-0.0715516	0.0800221	0.0306329	0.0621401	0.271648	0.106532
XLOC-067920	[Uniprot/Swissprot]|no similarity||[RefSeqProtSlim]|no similarity			0.286988	0.114221	0.101872	-0.016447	0.238543	0.0834388	0.118438	-0.0572909	0.0697643	0.119875	0.0781554	0.0869254	0.146655	0.133705	0.122654	0.123772	0.177603	0.180046	0.143155	0.0142396	0.075312	0.174361	0.0336618	0.250505	0.146931	0.109891	0.0779645	0.126921	0.199729	0.0496296	-0.115822	0.0339663	0.270826
XLOC-025372	[Uniprot/Swissprot]|e-value:7e-105|sp|Q9CYI4|LUC7L_MOUSE|Putative RNA-binding protein Luc7-like 1 OS=Mus musculus OX=10090 GN=Luc7l PE=1 SV=2||[RefSeqProtSlim]|e-value:6e-132|XP_011442384.2|putative RNA-binding protein Luc7-like 1 isoform X2 [Crassostrea gigas]		Q9NQ29	0.0161846	0.0902443	-0.0126615	0.0671845	0.13977	0.188211	0.114971	-0.0278158	0.0210972	0.130383	0.207193	0.0825369	0.160055	0.0533354	0.0777343	0.110046	0.147217	0.231411	0.0802441	0.0851554	0.0545439	0.120623	0.210092	-0.0300554	0.0949323	0.0527769	0.0406688	0.174652	0.049277	0.0651408	-0.201077	0.110476	0.270621	0.397244
XLOC-040270	[Uniprot/Swissprot]|e-value:2e-61|sp|Q6DGL2|KBRS2_DANRE|NF-kappa-B inhibitor-interacting Ras-like protein 2 OS=Danio rerio OX=7955 GN=nkiras2 PE=2 SV=1||[RefSeqProtSlim]|e-value:4e-70|CAC9643913.1|Ofus.G093156 [Owenia fusiformis]	Q9V4L4	Q9NYR9	0.12932	0.156133	0.141263	0.136928	0.0892515	0.188764	0.146605	0.110924	0.136076	0.166749	0.190984	0.143459	0.177047	0.0983491	0.0737745	0.0828047	0.17185	0.136531	0.193722	0.127562	0.149905	0.131265	0.192441	0.125666	0.120518	0.119857	0.0702242	0.203141	0.0704208	0.0416538	0.070331	0.209322	0.270352	-0.0251759
XLOC-018550	[Uniprot/Swissprot]|e-value:3e-97|sp|Q0VC92|MGN2_BOVIN|Protein mago nashi homolog 2 OS=Bos taurus OX=9913 GN=MAGOHB PE=2 SV=1||[RefSeqProtSlim]|e-value:4e-97|XP_005099026.1|protein mago nashi homolog 2 [Aplysia californica]	P49028	P61326	0.419682	0.506405	0.26187	0.319717	0.316816	0.244883	0.250703	0.229472	0.293006	0.318141	0.303039	0.247815	0.249828	0.222098	0.228823	0.200317	0.267399	0.293184	0.29829	0.288885	0.267519	0.213119	0.241463	0.253577	0.292777	0.248104	0.300335	0.188437	0.294658	0.296836	0.100719	0.277544	0.270289	0.0476055
XLOC-025799	[Uniprot/Swissprot]|e-value:3e-135|sp|Q8BPB0|MOB1B_MOUSE|MOB kinase activator 1B OS=Mus musculus OX=10090 GN=Mob1b PE=1 SV=3||[RefSeqProtSlim]|e-value:3e-139|XP_393046.2|MOB kinase activator-like 1 isoform X2 [Apis mellifera]	Q95RA8	Q7L9L4	0.0995221	0.0854896	0.0688196	0.0227524	0.0771833	0.0687613	0.0763712	-0.0632606	0.0525332	0.103155	0.102964	0.0966329	0.0826373	0.0560548	0.0224286	0.0989505	0.0747966	0.108836	0.16758	0.0713909	0.0527464	0.0585694	0.104274	0.0929464	0.157352	0.0404805	0.124237	0.0816798	0.0606305	0.0929018	0.162544	0.147003	0.270168	0.198815
XLOC-037543	[Uniprot/Swissprot]|e-value:0,0|sp|Q6EE31|TCPQ_CHICK|T-complex protein 1 subunit theta OS=Gallus gallus OX=9031 GN=CCT8 PE=1 SV=3||[RefSeqProtSlim]|e-value:0,0|XP_025097703.1|T-complex protein 1 subunit theta-like [Pomacea canaliculata]		P50990	0.457708	0.536974	0.32998	0.28292	0.391923	0.364239	0.277856	0.156916	0.271822	0.380295	0.399844	0.183078	0.300787	0.265416	0.203944	0.267286	0.349028	0.44794	0.333519	0.346058	0.270292	0.248671	0.170163	0.258961	0.316333	0.316379	0.315721	0.225143	0.272767	0.200466	0.123252	0.226393	0.26997	0.075445
XLOC-054417	[Uniprot/Swissprot]|e-value:9e-17|sp|O17389|TYB_CAEEL|Thymosin beta OS=Caenorhabditis elegans OX=6239 GN=tth-1 PE=1 SV=2||[RefSeqProtSlim]|e-value:4e-33|XP_016770365.1|thymosin beta isoform X1 [Apis mellifera]		P62328	0.348458	0.422221	0.290795	0.320381	0.43752	0.374649	0.359149	0.202237	0.347576	0.376977	0.447107	0.527568	0.402913	0.349556	0.396602	0.394762	0.380616	0.561721	0.484112	0.340054	0.256615	0.26103	0.439731	0.393498	0.451785	0.512878	0.30065	0.321339	0.439353	0.223239	0.165874	0.426259	0.269787	0.261243
XLOC-004640	[Uniprot/Swissprot]|no similarity||[RefSeqProtSlim]|no similarity			0.0767435	0.0232831	0.0503915	0.0113175	0.0593209	0.0404955	-0.0071288	-0.258733	0.0637885	0.0887125	0.0428017	0.0688375	0.027232	0.027468	0.0660848	0.107235	0.046711	0.188473	0.117523	-0.203983	0.0649242	0.0536144	0.0430537	0.0935749	0.113438	-0.0448244	0.0955689	0.0855159	0.12216	0.0482697	-0.0185781	0.126671	0.269407
XLOC-011236	[Uniprot/Swissprot]|e-value:8e-69|sp|Q9DB27|MCTS1_MOUSE|Malignant T-cell-amplified sequence 1 OS=Mus musculus OX=10090 GN=Mcts1 PE=1 SV=1||[RefSeqProtSlim]|e-value:8e-80|XP_025088549.1|malignant T-cell-amplified sequence 1-like [Pomacea canaliculata]	Q9W445	Q9ULC4	0.401438	0.472915	0.285469	0.263529	0.291846	0.318105	0.217733	0.189355	0.258303	0.315524	0.299872	0.16838	0.235344	0.142564	0.226737	0.157062	0.339256	0.255134	0.280476	0.283467	0.271819	0.214528	0.286463	0.189179	0.227781	0.192576	0.174489	0.176741	0.237596	0.227988	0.062791	0.272391	0.269256	0.0275776
XLOC-040837	[Uniprot/Swissprot]|e-value:1e-18|sp|P82916|RT17_BOVIN|28S ribosomal protein S17, mitochondrial OS=Bos taurus OX=9913 GN=MRPS17 PE=1 SV=3||[RefSeqProtSlim]|e-value:7e-33|CAD5114771.1|DgyrCDS3815 [Dimorphilus gyrociliatus]		Q9Y2R5	0.373715	0.434706	0.285475	0.345374	0.255685	0.235023	0.274026	0.286886	0.276149	0.214367	0.285734	0.195827	0.252783	0.172305	0.219735	0.252107	0.275257	0.211525	0.280718	0.253671	0.265693	0.293819	0.295006	0.217757	0.270732	0.145683	0.262301	0.289201	0.203359	0.13532	0.189441	0.261452	0.268949	0.229432
XLOC-044447	[Uniprot/Swissprot]|no similarity||[RefSeqProtSlim]|no similarity			0.642489	0.671421	0.369053	0.5608	0.495649	0.450229	0.437016	0.432407	0.444786	0.537264	0.491985	0.210382	0.511157	0.396749	0.303097	0.412216	0.463896	0.587455	0.521225	0.48368	0.480068	0.452502	0.391435	0.53086	0.604625	0.564675	0.426279	0.332096	0.461262	0.484595	0.00431021	0.470833	0.268918	0.299135
XLOC-027413	[Uniprot/Swissprot]|e-value:5e-57|sp|Q14103|HNRPD_HUMAN|Heterogeneous nuclear ribonucleoprotein D0 OS=Homo sapiens OX=9606 GN=HNRNPD PE=1 SV=1||[RefSeqProtSlim]|e-value:1e-73|CAC9650829.1|Ofus.G101062, partial [Owenia fusiformis]	Q08473	Q14103	0.506732	0.650365	0.36619	0.482332	0.394788	0.405303	0.426326	0.323082	0.409822	0.420262	0.45831	0.320606	0.489977	0.261317	0.290294	0.408338	0.437368	0.574973	0.446624	0.473811	0.39761	0.36434	0.430251	0.269473	0.455349	0.2902	0.374755	0.414159	0.398803	0.44566	0.237429	0.42837	0.268751	0.251782
XLOC-063039	[Uniprot/Swissprot]|e-value:5e-158|sp|P91891|MO25_DROME|Protein Mo25 OS=Drosophila melanogaster OX=7227 GN=Mo25 PE=2 SV=2||[RefSeqProtSlim]|e-value:1e-175|XP_011431128.1|protein Mo25 [Crassostrea gigas]	P91891	Q9Y376	0.132973	0.154888	0.10191	0.0560377	0.126021	0.193002	0.102711	0.0261145	0.0981209	0.138388	0.178831	0.0637978	0.171785	0.0252756	0.10125	0.0718893	0.143168	0.126655	0.235658	0.107789	0.0839452	0.123788	0.191498	0.0837145	0.199171	0.0474964	0.131735	0.0984298	-0.0762757	0.0478314	0.105478	0.123547	0.268568	0.152375
XLOC-026636	[Uniprot/Swissprot]|e-value:6e-29|sp|Q99068|AMRP_RAT|Alpha-2-macroglobulin receptor-associated protein OS=Rattus norvegicus OX=10116 GN=Lrpap1 PE=1 SV=2||[RefSeqProtSlim]|e-value:7e-55|OWF56213.1|Alpha-2-macroglobulin receptor-associated protein [Mizuhopecten yessoensis]		P30533	0.17673	0.064024	0.145247	0.0120342	0.133222	0.171946	0.17752	0.0136583	0.0951021	0.204684	0.133935	0.23343	0.133095	0.149555	0.174924	0.199452	0.206033	0.227553	0.170619	0.0635357	0.178223	0.121625	0.194654	0.064435	0.198019	0.00834499	0.102128	0.181798	0.209034	0.154408	-0.0395237	0.147391	0.268156	0.163409
XLOC-010057	[RefSeqProtSlim]|e-value:1e-07|CAC9623814.1|Ofus.G082725 [Owenia fusiformis]||[Uniprot/Swissprot]|no similarity			0.0302392	0.0101605	0.0140254	0.0573583	0.0364939	0.0481124	0.0580516	0.0752826	0.0725376	0.0162791	-0.0461837	0.0188596	0.060041	-0.0491743	0.00430143	0.0297517	0.000851049	0.0746795	0.00304757	0.00626204	0.0680924	0.00817697	0.00424115	0.0724657	0.0548931	0.0675299	0.00877208	-0.00462403	0.103775	-0.0809441	-0.096004	-0.0494409	0.268001	0.00683617
XLOC-036097	[Uniprot/Swissprot]|e-value:3e-73|sp|Q4V8B2|DCNL3_RAT|DCN1-like protein 3 OS=Rattus norvegicus OX=10116 GN=Dcun1d3 PE=2 SV=1||[RefSeqProtSlim]|e-value:5e-115|VDI00878.1|DCN1-like protein 3 [Mytilus galloprovincialis]		Q8IWE4	0.0678384	0.106066	0.0558425	0.0279462	0.066149	0.106351	0.0566467	0.0311486	0.0170951	0.0563921	0.0936964	-0.0190997	0.0758193	0.0357665	0.00501814	-0.00359502	-0.00565909	0.129184	0.0784198	0.0382198	0.0376639	-0.0024762	0.070088	0.0365072	0.104478	0.0696511	0.159066	0.0578017	0.0336747	0.0557685	0.0443574	0.104906	0.267817	0.185711
XLOC-012668	[Uniprot/Swissprot]|e-value:1e-05|sp|Q0MQJ3|NDUBB_PONPY|NADH dehydrogenase [ubiquinone] 1 beta subcomplex subunit 11, mitochondrial OS=Pongo pygmaeus OX=9600 GN=NDUFB11 PE=2 SV=1||[RefSeqProtSlim]|e-value:2e-47|CAC9473032.1|Ofus.G012857 [Owenia fusiformis]		Q9NX14	0.402141	0.529912	0.310627	0.414364	0.134392	0.266537	0.292681	0.361236	0.366726	0.22169	0.329998	0.33012	0.412235	0.159614	0.195955	0.38455	0.352853	0.15294	0.207212	0.448216	0.415021	0.382626	0.385342	0.26618	0.258875	0.27041	0.375046	0.307974	0.437972	0.301324	0.352198	0.447538	0.267693	0.360018
XLOC-020908	[Uniprot/Swissprot]|e-value:0,0|sp|A6H8I2|SGSM3_XENLA|Small G protein signaling modulator 3 homolog OS=Xenopus laevis OX=8355 GN=sgsm3 PE=2 SV=1||[RefSeqProtSlim]|e-value:0,0|XP_011455633.1|small G protein signaling modulator 3 homolog isoform X3 [Crassostrea gigas]		Q96HU1	0.0224256	-0.0107271	0.0180759	-0.0919605	0.0363019	0.123534	-0.00119194	-0.252441	-0.0168317	0.0635978	0.0672352	0.0900966	0.116549	-0.0318645	0.0804462	0.0859041	0.135281	0.187383	0.116451	-0.00231435	-0.0485754	0.135201	0.187418	0.0294774	0.0959489	0.0785694	-0.00435374	0.179067	0.158841	0.17046	-0.0566181	0.249633	0.267558	-0.0495346
XLOC-038791	[Uniprot/Swissprot]|e-value:7e-59|sp|P48809|RB27C_DROME|Heterogeneous nuclear ribonucleoprotein 27C OS=Drosophila melanogaster OX=7227 GN=Hrb27C PE=1 SV=2||[RefSeqProtSlim]|e-value:7e-65|CAC9669186.1|Ofus.G17317 [Owenia fusiformis]	P48809	Q96EP5	0.0563391	-0.109831	0.0347403	0.00270018	-0.0804814	0.0835581	0.0294641	0.0240911	-0.0662522	0.0705823	0.0705953	0.163498	0.0238419	-0.147735	0.0301589	0.0419296	0.063589	0.12521	0.0198842	0.047408	0.159553	0.0353763	0.111815	-0.0689324	0.101466	-0.149487	0.0869011	0.0535621	-0.0683298	0.0585355	0.0191768	0.043605	0.267084	0.0436177
XLOC-059129	[Uniprot/Swissprot]|e-value:8e-38|sp|Q9N2W7|NDUAC_CAEEL|Probable NADH dehydrogenase [ubiquinone] 1 alpha subcomplex subunit 12 OS=Caenorhabditis elegans OX=6239 GN=Y94H6A.8 PE=3 SV=2||[RefSeqProtSlim]|e-value:6e-65|CAD5118146.1|DgyrCDS6882 [Dimorphilus gyrociliatus]		Q9UI09	0.332293	0.452939	0.283138	0.298145	0.204361	0.230681	0.25635	0.261254	0.296345	0.241515	0.306432	0.233174	0.283542	0.144596	0.220643	0.236569	0.305125	0.201518	0.222737	0.307734	0.272539	0.294299	0.313457	0.162282	0.310913	0.232796	0.243491	0.303436	0.343798	0.132479	0.327728	0.292205	0.26686	0.275062
XLOC-003997	[Uniprot/Swissprot]|e-value:8e-37|sp|Q66JD1|ATPF1_XENTR|ATP synthase mitochondrial F1 complex assembly factor 1 OS=Xenopus tropicalis OX=8364 GN=atpaf1 PE=2 SV=1||[RefSeqProtSlim]|e-value:6e-51|VDI68736.1|ATP synthase mitochondrial F1 complex assembly factor 1 [Mytilus galloprovincialis]		Q5TC12	0.191042	0.262278	0.15069	0.150793	0.12868	0.156768	0.129872	0.0865604	0.131979	0.161202	0.157222	0.0770355	0.144845	0.110401	0.0746581	0.0781798	0.157522	0.16568	0.166447	0.145421	0.171918	0.0998503	0.110115	0.0882638	0.140334	0.0850595	0.211149	0.174223	0.145419	-0.0232868	0.0501913	0.127156	0.26663	0.0403847
XLOC-004124	[Uniprot/Swissprot]|e-value:1e-70|sp|Q9C0D6|FHDC1_HUMAN|FH2 domain-containing protein 1 OS=Homo sapiens OX=9606 GN=FHDC1 PE=1 SV=2||[RefSeqProtSlim]|e-value:1e-131|CAC9533151.1|Ofus.G032787 [Owenia fusiformis]		Q9C0D6	0.0209507	-0.0506174	0.0575189	-0.0985644	0.0896714	0.0802003	0.079736	-0.0777478	0.13598	0.1024	0.0795164	0.168362	0.0979864	0.0513334	0.0842412	0.175566	0.142047	0.0927101	0.121203	0.0868615	-0.104384	0.150544	0.0298353	0.105145	0.225872	-0.244478	-0.156994	0.0824061	0.188669	0.141792	-0.188297	0.143061	0.266394
XLOC-043721	[Uniprot/Swissprot]|e-value:2e-68|sp|Q68FG0|ZC4H2_MOUSE|Zinc finger C4H2 domain-containing protein OS=Mus musculus OX=10090 GN=Zc4h2 PE=2 SV=1||[RefSeqProtSlim]|e-value:1e-77|CAC9514005.1|Ofus.G024960 [Owenia fusiformis]		Q9NQZ6	0.230795	0.282296	0.180396	0.1755	0.147048	0.145053	0.0908797	0.199139	0.182175	0.144875	0.184617	0.136951	0.187997	0.0979535	0.112993	0.198412	0.175007	0.118862	0.154168	0.164964	0.198429	0.152922	0.254382	0.000418113	0.170685	0.171296	0.202327	0.222054	0.222891	0.174493	0.276075	0.128548	0.266356	0.316542
XLOC-055173	[Uniprot/Swissprot]|e-value:1e-98|sp|Q28CY2|EIF3G_XENTR|Eukaryotic translation initiation factor 3 subunit G OS=Xenopus tropicalis OX=8364 GN=eif3g PE=2 SV=1||[RefSeqProtSlim]|e-value:1e-116|XP_025114156.1|eukaryotic translation initiation factor 3 subunit G-like isoform X1 [Pomacea canaliculata]	Q9W4X7	O75821	0.348775	0.411253	0.188878	0.212099	0.17806	0.186645	0.190252	0.111403	0.186738	0.205371	0.243509	0.0928556	0.226812	0.200621	0.20252	0.133808	0.183262	0.2327	0.210371	0.195759	0.224177	0.185165	0.200695	0.164435	0.258409	0.133227	0.152263	0.13648	0.117514	0.206595	0.252133	0.123153	0.2662	0.21058
XLOC-056193	[Uniprot/Swissprot]|e-value:1e-90|sp|Q6DGW9|TMCO1_DANRE|Calcium load-activated calcium channel OS=Danio rerio OX=7955 GN=tmco1 PE=2 SV=1||[RefSeqProtSlim]|e-value:2e-93|XP_019643223.1|PREDICTED: calcium load-activated calcium channel [Branchiostoma belcheri]		Q9UM00	0.254409	0.261023	0.161452	0.157519	0.171302	0.241056	0.148875	0.0707584	0.125744	0.210944	0.210036	0.144311	0.224159	0.127568	0.0695289	0.0848449	0.27503	0.260198	0.220863	0.226996	0.170685	0.15385	0.258761	0.092114	0.192199	0.0851518	0.0892739	0.22436	0.167629	0.0916261	0.0735629	0.209884	0.265787	0.338347
XLOC-057922	[RefSeqProtSlim]|e-value:7e-05|CAC9670689.1|Ofus.G181559 [Owenia fusiformis]||[Uniprot/Swissprot]|no similarity			0.20829	0.109752	0.175201	0.122618	0.191747	0.164554	0.163211	0.116902	0.22452	0.150591	0.121526	0.271062	0.262024	0.189402	0.285409	0.347631	0.225204	0.148178	0.108262	0.266027	0.141021	0.259714	0.145801	0.265677	0.282171	0.0556509	0.140498	0.167138	0.150833	0.212913	0.249883	0.391969	0.26574	0.144412
XLOC-028198	[Uniprot/Swissprot]|e-value:8e-29|sp|G4WAW9|SELM_ERISI|Selenoprotein M OS=Eriocheir sinensis OX=95602 GN=Selenom PE=2 SV=1||[RefSeqProtSlim]|e-value:6e-30|XP_019924991.1|selenoprotein M-like [Crassostrea gigas]		Q8WWX9	0.305295	0.331752	0.317933	0.285241	0.304117	0.352538	0.12692	0.227706	0.365451	0.359479	0.406481	0.203975	0.372035	0.223488	0.326566	0.398318	0.363604	0.278071	0.218241	0.309867	0.391967	0.403511	0.347926	0.258055	0.303149	0.127692	0.24458	0.410723	0.391372	0.25587	0.192301	0.32675	0.265724	0.290329
XLOC-066463	[Uniprot/Swissprot]|e-value:1e-86|sp|Q28CH8|YIPF6_XENTR|Protein YIPF6 OS=Xenopus tropicalis OX=8364 GN=yipf6 PE=2 SV=1||[RefSeqProtSlim]|e-value:1e-100|CAC9518313.1|Ofus.G03491, partial [Owenia fusiformis]		Q96EC8	0.175721	0.134793	0.144521	0.0973062	0.196907	0.158069	0.102515	0.0263257	0.0933973	0.143614	0.154303	0.124667	0.198263	0.0573359	0.130066	-0.0251944	0.133978	0.177088	0.160318	0.0736336	0.0924583	0.0981251	0.185618	0.0575767	0.0971697	0.0486842	0.133269	0.293897	0.117699	0.18872	0.136002	0.14736	0.265338	0.297245
XLOC-035972	[Uniprot/Swissprot]|e-value:1e-116|sp|Q5ZKX9|ERD22_CHICK|ER lumen protein-retaining receptor 2 OS=Gallus gallus OX=9031 GN=KDELR2 PE=1 SV=1||[RefSeqProtSlim]|e-value:5e-127|CAC9658726.1|Ofus.G102750 [Owenia fusiformis]	O76767	P33947	0.387003	0.437636	0.314613	0.176833	0.293254	0.31227	0.195293	0.0726161	0.222732	0.405903	0.32057	0.165448	0.263506	0.188515	0.212039	-0.236923	0.323503	0.33209	0.433711	0.261071	0.332613	0.317659	0.300013	0.236652	0.0511581	0.187748	0.292472	0.340403	0.307002	0.217044	0.136344	0.0710554	0.265335	0.499469
XLOC-022156	[Uniprot/Swissprot]|no similarity||[RefSeqProtSlim]|no similarity			0.233176	0.18309	0.18907	0.311719	0.25565	0.216069	0.319674	0.428258	0.319709	0.127381	0.305464	0.292431	0.31054	0.233476	0.267727	0.285861	0.31505	0.37321	0.216269	0.29522	0.374004	0.315579	0.362315	0.232892	0.284961	0.0254101	0.218558	0.277853	0.419661	0.184352	0.245015	0.348189	0.264975	0.299253
XLOC-040273	[Uniprot/Swissprot]|e-value:7e-25|sp|Q6DRH5|NOP10_DANRE|H/ACA ribonucleoprotein complex subunit 3 OS=Danio rerio OX=7955 GN=nop10 PE=3 SV=1||[RefSeqProtSlim]|e-value:3e-24|AAT68102.1|Nop10 [Danio rerio]	Q9V5P6	Q9NPE3	0.527975	0.609	0.330426	0.405368	0.452698	0.362292	0.347104	0.259477	0.391162	0.366283	0.382974	0.265441	0.378774	0.295451	0.274597	0.339387	0.390671	0.414583	0.379987	0.454368	0.375892	0.308343	0.291123	0.361349	0.35461	0.363674	0.366773	0.350344	0.377888	0.354662	0.213408	0.301526	0.26492	0.306731
XLOC-059398	[RefSeqProtSlim]|e-value:0,003|AHN59460.1|uncharacterized protein Dmel_CG45089, isoform A [Drosophila melanogaster]||[Uniprot/Swissprot]|no similarity			0.409662	0.562985	0.346194	0.462267	0.148892	0.274996	0.322164	0.337719	0.416674	0.24502	0.410364	0.397268	0.433373	0.219771	0.347277	0.435508	0.417841	0.204371	0.24385	0.388662	0.439932	0.464349	0.427509	0.285259	0.389468	0.276688	0.380407	0.42939	0.4908	0.292911	0.414952	0.509463	0.264766	0.4378
XLOC-064392	[Uniprot/Swissprot]|e-value:2e-69|sp|Q5BJI9|SPCS2_DANRE|Probable signal peptidase complex subunit 2 OS=Danio rerio OX=7955 GN=spcs2 PE=2 SV=1||[RefSeqProtSlim]|e-value:5e-77|PVD18688.1|hypothetical protein C0Q70_21238 [Pomacea canaliculata]	Q9VYY2	Q15005	0.170537	0.207467	0.12409	0.07525	0.122474	0.144354	0.105465	-0.0117827	0.0603184	0.180052	0.153235	0.0835497	0.137185	0.0820365	0.0813417	0.0381216	0.147833	0.190307	0.160773	0.116126	0.140188	0.0771472	0.174439	0.0917991	0.115347	0.0482731	0.158056	0.101655	0.0630934	0.0677515	0.00719693	0.0518676	0.264425	0.14897
XLOC-039846	[Uniprot/Swissprot]|e-value:1e-64|sp|Q9CY50|SSRA_MOUSE|Translocon-associated protein subunit alpha OS=Mus musculus OX=10090 GN=Ssr1 PE=1 SV=1||[RefSeqProtSlim]|e-value:4e-83|XP_005091294.1|translocon-associated protein subunit alpha [Aplysia californica]		P43307	0.362644	0.345765	0.176263	0.0728184	0.192148	0.187864	0.0878227	0.00866166	0.0847858	0.247126	0.148962	0.189883	0.310822	0.149301	0.202255	0.0271046	0.216186	0.231891	0.24805	0.20105	0.145422	0.188373	0.263006	0.185229	0.109439	0.116629	0.154645	0.241064	0.204448	0.253365	0.0341609	0.073075	0.264261	0.237305
XLOC-025767	[Uniprot/Swissprot]|e-value:3e-154|sp|Q9DB30|PHKG2_MOUSE|Phosphorylase b kinase gamma catalytic chain, liver/testis isoform OS=Mus musculus OX=10090 GN=Phkg2 PE=2 SV=2||[RefSeqProtSlim]|e-value:0,0|CAC9552737.1|Ofus.G041016 [Owenia fusiformis]		P15735	-0.0365749	-0.149578	-0.0726076	-0.0154024	0.0846552	0.0848429	-0.00627101	-0.098018	-0.147939	-0.0911108	0.0839259	0.0790154	0.0475378	-0.0413013	0.0651236	-0.00011731	0.0143142	0.0921009	-0.159498	-0.128723	-0.0575969	0.0436682	-0.0370894	0.00770558	0.0170973	-0.0353033	0.110779	-0.0178971	-0.0110287	0.157482	0.0495393	0.115303	0.264146	0.167723
XLOC-004304	[Uniprot/Swissprot]|e-value:8e-144|sp|Q5ZL33|STRAP_CHICK|Serine-threonine kinase receptor-associated protein OS=Gallus gallus OX=9031 GN=STRAP PE=2 SV=2||[RefSeqProtSlim]|e-value:6e-171|XP_034332829.1|serine-threonine kinase receptor-associated protein [Crassostrea gigas]		Q9Y3F4	0.338482	0.392687	0.33461	0.34184	0.302445	0.379632	0.255456	0.263569	0.340619	0.324771	0.401084	0.268239	0.349891	0.275187	0.248118	0.325099	0.367246	0.362687	0.262442	0.31279	0.314516	0.279248	0.404396	0.289646	0.334166	0.240065	0.347295	0.3924	0.248325	0.251083	0.228753	0.374592	0.26376	0.408147
XLOC-051534	[Uniprot/Swissprot]|e-value:1e-150|sp|Q02645|HTS_DROME|Protein hu-li tai shao OS=Drosophila melanogaster OX=7227 GN=hts PE=1 SV=2||[RefSeqProtSlim]|e-value:0,0|XP_011425989.1|alpha-adducin isoform X3 [Crassostrea gigas]	Q02645	P35611	0.104744	0.121373	0.0358831	0.141238	0.110263	0.162597	0.172335	0.0198956	0.0499465	0.0976873	0.162622	0.0251976	0.131072	-0.0136119	0.0658751	0.0812761	0.214214	0.158099	0.220889	0.0915497	0.135417	0.108512	0.160539	0.0277901	0.173412	0.0326119	0.0740073	0.118097	0.204824	0.148219	0.0012853	0.185461	0.263434	-0.00711253
XLOC-027657	[Uniprot/Swissprot]|e-value:0,0|sp|Q16974|KPC1_APLCA|Calcium-dependent protein kinase C OS=Aplysia californica OX=6500 GN=PRKC1 PE=1 SV=2||[RefSeqProtSlim]|e-value:0,0|QWX94525.1|protein kinase C, partial [Platynereis dumerilii]	P05130	P17252	0.022121	0.019827	-0.099037	-0.0186965	0.0898529	0.0235707	0.04645	-0.22856	-0.0274697	-0.00135952	-0.0686191	-0.0173826	0.09351	-0.0948793	-0.0390742	-0.0658913	0.00211585	0.113339	0.10506	-0.00380393	0.0471125	0.02021	0.171592	-0.0650988	0.0406755	0.0722104	-0.0507396	0.0892438	-0.0954289	-0.0670868	-0.0466939	0.0785898	0.263369	0.0954998
XLOC-046507	[Uniprot/Swissprot]|e-value:5e-69|sp|Q06BR2|A4_DORPE|Amyloid-beta precursor-like protein OS=Doryteuthis pealeii OX=1051067 PE=1 SV=2||[RefSeqProtSlim]|e-value:2e-118|VDI54219.1|amyloid beta A4 protein [Mytilus galloprovincialis]	P14599	P51693	0.14562	0.0244892	0.0469673	0.0976191	0.126271	0.0727153	0.108461	-0.193406	0.031616	-0.00319362	0.113344	0.0379081	0.133135	-0.094215	-0.0555335	0.186388	0.0595105	0.181615	-0.0184209	0.0812755	0.0789551	0.092534	0.0872032	0.0345718	0.246485	-0.008613	-0.0029275	0.110219	0.182125	0.144313	0.034169	0.194406	0.263317	0.206535
XLOC-067056	[Uniprot/Swissprot]|e-value:2e-106|sp|Q20655|14332_CAEEL|14-3-3-like protein 2 OS=Caenorhabditis elegans OX=6239 GN=ftt-2 PE=1 SV=1||[RefSeqProtSlim]|e-value:7e-104|AAF58843.3|14-3-3zeta, isoform A [Drosophila melanogaster]	P29310	P63104	0.366829	0.375583	0.253393	0.240263	0.310974	0.239528	0.273369	0.163975	0.284726	0.199626	0.301363	0.183263	0.28957	0.192254	0.136913	0.240214	0.211084	0.335128	0.241098	0.241888	0.332737	0.136514	0.313702	0.24151	0.33509	0.153721	0.212923	0.290328	0.253047	0.120356	0.248051	0.385232	0.263163	0.114792
XLOC-020113	[Uniprot/Swissprot]|e-value:2e-26|sp|Q7TQ16|QCR8_RAT|Cytochrome b-c1 complex subunit 8 OS=Rattus norvegicus OX=10116 GN=Uqcrq PE=3 SV=1||[RefSeqProtSlim]|e-value:5e-33|XP_005106267.1|cytochrome b-c1 complex subunit 8 [Aplysia californica]		O14949	0.360182	0.476331	0.312601	0.401225	0.144394	0.286956	0.30273	0.395772	0.40209	0.185761	0.382496	0.309486	0.413233	0.164194	0.192005	0.327939	0.408619	0.227647	0.201486	0.357504	0.487277	0.418476	0.445028	0.239065	0.366064	0.230203	0.328501	0.406369	0.498253	0.324115	0.460057	0.448842	0.263129	0.525836
XLOC-001859	[Uniprot/Swissprot]|e-value:1e-88|sp|Q5T5U3|RHG21_HUMAN|Rho GTPase-activating protein 21 OS=Homo sapiens OX=9606 GN=ARHGAP21 PE=1 SV=2||[RefSeqProtSlim]|e-value:7e-154|CAC9580790.1|Ofus.G06609 [Owenia fusiformis]		Q5T5U3	0.0470855	0.0466788	0.0180392	-0.0587632	0.0947787	0.0504871	0.0584677	-0.0705603	0.00671155	0.051323	0.0590689	0.0851604	0.125308	0.0251283	0.0564486	0.116776	-0.0253216	0.146538	0.204628	-0.0300788	0.114706	0.00570686	0.0507183	0.0317697	0.198603	0.0785213	0.0919445	0.105334	0.0563868	0.125129	-0.083652	0.0926574	0.263064	0.138205
XLOC-026153	[Uniprot/Swissprot]|e-value:4e-65|sp|Q99542|MMP19_HUMAN|Matrix metalloproteinase-19 OS=Homo sapiens OX=9606 GN=MMP19 PE=1 SV=1||[RefSeqProtSlim]|e-value:2e-178|AOD41303.1|matrix metalloproteinase-19-like protein, partial [Perinereis aibuhitensis]		Q99542	0.0638425	0.0900404	0.0246229	-0.190215	0.142215	0.066059	0.0696589	-0.283756	0.0826963	0.118792	0.0878204	0.138635	0.0356713	0.107234	0.109449	0.0668933	0.13015	0.162061	0.298302	0.088708	0.0947259	0.132391	0.130601	0.165802	0.147526	0.0526404	-0.151845	0.0187312	0.136726	0.0124574	-0.0527129	0.166132	0.263033	-0.165123
XLOC-001670	[Uniprot/Swissprot]|e-value:9e-177|sp|B5FZ19|EIF3I_TAEGU|Eukaryotic translation initiation factor 3 subunit I OS=Taeniopygia guttata OX=59729 GN=EIF3I PE=2 SV=2||[RefSeqProtSlim]|e-value:2e-180|XP_011445956.1|eukaryotic translation initiation factor 3 subunit I [Crassostrea gigas]	O02195	Q13347	0.45144	0.551632	0.443383	0.491634	0.366426	0.418151	0.496661	0.402971	0.461567	0.419282	0.405592	0.386691	0.472637	0.340296	0.373953	0.451879	0.481965	0.360897	0.328918	0.535654	0.500595	0.461362	0.48646	0.335258	0.373297	0.362938	0.409663	0.34104	0.47892	0.359439	0.302153	0.487096	0.262981	0.25981
XLOC-039778	[Uniprot/Swissprot]|e-value:3e-54|sp|Q13951|PEBB_HUMAN|Core-binding factor subunit beta OS=Homo sapiens OX=9606 GN=CBFB PE=1 SV=2||[RefSeqProtSlim]|e-value:1e-74|XP_034338927.1|core-binding factor subunit beta isoform X3 [Crassostrea gigas]	Q24040	Q13951	0.126776	0.178119	0.133875	-0.135565	0.132294	0.109546	0.0726392	-0.19997	0.0546964	0.169368	0.102468	0.18495	0.104152	0.112506	0.118225	0.139618	0.141556	0.197501	0.231219	0.131998	0.0920398	0.0750733	0.0655241	0.139558	0.158071	-0.0306171	0.119758	0.116455	0.20479	0.0143916	-0.163217	0.276327	0.262944	0.111937
XLOC-056578	[Uniprot/Swissprot]|e-value:3e-30|sp|Q0IH40|DNLZ_XENLA|DNL-type zinc finger protein OS=Xenopus laevis OX=8355 GN=dnlz PE=2 SV=1||[RefSeqProtSlim]|e-value:2e-29|BAB23162.1|unnamed protein product [Mus musculus]		Q5SXM8	0.167925	0.17821	0.114156	0.120366	0.114417	0.118882	0.094494	0.0673159	0.123705	0.062448	0.148034	0.0491613	0.121966	0.0623844	0.0990309	0.0942062	0.150644	0.192399	0.0865918	0.0481738	0.117574	0.133826	0.121467	0.0466762	0.137928	0.0297031	0.0704684	0.199943	0.082756	0.153613	0.0132515	0.0374207	0.262592	0.125362
XLOC-027157	[Uniprot/Swissprot]|e-value:2e-97|sp|Q9JM76|ARPC3_MOUSE|Actin-related protein 2/3 complex subunit 3 OS=Mus musculus OX=10090 GN=Arpc3 PE=1 SV=3||[RefSeqProtSlim]|e-value:1e-99|XP_021370482.1|actin-related protein 2/3 complex subunit 3-like [Mizuhopecten yessoensis]		O15145	0.367897	0.335474	0.277388	0.211422	0.29254	0.316924	0.277793	0.375676	0.338786	0.306036	0.339062	0.361161	0.295042	0.207291	0.253744	0.290239	0.341339	0.356612	0.291742	0.214618	0.319052	0.253156	0.363218	0.224103	0.338187	0.232922	0.275275	0.32044	0.299264	0.167	0.245282	0.364998	0.262388	0.282218
XLOC-059314	[RefSeqProtSlim]|e-value:0,002|XP_035828840.1|uncharacterized protein LOC101856137 [Aplysia californica]||[Uniprot/Swissprot]|no similarity			0.0601307	0.0901135	0.067463	0.0443453	0.0678579	0.0543669	0.0536884	0.0265453	0.0275558	0.0307219	0.0592025	-0.0434179	0.101553	-0.015149	0.0245036	0.0174946	0.0316471	0.115045	0.0684346	0.0460649	-0.067159	0.0543859	0.0332318	-0.0756557	-0.0113789	-0.0340714	0.0454492	0.0590161	0.0186287	0.0163918	0.00483198	0.150425	0.262321	0.200294
XLOC-002596	[Uniprot/Swissprot]|e-value:8e-121|sp|Q28HM1|TFB1M_XENTR|Dimethyladenosine transferase 1, mitochondrial OS=Xenopus tropicalis OX=8364 GN=tfb1m PE=2 SV=1||[RefSeqProtSlim]|e-value:6e-123|XP_025109624.1|dimethyladenosine transferase 1, mitochondrial-like [Pomacea canaliculata]	Q9VTM5	Q8WVM0	0.122278	0.097501	0.227144	0.0103619	0.273032	0.322308	0.15167	-7.86778e-05	0.0142878	0.299237	0.27302	0.192036	0.274932	0.191345	0.234582	0.193495	0.255863	0.335017	0.250882	0.0811481	0.176839	0.145088	0.198531	0.231322	0.201268	0.0739809	-0.0242401	0.044334	0.0740223	0.225025	-0.0245697	0.35602	0.262281	0.238762
XLOC-000735	[Uniprot/Swissprot]|e-value:4e-10|sp|Q5R8Z6|MCFD2_PONAB|Multiple coagulation factor deficiency protein 2 homolog OS=Pongo abelii OX=9601 GN=MCFD2 PE=2 SV=1||[RefSeqProtSlim]|e-value:8e-16|XP_032457830.1|multiple coagulation factor deficiency protein 2 homolog isoform X2 [Nasonia vitripennis]		Q8NI22	0.0185076	0.00439011	0.0166572	0.0302522	0.075548	0.0356491	0.0830236	0.0279169	0.043914	0.0225173	0.0648009	0.0185561	0.0298871	0.0413289	-0.0208815	0.0361153	0.0552425	0.0952663	-0.0447179	0.0585855	0.0480275	0.0608264	0.107886	0.0414245	-0.0751203	0.0282189	0.04159	0.283141	0.138708	0.138795	0.0983222	0.122943	0.261903	0.415917
XLOC-046367	[Uniprot/Swissprot]|e-value:3e-06|sp|Q96JA1|LRIG1_HUMAN|Leucine-rich repeats and immunoglobulin-like domains protein 1 OS=Homo sapiens OX=9606 GN=LRIG1 PE=1 SV=2||[RefSeqProtSlim]|e-value:3e-04|AAQ79780.1|immunoglobulin superfamily protein [Gallus gallus]		Q96JA1	0.0112057	0.0300274	0.0296648	-0.0650062	0.0492099	0.0764003	-0.0144729	-0.0399359	-0.0112448	0.0280887	0.0714875	0.0567104	0.0715449	0.0468051	-0.00419648	0.0242438	0.0157791	0.0550973	0.076421	0.00162739	0.127778	0.0441928	0.0221459	-0.0205436	-0.0232688	-0.0580549	-0.00178151	-0.0573844	0.0775626	0.0311807	-0.0362147	-0.0750889	0.261852	-0.152559
XLOC-051860	[Uniprot/Swissprot]|e-value:9e-98|sp|Q8R1V4|TMED4_MOUSE|Transmembrane emp24 domain-containing protein 4 OS=Mus musculus OX=10090 GN=Tmed4 PE=1 SV=1||[RefSeqProtSlim]|e-value:7e-112|CAC9485100.1|Ofus.G014720 [Owenia fusiformis]	Q9I7K5	Q7Z7H5	0.32145	0.306203	0.173012	0.121429	0.221822	0.216188	0.136172	0.0200975	0.107023	0.268469	0.255669	0.194254	0.223503	0.146356	0.103716	-0.121727	0.208276	0.314983	0.270862	0.154836	0.139917	0.255927	0.252052	0.161229	0.161599	0.0308514	0.148183	0.255585	0.195595	0.172214	0.0253046	0.0356117	0.261769	0.32431
XLOC-043846	[Uniprot/Swissprot]|e-value:1e-61|sp|P91929|NDUAA_DROME|NADH dehydrogenase [ubiquinone] 1 alpha subcomplex subunit 10, mitochondrial OS=Drosophila melanogaster OX=7227 GN=ND-42 PE=1 SV=2||[RefSeqProtSlim]|e-value:2e-78|XP_025094177.1|LOW QUALITY PROTEIN: NADH dehydrogenase [ubiquinone] 1 alpha subcomplex subunit 10, mitochondrial-like [Pomacea canaliculata]	P91929	O95299	0.348081	0.467108	0.263773	0.333836	0.151468	0.244339	0.222562	0.298079	0.286928	0.195846	0.292048	0.287243	0.321261	0.121327	0.200658	0.319985	0.320729	0.22848	0.160906	0.343308	0.318169	0.301019	0.288485	0.135272	0.266445	0.219303	0.205633	0.291047	0.33783	0.133669	0.288048	0.329394	0.261192	0.36297
XLOC-040306	[Uniprot/Swissprot]|no similarity||[RefSeqProtSlim]|no similarity			0.128936	0.106232	0.116378	0.0542037	0.236399	0.169477	0.163317	0.051542	0.238467	0.170947	0.243788	0.294536	0.178457	0.148305	0.207616	0.178438	0.281491	0.266967	0.164802	0.196014	0.217179	0.00998959	0.170327	0.222027	0.26004	0.41363	0.144028	0.143612	0.314413	0.10017	0.195561	0.165388	0.261036	0.0156892
XLOC-001561	[RefSeqProtSlim]|e-value:9e-15|CAD5114349.1|DgyrCDS3487 [Dimorphilus gyrociliatus]||[Uniprot/Swissprot]|no similarity			0.198167	0.211789	0.198074	0.218938	0.197774	0.238904	0.122163	0.117156	0.161792	0.216975	0.21965	0.283552	0.277174	0.202302	0.231061	0.149647	0.252551	0.192704	0.214913	0.137004	0.212868	0.185643	0.291131	0.142787	0.127395	0.141591	0.226864	0.239893	0.290031	0.23742	0.31957	0.277801	0.261011	0.323458
XLOC-027406	[Uniprot/Swissprot]|e-value:1e-55|sp|Q5XI73|GDIR1_RAT|Rho GDP-dissociation inhibitor 1 OS=Rattus norvegicus OX=10116 GN=Arhgdia PE=1 SV=1||[RefSeqProtSlim]|e-value:2e-68|XP_011429238.1|rho GDP-dissociation inhibitor 1 isoform X4 [Crassostrea gigas]		P52565	0.315383	0.401729	0.226756	0.173675	0.292405	0.296542	0.252565	0.274065	0.273454	0.303637	0.335747	0.298498	0.281338	0.196759	0.202174	0.307322	0.295953	0.378884	0.363227	0.250561	0.293579	0.264358	0.295722	0.293311	0.298172	0.216369	0.280959	0.232993	0.184752	0.212064	0.151492	0.305755	0.260833	-0.0958163
XLOC-050332	[Uniprot/Swissprot]|no similarity||[RefSeqProtSlim]|no similarity			-0.0457466	-0.00548719	0.0256269	0.0189794	-0.00260489	0.0422347	-0.0440696	0.00978743	0.0220473	0.0409729	0.0134899	0.0212368			0.0417258	-0.00724181	0.0259187	0.0517743		-0.188376	0.0618162	0.0613572		0.0458885	-0.0299579	-0.0318445	0.0978651	0.0464116	0.0808022	0.0563778		0.0935111	0.260587
XLOC-067752	[Uniprot/Swissprot]|e-value:3e-84|sp|P23359|BMP7_MOUSE|Bone morphogenetic protein 7 OS=Mus musculus OX=10090 GN=Bmp7 PE=1 SV=2||[RefSeqProtSlim]|e-value:5e-106|XP_025092306.1|bone morphogenetic protein 7-like isoform X4 [Pomacea canaliculata]	P27091	P18075	0.0759252	0.0598234	0.0669056	0.0496097	0.0759372	0.0563674	0.0638344	0.0354922	0.0360097	0.0612347	0.064115	0.0907398	0.105604	0.0400467	0.0721233	0.135804	0.131732	0.10568	0.0938075	0.0309428	0.0507573	0.132653	0.140901	0.0229987	0.0268639	0.0663864	0.00852237	0.0589662	0.0928215	0.0477148	0.181625		0.260558	-0.0886925
XLOC-036623	[Uniprot/Swissprot]|e-value:8e-26|sp|Q95SX7|RTBS_DROME|Probable RNA-directed DNA polymerase from transposon BS OS=Drosophila melanogaster OX=7227 GN=RTase PE=2 SV=1||[RefSeqProtSlim]|e-value:3e-138|BAE46429.1|ORF2-encoded protein, partial [Danio rerio]		O00370	-0.133424	-0.0585779	-0.0361197	0.0777778	-0.0251968	0.0388293	-0.00169604	-0.00054209	-0.0460126	-0.0394968	-0.0101486	-0.00779136	0.155143	-0.0704202	-0.00623165	0.0887218	-0.00362953	0.105969	0.098294	-0.0510503	0.00644481	0.0414128	0.128311	-0.0849481	0.085883	-0.0627047	-0.0888451	0.14113	0.0382005	0.137353	-0.141441	-0.0100504	0.260486	0.125872
XLOC-002883	[Uniprot/Swissprot]|e-value:6e-64|sp|Q6NVL7|CHM2B_XENTR|Charged multivesicular body protein 2b OS=Xenopus tropicalis OX=8364 GN=chmp2b PE=2 SV=1||[RefSeqProtSlim]|e-value:3e-83|CAC9493407.1|Ofus.G02816 [Owenia fusiformis]		Q9UQN3	0.163948	0.164474	0.0996697	0.0674807	0.135352	0.184948	0.145447	0.0641606	0.116601	0.193112	0.153921	0.119335	0.176099	0.12906	0.112077	0.177286	0.174796	0.187884	0.110483	0.0765476	0.117764	0.0776213	0.119897	0.158134	0.149348	0.0742442	0.118666	0.0574502	0.193719	0.0502606	0.0632501	0.135945	0.260388	0.136522
XLOC-041821	[Uniprot/Swissprot]|e-value:2e-30|sp|Q9CQT9|RCAF1_MOUSE|Respirasome Complex Assembly Factor 1 OS=Mus musculus OX=10090 GN=Rab5if PE=1 SV=1||[RefSeqProtSlim]|e-value:9e-38|CAC9588973.1|Ofus.G061889 [Owenia fusiformis]		Q9BUV8	0.310686	0.329397	0.212348	0.177878	0.247507	0.223209	0.161179	0.0745876	0.189999	0.213507	0.246517	0.17617	0.217698	0.174754	0.214449	0.0409506	0.248936	0.231409	0.172172	0.187827	0.241521	0.167585	0.268015	0.207695	0.155007	0.159811	0.209951	0.174178	0.188011	0.201142	0.029645	0.207573	0.260313	0.250641
XLOC-040338	[Uniprot/Swissprot]|e-value:6e-116|sp|A2AVA0|SVEP1_MOUSE|Sushi, von Willebrand factor type A, EGF and pentraxin domain-containing protein 1 OS=Mus musculus OX=10090 GN=Svep1 PE=1 SV=1||[RefSeqProtSlim]|e-value:0,0|CAC9597820.1|Ofus.G063224 [Owenia fusiformis]		Q4LDE5	0.00180995	0.0565399	0.08376	0.052224	0.044814	0.0366019	0.0272148	0.00411669	0.0217143	0.0216693	-0.0366963	0.0598092	-0.052622	-0.015931	0.0292769	-0.0212448	0.0847591	0.106776	0.11021	0.0381585	0.141843	0.0884578	0.12099	-0.0460926	0.133145	0.00828072	0.0553155	0.028943	-0.0136231	0.0745598	0.0474728	0.0638668	0.259744
XLOC-014696	[Uniprot/Swissprot]|e-value:5e-103|sp|Q9HBL0|TENS1_HUMAN|Tensin-1 OS=Homo sapiens OX=9606 GN=TNS1 PE=1 SV=2||[RefSeqProtSlim]|e-value:2e-136|PVD37943.1|hypothetical protein C0Q70_00545 [Pomacea canaliculata]		Q9HBL0	-0.0522457	0.034957	-0.0198806	-0.132401	0.102327	0.0894631	0.0612463	-0.247431	-0.122644	0.0151295	-0.0171018	0.229775	0.0970063	-0.0225566	0.152386	0.231348	0.0758937	0.16579	0.221526	-0.104226	-0.0229367	0.200356	0.173377	0.00788094	0.236541	-0.0538366	-0.095758	0.0513291	0.0169324	0.0899456	-0.0392379	0.11491	0.259732	0.126055
XLOC-055484	[Uniprot/Swissprot]|e-value:7e-95|sp|Q5U3U0|PHYD1_DANRE|Phytanoyl-CoA dioxygenase domain-containing protein 1 OS=Danio rerio OX=7955 GN=phyhd1 PE=2 SV=1||[RefSeqProtSlim]|e-value:6e-118|CAC9664420.1|Ofus.G13612, partial [Owenia fusiformis]		Q5SRE7	0.216076	0.242338	0.13445	0.156697	0.161894	0.130044	0.138098	0.0742141	0.140925	0.0662325	0.169569	0.222409	0.188816	0.102765	0.132959	0.176485	0.1427	0.227232	0.0861521	0.105135	0.270205	0.160832	0.23658	0.00157142	0.229541	0.109559	0.187287	0.163867	0.246663	0.198608	0.0366624	0.243384	0.259419	0.17079
XLOC-004886	[Uniprot/Swissprot]|e-value:1e-11|sp|Q9D6U8|F162A_MOUSE|Protein FAM162A OS=Mus musculus OX=10090 GN=Fam162a PE=1 SV=1||[RefSeqProtSlim]|e-value:3e-22|CAD5113178.1|DgyrCDS2366 [Dimorphilus gyrociliatus]	Q9VW12	Q96A26	0.175034	0.202895	0.130748	0.207954	0.0496055	0.0702338	0.0706768	0.173517	0.157317	0.0787757	0.129538	0.174857	0.167044	0.0908199	0.115439	0.0596375	0.149979	0.0693316	0.153132	0.100779	0.18008	0.204218	0.179937	0.0799007	0.175513	0.0667639	0.136833	0.193352	0.188043	0.211181	0.131985	0.198807	0.259349	0.319797
XLOC-025417	[Uniprot/Swissprot]|e-value:7e-146|sp|P62262|1433E_SHEEP|14-3-3 protein epsilon OS=Ovis aries OX=9940 GN=YWHAE PE=1 SV=1||[RefSeqProtSlim]|e-value:2e-147|AAH45325.1|Tyrosine 3-monooxygenase/tryptophan 5-monooxygenase activation protein, epsilon polypeptide 1 [Danio rerio]	P92177	P62258	0.457818	0.52564	0.362038	0.268469	0.356664	0.367599	0.340821	0.180168	0.316224	0.403287	0.440588	0.167262	0.402758	0.259291	0.175334	0.34176	0.336506	0.469227	0.382735	0.354527	0.363892	0.306331	0.34263	0.296137	0.349776	0.308355	0.324302	0.349899	0.381334	0.257599	0.250056	0.298519	0.259184	0.214967
XLOC-059611	[Uniprot/Swissprot]|e-value:0,0|sp|Q5BL41|ARP2_XENTR|Actin-related protein 2 OS=Xenopus tropicalis OX=8364 GN=actr2 PE=2 SV=1||[RefSeqProtSlim]|e-value:0,0|XP_035692550.1|actin-related protein 2 [Branchiostoma floridae]	P45888	P61160	0.235102	0.23758	0.151754	0.113302	0.187134	0.173098	0.163366	0.142664	0.223315	0.170499	0.192401	0.21638	0.158552	0.100746	0.141483	0.215799	0.2362	0.287579	0.194528	0.160887	0.139257	0.179122	0.250777	0.148065	0.200795	0.0905032	0.135115	0.131297	0.208748	0.0494373	0.0869731	0.118349	0.259142	0.144135
XLOC-026146	[Uniprot/Swissprot]|e-value:4e-149|sp|Q8WWT9|S13A3_HUMAN|Solute carrier family 13 member 3 OS=Homo sapiens OX=9606 GN=SLC13A3 PE=1 SV=1||[RefSeqProtSlim]|e-value:0,0|CAC9559745.1|Ofus.G043976, partial [Owenia fusiformis]	Q9VVT2	Q8WWT9	-0.0736793	0.154141	0.152216	-0.0659388	0.164994	0.0462352	0.0608886	-0.205635	0.0766949	0.162926	0.0553415	0.0194636	0.100387	0.0527004	0.0742256	-0.0272179	0.0794504	0.146494	0.102479	-0.0986495	0.0687882	0.0678943	0.134961	-0.0606744	0.0663615	0.0292972	-0.0428531	-0.00369869	0.162684	0.132147	0.200936	-0.0504944	0.258297	0.0521903
XLOC-040241	[Uniprot/Swissprot]|e-value:2e-54|sp|Q5R6P5|MED10_PONAB|Mediator of RNA polymerase II transcription subunit 10 OS=Pongo abelii OX=9601 GN=MED10 PE=2 SV=1||[RefSeqProtSlim]|e-value:2e-65|XP_019918516.1|mediator of RNA polymerase II transcription subunit 10 [Crassostrea gigas]	Q9GYU7	Q9BTT4	0.214392	0.318952	0.16938	0.170848	0.164379	0.210244	0.140968	0.0399657	0.133499	0.204205	0.195549	0.0641659	0.213377	0.12358	0.0524016	0.156114	0.161055	0.213528	0.244096	0.175531	0.176907	0.166894	0.0176656	0.136434	0.243471	0.139152	0.113446	0.158829	0.117715	0.0889827	0.115432	0.216104	0.258053	0.19619
XLOC-027836	[Uniprot/Swissprot]|e-value:1e-16|sp|Q7ZZC6|CENPM_DANRE|Centromere protein M OS=Danio rerio OX=7955 GN=cenpm PE=2 SV=1||[RefSeqProtSlim]|e-value:1e-27|VDI49080.1|centromere protein M [Mytilus galloprovincialis]		Q9NSP4	0.255827	0.323773	0.185366	0.134889	0.208859	0.193689	0.109682	0.0367003	0.16653	0.218707	0.229252	0.131498	0.187506	0.120267	0.122203	0.148134	0.180746	0.293941	0.224117	0.187582	0.158198	0.169914	0.119965	0.199417	0.256671	0.161053	0.109348	0.122839	0.196657	0.117934	-0.0211173	0.322787	0.257659	0.274178
XLOC-067357	[Uniprot/Swissprot]|e-value:6e-20|sp|Q9JKP8|CHRC1_MOUSE|Chromatin accessibility complex protein 1 OS=Mus musculus OX=10090 GN=Chrac1 PE=1 SV=1||[RefSeqProtSlim]|e-value:5e-27|XP_019628590.1|PREDICTED: chromatin accessibility complex protein 1-like [Branchiostoma belcheri]	Q9V452	Q9NRG0	0.358856	0.407028	0.190774	0.289687	0.261599	0.219234	0.193769	0.11889	0.161144	0.242108	0.236085	0.201501	0.273975	0.173835	0.0742867	0.236971	0.188061	0.213293	0.169678	0.22106	0.164218	0.0860521	0.20406	0.221681	0.244797	0.216391	0.159282	0.0937771	0.20698	0.169471	0.130614	0.212625	0.257388	0.1183
XLOC-011080	[Uniprot/Swissprot]|e-value:1e-158|sp|Q6P2Z0|BZW1_XENTR|Basic leucine zipper and W2 domain-containing protein 1 OS=Xenopus tropicalis OX=8364 GN=bzw1 PE=2 SV=1||[RefSeqProtSlim]|e-value:7e-167|CAC9661927.1|Ofus.G112266, partial [Owenia fusiformis]	Q9VNE2	Q7L1Q6	0.533234	0.590636	0.296388	0.251067	0.387059	0.393062	0.249315	0.0608502	0.305936	0.364229	0.322606	0.31488	0.319213	0.253449	0.317717	0.316441	0.344408	0.374169	0.406543	0.369796	0.357769	0.164981	0.252309	0.300412	0.387252	0.380677	0.365262	0.27302	0.333294	0.182271	0.176943	0.427909	0.257311	0.147555
XLOC-041363	[Uniprot/Swissprot]|e-value:0,0|sp|P51893|SAHHA_XENLA|Adenosylhomocysteinase A OS=Xenopus laevis OX=8355 GN=ahcy-a PE=2 SV=1||[RefSeqProtSlim]|e-value:0,0|OWF48162.1|Adenosylhomocysteinase B [Mizuhopecten yessoensis]	Q27580	P23526	0.282763	0.432852	0.243613	0.36576	-0.187503	0.289249	0.219407	0.289102	0.314922	0.242393	0.281896	0.276071	0.180377	0.216175	0.340224	0.357819	0.336265	0.111886	0.230585	0.337804	0.369222	0.36141	0.339355	0.150275	0.152793	0.131476	0.287504	0.273193	0.40037	0.404953	0.492322	0.286625	0.257019	0.302817
XLOC-024318	[Uniprot/Swissprot]|e-value:2e-48|sp|Q6P4K8|PIN4_XENTR|Peptidyl-prolyl cis-trans isomerase NIMA-interacting 4 OS=Xenopus tropicalis OX=8364 GN=pin4 PE=2 SV=1||[RefSeqProtSlim]|e-value:4e-48|OWF53674.1|Peptidyl-prolyl cis-trans isomerase NIMA-interacting 4 [Mizuhopecten yessoensis]		Q9Y237	0.337882	0.429493	0.232265	0.320289	0.213485	0.259311	0.222158	0.17466	0.259975	0.242211	0.252814	0.181008	0.285516	0.221628	0.173886	0.258546	0.197047	0.27096	0.172416	0.181611	0.24817	0.22771	0.310805	0.244162	0.217825	0.204162	0.190144	0.228647	0.30854	0.215134	0.0836647	0.238581	0.256945	0.200511
XLOC-026116	[Uniprot/Swissprot]|e-value:0,0|sp|Q6P7A9|LYAG_RAT|Lysosomal alpha-glucosidase OS=Rattus norvegicus OX=10116 GN=Gaa PE=2 SV=1||[RefSeqProtSlim]|e-value:0,0|CAC9645635.1|Ofus.G10188 [Owenia fusiformis]		P10253	0.187266	0.108786	0.157908	0.0117124	0.0968662	0.189442	-0.00843146	0.0248847	0.0333743	0.120003	0.14534	0.168007	0.147613	0.126079	0.0889918	0.189354	0.156284	0.202947	0.1612	-0.0230386	0.197713	0.0737453	0.161146	-0.0727099	0.136118	0.14296	0.122666	0.106338	0.140309	0.154216	0.214159	0.0130253	0.256841	0.229353
XLOC-024893	[Uniprot/Swissprot]|e-value:0,0|sp|P62138|PP1A_RAT|Serine/threonine-protein phosphatase PP1-alpha catalytic subunit OS=Rattus norvegicus OX=10116 GN=Ppp1ca PE=1 SV=1||[RefSeqProtSlim]|e-value:0,0|XP_005111155.1|serine/threonine-protein phosphatase alpha-2 isoform [Aplysia californica]	P48461	P62136	0.345267	0.410944	0.236839	0.21619	0.254633	0.279623	0.257311	0.114492	0.246788	0.31691	0.341077	0.1493	0.319671	0.139405	0.154135	0.274884	0.268266	0.381381	0.3206	0.209633	0.185213	0.23915	0.287671	0.237402	0.301058	0.32867	0.24566	0.297458	0.174337	0.205008	0.131191	0.166028	0.256832	0.167952
XLOC-052260	[Uniprot/Swissprot]|e-value:6e-64|sp|Q91XQ5|CHSTF_MOUSE|Carbohydrate sulfotransferase 15 OS=Mus musculus OX=10090 GN=Chst15 PE=2 SV=1||[RefSeqProtSlim]|e-value:9e-66|XP_025075945.1|carbohydrate sulfotransferase 15-like [Pomacea canaliculata]		Q7LFX5	0.137422	0.232241	0.171444	0.119965	0.0369564	0.186698	0.166926	0.158026	0.154735	0.190797	0.126783	0.255988	0.228397	0.162362	0.135516	0.285894	0.218143	0.163547	0.174972	0.162517	0.218325	0.256011	0.296892	0.178584	0.254444	0.185617	0.249988	0.204228	0.234902	0.156283	0.314483	0.161315	0.256795	0.241657
XLOC-000915	[Uniprot/Swissprot]|e-value:9e-121|sp|P22129|RB11B_DIPOM|Ras-related protein Rab-11B OS=Diplobatis ommata OX=1870830 PE=2 SV=1||[RefSeqProtSlim]|e-value:4e-135|CAC9666371.1|Ofus.G141728 [Owenia fusiformis]		P62491	0.16071	0.221604	0.118928	0.0965313	0.12841	0.198039	0.1675	0.121958	0.158944	0.143959	0.161153	0.149351	0.232678	0.0755943	0.11749	0.122299	0.15719	0.264106	0.209975	0.0547086	0.204889	0.20809	0.173992	0.0653982	0.272637	0.0573462	0.153427	0.145038	0.151527	0.173518	0.0977332	0.200817	0.256651	-0.0276682
XLOC-012380	[Uniprot/Swissprot]|e-value:0,0|sp|P53590|SUCB2_PIG|Succinate--CoA ligase [GDP-forming] subunit beta, mitochondrial (Fragment) OS=Sus scrofa OX=9823 GN=SUCLG2 PE=1 SV=2||[RefSeqProtSlim]|e-value:0,0|XP_005110205.1|succinate--CoA ligase [GDP-forming] subunit beta, mitochondrial [Aplysia californica]		Q96I99	0.233501	0.268813	0.149081	0.162753	0.138949	0.141758	0.175413	0.101123	0.143231	0.154332	0.192538	0.148008	0.198006	0.108384	0.119458	0.0957886	0.180563	0.169539	0.190969	0.106742	0.157755	0.106488	0.240203	0.119682	0.170047	0.0974039	0.174886	0.140435	0.239638	0.139509	0.135305	0.117207	0.256645	0.115193
XLOC-011850	[Uniprot/Swissprot]|e-value:6e-52|sp|Q6TYB5|FEZ2_MOUSE|Fasciculation and elongation protein zeta-2 OS=Mus musculus OX=10090 GN=Fez2 PE=2 SV=1||[RefSeqProtSlim]|e-value:1e-138|CAC9638939.1|Ofus.G092320 [Owenia fusiformis]		Q9UHY8	0.073188	0.0313675	0.0322759	0.0105301	0.0445066	0.0940089	0.0299171	-0.022264	0.0460606	0.0847439	0.0805908	0.023417	0.0283679	0.0200327	0.0289402	0.033894	0.0716809	0.118025	0.0947447	-0.046585	0.0527664	0.157539	0.0822631	-0.0499731	0.0528591	0.00307487	0.0112725	-0.0426825	-0.0496817	0.100524	0.00748733	0.128731	0.256404	0.248755
XLOC-052094	[Uniprot/Swissprot]|e-value:3e-19|sp|P08570|RLA1_DROME|60S acidic ribosomal protein P1 OS=Drosophila melanogaster OX=7227 GN=RpLP1 PE=1 SV=2||[RefSeqProtSlim]|e-value:5e-19|XP_001602423.1|60S acidic ribosomal protein P1 [Nasonia vitripennis]	P08570	P05386	0.0382095	0.0105761	0.0617518	0.0841317	0.268829	0.0729527	0.101154	0.0498068	0.149711	0.0254555	0.325015	0.147583	0.179516	0.11469	0.14652	0.118206	0.217803	0.245598	0.0580312	0.168681	0.191331	0.1229	0.15725	0.0961672	0.153164	0.0686591	0.0878585	-0.0406306	0.24753	0.103048	0.169616	0.10164	0.256345	0.0306844
XLOC-062488	[Uniprot/Swissprot]|e-value:0,018|sp|Q7NBF9|PLPA_MYCGA|Fibronectin-binding protein PlpA OS=Mycoplasma gallisepticum (strain R(low / passage 15 / clone 2)) OX=710127 GN=plpA PE=1 SV=2||[RefSeqProtSlim]|e-value:8e-89|CAD5117395.1|DgyrCDS6169 [Dimorphilus gyrociliatus]			0.171798	0.0475319	0.0717575	0.0926354	0.0867497	0.107499	0.0921645	0.0576373	0.146185	0.0954543	0.177469	0.027657	0.153775	0.0799671	0.0640307	0.125945	0.136333	0.180662	0.0493319	0.0620392	0.101372	0.150773	0.162481	0.0643504	0.114441	0.0843645	0.135025	0.0957007	0.234921	0.110637	0.072362	0.25739	0.256243	0.173981
XLOC-001715	[Uniprot/Swissprot]|e-value:3e-135|sp|Q8TEW0|PARD3_HUMAN|Partitioning defective 3 homolog OS=Homo sapiens OX=9606 GN=PARD3 PE=1 SV=2||[RefSeqProtSlim]|e-value:0,0|AUG84405.1|Par3B [Platynereis dumerilii]		Q8TEW0	-0.0230371	0.0194063	0.0117388	0.0286864	0.0323961	0.0368113	0.0768308	-0.0836749	0.0244979	-0.0118384	0.0723918	0.0516142	0.0413017	0.019874	0.0217527	0.116323	0.0809412	0.0801853	0.11249	-0.0884493	-0.0161949	0.0305743	0.0256533	-0.147218	0.0771438	-0.0503826	0.0224463	0.0283779	-0.0598305	-0.0412548	0.0423522	0.0136917	0.255924	0.14897
XLOC-025101	[Uniprot/Swissprot]|e-value:4e-108|sp|E7F6D7|ZDHC6_DANRE|Palmitoyltransferase ZDHHC6 OS=Danio rerio OX=7955 GN=zdhhc6 PE=2 SV=1||[RefSeqProtSlim]|e-value:1e-132|CAC9657678.1|Ofus.G102489 [Owenia fusiformis]		Q9H6R6	0.117037	0.0889095	0.0558802	0.0750398	0.101483	0.121226	0.0756076	-0.0299031	0.0675888	0.107243	0.110486	0.0911826	0.0706129	0.0295748	0.0862319	0.0306348	0.0716748	0.143446	0.102649	0.0854449	0.00574814	0.125536	0.127338	0.0523675	0.0392024	0.0435459	-0.0365029	0.0975225	0.0871678	0.104965	0.0620927	0.131509	0.25572	0.03012
XLOC-060049	[Uniprot/Swissprot]|e-value:2e-155|sp|Q8R1S0|COQ6_MOUSE|Ubiquinone biosynthesis monooxygenase COQ6, mitochondrial OS=Mus musculus OX=10090 GN=Coq6 PE=1 SV=3||[RefSeqProtSlim]|e-value:8e-169|CAC9667135.1|Ofus.G15625 [Owenia fusiformis]	Q9VMQ5	Q9Y2Z9	0.151397	0.270717	0.13342	0.14341	0.102588	0.0929027	0.115222	0.102247	0.124071	0.085062	0.105635	0.0879056	0.174184	0.0935271	0.0833658	0.10798	0.0935877	0.0803149	0.200456	0.140101	0.0467079	0.150679	0.193636	0.0557826	0.150076	0.0216963	0.119715	0.150414	0.0876345	0.190043	0.0264548	0.120602	0.255688	0.0738815
XLOC-026881	[Uniprot/Swissprot]|no similarity||[RefSeqProtSlim]|no similarity			0.155773	0.237082	0.116062	0.108945	0.102029	0.156795	0.0941433	0.0637123	0.123134	0.153768	0.168612	0.108815	0.121242	0.0239273	0.124351	0.0657812	0.146754	0.110965	0.142672	0.0312266	0.151638	0.0723631	0.192429	0.0515508	0.0311343	0.141875	0.138127	0.186652	0.174797	0.033615	0.0891223	0.0697034	0.255357	0.203603
XLOC-002396	[Uniprot/Swissprot]|e-value:3e-75|sp|Q00277|GPX1_SCHMA|Glutathione peroxidase OS=Schistosoma mansoni OX=6183 GN=GPX1 PE=1 SV=2||[RefSeqProtSlim]|e-value:1e-86|AEI70684.1|GPx isotype 3, partial [Perinereis nuntia]		P36969	0.320501	0.384241	0.201614	0.261023	0.309777	0.307202	0.254737	0.239463	0.331004	0.256962	0.309252	0.225265	0.324816	0.198025	0.209003	0.327883	0.294418	0.224152	0.22704	0.329105	0.31914	0.24612	0.232368	0.332324	0.258685	0.16698	0.340815	0.220437	0.369079	0.309451	0.277505	0.365132	0.255292	0.348386
XLOC-056669	[Uniprot/Swissprot]|e-value:3e-22|sp|Q2KIN1|DPM2_BOVIN|Dolichol phosphate-mannose biosynthesis regulatory protein OS=Bos taurus OX=9913 GN=DPM2 PE=3 SV=3||[RefSeqProtSlim]|e-value:8e-25|XP_035681632.1|dolichol phosphate-mannose biosynthesis regulatory protein-like [Branchiostoma floridae]		O94777	0.293963	0.302153	0.227445	0.2525	0.205141	0.195061	0.247206	0.208096	0.254575	0.192622	0.246219	0.178997	0.246792	0.153589	0.131811	-0.0186657	0.279982	0.185902	0.158069	0.204074	0.239169	0.27666	0.282185	0.193183	0.14288	0.0768273	0.262568	0.317824	0.270162	0.264511	0.144838	0.129722	0.255282	0.391905
XLOC-011730	[Uniprot/Swissprot]|e-value:4e-04|sp|O14548|COX7R_HUMAN|Cytochrome c oxidase subunit 7A-related protein, mitochondrial OS=Homo sapiens OX=9606 GN=COX7A2L PE=1 SV=2||[RefSeqProtSlim]|e-value:6e-16|CAD5119892.1|DgyrCDS8473 [Dimorphilus gyrociliatus]		O14548	0.354522	0.455377	0.295049	0.404934	0.115768	0.246225	0.282654	0.368788	0.329188	0.240736	0.338164	0.300334	0.348111	0.201172	0.238463	0.306911	0.341069	0.155177	0.247843	0.334255	0.363577	0.346371	0.460586	0.176884	0.26191	0.248019	0.310196	0.285554	0.367997	0.191663	0.338928	0.352614	0.255134	0.467534
XLOC-003550	[Uniprot/Swissprot]|e-value:3e-96|sp|P57088|TMM33_HUMAN|Transmembrane protein 33 OS=Homo sapiens OX=9606 GN=TMEM33 PE=1 SV=2||[RefSeqProtSlim]|e-value:2e-106|XP_011445431.2|transmembrane protein 33 [Crassostrea gigas]	Q9V447	P57088	0.174477	0.244053	0.130523	0.0706299	0.161765	0.189087	0.113119	-0.0494848	0.101143	0.195338	0.171439	0.102151	0.157164	0.123119	0.123047	0.0742786	0.197678	0.25057	0.160841	0.173312	0.0586108	0.161792	0.0754136	0.114036	0.122384	0.0815845	0.113509	0.224662	0.104111	0.123862	0.126877	0.125637	0.254668	0.131828
XLOC-037481	[Uniprot/Swissprot]|e-value:2e-85|sp|Q6INU7|FRRS1_XENLA|Putative ferric-chelate reductase 1 OS=Xenopus laevis OX=8355 GN=frrs1 PE=2 SV=1||[RefSeqProtSlim]|e-value:4e-144|CAD5122750.1|DgyrCDS11159 [Dimorphilus gyrociliatus]	Q8MSU3	Q6ZNA5	0.106171	0.147054	0.0808702	0.00281361	0.15752	0.109067	0.112743	-0.176012	0.0765252	0.0352709	0.0741847	0.182819	0.0901372	0.0839506	0.147299	0.0951497	0.147987	0.144653	0.208477	0.0591148	0.113959	0.137045	0.175071	0.0301707	0.135836	0.067183	-0.0859666	0.060266	0.0859205	0.126398	0.0738351	0.091438	0.254546	0.127432
XLOC-058627	[Uniprot/Swissprot]|no similarity||[RefSeqProtSlim]|no similarity			0.0394858	0.0668208	0.078869	0.0550737	0.0655117	0.0427765	0.041492	-0.09402	0.0548659	0.0681406	0.0467158	0.0762336	0.0256693	0.0426109	0.0627809	0.0519851	0.0847557	0.0769911	0.0828295	0.0447445	0.0258546	0.0799127	0.106763	0.107517	0.0782716	-0.0176143	0.0605493		0.0689667	-0.00119836	-0.0177527	0.11496	0.254521
XLOC-000603	[Uniprot/Swissprot]|e-value:6e-100|sp|O14657|TOR1B_HUMAN|Torsin-1B OS=Homo sapiens OX=9606 GN=TOR1B PE=1 SV=2||[RefSeqProtSlim]|e-value:2e-137|XP_019618978.1|PREDICTED: torsin-1A-like [Branchiostoma belcheri]	O77277	O14657	0.116697	0.156475	0.0652058	0.0751365	0.0534422	0.0806507	0.043773	0.0209645	0.0809307	0.0570857	0.152654	0.101143	0.0727224	0.0387374	0.0873727	0.0548258	0.0746743	0.130568	0.119278	0.101517	0.102575	-0.0523449	0.00841165	0.0567997	0.0500079	0.042615	0.128315	0.0330329	0.113538	0.148061	0.161033	0.204296	0.254225	0.14305
XLOC-005348	[Uniprot/Swissprot]|e-value:9e-128|sp|Q8UUU2|P85AA_XENLA|Phosphatidylinositol 3-kinase regulatory subunit alpha OS=Xenopus laevis OX=8355 GN=pik3r1-a PE=2 SV=1||[RefSeqProtSlim]|e-value:0,0|CAC9565907.1|Ofus.G051424 [Owenia fusiformis]		P27986	-0.010759	-0.0395881	-0.103793	0.016166	0.0140953	0.0270931	-0.0221173	-0.0164537	-0.0237326	0.00635314	0.0762867	0.0287067	0.0993238	-0.0795149	0.0281262	0.0240884	0.0522252	0.120549	0.00257758	-0.00539803	0.109171	-0.013684	0.208779	-0.0898425	0.0891686	-0.113315	-0.00365363	0.0818336	-0.0868038	-0.061934	-0.121704	0.125761	0.254176	0.104268
XLOC-000383	[Uniprot/Swissprot]|e-value:3e-07|sp|P07552|QCR10_BOVIN|Cytochrome b-c1 complex subunit 10 OS=Bos taurus OX=9913 GN=UQCR11 PE=1 SV=2||[RefSeqProtSlim]|e-value:4e-07|NP_001177731.1|cytochrome b-c1 complex subunit 10 [Gallus gallus]		O14957	0.458323	0.537457	0.352064	0.374708	0.196448	0.331997	0.298131	0.292667	0.385179	0.27376	0.403666	0.348547	0.423217	0.192093	0.337412	0.415184	0.43547	0.313583	0.364078	0.420524	0.431178	0.330473	0.393674	0.275832	0.38258	0.336388	0.381619	0.393985	0.444691	0.22854	0.360923	0.424466	0.253718	0.26024
XLOC-027947	[Uniprot/Swissprot]|e-value:3e-34|sp|Q24251|ATP5H_DROME|ATP synthase subunit d, mitochondrial OS=Drosophila melanogaster OX=7227 GN=ATPsynD PE=2 SV=2||[RefSeqProtSlim]|e-value:5e-55|AOR07074.1|mitochondrial ATP synthase subunit d precursor [Mesenchytraeus solifugus]	Q24251	O75947	0.462078	0.576855	0.387172	0.471211	0.208781	0.349659	0.323676	0.432955	0.420223	0.309101	0.427328	0.423863	0.469578	0.204652	0.319333	0.476601	0.450358	0.317455	0.331747	0.491864	0.512675	0.406598	0.451638	0.218815	0.43925	0.267012	0.44968	0.473279	0.513527	0.391698	0.419066	0.464486	0.253253	0.454814
XLOC-038813	[Uniprot/Swissprot]|e-value:1e-154|sp|Q9XSJ0|UCHL5_BOVIN|Ubiquitin carboxyl-terminal hydrolase isozyme L5 OS=Bos taurus OX=9913 GN=UCHL5 PE=2 SV=1||[RefSeqProtSlim]|e-value:2e-173|CAC9625989.1|Ofus.G083419, partial [Owenia fusiformis]		Q9Y5K5	0.320442	0.397818	0.210641	0.231282	0.211417	0.24759	0.227015	0.132057	0.182927	0.218648	0.274146	0.165051	0.217651	0.129955	0.121127	0.171103	0.208753	0.280695	0.167019	0.224815	0.194952	0.200505	0.133252	0.239399	0.201117	0.130429	0.246166	0.083373	0.199936	0.184455	0.198052	0.217516	0.253197	0.262243
XLOC-027889	[Uniprot/Swissprot]|e-value:1e-41|sp|Q5R454|AR6P1_PONAB|ADP-ribosylation factor-like protein 6-interacting protein 1 OS=Pongo abelii OX=9601 GN=ARL6IP1 PE=2 SV=1||[RefSeqProtSlim]|e-value:5e-77|CAC9657664.1|Ofus.G102488, partial [Owenia fusiformis]	Q9VES1	Q15041	0.247924	0.229221	0.0700978	0.239518	0.19632	0.237428	0.191151	0.287967	0.246708	0.0413153	0.230641	0.261936	0.29724	0.123393	0.196237	0.25946	0.248323	0.143309	0.149452	0.159528	0.224369	0.301279	0.345546	0.243493	0.182864	0.0745253	0.239149	0.276333	0.243773	0.189955	0.167386	0.374974	0.253059	0.268782
XLOC-060800	[Uniprot/Swissprot]|e-value:1e-88|sp|Q5R7J6|UBE2N_PONAB|Ubiquitin-conjugating enzyme E2 N OS=Pongo abelii OX=9601 GN=UBE2N PE=2 SV=1||[RefSeqProtSlim]|e-value:2e-91|CAD5124965.1|DgyrCDS13208 [Dimorphilus gyrociliatus]	P35128	P61088	0.369009	0.429243	0.260662	0.215479	0.270057	0.340646	0.245702	0.152098	0.286082	0.312462	0.328663	0.170668	0.32129	0.216194	0.203866	0.313905	0.29544	0.337669	0.280183	0.206313	0.249935	0.236836	0.293072	0.198362	0.301146	0.181731	0.244552	0.208936	0.235498	0.193389	0.302129	0.249712	0.252967	0.260428
XLOC-009406	[Uniprot/Swissprot]|e-value:0,0|sp|P13437|THIM_RAT|3-ketoacyl-CoA thiolase, mitochondrial OS=Rattus norvegicus OX=10116 GN=Acaa2 PE=1 SV=1||[RefSeqProtSlim]|e-value:0,0|CAD5126027.1|DgyrCDS14203 [Dimorphilus gyrociliatus]		P42765	0.170785	0.260974	0.110536	0.128086	0.0265853	0.0920692	0.114114	0.127569	0.137408	0.040221	0.139337	0.159983	0.136862	0.0662519	0.126231	0.114436	0.133689	0.145179	0.0981553	0.192439	0.072999	0.133025	0.159927	0.0591357	0.0681712	0.159905	0.182019	0.169581	0.0969217	0.118925	0.287692	0.138225	0.252936	0.242341
XLOC-055285	[Uniprot/Swissprot]|e-value:6e-30|sp|O73888|HPGDS_CHICK|Hematopoietic prostaglandin D synthase OS=Gallus gallus OX=9031 GN=HPGDS PE=1 SV=3||[RefSeqProtSlim]|e-value:2e-40|XP_011444849.1|glutathione S-transferase [Crassostrea gigas]	P41043	O60760	0.194413	0.225997	0.208636	0.178335	0.235794	0.207898	0.208033	0.132023	0.229469	0.177645	0.207541	0.107152	0.270815	0.156273	0.155016	0.386565	0.239386	0.192361	0.162134	0.21025	0.22224	0.295015	0.24862	0.300723	0.331601	0.103981	0.21025	0.238728	0.229136	0.307472	0.203121	0.321518	0.252456	0.365072
XLOC-000223	[Uniprot/Swissprot]|e-value:0,0|sp|O88685|PRS6A_MOUSE|26S proteasome regulatory subunit 6A OS=Mus musculus OX=10090 GN=Psmc3 PE=1 SV=2||[RefSeqProtSlim]|e-value:0,0|CAC9611661.1|Ofus.G072685 [Owenia fusiformis]		P17980	0.353728	0.441317	0.225114	0.159177	0.277898	0.34971	0.22212	0.0265958	0.212012	0.292921	0.318269	0.144327	0.310604	0.267399	0.160118	0.212048	0.291307	0.440483	0.264615	0.248475	0.230417	0.111203	0.236758	0.289621	0.279566	0.310686	0.24832	0.2389	0.322843	0.220256	0.16746	0.0811306	0.252441	0.24262
XLOC-003276	[Uniprot/Swissprot]|e-value:4e-26|sp|Q95KV7|NDUAD_BOVIN|NADH dehydrogenase [ubiquinone] 1 alpha subcomplex subunit 13 OS=Bos taurus OX=9913 GN=NDUFA13 PE=1 SV=3||[RefSeqProtSlim]|e-value:1e-38|PVD19494.1|hypothetical protein C0Q70_19983 [Pomacea canaliculata]		Q9P0J0	0.365275	0.444953	0.32212	0.348393	0.171824	0.259809	0.296087	0.301013	0.347321	0.22132	0.345821	0.326171	0.443689	0.222398	0.254828	0.361441	0.334101	0.192517	0.279362	0.37912	0.41074	0.37325	0.407677	0.195501	0.37013	0.186201	0.326074	0.26836	0.410722	0.236628	0.333353	0.441796	0.252244	0.345398
XLOC-058907	[Uniprot/Swissprot]|e-value:1e-126|sp|Q7SXW4|EMC3_DANRE|ER membrane protein complex subunit 3 OS=Danio rerio OX=7955 GN=emc3 PE=2 SV=1||[RefSeqProtSlim]|e-value:9e-145|PVD24779.1|hypothetical protein C0Q70_15265 [Pomacea canaliculata]		Q9P0I2	0.344929	0.346242	0.232957	0.183805	0.244297	0.311558	0.162905	0.0441738	0.18464	0.312215	0.372104	0.158405	0.301204	0.157698	0.214164	0.150116	0.309974	0.305303	0.279915	0.148768	0.253801	0.179393	0.268463	0.220331	0.261322	0.202071	0.178895	0.215364	0.251419	0.207405	-0.0129231	0.227964	0.252097	0.244065
XLOC-002956	[Uniprot/Swissprot]|e-value:8e-154|sp|Q8IUR5|TMTC1_HUMAN|Protein O-mannosyl-transferase TMTC1 OS=Homo sapiens OX=9606 GN=TMTC1 PE=1 SV=3||[RefSeqProtSlim]|e-value:8e-173|XP_001922025.3|transmembrane and TPR repeat-containing protein 1 isoform X1 [Danio rerio]	Q7K4B6	Q8IUR5	0.0298337	-0.0219613	0.00563243	-0.00578835	0.0260233	0.0401003	0.061865	-0.0971394	0.0951619	0.0290475	-0.0580999	-0.0111368	0.0653529	0.0256161	-0.0184086	-0.0229839	0.026712	0.0724288	0.104905	0.00120488	0.00241963	0.0756325	0.0616307	0.00131882	0.0988507	0.0271723	0.0563733	-0.00791101	0.0378514		0.100339		0.251743
XLOC-037567	[Uniprot/Swissprot]|e-value:2e-137|sp|Q5F383|SPP2B_CHICK|Signal peptide peptidase-like 2B OS=Gallus gallus OX=9031 GN=SPPL2B PE=2 SV=1||[RefSeqProtSlim]|e-value:6e-155|CAC9584219.1|Ofus.G061153, partial [Owenia fusiformis]		Q8TCT7	0.0507485	0.0642894	0.0545658	0.0090025	0.0637639	0.0995698	0.049419	-0.0353329	0.021219	0.115208	0.0764037	0.000141822	0.0648205	0.0321673	0.0685082	0.0879454	0.0079637	0.109466	0.0385132	0.0547339	0.109951	-0.0196515	0.128122	0.0374837	0.0392677	0.081088	-0.0177589	0.0197827	0.062787	0.0592146	-0.035681	-0.0644247	0.251668	0.208015
XLOC-025976	[Uniprot/Swissprot]|e-value:2e-67|sp|O08740|RPB11_MOUSE|DNA-directed RNA polymerase II subunit RPB11 OS=Mus musculus OX=10090 GN=Polr2j PE=1 SV=1||[RefSeqProtSlim]|e-value:1e-67|XP_025089929.1|DNA-directed RNA polymerase II subunit RPB11 [Pomacea canaliculata]	Q9VJE4	P52435	0.414652	0.506955	0.287332	0.286198	0.339234	0.297437	0.258757	0.158218	0.312205	0.304754	0.371208	0.199469	0.339375	0.262995	0.170236	0.190351	0.322707	0.42505	0.302078	0.306191	0.286218	0.296259	0.364182	0.258386	0.344288	0.26438	0.314299	0.322521	0.293973	0.274572	0.208991	0.283313	0.25118	0.314409
XLOC-055533	[Uniprot/Swissprot]|e-value:1e-05|sp|A7VL23|KCMB3_RAT|Calcium-activated potassium channel subunit beta-3 OS=Rattus norvegicus OX=10116 GN=Kcnmb3 PE=2 SV=1||[RefSeqProtSlim]|e-value:3e-75|OWF55577.1|hypothetical protein KP79_PYT25313 [Mizuhopecten yessoensis]		Q86W47	0.0447538	0.0272652	0.0139558	0.00279056	-0.0229355	0.058789	0.0147264	-0.0323346	-0.000449412	0.0343537	0.0425353	0.0358372	0.0358189	0.0742654	0.0572495	0.0388364	0.070831	0.0170484	0.0269395	0.0493803	0.0330604	0.0870963	0.0629325	0.0391053	0.0136853	-0.0382938	-0.0109418	0.0752402	0.00438787	0.0603334	-0.134568	0.0055736	0.250977	0.253537
XLOC-022413	[Uniprot/Swissprot]|e-value:1e-27|sp|Q9CQH3|NDUB5_MOUSE|NADH dehydrogenase [ubiquinone] 1 beta subcomplex subunit 5, mitochondrial OS=Mus musculus OX=10090 GN=Ndufb5 PE=1 SV=1||[RefSeqProtSlim]|e-value:1e-36|PVD35457.1|hypothetical protein C0Q70_02420 [Pomacea canaliculata]		O43674	0.233386	0.338376	0.211269	0.226951	0.10376	0.129681	0.154963	0.180634	0.2208	0.156387	0.195453	0.135496	0.24266	0.149267	0.0680431	0.139837	0.185097	0.105462	0.167482	0.159483	0.199337	0.22183	0.236745	0.115064	0.243449	0.110031	0.161549	0.245451	0.27343	0.311275	0.227597	0.120233	0.25093	0.251527
XLOC-045303	[Uniprot/Swissprot]|e-value:2e-42|sp|Q1HPL8|NDUBA_BOMMO|NADH dehydrogenase [ubiquinone] 1 beta subcomplex subunit 10 OS=Bombyx mori OX=7091 PE=1 SV=1||[RefSeqProtSlim]|e-value:2e-51|CAC9657813.1|Ofus.G102439 [Owenia fusiformis]		O96000	0.428226	0.539628	0.292298	0.375435	0.210762	0.258001	0.290372	0.335033	0.356908	0.235489	0.344371	0.244336	0.374225	0.222654	0.240315	0.325132	0.403311	0.243995	0.239637	0.397558	0.378215	0.321224	0.404753	0.143958	0.354769	0.144261	0.372753	0.295428	0.348294	0.388502	0.347554	0.410412	0.250832	0.354107
XLOC-052467	[RefSeqProtSlim]|e-value:0,007|XP_019615013.1|PREDICTED: uncharacterized protein LOC109462825 isoform X1 [Branchiostoma belcheri]||[Uniprot/Swissprot]|no similarity			0.044792	0.0674599	0.168098	-0.0323323	0.219339	0.179432	0.193772	0.188587	0.218205	0.173843	0.128707	0.267838	0.191171	0.171706	0.267614	0.380007	0.202033	0.227872	0.146611	0.254799	0.231783	0.231046	0.162357	0.25912	0.338915	0.0523061	0.0998955	0.150995	0.19296	0.157531	0.177211	0.299355	0.250731	0.123842
XLOC-011280	[Uniprot/Swissprot]|e-value:8e-149|sp|P27117|DCOR_BOVIN|Ornithine decarboxylase OS=Bos taurus OX=9913 GN=ODC1 PE=2 SV=1||[RefSeqProtSlim]|e-value:4e-167|CAC9491687.1|Ofus.G02461 [Owenia fusiformis]	P40807	P11926	0.184953	0.24867	0.158698	0.161932	0.140446	0.226329	0.15371	0.238501	0.197799	0.216359	0.238419	0.15604	0.229855	0.12237	0.0720601	0.196302	0.148036	0.241631	0.149746	0.199894	0.202261	0.210836	0.238808	0.0377579	0.105821	0.0952762	0.154138	0.20579	0.24248	0.0783744	0.31937	0.283394	0.250392	0.298994
XLOC-038794	[Uniprot/Swissprot]|e-value:2e-32|sp|Q9CQI9|MED30_MOUSE|Mediator of RNA polymerase II transcription subunit 30 OS=Mus musculus OX=10090 GN=Med30 PE=1 SV=1||[RefSeqProtSlim]|e-value:2e-35|CAC9574593.1|Ofus.G053350 [Owenia fusiformis]	Q9W0P3	Q96HR3	0.261894	0.350166	0.169306	0.211524	0.194088	0.22567	0.171269	0.142831	0.151655	0.22154	0.225974	0.126148	0.207203	0.0958064	0.0630058	0.0935665	0.182241	0.15813	0.18767	0.140101	0.161413	0.137274	0.20123	0.120148	0.178607	0.157203	0.189642	0.183947	0.118812	0.158337	0.0486223	0.157201	0.250301	0.147969
XLOC-044966	[Uniprot/Swissprot]|e-value:0,0|sp|P51400|RED1_RAT|Double-stranded RNA-specific editase 1 OS=Rattus norvegicus OX=10116 GN=Adarb1 PE=1 SV=1||[RefSeqProtSlim]|e-value:0,0|CAG31002.1|hypothetical protein RCJMB04_1i12 [Gallus gallus]	Q9NII1	P78563	0.129795	0.192225	0.0772321	0.167597	0.171694	0.0628805	0.0700528	-0.0438428	-0.0147792	0.137368	0.0361786	-0.0284706	0.162578	0.0239447	-0.047065	0.0528762	-0.138893	0.208023	0.0942324	-0.0681074	0.0988406	0.084851	0.139966	-0.0302077	0.156155	-0.00980458	0.0466065	0.179944	-0.0506134	0.182688	0.0178358	0.0709237	0.250187	0.254928
XLOC-011323	[Uniprot/Swissprot]|e-value:4e-68|sp|P83941|ELOC_RAT|Elongin-C OS=Rattus norvegicus OX=10116 GN=Eloc PE=1 SV=1||[RefSeqProtSlim]|e-value:8e-76|OWF46193.1|Transcription elongation factor B polypeptide 1 [Mizuhopecten yessoensis]		Q15369	0.383574	0.466728	0.274509	0.267083	0.300672	0.365337	0.268666	0.22501	0.310619	0.303936	0.397585	0.132745	0.34338	0.251653	0.133323	0.266122	0.319438	0.415415	0.292861	0.285552	0.307722	0.264553	0.280268	0.260192	0.313443	0.24191	0.208476	0.270087	0.384792	0.190665	0.276825	0.306292	0.250154	0.358089
XLOC-017287	[Uniprot/Swissprot]|e-value:2e-159|sp|Q5XI32|CAPZB_RAT|F-actin-capping protein subunit beta OS=Rattus norvegicus OX=10116 GN=Capzb PE=1 SV=1||[RefSeqProtSlim]|e-value:1e-165|XP_393085.2|F-actin-capping protein subunit beta [Apis mellifera]	P48603	P47756	0.269031	0.273043	0.197484	0.153861	0.211219	0.218993	0.213645	0.173361	0.196392	0.214534	0.222292	0.213769	0.180739	0.163114	0.170203	0.206763	0.219671	0.257806	0.267927	0.18343	0.247883	0.221377	0.196388	0.170598	0.223188	0.108495	0.17961	0.17126	0.148644	0.146659	0.144502	0.225468	0.250096	0.322387
XLOC-005742	[Uniprot/Swissprot]|e-value:2e-16|sp|P15870|H1D_STRPU|Histone H1-delta OS=Strongylocentrotus purpuratus OX=7668 PE=3 SV=1||[RefSeqProtSlim]|e-value:1e-34|NP_001248345.1|histone 1o [Aplysia californica]	P02255	P07305	0.0112353	-0.0301876	0.112254	0.306868	0.205683	0.0262724	0.311657	0.213879	0.280005	0.0380553	0.034655	0.0953084	0.298846	0.0794606	0.0262636	0.116733	0.0642704	0.193558	0.188287	0.114289	0.171432	0.413357	0.328861	0.314024	0.23482	0.0412804	0.00161392	0.116506	0.336975	0.256099	0.226314	0.285878	0.250081	0.328082
XLOC-005327	[Uniprot/Swissprot]|e-value:9e-56|sp|Q6ZWX0|ASTER_MOUSE|PAT complex subunit Asterix OS=Mus musculus OX=10090 GN=Wdr83os PE=3 SV=1||[RefSeqProtSlim]|e-value:1e-61|XP_021350601.1|protein Asterix-like [Mizuhopecten yessoensis]	Q9VRJ8	Q9Y284	0.313676	0.333416	0.201276	0.237481	0.248096	0.215664	0.258562	0.128821	0.227056	0.211019	0.269718	0.138434	0.284263	0.148208	0.129602	0.141419	0.166853	0.249166	0.170561	0.170319	0.263073	0.213386	0.247426	0.182554	0.244527	0.0920941	0.245689	0.17699	0.270181	0.111186	0.114205	0.15018	0.249981	0.273984
XLOC-009650	[Uniprot/Swissprot]|e-value:6e-19|sp|A2VDC7|RNKA_XENLA|Ribonuclease kappa-A OS=Xenopus laevis OX=8355 GN=rnasek-a PE=3 SV=1||[RefSeqProtSlim]|e-value:4e-23|CAD5122138.1|DgyrCDS10586 [Dimorphilus gyrociliatus]	Q8MSF5	Q6P5S7	0.206295	0.181281	0.187154	0.0689364	0.130638	0.228475	0.136598	-0.0246471	0.139283	0.182251	0.199694	0.136106	0.219643	0.0553526	0.0982483	0.131888	0.159787	0.325998	0.213972	0.123577	0.180483	0.165077	0.215331	0.117414	0.162763	0.105934	0.0760257	0.15105	0.27565	0.14259	0.205261	0.247082	0.249868	0.0350844
XLOC-014823	[Uniprot/Swissprot]|no similarity||[RefSeqProtSlim]|no similarity			-0.268712	0.0270598	0.110576	0.0694901	0.114903	0.0659215	0.093638	0.0493056	0.115025	0.0908053	0.0169104	0.141132	0.128573	0.0720323	0.148149	0.236503	0.134483	0.00739547	0.0332143	0.117213	0.137684	0.154247	0.132194	0.163563	0.208135	0.0502915	0.135489	0.106966	0.149735	0.0936184	0.133081	0.176785	0.249397	0.0735874
XLOC-050577	[Uniprot/Swissprot]|e-value:9e-91|sp|Q56A18|SMCE1_RAT|SWI/SNF-related matrix-associated actin-dependent regulator of chromatin subfamily E member 1 OS=Rattus norvegicus OX=10116 GN=Smarce1 PE=1 SV=1||[RefSeqProtSlim]|e-value:1e-99|CAC9569083.1|Ofus.G052434 [Owenia fusiformis]		Q969G3	0.118077	0.235202	0.0882833	0.13669	0.15747	0.207023	0.136055	0.0067676	0.0625937	0.113343	0.220762	0.0626119	0.131206	0.0335614	0.0916033	0.0813267	0.0939203	0.245052	0.175714	0.0268908	0.142442	0.134607	0.198737	0.0677926	0.112061	0.0605596	0.0602547	0.0772427	0.0713662	0.139831	0.0194663	0.114903	0.249365	0.320914
XLOC-063101	[Uniprot/Swissprot]|e-value:0,086|sp|P36590|KTHY_SCHPO|Thymidylate kinase OS=Schizosaccharomyces pombe (strain 972 / ATCC 24843) OX=284812 GN=tmp1 PE=2 SV=2||[RefSeqProtSlim]|e-value:2e-14|XP_005102276.1|uncharacterized protein LOC101847669 [Aplysia californica]			0.467715	0.589253	0.390424	0.484575	0.181608	0.314401	0.374147	0.484499	0.443093	0.33919	0.477955	0.42429	0.460741	0.277317	0.338421	0.450299	0.496158	0.284464	0.304528	0.472828	0.522467	0.466483	0.489436	0.218522	0.439821	0.343164	0.508225	0.492084	0.526793	0.369033	0.560969	0.507109	0.249252	0.49093
XLOC-003652	[Uniprot/Swissprot]|e-value:3e-38|sp|Q0P5A1|DCTN3_BOVIN|Dynactin subunit 3 OS=Bos taurus OX=9913 GN=DCTN3 PE=2 SV=1||[RefSeqProtSlim]|e-value:4e-48|CAC9609341.1|Ofus.G071709 [Owenia fusiformis]		O75935	0.289335	0.298427	0.271789	0.186515	0.230023	0.31232	0.168772	0.129974	0.19454	0.283111	0.360264	0.124996	0.243884	0.192882	0.134812	0.164068	0.206315	0.294839	0.263908	0.157884	0.208211	0.155397	0.241606	0.274977	0.228672	0.159465	0.0968216	0.280989	0.159438	0.0733144	0.182088	0.233283	0.249129	0.16978
XLOC-045572	[Uniprot/Swissprot]|e-value:2e-68|sp|Q9H0A8|COMD4_HUMAN|COMM domain-containing protein 4 OS=Homo sapiens OX=9606 GN=COMMD4 PE=1 SV=1||[RefSeqProtSlim]|e-value:8e-80|AFX71627.1|COMM domain-containing protein 4 [Branchiostoma lanceolatum]		Q9H0A8	0.236624	0.272955	0.15298	0.214442	0.192656	0.169049	0.135014	0.0829792	0.199129	0.144323	0.21189	0.129888	0.159726	0.121512	0.14604	0.154396	0.222416	0.192568	0.110184	0.12315	0.16221	0.219068	0.183928	0.201598	0.223022	0.114059	0.134015	0.0911896	0.217874	0.200178	0.0433678	0.154805	0.249062	0.109351
XLOC-058936	[Uniprot/Swissprot]|e-value:7e-86|sp|Q5R4S2|B4GA1_PONAB|Beta-1,4-glucuronyltransferase 1 OS=Pongo abelii OX=9601 GN=B4GAT1 PE=2 SV=1||[RefSeqProtSlim]|e-value:3e-123|CAC9666805.1|Ofus.G15106 [Owenia fusiformis]		O43505	0.030701	0.0739335	0.084264	0.0222872	0.0557243	0.106338	0.0552541	-0.0390221	0.0307702	0.0964212	0.0631192	0.0496315	0.0540272	0.0522799	0.040994	0.0251155	0.124776	0.0885838	0.0930981	0.0087869	0.0525092	-0.0249907	0.0543761	0.0708298	0.0643015	0.046908	0.0251649	0.0680551	0.144335	0.0863167	0.0441281	0.128749	0.248993	0.127432
XLOC-005280	[Uniprot/Swissprot]|e-value:0,003|sp|Q9W332|CUBN_DROME|Cubilin homolog OS=Drosophila melanogaster OX=7227 GN=Cubn PE=2 SV=3||[RefSeqProtSlim]|e-value:3e-64|UCK81578.1|Gal-binding and CUB domains containing receptor 15 [Arenicola marina]	Q9W332	Q86SQ4	0.0099661	0.0244026	0.0137989	0.0156788	0.0373721	-0.0136837	0.0190389	0.0117111	0.0532711		-0.00211062	-0.00149531	0.0362679		-0.00172557	-0.0237804	-0.0329589	0.0742001		0.0150939	0.0383667				0.0175745		0.0576082	0.0279155	0.0783691				0.248959	0.0305119
COX3				0.490733	0.534879	0.455681	0.570567	0.114305	0.455634	0.300278	0.559606	0.53458	0.350001	0.431298	0.517356	0.694012	0.424667	0.479	0.48405	0.518315	0.385488	0.294601	0.511911	0.665719	0.50555	0.637641	0.422086	0.506308	0.282735	0.526996	0.595003	0.524401	0.504362	0.540909	0.593316	0.24879	0.436403
XLOC-040346	[RefSeqProtSlim]|e-value:3e-27|CAC9666039.1|Ofus.G141118 [Owenia fusiformis]||[Uniprot/Swissprot]|no similarity			0.105312	0.0356976	0.0651474	0.0274242	0.23954	0.10589	0.0988323	0.259287	0.131035	0.102498	0.194465	0.229904	0.151855	0.158348	0.0656699	0.163447	0.125757	0.215192	0.0746142	0.017403	0.0723596	0.220538	0.095352	0.0480405	0.186593	0.0267197	0.0431571	0.122659	0.172883	0.116733	0.252415	0.171094	0.248652	0.127432
XLOC-001112	[Uniprot/Swissprot]|e-value:0,0|sp|P80021|ATPA_PIG|ATP synthase subunit alpha, mitochondrial OS=Sus scrofa OX=9823 GN=ATP5F1A PE=1 SV=2||[RefSeqProtSlim]|e-value:0,0|AOR07054.1|mitochondrial ATP synthase subunit alpha precursor [Mesenchytraeus antaeus]	P35381	P25705	0.424401	0.58343	0.348598	0.461852	0.171704	0.332878	0.379904	0.419578	0.43165	0.253813	0.417005	0.437972	0.47241	0.217215	0.353086	0.401509	0.447839	0.298572	0.329217	0.436992	0.452721	0.400129	0.427299	0.147889	0.386845	0.338224	0.446998	0.340682	0.382211	0.346047	0.473657	0.443093	0.248464	0.370125
XLOC-054439	[Uniprot/Swissprot]|e-value:3e-72|sp|Q14331|FRG1_HUMAN|Protein FRG1 OS=Homo sapiens OX=9606 GN=FRG1 PE=1 SV=1||[RefSeqProtSlim]|e-value:4e-78|CAC9532603.1|Ofus.G032714 [Owenia fusiformis]	Q9VWA8	Q14331	0.153544	0.163446	0.0892314	0.163493	0.139279	0.19832	0.142892	0.06131	0.119625	0.10844	0.243915	0.168349	0.149552	0.0448376	0.122302	0.135903	0.183088	0.205416	0.118184	0.126728	0.139347	0.0594501	0.248939	0.134316	0.21358	-0.00140287	0.0946208	0.0671742	0.173439	0.0409933	0.0651073	0.15122	0.248366	0.199459
XLOC-060060	[Uniprot/Swissprot]|e-value:4e-67|sp|P30044|PRDX5_HUMAN|Peroxiredoxin-5, mitochondrial OS=Homo sapiens OX=9606 GN=PRDX5 PE=1 SV=4||[RefSeqProtSlim]|e-value:6e-83|XP_035682897.1|peroxiredoxin-5, mitochondrial-like [Branchiostoma floridae]		P30044	0.367978	0.495515	0.350631	0.540185	0.319175	0.265021	0.351807	0.511691	0.400841	0.270564	0.281841	0.395534	0.461754	0.188902	0.269921	0.414795	0.371999	0.209701	0.325423	0.393392	0.501739	0.471849	0.450606	0.194121	0.417807	0.360479	0.402903	0.353987	0.442801	0.318963	0.133276	0.358168	0.248341	0.484509
XLOC-058321	[Uniprot/Swissprot]|e-value:4e-76|sp|Q6NYV5|SP30L_DANRE|Histone deacetylase complex subunit SAP30L OS=Danio rerio OX=7955 GN=sap30l PE=1 SV=1||[RefSeqProtSlim]|e-value:1e-87|XP_021352135.1|histone deacetylase complex subunit SAP30L-like [Mizuhopecten yessoensis]	Q9VXB3	Q9HAJ7	0.239205	0.312469	0.11626	0.107554	0.183675	0.145291	0.133559	0.0419458	0.117878	0.162027	0.21416	0.0941727	0.166375	0.0900449	0.124523	0.105144	0.143452	0.237265	0.18604	0.159003	0.211091	0.163094	0.223102	0.0624201	0.165262	0.112918	0.0723636	0.061642	0.154667	0.0303431	0.212334	0.150013	0.248277	0.125318
XLOC-034357	[RefSeqProtSlim]|e-value:6e-23|CAD5114477.1|DgyrCDS3601 [Dimorphilus gyrociliatus]||[Uniprot/Swissprot]|no similarity			0.0961767	0.0664828	0.0484322	-0.245282	0.149221	0.0446403	0.100948	-0.384986	0.115698	-0.0101395	0.0396901	0.0503114	0.0687173	0.0687631	0.0792822	0.109184	-0.0380886	0.215513	0.127146	-0.00554497	0.0559689	0.006278	0.135945	0.0897648	0.231755	0.0905205	0.00304292	0.0931678	0.0438712	0.0721099	0.0231036	0.104091	0.248259	0.0738894
XLOC-041255	[Uniprot/Swissprot]|e-value:4e-04|sp|P26769|ADCY2_RAT|Adenylate cyclase type 2 OS=Rattus norvegicus OX=10116 GN=Adcy2 PE=1 SV=1||[RefSeqProtSlim]|e-value:0,001|AAH37107.1|Adcy2 protein [Mus musculus]	Q9VW60	Q08462	0.0210695	0.00567293	0.011857	-0.0214082	-0.0433182	0.0420273	-0.0170828	-0.0324472	0.0369571	-0.0353045	-0.0342583	0.0577587	0.0139955	0.00985323	0.0243849		-0.000744154	0.0524171		-0.00695276	0.0275579	0.0321597	0.0653335		0.04696		0.0695913	-0.0580573	-0.0336978	-0.0528075		-0.0436849	0.24797	0.156149
XLOC-021892	[RefSeqProtSlim]|e-value:1e-11|XP_021374465.1|protein IWS1 homolog [Mizuhopecten yessoensis]||[Uniprot/Swissprot]|no similarity			-0.0158419	0.00862945	0.0971098	0.0475951	0.0482281	0.0656227	0.0391408	-0.0103175	-0.0404961	0.102359	0.0839053	0.112161	0.0983362	0.100134	0.0357511	0.0862574	0.088923	0.0157913	0.0613051	-0.0266518	-0.00834878	0.104202	0.0598985	-0.080283	0.0948507	0.00206534	0.000896556	0.0135493	0.0658066	0.0375049	-0.13729	0.0837498	0.247901	0.0710016
XLOC-058766	[Uniprot/Swissprot]|e-value:4e-71|sp|Q5M7T4|YIPF4_RAT|Protein YIPF4 OS=Rattus norvegicus OX=10116 GN=Yipf4 PE=2 SV=1||[RefSeqProtSlim]|e-value:6e-77|XP_011455790.2|protein YIPF4 [Crassostrea gigas]		Q9BSR8	0.0939401	0.0960636	0.0910401	0.0607996	0.13543	0.115004	0.080514	0.0128283	0.0623625	0.110648	0.076068	0.091598	0.132632	0.0670168	0.0417157	0.023544	0.0761931	0.169058	0.112201	0.092947	0.0765173	0.0564745	0.197423	0.0336541	0.103066	0.0425896	0.0631849	0.194678	0.218177	-0.0476255	0.0936114	0.0723303	0.247898	0.298845
XLOC-058110	[Uniprot/Swissprot]|e-value:1e-43|sp|Q5D018|RBM8A_DANRE|RNA-binding protein 8A OS=Danio rerio OX=7955 GN=rbm8a PE=2 SV=1||[RefSeqProtSlim]|e-value:1e-46|CAC9605210.1|Ofus.G07852 [Owenia fusiformis]	Q9V535	Q9Y5S9	0.489795	0.581167	0.328209	0.385907	0.415082	0.349975	0.340371	0.263023	0.318546	0.361093	0.426627	0.191844	0.393185	0.261092	0.262892	0.363194	0.386649	0.422209	0.369284	0.392211	0.346727	0.309825	0.308086	0.305558	0.39996	0.27657	0.330719	0.290218	0.361829	0.316589	0.123247	0.328221	0.247847	0.346362
XLOC-001235	[Uniprot/Swissprot]|e-value:5e-83|sp|Q14678|KANK1_HUMAN|KN motif and ankyrin repeat domain-containing protein 1 OS=Homo sapiens OX=9606 GN=KANK1 PE=1 SV=3||[RefSeqProtSlim]|e-value:2e-109|CAC9661869.1|Ofus.G112168 [Owenia fusiformis]		Q14678	-0.0347146	0.113718	-0.0104998	0.0138454	0.0382378	0.117799	0.0947229	-0.0642584	-0.0321912	0.0982876	0.0618103	0.17902	0.0978319	0.0625327	0.119511	0.141063	0.176642	0.0886933	0.173677	-0.0347985	-0.0694555	0.136273	0.0816541	0.0322944	0.184489	-0.131777	-0.0755311	0.118937	0.111677	0.127253	-0.0583769	0.115922	0.247786	0.156149
XLOC-067704	[Uniprot/Swissprot]|e-value:4e-110|sp|Q96MD2|KICS2_HUMAN|KICSTOR subunit 2 OS=Homo sapiens OX=9606 GN=KICS2 PE=1 SV=4||[RefSeqProtSlim]|e-value:7e-165|CAC9672520.1|Ofus.G211089 [Owenia fusiformis]		Q96MD2	0.066291	0.0764423	0.0474719	0.060258	0.055457	0.103702	0.0395225	-0.0135082	0.0234376	0.0969236	0.0706992	0.0169475	0.132263	0.0553987	0.0317332	0.0138986	0.0861467	0.0691247	0.0285537	-0.00576798	0.0559074	0.0400185	0.0349231	-0.0279062	0.0919423	0.0552653	0.0100648	0.127626	0.022392	-0.00672924	-0.0242695	-0.011499	0.247447	0.135262
XLOC-001522	[RefSeqProtSlim]|e-value:1e-84|VDH90245.1|Hypothetical predicted protein [Mytilus galloprovincialis]||[Uniprot/Swissprot]|no similarity			-0.0191209	-0.00759901	0.12487	-0.0384861	0.0653039	0.123514	0.0340594	0.0322004	0.086	0.0865525	0.130748	0.0354587	0.0664511	0.104089	0.0111047	-0.0246531	0.0958359	0.0684538	0.0140686	-0.208186	0.0906542	0.0164402	-0.00876936	0.0175969	0.0372656	0.0604173	-0.000324619	0.116862	0.0319177	-0.0551038	-0.278838	0.0648171	0.247355	0.0726179
XLOC-047802	[Uniprot/Swissprot]|e-value:0,0|sp|P45844|ABCG1_HUMAN|ATP-binding cassette sub-family G member 1 OS=Homo sapiens OX=9606 GN=ABCG1 PE=1 SV=3||[RefSeqProtSlim]|e-value:0,0|CAC9602755.1|Ofus.G07385 [Owenia fusiformis]		P45844	0.0375784	0.0254923	0.0355359	-0.0350553	0.0755449	0.0666171	0.0103616	-0.15602	-0.025183	-0.0346206	-0.0142476	0.00459997	0.0117116	-0.0437947	-0.0436378	0.0353544	0.0139584	0.138387	0.134947	0.00136506	-0.0721192	0.00657573	0.0362192	-0.0593331	0.0455434	0.038576	0.0192563	0.0202118	0.0455292	-0.0213585	-0.0336356	0.119068	0.247155
XLOC-000630	[Uniprot/Swissprot]|e-value:1e-38|sp|Q9DCL2|CIA2A_MOUSE|Cytosolic iron-sulfur assembly component 2A OS=Mus musculus OX=10090 GN=Ciao2a PE=1 SV=1||[RefSeqProtSlim]|e-value:2e-40|CAD5124044.1|DgyrCDS12352 [Dimorphilus gyrociliatus]	Q9V968	Q9H5X1	0.198927	0.213728	0.127014	0.131461	0.141964	0.197775	0.143443	0.0726938	0.136937	0.169749	0.178102	0.119113	0.106353	0.0828943	0.0890465	0.149295	0.184944	0.164541	0.0649124	0.115419	0.128189	0.16709	0.201475	0.10122	0.181401	0.08078	0.101138	0.0772901	0.121047	0.193636	0.0837877	0.0621424	0.247056	-0.0191754
XLOC-040277	[Uniprot/Swissprot]|e-value:4e-103|sp|O43312|MTSS1_HUMAN|Protein MTSS 1 OS=Homo sapiens OX=9606 GN=MTSS1 PE=1 SV=2||[RefSeqProtSlim]|e-value:1e-128|CAC9593732.1|Ofus.G062658 [Owenia fusiformis]		O43312	0.0336841	0.104865	0.0252442	-0.106709	0.0943292	0.119555	0.0632893	-0.405524	-0.015206	0.0849132	0.0591455	0.127235	0.119551	0.0172123	0.0680464	0.0883646	0.10815	0.206873	0.1767	0.00851888	0.068116	0.142916	0.0426807	0.0101216	0.139324	0.00638951	-0.0226995	0.18806	0.14383	-0.0882952	-0.0497192	0.0304831	0.246981	-0.115644
XLOC-003700	[Uniprot/Swissprot]|e-value:6e-87|sp|Q9Z255|UBE2A_MOUSE|Ubiquitin-conjugating enzyme E2 A OS=Mus musculus OX=10090 GN=Ube2a PE=1 SV=1||[RefSeqProtSlim]|e-value:3e-91|XP_021359055.1|ubiquitin-conjugating enzyme E2-17 kDa isoform X2 [Mizuhopecten yessoensis]	P25153	P49459	0.214858	0.243439	0.174624	0.100777	0.21389	0.273457	0.166662	0.0674268	0.164395	0.269772	0.251098	0.163241	0.261381	0.120091	0.0982319	0.146938	0.245595	0.32578	0.212774	0.161913	0.213003	0.178034	0.13332	0.179954	0.208358	0.178945	0.21326	0.154301	0.262162	0.14342	0.219105	0.204311	0.246817	0.122969
XLOC-038308	[Uniprot/Swissprot]|e-value:3e-17|sp|Q9BSF4|TIM29_HUMAN|Mitochondrial import inner membrane translocase subunit Tim29 OS=Homo sapiens OX=9606 GN=TIMM29 PE=1 SV=2||[RefSeqProtSlim]|e-value:4e-47|CAD5113579.1|DgyrCDS2742 [Dimorphilus gyrociliatus]		Q9BSF4	0.0365131	0.0472318	0.0475348	0.0240987	0.127629	0.0853774	0.0342192	-0.0828564	0.00848985	0.0728387	0.0872633	0.143007	0.0738747	0.0572273	0.0653591	0.0775124	0.0967397	0.179462	0.137827	0.0784497	0.150795	0.0967352	0.115603	0.00695226	0.136772	0.11093	-0.0149442	0.0443116	0.139281	0.133566	0.0574164	0.107038	0.246743	0.156149
XLOC-021503	[Uniprot/Swissprot]|e-value:4e-39|sp|Q96ER9|MITOK_HUMAN|Mitochondrial potassium channel OS=Homo sapiens OX=9606 GN=CCDC51 PE=1 SV=2||[RefSeqProtSlim]|e-value:6e-102|CAC9485731.1|Ofus.G014962 [Owenia fusiformis]		Q96ER9	0.0720293	0.0929277	0.112264	0.0807311	0.0879664	0.0787252	0.0633109	0.052007	0.101396	0.0604126	0.115147	0.163778	0.148574	0.0860308	0.112121	0.207271	0.15457	0.0990885	-0.0181246	0.12466	0.12534	0.0306397	0.182021	0.120184	0.0738827	0.0547782	0.0858917	0.141295	0.0702765	0.0282106	0.233729	0.146082	0.246619	0.199412
XLOC-025248	[RefSeqProtSlim]|e-value:2e-24|OWF48398.1|Polysialoglycoprotein [Mizuhopecten yessoensis]||[Uniprot/Swissprot]|no similarity			0.045669	0.00839935	0.0232155	-0.00308372	0.120951	0.295072	0.0419747	-0.04126	0.0941011	0.0646183	0.258282	0.0198959	0.108437	0.0558381	0.0646373	0.0838058	0.235924	0.14802	0.0943751	0.0423667	0.102821	0.143917	0.0285508	0.0811876	0.126916	0.0181126	0.0998114	0.064264	0.0900375	0.025887	-0.120323	0.0633603	0.246532	0.0664082
XLOC-059035	[Uniprot/Swissprot]|e-value:5e-96|sp|P62744|AP2S1_RAT|AP-2 complex subunit sigma OS=Rattus norvegicus OX=10116 GN=Ap2s1 PE=1 SV=1||[RefSeqProtSlim]|e-value:2e-98|XP_025104401.1|AP-2 complex subunit sigma [Pomacea canaliculata]		P53680	0.314271	0.263398	0.171736	0.181405	0.212883	0.21985	0.192307	0.165856	0.22341	0.211716	0.256511	0.207314	0.261849	0.151283	0.129387	0.217524	0.265145	0.323302	0.186717	0.134092	0.27647	0.216274	0.262573	0.11373	0.298214	0.0409512	0.215952	0.197061	0.304559	0.128967	0.0586775	0.176696	0.246211	0.166651
XLOC-067448	[Uniprot/Swissprot]|e-value:3e-100|sp|Q6TGY8|EMC2_DANRE|ER membrane protein complex subunit 2 OS=Danio rerio OX=7955 GN=emc2 PE=2 SV=1||[RefSeqProtSlim]|e-value:2e-105|PVD32057.1|hypothetical protein C0Q70_07484 [Pomacea canaliculata]		Q15006	0.33822	0.372401	0.232623	0.228477	0.295462	0.376488	0.236138	0.087949	0.22629	0.263862	0.458598	0.114259	0.284315	0.168635	0.226939	0.257322	0.326917	0.393096	0.343465	0.193591	0.269999	0.212024	0.253675	0.266023	0.276485	0.2269	0.2301	0.234479	0.268029	0.0655263	0.181119	0.236683	0.246186	0.347806
XLOC-013400	[RefSeqProtSlim]|e-value:2e-21|OWF37752.1|Protein phosphatase 1 regulatory subunit 14C [Mizuhopecten yessoensis]||[Uniprot/Swissprot]|no similarity			0.20674	0.343896	0.16578	-0.0395001	0.219789	0.167389	0.214594	-0.0713392	0.12717	0.20966	0.0692734	0.150688	0.196343	0.108272	0.106498	0.163946	0.125712	0.251608	0.281584	0.129821	0.0382643	0.160843	0.205361	0.18536	0.237691	-0.0463981	0.177298	0.150273	0.0709359	0.134957	-0.0469762	0.0939505	0.246109	0.134611
XLOC-004396	[Uniprot/Swissprot]|e-value:6e-61|sp|B3EX21|ATPO_SORAR|ATP synthase subunit O, mitochondrial OS=Sorex araneus OX=42254 GN=ATP5PO PE=3 SV=1||[RefSeqProtSlim]|e-value:2e-86|CAD5122547.1|DgyrCDS10962 [Dimorphilus gyrociliatus]	Q24439	P48047	0.429901	0.576441	0.345088	0.464391	0.208455	0.314052	0.324531	0.473606	0.410472	0.282979	0.413068	0.417056	0.499173	0.252055	0.327077	0.413986	0.448815	0.207916	0.380203	0.414272	0.460489	0.44524	0.428762	0.180635	0.40853	0.306774	0.428038	0.347028	0.462258	0.418671	0.398708	0.469163	0.24609	0.40173
XLOC-001902	[Uniprot/Swissprot]|e-value:2e-83|sp|Q8JFY9|ENDUA_XENLA|Poly(U)-specific endoribonuclease-A OS=Xenopus laevis OX=8355 GN=endou-a PE=1 SV=1||[RefSeqProtSlim]|e-value:3e-108|XP_011414003.2|poly(U)-specific endoribonuclease-A [Crassostrea gigas]		P21128	0.127095	0.137745	0.0900101	0.173655	0.119285	0.0833957	0.110882	0.17165	0.103144	0.14882	0.114537	0.126993	0.11806	0.0899673	0.0818259	0.0175584	0.0950868	0.133748	0.162332	0.130433	0.0888759	0.110299	0.131311	0.0842553	0.0770515	0.0932833	0.0615904	0.14038	0.109013	0.128265	0.185051	0.0490054	0.246077	0.228866
XLOC-002401	[Uniprot/Swissprot]|e-value:1e-170|sp|P09324|YES_CHICK|Tyrosine-protein kinase Yes OS=Gallus gallus OX=9031 GN=YES1 PE=1 SV=3||[RefSeqProtSlim]|e-value:0,0|VDI79662.1|Hypothetical predicted protein [Mytilus galloprovincialis]	Q9V9J3	P06241	0.0812955	0.122104	0.0739434	0.105326	0.0696334	0.133393	0.0947065	-0.0530051	0.058898	0.0790071	0.0979818	0.0193696	0.143399	0.0690338	0.0700462	0.103051	0.0910237	0.0756468	0.12008	0.0547077	0.140788	0.0433034	0.151471	0.0720311	0.111449	0.0335314	0.102071	0.106388	-0.0308962	0.00691322	0.0563685	0.102568	0.246077	0.179108
XLOC-016754	[Uniprot/Swissprot]|e-value:5e-33|sp|P85007|IR3IP_RAT|Immediate early response 3-interacting protein 1 OS=Rattus norvegicus OX=10116 GN=Ier3ip1 PE=3 SV=1||[RefSeqProtSlim]|e-value:5e-43|VDH99761.1|Hypothetical predicted protein [Mytilus galloprovincialis]		Q9Y5U9	0.384951	0.402746	0.26125	0.216179	0.261013	0.222727	0.230959	0.0706346	0.242227	0.313473	0.302169	0.226937	0.276385	0.208272	0.193563	0.109536	0.274348	0.295072	0.235312	0.279443	0.262362	0.254934	0.309543	0.271577	0.213654	0.173984	0.195588	0.269633	0.302844	0.370519	0.0805001	0.189615	0.246011	0.325188
XLOC-026927	[Uniprot/Swissprot]|no similarity||[RefSeqProtSlim]|no similarity			-0.00168789	0.089993	0.0881102	-0.0483961	0.032075	0.050093	0.0341477	-0.19457	0.0262222	0.0633299	0.00821333	0.0455189	0.0640341	0.0496546	0.0591978	0.0166575	0.0601146	0.0626644	0.064032	0.00598062	0.0496777	0.0251605	0.109785	0.111798	0.083582	0.0881725	-0.0867995		-0.00632519	0.0762775	0.123624	0.166682	0.245981
XLOC-044610	[Uniprot/Swissprot]|e-value:9e-147|sp|Q6PBF0|RL8_XENTR|60S ribosomal protein L8 OS=Xenopus tropicalis OX=8364 GN=rpl8 PE=2 SV=3||[RefSeqProtSlim]|e-value:3e-153|XP_034318261.1|60S ribosomal protein L8 isoform X1 [Crassostrea gigas]	Q9V3G1	P62917	0.487909	0.543078	0.363176	0.454158	0.352603	0.356001	0.478459	0.336845	0.438843	0.372765	0.396096	0.359553	0.398013	0.308501	0.354872	0.405458	0.447801	0.352423	0.323227	0.468992	0.454232	0.403829	0.415087	0.254426	0.374849	0.248179	0.383358	0.363384	0.48031	0.43463	0.356996	0.339256	0.245929	0.188462
ND4				0.448011	0.554837	0.368424	0.501367	0.0905444	0.369369	0.424561	0.453614	0.465448	0.317086	0.365595	0.396744	0.529045	0.345556	0.32585	0.35587	0.392423	0.298656	0.316527	0.39192	0.546937	0.328586	0.517699	0.237756	0.438092	0.248061	0.390242	0.399916	0.36973	0.441262	0.549934	0.459452	0.245819	0.394123
COX1				0.426032	0.504764	0.42088	0.498737	0.107492	0.405417	0.299842	0.468664	0.51209	0.324321	0.383756	0.438419	0.677319	0.386081	0.385618	0.396043	0.481349	0.388078	0.325659	0.499386	0.630341	0.343008	0.595581	0.363331	0.439252	0.226611	0.408991	0.535441	0.438246	0.448853	0.57114	0.542253	0.245321	0.422392
XLOC-001532	[Uniprot/Swissprot]|e-value:0,0|sp|Q5VU97|CAHD1_HUMAN|VWFA and cache domain-containing protein 1 OS=Homo sapiens OX=9606 GN=CACHD1 PE=2 SV=2||[RefSeqProtSlim]|e-value:0,0|PVD35783.1|hypothetical protein C0Q70_02747 [Pomacea canaliculata]	Q5BI42	Q5VU97	0.0466045	0.0353229	0.00654622	0.0266206	0.0552861	0.0433419	0.0937551	-0.0284882	0.0394842	0.0498444	0.0737219	0.00565424	0.0479282	-0.00928575	0.0357464	0.0500994	0.0129056	0.167518	0.0212123	0.0126474	0.033402	0.0142763	0.0695685	-0.0139982	0.086757	0.0140046	0.00529296	0.138422	0.098246	0.0584608	0.0380687	0.100639	0.245277	0.0869011
XLOC-050892	[Uniprot/Swissprot]|e-value:2e-36|sp|Q95KE5|RM43_BOVIN|39S ribosomal protein L43, mitochondrial OS=Bos taurus OX=9913 GN=MRPL43 PE=2 SV=2||[RefSeqProtSlim]|e-value:8e-65|CAD5118351.1|DgyrCDS7061 [Dimorphilus gyrociliatus]		Q8N983	0.24205	0.308852	0.182752	0.208899	0.192594	0.143359	0.15168	0.123848	0.13738	0.144587	0.169321	0.085651	0.13927	0.100977	0.0405288	0.166019	0.145679	0.169505	0.116476	0.139099	0.102737	0.165175	0.228598	0.135028	0.141446	0.0478021	0.121272	0.193526	0.128972	0.0667689	0.0431305	0.0337933	0.24521	0.228694
XLOC-021491	[Uniprot/Swissprot]|e-value:0,0|sp|P50579|MAP2_HUMAN|Methionine aminopeptidase 2 OS=Homo sapiens OX=9606 GN=METAP2 PE=1 SV=1||[RefSeqProtSlim]|e-value:0,0|OWF35117.1|Methionine aminopeptidase 2 [Mizuhopecten yessoensis]		P50579	0.312521	0.389271	0.192557	0.279598	0.260826	0.203621	0.20055	0.132548	0.224599	0.215966	0.256639	0.117307	0.224204	0.134575	0.166079	0.176492	0.189857	0.254918	0.177068	0.278837	0.159596	0.164718	0.244587	0.141794	0.25628	0.154165	0.211924	0.191841	0.309859	0.181451	0.126173	0.116981	0.245186	0.272816
XLOC-066033	[Uniprot/Swissprot]|e-value:1e-84|sp|A4IFH4|PSF1_BOVIN|DNA replication complex GINS protein PSF1 OS=Bos taurus OX=9913 GN=GINS1 PE=2 SV=1||[RefSeqProtSlim]|e-value:3e-104|XP_011415824.1|DNA replication complex GINS protein PSF1 [Crassostrea gigas]		Q14691	0.405143	0.46298	0.271909	0.307022	0.313089	0.254448	0.246879	0.131412	0.244318	0.275223	0.325799	0.164485	0.303309	0.225487	0.174411	0.223197	0.221879	0.371476	0.285598	0.310849	0.284366	0.147365	0.32405	0.248989	0.286165	0.218504	0.290864	0.255884	0.225118	0.15242	0.198414	0.407435	0.245183	0.242785
XLOC-002511	[Uniprot/Swissprot]|e-value:0,0|sp|P54939|TLN1_CHICK|Talin-1 OS=Gallus gallus OX=9031 GN=TLN1 PE=1 SV=2||[RefSeqProtSlim]|e-value:0,0|CAC9665962.1|Ofus.G14964 [Owenia fusiformis]		Q9Y490	0.0552066	0.0769472	0.044387	0.00834379	0.120805	0.110443	0.0308621	-0.0428413	0.0212149	0.0857002	-0.0153082	0.182724	0.132585	0.0114782	-0.0383139	0.193386	0.132763	0.239874	0.176524	-0.0131849	0.0659175	0.154461	0.202907	0.0493374	0.188416	0.114913	0.012151	0.0926388	-0.102962	-0.0266154	-0.13155	0.205209	0.24495	0.207432
XLOC-058214	[Uniprot/Swissprot]|e-value:1e-32|sp|Q28GL2|KISHB_XENTR|Protein kish-B OS=Xenopus tropicalis OX=8364 GN=tmem167b PE=3 SV=1||[RefSeqProtSlim]|e-value:1e-33|VDI43163.1|Hypothetical predicted protein [Mytilus galloprovincialis]	Q9VWH8	Q9NRX6	0.17409	0.198318	0.136636	0.105285	0.177076	0.12916	0.0915527	0.0417676	0.133942	0.127993	0.140536	0.0822101	0.18156	0.104488	0.115715	0.0662649	0.132665	0.126899	0.131165	0.138264	0.0774722	0.162544	0.194393	0.163179	0.0543986	0.053351	0.118936	0.221413	0.197609	0.143777	0.113887	0.0217605	0.244843	0.351785
XLOC-012065	[Uniprot/Swissprot]|e-value:2e-72|sp|Q99595|TI17A_HUMAN|Mitochondrial import inner membrane translocase subunit Tim17-A OS=Homo sapiens OX=9606 GN=TIMM17A PE=1 SV=1||[RefSeqProtSlim]|e-value:6e-89|CAC9485776.1|Ofus.G014966 [Owenia fusiformis]		Q99595	0.206539	0.236444	0.166355	0.290462	0.0908528	0.109573	0.245143	0.183046	0.227406	0.124125	0.152311	0.208196	0.247688	0.113552	0.108256	0.216325	0.27928	0.189444	0.0697303	0.255031	0.210374	0.268017	0.272082	0.0640188	0.236816	0.0565076	0.160478	0.32323	0.271426	0.144148	0.159295	0.378381	0.244518	0.172414
XLOC-011694	[Uniprot/Swissprot]|e-value:2e-57|sp|Q9Y6Q3|ZFP37_HUMAN|Zinc finger protein 37 homolog OS=Homo sapiens OX=9606 GN=ZFP37 PE=2 SV=3||[RefSeqProtSlim]|e-value:5e-62|XP_011472470.2|LOW QUALITY PROTEIN: gastrula zinc finger protein XlCGF26.1-like [Oryzias latipes]		Q9Y6Q3	0.0617398	0.0923844	0.0687817	0.114988	0.101548	0.132722	0.113182	0.0265435	0.0804186	0.136768	0.146144	0.0682636	0.134314	0.0355998	0.0595611	0.0400525	0.139823	0.157662	0.102437	-0.0442375	0.0831792	0.110678	0.163123	0.0052084	0.104011	-0.0129716	-0.00869068	0.0787514	0.0381391	0.0586969	-0.0458816	0.0912152	0.24441	-0.089997
XLOC-039133	[Uniprot/Swissprot]|e-value:7e-44|sp|A7S6Y0|SYS1_NEMVE|Protein SYS1 homolog OS=Nematostella vectensis OX=45351 GN=sys1 PE=3 SV=1||[RefSeqProtSlim]|e-value:1e-49|CAC9671374.1|Ofus.G20200, partial [Owenia fusiformis]		Q8N2H4	0.155637	0.135397	0.111809	0.0604186	0.13138	0.20913	0.0990992	-0.0650964	0.0947281	0.196784	0.181488	0.0688883	0.146382	0.134822	0.0714043	0.0255778	0.136603	0.187743	0.166054	0.122768	0.115957	0.103438	0.129637	0.0814227	0.127674	0.0591435	0.105435	0.133974	0.088285	0.228422	0.0191171	0.201983	0.244361	0.143091
XLOC-052172	[Uniprot/Swissprot]|e-value:2e-12|sp|Q8QFX1|RIMB2_CHICK|RIMS-binding protein 2 OS=Gallus gallus OX=9031 GN=RIMBP2 PE=1 SV=1||[RefSeqProtSlim]|e-value:7e-83|XP_035824955.1|A-kinase anchor protein 9 [Aplysia californica]		O15034	-0.00625383	-0.111088	-0.00562043	0.126179	0.158916	0.0948063	0.128772	0.130351	-0.156254	0.05032	0.0816713	0.22692	0.215817	-0.0390871	0.12756	0.0904648	0.206939	0.0628648	0.0488407	0.0852901	0.286126	0.217038	0.153881	0.145732	0.11244	-0.275747	0.06553	0.212222	0.17817	0.148814	0.157669	0.156535	0.244291	0.165914
XLOC-027210	[Uniprot/Swissprot]|e-value:1e-45|sp|Q27421|OSP_DROME|Protein outspread OS=Drosophila melanogaster OX=7227 GN=osp PE=2 SV=5||[RefSeqProtSlim]|e-value:8e-66|CAC9655936.1|Ofus.G102056 [Owenia fusiformis]	Q27421	Q6WCQ1	-0.0738598	0.100227	0.154462	-0.086751	0.155814	0.108395	0.0441011	-0.281195	-0.0291203	0.220636	0.0768961	0.0969873	0.111028	0.0627678	0.169039	0.177716	0.191452	0.184262	0.326298	-0.163611	0.0196892	0.0394312	0.113471	0.0388367	0.159326	0.0885234	-0.0393251	0.034941	0.012003	0.0697164	-0.0241454	0.15037	0.244286	0.105441
XLOC-004541	[Uniprot/Swissprot]|no similarity||[RefSeqProtSlim]|no similarity			0.0238851	0.0897369	0.0613309	-0.0145951	0.0418482	0.0153855	0.0528421	-0.146949	0.0323382	0.0478253	0.0106227	0.0903753	-0.0111654	0.0376729	0.0291512	0.050093		0.0160611	0.104091	0.025039	0.0267739	0.0260919			0.0691312	0.0884259	0.0690725						0.24419
XLOC-040908	[Uniprot/Swissprot]|e-value:2e-141|sp|Q9PTW9|PSA7_CARAU|Proteasome subunit alpha type-7 OS=Carassius auratus OX=7957 GN=psma7 PE=2 SV=1||[RefSeqProtSlim]|e-value:2e-149|UCK81650.1|proteasome subunit alpha-type 7 [Arenicola marina]	P22769	Q8TAA3	0.444239	0.527705	0.324447	0.272801	0.355252	0.38126	0.288726	0.102697	0.279118	0.393016	0.427553	0.256198	0.278105	0.281276	0.270211	0.351081	0.335491	0.446637	0.330151	0.314	0.335553	0.185329	0.2438	0.27943	0.357774	0.340737	0.332795	0.327009	0.32473	0.359379	0.271071	0.324712	0.244036	0.179671
XLOC-060013	[Uniprot/Swissprot]|e-value:1e-36|sp|Q8SWR3|SPR_DROME|Sex peptide receptor OS=Drosophila melanogaster OX=7227 GN=SPR PE=1 SV=1||[RefSeqProtSlim]|e-value:3e-116|CAC9468558.1|Ofus.G012186 [Owenia fusiformis]		P34981	0.0387884	0.0252235	0.150592	0.032171	0.0956398	0.05702	-0.00145106	0.0226791	-0.0113634	0.201658	-0.0407708	0.00899944	0.0780548	0.051806	-0.0438878	0.0108469	0.0314223	0.0834015	0.0635664	0.00779797	0.0463574	-0.0474727	0.0868818	0.0679227	0.0585718	-0.0294708	0.0352528	0.100563	0.110854	0.0745172	0.0366477	0.0332208	0.24371
XLOC-012500	[Uniprot/Swissprot]|e-value:1e-40|sp|P50637|TSPO_MOUSE|Translocator protein OS=Mus musculus OX=10090 GN=Tspo PE=1 SV=1||[RefSeqProtSlim]|e-value:1e-64|CAC9501922.1|Ofus.G022763 [Owenia fusiformis]		P30536	0.324717	0.418874	0.233235	0.320612	0.265365	0.214951	0.215261	0.238693	0.259375	0.199453	0.238578	0.277989	0.196873	0.191146	0.174085	0.284576	0.272426	0.249586	0.283762	0.194914	0.287531	0.246503	0.383817	0.2436	0.272192	0.185326	0.240304	0.295556	0.326179	0.242812	0.254585	0.296856	0.2436	0.38872
XLOC-066716	[Uniprot/Swissprot]|e-value:1e-73|sp|Q5RBU8|ROA2_PONAB|Heterogeneous nuclear ribonucleoproteins A2/B1 OS=Pongo abelii OX=9601 GN=HNRNPA2B1 PE=2 SV=1||[RefSeqProtSlim]|e-value:1e-74|XP_004070518.1|heterogeneous nuclear ribonucleoprotein A1 [Oryzias latipes]	P07909	P09651	0.46028	0.570669	0.314522	0.359562	0.342379	0.357811	0.334089	0.185536	0.349848	0.362863	0.339058	0.163633	0.353381	0.295183	0.240938	0.268428	0.318045	0.475964	0.378954	0.328273	0.335739	0.297669	0.386716	0.28303	0.377041	0.278056	0.345462	0.294132	0.331386	0.362812	0.145546	0.21373	0.243567	0.231664
XLOC-037879	[Uniprot/Swissprot]|e-value:9e-149|sp|Q99538|LGMN_HUMAN|Legumain OS=Homo sapiens OX=9606 GN=LGMN PE=1 SV=1||[RefSeqProtSlim]|e-value:8e-176|CAC9642993.1|Ofus.G092967 [Owenia fusiformis]	Q8T4E1	Q99538	-0.0193016	-0.232507	0.0349482	0.0863904	0.00981913	0.178862	-0.0689432	0.00509051	0.0853849	-0.00981436	0.211291	0.246828	0.214752	0.010622	0.155943	0.222298	0.199093	0.33155	-0.129671	-0.323369	0.143702	0.0574113	0.230108	-0.112175	0.218227	0.0255896	0.0542714	0.197626	0.285439	0.19418	-0.0919373	0.345726	0.243563	0.220595
XLOC-018877	[Uniprot/Swissprot]|e-value:0,012|sp|E7FA21|SMR8A_DANRE|Guanine nucleotide exchange protein smcr8a OS=Danio rerio OX=7955 GN=smcr8a PE=3 SV=1||[RefSeqProtSlim]|e-value:0,041|NP_001340784.1|guanine nucleotide exchange protein smcr8a [Danio rerio]		Q8TEV9	0.142575	0.156359	0.137418	0.200438	0.158832	0.172385	0.186249	0.231633	0.164627	0.0934019	0.1587	0.123774	0.242725	0.121565	0.146141	0.146465	0.236076	0.172775	0.164927	0.18001	0.122884	0.179443	0.240282	0.136596	0.19348	-0.0135726	0.132703	0.165612	0.227926	0.0567709	0.146326	0.206275	0.243466	0.24211
XLOC-014783	[Uniprot/Swissprot]|e-value:2e-142|sp|O77245|E75_METEN|Nuclear hormone receptor E75 OS=Metapenaeus ensis OX=32278 GN=E75 PE=2 SV=1||[RefSeqProtSlim]|e-value:9e-157|OWF42026.1|Nuclear hormone receptor E75 [Mizuhopecten yessoensis]	P13055	Q07869	-0.00200951	-0.0165226	-0.0443903	0.0085208	0.074466	0.0721999	-0.151799	-0.088878	-0.0395627	0.102738	0.0757385	0.0630167	0.0732264	0.0512153	0.0450889	-0.00537657	0.120114	0.0366039	0.0482159	-0.0992782	0.0570413	0.129336	0.0346586	-0.00949131	0.0701284	-0.100627	-0.000303122	0.0203276	0.0332536	0.121164	-0.0282854	0.0767637	0.243411	-0.0109392
XLOC-041162	[Uniprot/Swissprot]|e-value:3e-113|sp|P00125|CY1_BOVIN|Cytochrome c1, heme protein, mitochondrial OS=Bos taurus OX=9913 GN=CYC1 PE=1 SV=2||[RefSeqProtSlim]|e-value:8e-130|CAD5117107.1|DgyrCDS5915 [Dimorphilus gyrociliatus]		P08574	0.427285	0.511925	0.2671	0.333796	0.254036	0.305552	0.265761	0.244765	0.352575	0.247782	0.417678	0.283266	0.413663	0.180083	0.219993	0.379955	0.395066	0.297186	0.318088	0.335729	0.38257	0.308324	0.379684	0.281953	0.341821	0.282511	0.341703	0.358606	0.369031	0.276569	0.409563	0.407369	0.243319	0.32949
XLOC-025782	[Uniprot/Swissprot]|e-value:2e-18|sp|Q62785|HAP28_RAT|28 kDa heat- and acid-stable phosphoprotein OS=Rattus norvegicus OX=10116 GN=Pdap1 PE=1 SV=1||[RefSeqProtSlim]|e-value:1e-27|XP_019616753.1|PREDICTED: 28 kDa heat- and acid-stable phosphoprotein-like [Branchiostoma belcheri]		Q13442	0.20683	0.242512	0.0891691	0.151232	0.141969	0.164782	0.13268	0.0507768	0.140716	0.0964652	0.125426	0.0976638	0.16876	0.0628117	0.0904322	0.147218	0.112574	0.190506	0.16939	0.159824	0.16365	0.122803	0.119442	0.103944	0.133185	0.0813114	0.133645	0.0303302	0.156595	0.228992	0.237471	0.198221	0.242944	0.0558542
XLOC-011305	[Uniprot/Swissprot]|e-value:4e-06|sp|P22031|LEG_HELCR|D-galactoside-specific lectin OS=Heliocidaris crassispina OX=1043166 PE=1 SV=1||[RefSeqProtSlim]|e-value:1e-34|UCK81576.1|Gal-binding and CUB domains containing receptor 5 [Arenicola marina]	A1Z7G7	O95490	0.00900137	0.0177083	0.0556101	-0.0351896	0.0571099	0.0791705	0.0494095	-0.0289129	-0.00457667	0.0387645	0.0757412	0.0572799	0.051103	0.0349859	0.047278	0.00539504	0.0132879	0.0513229	0.0620108	0.0187162	0.0598822	-0.0119205	0.0773625	0.0110609	0.057888	0.090766	0.0540592	0.0624185	0.0522455		0.0878242	0.0124622	0.242941	0.0370533
XLOC-054467	[Uniprot/Swissprot]|e-value:5e-54|sp|Q94514|COX5A_DROME|Cytochrome c oxidase subunit 5A, mitochondrial OS=Drosophila melanogaster OX=7227 GN=COX5A PE=2 SV=2||[RefSeqProtSlim]|e-value:1e-66|CAD5119305.1|DgyrCDS7932 [Dimorphilus gyrociliatus]	Q94514	P20674	0.436705	0.517477	0.316523	0.403728	0.168652	0.289803	0.27847	0.317159	0.385476	0.249179	0.37995	0.377311	0.373656	0.188733	0.292614	0.338644	0.35747	0.198807	0.320115	0.428663	0.436622	0.323319	0.453589	0.165685	0.320178	0.208242	0.366233	0.428905	0.391539	0.298332	0.432145	0.461371	0.24266	0.365282
XLOC-063599	[Uniprot/Swissprot]|e-value:4e-04|sp|O15239|NDUA1_HUMAN|NADH dehydrogenase [ubiquinone] 1 alpha subcomplex subunit 1 OS=Homo sapiens OX=9606 GN=NDUFA1 PE=1 SV=1||[RefSeqProtSlim]|e-value:5e-10|XP_019616293.1|PREDICTED: NADH dehydrogenase [ubiquinone] 1 alpha subcomplex subunit 1-like [Branchiostoma belcheri]		O15239	0.400601	0.489436	0.307515	0.383183	0.223245	0.239664	0.277138	0.333161	0.364698	0.265875	0.342888	0.249121	0.405525	0.230928	0.203894	0.265406	0.317241	0.239706	0.350078	0.408885	0.398659	0.413104	0.360934	0.266561	0.329362	0.295883	0.359592	0.398624	0.375539	0.351891	0.382407	0.358455	0.242627	0.322516
XLOC-051026	[Uniprot/Swissprot]|e-value:2e-08|sp|Q9VVN2|RT26_DROME|Probable 28S ribosomal protein S26, mitochondrial OS=Drosophila melanogaster OX=7227 GN=mRpS26 PE=2 SV=1||[RefSeqProtSlim]|e-value:7e-16|CAD5113027.1|DgyrCDS2227 [Dimorphilus gyrociliatus]	Q9VVN2	Q9BYN8	0.33394	0.40298	0.175942	0.236155	0.202478	0.191048	0.211422	0.164254	0.206954	0.168123	0.178787	0.167766	0.23047	0.112025	0.128059	0.239819	0.213685	0.182804	0.165511	0.214709	0.153255	0.108772	0.221541	0.147914	0.233846	0.1713	0.153249	0.20085	0.159506	0.118539	0.136383	0.301603	0.242614	-0.00817702
XLOC-063967	[Uniprot/Swissprot]|no similarity||[RefSeqProtSlim]|no similarity			0.0774816	0.127017	0.052279	0.0260245	0.0473063	0.0593168	0.00530033	-0.160803	0.0192771	0.0377122	0.0172503	-0.0366649	-0.0103664	0.118812	0.0526136	0.0628971	0.0872523	0.0270525	0.113989	0.0172074	0.0318698	-0.00382454	0.0745349	0.0674831	0.0408523	0.0481735	0.0552617	-0.00599412	0.0814197	0.0996331	-0.0313564		0.242599
XLOC-022154	[Uniprot/Swissprot]|e-value:4e-58|sp|P40903|ISP6_SCHPO|Sexual differentiation process putative subtilase-type proteinase isp6 OS=Schizosaccharomyces pombe (strain 972 / ATCC 24843) OX=284812 GN=isp6 PE=2 SV=1||[RefSeqProtSlim]|e-value:6e-73|XP_019622766.1|PREDICTED: proteinase T-like [Branchiostoma belcheri]		Q8NBP7	0.00479647		0.00472412	0.0157776	-0.0210208	0.028481	0.0246873		0.0473946	-0.0363705	0.0431807	0.0223253	0.0081985	-0.00604435		-0.0176151	0.00189026	0.0749453	0.0342482	0.0387115	0.0155491				-0.00460004				0.0772756			0.0828833	0.242355	-0.165123
XLOC-041005	[Uniprot/Swissprot]|e-value:6e-61|sp|B5XB24|EMC4_SALSA|ER membrane protein complex subunit 4 OS=Salmo salar OX=8030 GN=emc4 PE=2 SV=1||[RefSeqProtSlim]|e-value:3e-74|XP_021352793.1|ER membrane protein complex subunit 4-like [Mizuhopecten yessoensis]		Q5J8M3	0.36001	0.419895	0.272561	0.226835	0.261496	0.327294	0.23768	0.122444	0.249926	0.312716	0.405446	0.18253	0.313904	0.26656	0.217775	0.249187	0.322009	0.336609	0.268505	0.199465	0.278162	0.291711	0.297854	0.197434	0.308846	0.233526	0.236839	0.242182	0.178786	0.162638	0.196462	0.252542	0.242139	0.323391
XLOC-064491	[Uniprot/Swissprot]|e-value:0,010|sp|Q6ZQT0|YD023_HUMAN|Putative uncharacterized protein FLJ45035 OS=Homo sapiens OX=9606 PE=5 SV=1||[RefSeqProtSlim]|e-value:2e-13|OWF42876.1|Glutamine-rich protein 2 [Mizuhopecten yessoensis]		Q6ZQT0	0.0138321	0.0180602	-0.0200436	-0.0152029	0.029971	0.00415418	0.00901968	-0.046407	-0.00495732	-0.00283299	0.0231895	0.0132825	-0.0277817	-0.0144769	0.0220092	-0.0365572	-0.0292445	0.00828012	0.0402472	0.0261988	0.00338328	0.0546478		-0.0424639	0.00344549	-0.0329329	0.00167042	-0.044014	0.0442916	-0.107523	-0.0468915	-0.0179389	0.24195	0.0520496
XLOC-009863	[Uniprot/Swissprot]|e-value:4e-66|sp|Q6TLE6|CRCM1_DANRE|Calcium release-activated calcium channel protein 1 OS=Danio rerio OX=7955 GN=orai1 PE=2 SV=2||[RefSeqProtSlim]|e-value:3e-77|CAC9554072.1|Ofus.G041529 [Owenia fusiformis]	Q9U6B8	Q96D31	0.109396	0.118339	0.0776673	0.0938163	0.131072	0.101874	0.0906282	0.0711817	0.0970803	0.11781	0.106657	0.0507523	0.0397626	0.0616961	0.0787413	0.048774	0.146674	0.105089	0.0207989	0.0138499	0.0742781	0.154128	0.169675	0.0928947	0.0908484	0.0313229	0.0405095	0.0423375	0.0746663	0.097419	0.038013	0.0698614	0.241603	0.111964
XLOC-054281	[Uniprot/Swissprot]|e-value:2e-10|sp|O75382|TRIM3_HUMAN|Tripartite motif-containing protein 3 OS=Homo sapiens OX=9606 GN=TRIM3 PE=1 SV=2||[RefSeqProtSlim]|e-value:1e-12|CAC9565372.1|Ofus.G051297 [Owenia fusiformis]		O75382	0.16647	0.162057	0.138741	0.0382797	0.0859714	0.0773031	0.0571092	-0.0367228	0.0464828	0.114347	0.0222805	0.133826	0.0865591	0.0846157	0.0857755	0.136997	0.126796	0.101985	0.161945	0.0725885	0.0464521	0.0638043	0.119672	0.04649	0.125537	-0.0555794	0.123876	0.109486	0.157527	0.143964	-0.0730635	0.108363	0.241492	0.14897
XLOC-004344	[Uniprot/Swissprot]|e-value:5e-39|sp|Q6GNJ8|VPS72_XENLA|Vacuolar protein sorting-associated protein 72 homolog OS=Xenopus laevis OX=8355 GN=vps72 PE=2 SV=1||[RefSeqProtSlim]|e-value:4e-73|OWF36321.1|Vacuolar protein sorting-associated protein 72-like [Mizuhopecten yessoensis]	Q9VKM6	Q15906	0.192257	0.27604	0.137127	0.111253	0.128251	0.115817	0.105631	0.0369469	0.109804	0.13904	0.178395	0.118435	0.122522	0.120517	0.0664858	0.11981	0.143088	0.156732	0.0846173	0.0887639	0.147566	0.0911821	0.105407	0.114614	0.178314	0.117464	0.229252	0.164145	0.184665	0.129336	-0.0185922	0.12488	0.241489
XLOC-012933	[Uniprot/Swissprot]|e-value:5e-43|sp|Q96I25|SPF45_HUMAN|Splicing factor 45 OS=Homo sapiens OX=9606 GN=RBM17 PE=1 SV=1||[RefSeqProtSlim]|e-value:1e-54|XP_011416743.2|splicing factor 45-like isoform X2 [Crassostrea gigas]		Q96I25	0.143592	0.214069	0.0891375	0.141117	0.103739	0.146215	0.134091	0.0360335	0.112438	0.0989753	0.139893	0.0861391	0.157585	0.0782402	0.0730993	0.0483456	0.147322	0.152226	0.0953339	0.116226	0.0864123	0.0850106	0.101054	0.0418564	0.11457	0.111844	0.00263358	0.103746	0.0903297	0.0590468	0.15689	-0.0234678	0.24146	0.15594
XLOC-000424	[Uniprot/Swissprot]|e-value:3e-162|sp|Q8CHW4|EI2BE_MOUSE|Translation initiation factor eIF-2B subunit epsilon OS=Mus musculus OX=10090 GN=Eif2b5 PE=1 SV=1||[RefSeqProtSlim]|e-value:0,0|OWF44225.1|Translation initiation factor eIF-2B subunit epsilon [Mizuhopecten yessoensis]		Q13144	0.199057	0.225947	0.131612	0.125425	0.140281	0.129427	0.138253	0.0673676	0.0892459	0.0989662	0.183996	0.067838	0.116618	0.0859594	0.0442482	0.0228208	0.138951	0.165106	0.0663319	0.177165	0.0478735	0.120935	0.122698	0.0715979	0.123888	0.0879629	0.0478059	0.0255081	0.0833726	0.10885	0.0583238	0.117239	0.24124	0.280423
XLOC-025443	[Uniprot/Swissprot]|e-value:4e-22|sp|Q8BGS2|BOLA2_MOUSE|BolA-like protein 2 OS=Mus musculus OX=10090 GN=Bola2 PE=1 SV=1||[RefSeqProtSlim]|e-value:2e-29|XP_019618740.1|PREDICTED: bolA-like protein 2 [Branchiostoma belcheri]		Q9H3K6	0.348977	0.451434	0.235253	0.32106	0.249642	0.287816	0.229905	0.20816	0.233853	0.268741	0.335987	0.186488	0.274877	0.179158	0.193506	0.250469	0.246244	0.255719	0.249283	0.238109	0.233889	0.23276	0.28247	0.262974	0.245785	0.190819	0.299653	0.239053	0.262455	0.138039	0.0842613	0.315575	0.241015	-0.147855
XLOC-010202	[Uniprot/Swissprot]|e-value:0,0|sp|Q9BZF1|OSBL8_HUMAN|Oxysterol-binding protein-related protein 8 OS=Homo sapiens OX=9606 GN=OSBPL8 PE=1 SV=3||[RefSeqProtSlim]|e-value:0,0|CAC9674954.1|Ofus.G2743 [Owenia fusiformis]		Q9BZF1	-0.0675293	-0.028265	0.0319776	-0.0544263	0.0605124	-0.00526405	0.0460936	-0.011738	-0.0806354	0.105724	0.0114928	-0.035926	0.0898621	-0.0259247	-0.0597444	0.0225553	0.0480892	0.129261	0.133259	-0.217772	-0.057473	0.0182299	0.121937	-0.219222	-0.0483257	0.0422646	0.0401516	-0.0511633	0.0829791	0.0511019	-0.00807444	0.0873971	0.240918	0.256052
XLOC-003973	[Uniprot/Swissprot]|e-value:4e-61|sp|Q28FE2|MED31_XENTR|Mediator of RNA polymerase II transcription subunit 31 OS=Xenopus tropicalis OX=8364 GN=med31 PE=2 SV=2||[RefSeqProtSlim]|e-value:3e-62|XP_393244.1|mediator of RNA polymerase II transcription subunit 31 [Apis mellifera]	Q8IH24	Q9Y3C7	0.272258	0.324615	0.193962	0.207544	0.177663	0.265949	0.181864	0.134387	0.20296	0.202875	0.231873	0.102435	0.224634	0.169108	0.149909	0.104253	0.222971	0.229997	0.194081	0.179698	0.162858	0.197159	0.252061	0.141343	0.223169	0.165861	0.235608	0.154731	0.149952	0.141803	0.0567326	0.264366	0.240826	0.217884
XLOC-064266	[Uniprot/Swissprot]|e-value:1e-52|sp|Q3ZMH1|SC5A8_DANRE|Sodium-coupled monocarboxylate transporter 1 OS=Danio rerio OX=7955 GN=slc5a8 PE=1 SV=1||[RefSeqProtSlim]|e-value:2e-70|CAC9587097.1|Ofus.G061598 [Owenia fusiformis]		Q8N695	0.105033	-0.0396465	-0.00554877	0.0141859	0.137464	0.0279958	-0.00520033	-0.020035	-0.0516131	0.056915	0.0537483	0.00582937	0.0287663	0.00278592	0.0551783	-0.00336442	0.0156935	0.0614816	0.0734011	-0.0423352	-0.0485224	0.0502944	-0.00799335	0.0928602	-0.00420149	0.0495903	0.0580497	0.0489003	0.00474119		-0.0725403	-0.00801746	0.240599	0.174097
XLOC-046378	[Uniprot/Swissprot]|e-value:6e-122|sp|P38117|ETFB_HUMAN|Electron transfer flavoprotein subunit beta OS=Homo sapiens OX=9606 GN=ETFB PE=1 SV=3||[RefSeqProtSlim]|e-value:4e-147|VDI56028.1|electron transfer flavoprotein beta subunit [Mytilus galloprovincialis]		P38117	0.22902	0.33374	0.203794	0.251094	0.0935936	0.207524	0.108315	0.251122	0.22663	0.153518	0.200021	0.190004	0.250259	0.0946999	0.152466	0.26755	0.202931	0.151456	0.114127	0.22942	0.268001	0.240651	0.255022	0.122961	0.242826	0.0747854	0.182816	0.192441	0.272058	0.0675665	0.255255	0.265095	0.240594	0.215546
XLOC-018928	[Uniprot/Swissprot]|e-value:1e-46|sp|P83917|CBX1_MOUSE|Chromobox protein homolog 1 OS=Mus musculus OX=10090 GN=Cbx1 PE=1 SV=1||[RefSeqProtSlim]|e-value:3e-64|XP_025083919.1|chromobox protein homolog 1-like [Pomacea canaliculata]		P83916	0.529305	0.640629	0.307457	0.435188	0.45933	0.380127	0.372725	0.282838	0.38071	0.427433	0.443698	0.260967	0.421663	0.278788	0.255957	0.412958	0.411512	0.46987	0.417676	0.43603	0.428492	0.384693	0.393949	0.442714	0.454197	0.427559	0.365882	0.343813	0.404576	0.373379	0.188096	0.458769	0.240557	0.233682
XLOC-014398	[Uniprot/Swissprot]|no similarity||[RefSeqProtSlim]|no similarity			0.111333	0.162642	0.123732	0.116091	0.119993	0.18983	0.0992645	0.0233831	0.0992904	0.157885	0.256942	0.0472797	0.140415	0.0510914	0.0970966	0.0773653	0.167078	0.193204	0.0811554	0.0783716	0.0778872	0.138374	0.140138	0.117798	0.127916	0.123983	0.0754659	0.181125	0.228549	0.0260393	0.146176	0.169067	0.240368	0.132258
XLOC-052585	[Uniprot/Swissprot]|e-value:1e-07|sp|O76093|FGF18_HUMAN|Fibroblast growth factor 18 OS=Homo sapiens OX=9606 GN=FGF18 PE=1 SV=1||[RefSeqProtSlim]|e-value:4e-99|QWT43344.1|fibroblast growth factor 8/17/18 [Alitta virens]		O76093	-0.0313673	-0.0323485	0.0145731	0.053045	0.103863	0.0939055	0.0793523	-0.202245	0.0900973	0.0316668	0.0352654	0.109793	0.0865167	0.0261646	0.0996875	0.160959	0.141737	0.19377	0.161057	0.0282057	-0.078357	0.126613	0.0988189	0.116888	0.101482	-0.0507928	-0.0543703	-0.0504288	0.172418	0.109461	-0.0194006	0.173381	0.240351	0.170507
XLOC-037470	[Uniprot/Swissprot]|no similarity||[RefSeqProtSlim]|no similarity			0.115192	0.127196	0.0582325	0.081186	0.0672884	0.105492	0.048971	0.0464962	0.0833086	0.0718472	0.0934993	0.018253	0.0634984	0.0997832	0.0483394	0.0816477	0.132653	0.118384	0.109868	0.115723	0.157008	0.0711037	0.108923	0.0291317	0.0922454	0.0275692	0.0958073	0.0463997	0.118751	0.0929535	0.0804903	0.199581	0.240234	0.174195
XLOC-047470	[Uniprot/Swissprot]|e-value:0,072|sp|A0A1B0GWB2|PRT1B_HUMAN|Proline rich transmembrane protein 1B OS=Homo sapiens OX=9606 GN=PRRT1B PE=3 SV=1||[RefSeqProtSlim]|e-value:3e-07|CAC9665863.1|Ofus.G14721 [Owenia fusiformis]		A0A1B0GWB2	-0.157755	0.00641319	0.0787424	0.0566194	0.0287863	0.0919685	0.0658806	0.0719533	0.0796328	0.0455939	0.021054	0.131531	0.125046	0.0924822	0.155857	0.111669	0.123349	0.0481331	-0.0323693	0.0850905	0.127679	0.142567	0.0969966	0.0727559	0.135232	-0.00925264	-0.0561454	0.10372	0.136399	0.120231	-0.0303267	0.0972966	0.239977	0.0200681
XLOC-041006	[Uniprot/Swissprot]|e-value:0,0|sp|Q9H5I5|PIEZ2_HUMAN|Piezo-type mechanosensitive ion channel component 2 OS=Homo sapiens OX=9606 GN=PIEZO2 PE=1 SV=2||[RefSeqProtSlim]|e-value:0,0|QZA74858.1|piezo [Platynereis dumerilii]	M9MSG8	Q9H5I5	0.00748402	0.00333205	0.0237673	0.0204914	-0.000363288	0.0491093	0.0049865	-0.0347643	-0.0241917	0.0214093	0.00880397	0.0174555	0.0685109	0.0180982	-0.0192674	-0.00759943	0.00362215	0.015093	-0.0247663	-0.0785992	0.00121927	0.00491186	0.0433435	-0.0552129	0.0490313	0.0102118	0.0167455	0.0686541	0.0683195	0.106545	-0.0278746	0.0665657	0.239837	0.111937
XLOC-041031	[Uniprot/Swissprot]|e-value:4e-58|sp|P56945|BCAR1_HUMAN|Breast cancer anti-estrogen resistance protein 1 OS=Homo sapiens OX=9606 GN=BCAR1 PE=1 SV=2||[RefSeqProtSlim]|e-value:9e-105|XP_011429184.2|enhancer of filamentation 1 isoform X1 [Crassostrea gigas]		P56945	0.0639419	0.00782576	0.0788655	-0.100474	0.0947534	0.0541229	0.0337682	-0.025678	0.0687436	0.0905316	0.0546442	0.0602959	0.0847934	0.073328	0.0577646	0.0283273	0.042339	0.115655	0.0858631	0.0316595	0.0364406	0.124719	0.0516558	0.082778	0.10931	-0.0742212	0.0108884	0.156734	0.00447303	0.111963	-0.000741598	0.186702	0.239787	0.122821
XLOC-013025	[Uniprot/Swissprot]|no similarity||[RefSeqProtSlim]|no similarity			0.0558337	0.0987221	0.0628637	-0.0671428	0.0644822	0.0428611	0.0230569	-0.168619	0.0454323	0.0847354	0.0818235	0.0363951	0.0498375	0.0495241	0.0547579	0.0379955	0.0751963	0.0842984	0.15819	0.039062	-0.017003		0.0355441	0.0857174	0.0836518	0.0293026	0.107747	0.02038	0.0798271	0.0709967	0.0700861		0.23978
XLOC-021365	[Uniprot/Swissprot]|e-value:8e-45|sp|P23935|NDUA5_BOVIN|NADH dehydrogenase [ubiquinone] 1 alpha subcomplex subunit 5 OS=Bos taurus OX=9913 GN=NDUFA5 PE=1 SV=3||[RefSeqProtSlim]|e-value:8e-55|XP_005112684.1|NADH dehydrogenase [ubiquinone] 1 alpha subcomplex subunit 5 [Aplysia californica]		Q16718	0.390426	0.489523	0.291407	0.364133	0.176496	0.202924	0.291437	0.29452	0.318238	0.21148	0.280795	0.311226	0.370159	0.217705	0.183521	0.326867	0.293025	0.193921	0.218635	0.276451	0.365686	0.34967	0.393738	0.200855	0.32572	0.18251	0.329169	0.342341	0.363045	0.221638	0.351954	0.357704	0.239715	0.31492
XLOC-059193	[Uniprot/Swissprot]|e-value:2e-46|sp|Q8BXJ2|TREF1_MOUSE|Transcriptional-regulating factor 1 OS=Mus musculus OX=10090 GN=Trerf1 PE=1 SV=1||[RefSeqProtSlim]|e-value:2e-117|CAC9627145.1|Ofus.G09229 [Owenia fusiformis]		Q96PN7	0.0127713	-0.046121	-0.0540462	0.007693	0.015442	0.0396415	0.0153936	-0.0294606	-0.0877792	-0.00531636	0.0631467	-0.0197122	0.086946	-0.074337	0.0349681	0.0238306	0.0469786	0.108302	0.00464239	-0.0659778	0.0679291	0.00281641	0.0692741	-0.114948	0.0676484	-0.0151669	-0.0123204	0.0512644	-0.074444	0.0726241	-0.0529842	-0.061193	0.239602	0.0260035
XLOC-058784	[Uniprot/Swissprot]|e-value:1e-146|sp|Q4R6D9|MEMO1_MACFA|Protein MEMO1 OS=Macaca fascicularis OX=9541 GN=MEMO1 PE=2 SV=1||[RefSeqProtSlim]|e-value:5e-158|CAD5120584.1|DgyrCDS9147 [Dimorphilus gyrociliatus]		Q9Y316	0.193933	0.243954	0.14487	0.096921	0.176482	0.250154	0.0399145	0.0128249	0.105833	0.19668	0.228197	0.118412	0.18335	0.0663289	0.0876526	0.203221	0.172894	0.217213	0.20285	0.0857598	0.167659	0.123352	0.247444	0.134818	0.206551	0.0929094	0.0742022	0.136387	0.170425	0.122145	0.194137	0.089937	0.239331	0.0885002
XLOC-058452	[Uniprot/Swissprot]|e-value:1e-119|sp|Q5ZK69|PAAF1_CHICK|Proteasomal ATPase-associated factor 1 OS=Gallus gallus OX=9031 GN=PAAF1 PE=2 SV=1||[RefSeqProtSlim]|e-value:2e-151|OWF46858.1|Proteasomal ATPase-associated factor 1 [Mizuhopecten yessoensis]	Q9V3J8	Q9BRP4	0.105479	0.165753	0.0837318	0.0330507	0.0910687	0.125619	0.108405	-0.00504927	0.0599571	0.0958228	0.125337	0.0184308	0.0578797	0.0889345	0.0322212	0.0148612	0.0782419	0.145042	0.105472	0.102519	0.0978022	0.0214377	0.12311	0.0631148	0.0647045	0.124755	0.0984863	0.0664286	0.136772	0.0951076	0.058068	0.0328866	0.239246	0.08136
XLOC-060530	[Uniprot/Swissprot]|e-value:0,0|sp|Q7Z6Z7|HUWE1_HUMAN|E3 ubiquitin-protein ligase HUWE1 OS=Homo sapiens OX=9606 GN=HUWE1 PE=1 SV=3||[RefSeqProtSlim]|e-value:0,0|XP_021341229.1|E3 ubiquitin-protein ligase HUWE1-like isoform X3 [Mizuhopecten yessoensis]		Q7Z6Z7	0.093817	0.143652	0.0222951	0.0864233	0.0788926	0.105935	0.110976	-0.0117598	0.0344477	0.0283129	0.096254	0.018953	0.115258	0.0275411	0.0580916	0.0242771	0.0719275	0.200179	0.111071	0.099646	0.0179111	0.0398904	0.189982	-0.0454494	0.0802259	0.0900135	0.0642656	0.178081	0.157461	0.149264	0.116097	0.0646233	0.2391	0.0708606
XLOC-052639	[Uniprot/Swissprot]|e-value:2e-15|sp|P21328|RTJK_DROME|RNA-directed DNA polymerase from mobile element jockey OS=Drosophila melanogaster OX=7227 GN=pol PE=1 SV=1||[RefSeqProtSlim]|e-value:0,0|CAD5119556.1|DgyrCDS8155 [Dimorphilus gyrociliatus]		P18507	-0.0136373	-0.032321	-0.213717	0.0215268	-0.0175856	-0.0507648	-0.00397825	0.0134273	0.011664	-0.055629	-0.0671227	-0.116543	-0.00801262	-0.157493	-0.110923	-0.146491	-0.26496	-0.0123879	-0.0456106	0.081681	-0.00295689	0.0561055	0.0904935	0.0337592	-0.10172	-0.0490255	-0.102605	-0.111589	-0.0481469	0.0339319	0.0119928	-0.127134	0.239095
XLOC-002958	[Uniprot/Swissprot]|e-value:3e-158|sp|Q8IUR5|TMTC1_HUMAN|Protein O-mannosyl-transferase TMTC1 OS=Homo sapiens OX=9606 GN=TMTC1 PE=1 SV=3||[RefSeqProtSlim]|e-value:2e-171|XP_001922025.3|transmembrane and TPR repeat-containing protein 1 isoform X1 [Danio rerio]	Q7K4B6	Q8IUR5	0.00869462	-0.000246015	0.00501211	0.0162209	0.0377011	0.0221996	-0.016102	0.00690403	0.0562691	-0.0224929	-0.104105	-0.00809667	0.0192366	-0.0171054	-0.0456013		0.0411001	-0.00390488		0.00623218		-0.0410509	0.00552909	-0.00856965	-0.024364			0.0236128	0.0120287		0.0660524	0.093501	0.239045
XLOC-050667	[Uniprot/Swissprot]|e-value:3e-147|sp|P55036|PSMD4_HUMAN|26S proteasome non-ATPase regulatory subunit 4 OS=Homo sapiens OX=9606 GN=PSMD4 PE=1 SV=1||[RefSeqProtSlim]|e-value:3e-165|UCK81651.1|26S proteasome non-ATPase regulatory subunit 4 [Arenicola marina]	P55035	P55036	0.412462	0.497631	0.267811	0.186827	0.322711	0.40621	0.26275	0.0549252	0.236576	0.349855	0.451213	0.177089	0.319355	0.260875	0.23986	0.221136	0.326812	0.435301	0.353388	0.239955	0.229345	0.116677	0.298418	0.256427	0.335463	0.29908	0.335953	0.322994	0.301028	0.236464	0.207479	0.298299	0.239032	0.356752
XLOC-047227	[Uniprot/Swissprot]|e-value:3e-04|sp|A0A2R8QPS5|RIC1_DANRE|Guanine nucleotide exchange factor subunit RIC1 OS=Danio rerio OX=7955 GN=ric1 PE=3 SV=1||[RefSeqProtSlim]|e-value:8e-11|AAI52491.1|LOC797832 protein, partial [Danio rerio]			-0.0628848	0.00287981	0.0523492	0.051253	0.144989	0.0317165	0.12193	-0.121815	0.0395156	0.141103	0.123383	0.0976639	0.22453	0.0909739	0.0294527	-0.00783497	0.175399	0.20347	0.110224	0.0261892	0.00818514	0.119203	0.179999	-0.0707642	0.169344	0.0858138	-0.0672336	0.194682	0.0482502	0.106276	-0.138696	0.0522425	0.238983	0.0979935
XLOC-027500	[Uniprot/Swissprot]|e-value:1e-152|sp|Q9CUS9|SPPL3_MOUSE|Signal peptide peptidase-like 3 OS=Mus musculus OX=10090 GN=Sppl3 PE=1 SV=3||[RefSeqProtSlim]|e-value:0,0|XP_034317960.1|signal peptide peptidase-like 3 [Crassostrea gigas]		Q8TCT6	0.0794408	0.151549	0.0659324	0.0402334	0.054961	0.161079	0.0971062	-0.0614239	0.0549191	0.110658	0.118847	0.0335639	0.138025	0.0139692	0.0107526	0.0180551	0.110176	0.179887	0.0270672	0.0747449	0.0185573	-0.0245988	0.0980812	-0.0272237	0.179729	0.0988231	0.0232818	0.143908	0.0586636	0.104422	0.0607426	0.261729	0.238884	0.0946561
XLOC-056377	[RefSeqProtSlim]|e-value:0,025|XP_034325175.1|peripheral myelin protein 22-like [Crassostrea gigas]||[Uniprot/Swissprot]|no similarity			0.139862	0.0611149	0.128336	0.126067	0.200083	0.150555	0.168461	0.0877976	0.218152	0.167383	0.151271	0.175044	0.227482	0.192714	0.292116	0.339128	0.193647	0.208825	0.136527	0.17819	0.185166	0.1968	0.22294	0.150094	0.298824	0.0503988	0.0900771	0.131831	0.167884	0.162447	0.303073	0.338966	0.238868	0.0735874
XLOC-009449	[Uniprot/Swissprot]|e-value:7e-40|sp|O94760|DDAH1_HUMAN|N(G),N(G)-dimethylarginine dimethylaminohydrolase 1 OS=Homo sapiens OX=9606 GN=DDAH1 PE=1 SV=3||[RefSeqProtSlim]|e-value:4e-79|CAD5122974.1|DgyrCDS11364 [Dimorphilus gyrociliatus]		O94760	0.237966	0.14205	0.0904361	0.00379916	0.193862	0.121058	0.127931	-0.102535	0.172944	0.137724	0.120321	0.11318	0.210152	0.100118	0.192114	0.0990358	0.181363	0.194564	0.256998	0.156752	0.225844	0.134215	0.111955	0.161366	0.21238	0.0595635	0.218103	0.127377	0.164009	0.150936	-0.12838	0.110907	0.238729	0.0219824
XLOC-069454	[Uniprot/Swissprot]|e-value:0,067|sp|P30938|SSR5_RAT|Somatostatin receptor type 5 OS=Rattus norvegicus OX=10116 GN=Sstr5 PE=1 SV=2||[RefSeqProtSlim]|e-value:6e-07|XP_021368428.1|growth hormone secretagogue receptor type 1-like [Mizuhopecten yessoensis]	Q9VZW5	P31391	0.0741509	0.0949203	0.099082	0.0344227	0.0773324	0.0913379	0.0460075	-0.217025	0.0824512	0.0712915	0.0743311	0.116571	-0.00311051	-0.00300134	0.101786	0.0146156	0.0605083	0.128214	0.15352	0.0360944	0.0455366	0.0717527	0.0871186	0.0745038	0.107041	0.0413627	0.03812	0.0145571	0.107708	0.0619495	-0.0998474	0.108991	0.238667	0.156149
XLOC-001404	[Uniprot/Swissprot]|e-value:4e-135|sp|Q26636|CATL_SARPE|Cathepsin L OS=Sarcophaga peregrina OX=7386 PE=1 SV=1||[RefSeqProtSlim]|e-value:2e-160|CAD5110854.1|DgyrCDS220 [Dimorphilus gyrociliatus]	Q95029	P07711	0.266595	-0.0397693	0.0751609	-0.137398	0.2292	0.277188	-0.230993	-0.140721	0.000745299	0.144501	0.224536	0.254667	0.255137	0.188786	0.252715	0.291587	0.233	0.338929	0.174544	-0.00979744	0.252314	0.127871	0.18808	-0.0643677	0.303718	0.263907	0.174926	0.214271	0.197735	0.195758	-0.0352818	0.32122	0.238507	0.271287
XLOC-000552	[Uniprot/Swissprot]|e-value:8e-32|sp|Q96BD8|SKA1_HUMAN|Spindle and kinetochore-associated protein 1 OS=Homo sapiens OX=9606 GN=SKA1 PE=1 SV=1||[RefSeqProtSlim]|e-value:7e-64|XP_021359350.1|serine/threonine-protein phosphatase 6 regulatory ankyrin repeat subunit C-like [Mizuhopecten yessoensis]		Q96BD8	0.0627154	0.0833246	0.039904	0.0807958	0.151706	0.078446	0.0731728	0.0301263	0.0527136	0.130764	0.101867	0.0154698	0.0604586	0.0198131	0.0598135	0.0837069	0.0880479	0.097595	0.0891142	0.0724277	0.000846232	0.0239562	0.0988058	0.0981566	0.0539096	0.0112689	0.0668905	0.0702266	0.147779	0.12768	0.091713	0.131975	0.238352	-0.00337458
XLOC-043793	[Uniprot/Swissprot]|e-value:4e-95|sp|Q5R5C5|NOX4_PONAB|NADPH oxidase 4 OS=Pongo abelii OX=9601 GN=NOX4 PE=2 SV=2||[RefSeqProtSlim]|e-value:6e-101|CAC9491088.1|Ofus.G02335 [Owenia fusiformis]	Q9W3Y4	Q9NPH5	0.0334111	0.0623388	0.106079	-0.00811664	0.0225263	0.0534215	0.0229355	-0.0490213	0.00987595	0.0185096	0.0806911	-0.0370991	-0.00359207	0.0485379	0.0409883	0.0452027	0.0917274	0.0333291	0.0564921	0.0192859	0.106488	0.0895857	0.114972	-0.0684082	0.0271707	-0.0754582	-0.0464413	0.0434009	0.0150624	0.0543673	-0.0421646	-0.0904354	0.238337	0.174097
XLOC-012728	[Uniprot/Swissprot]|e-value:0,0|sp|O75051|PLXA2_HUMAN|Plexin-A2 OS=Homo sapiens OX=9606 GN=PLXNA2 PE=1 SV=4||[RefSeqProtSlim]|e-value:0,0|CAC9479017.1|Ofus.G013506 [Owenia fusiformis]		O75051	0.0758223	0.0529752	0.0746373	0.0241372	0.0361322	0.0457215	0.0262334	-0.190353	-0.0535841	0.0237734	0.0150552	0.108357	0.168871	-0.0266194	-0.00167772	0.0777904	0.0510231	0.196106	0.0872614	-0.171129	-0.0382314	0.0637812	0.132372	-0.0412772	0.240543	-0.0896424	0.0616745	0.131264	0.112291	0.123138	-0.132534	0.29668	0.238299
XLOC-054044	[Uniprot/Swissprot]|e-value:9e-04|sp|P86729|EPDR2_HALAI|Ependymin-related protein 2 OS=Haliotis asinina OX=109174 PE=1 SV=1||[RefSeqProtSlim]|e-value:2e-32|QBA88394.1|Ependymin-related protein 4.9, partial [Platynereis dumerilii]			0.0844388	0.00094276	0.0738051	-0.0299834	0.130807	0.137572	-0.00500237	0.01631	0.155458	0.113754	0.0815329	0.171302	0.181519	0.117487	0.267243	0.214158	0.182767	0.0755041	0.0773389	0.0447566	0.215979	0.087894	0.204888	-0.0262148	0.166815	0.0988607	0.096485	0.145563	0.094744	0.108277	0.317482	0.149682	0.238145	0.0477218
XLOC-049566	[Uniprot/Swissprot]|e-value:1e-73|sp|Q99614|TTC1_HUMAN|Tetratricopeptide repeat protein 1 OS=Homo sapiens OX=9606 GN=TTC1 PE=1 SV=1||[RefSeqProtSlim]|e-value:5e-77|CAC9481543.1|Ofus.G013874 [Owenia fusiformis]		Q99614	0.16751	0.204814	0.141363	0.0789539	0.12322	0.173428	0.131898	0.0243226	0.0782771	0.175675	0.192072	0.0971645	0.196111	0.104392	0.15704	0.154098	0.151711	0.20999	0.082151	0.143339	0.151801	0.0896487	0.198571	0.0645376	0.252574	0.124864	0.0758897	0.122447	0.123581	0.126711	0.0214097	0.232578	0.237931	0.0641613
XLOC-009776	[Uniprot/Swissprot]|no similarity||[RefSeqProtSlim]|no similarity			-0.00974319	0.00122929	0.0235176	-0.0958215	0.0224213	0.0173157	-0.00546712	-0.063954	0.0410899	0.0747746	0.00036064	0.0459644	0.0939803	0.0360002	0.0398769	0.102385	0.0464074	0.00340597	0.0151852	-0.0530377	0.0148157	0.0900599	-0.10618	-0.00365127	0.100263	0.043262	0.0543724	0.0977839	-0.0450748	0.0575015		0.00970776	0.237862
XLOC-067603	[Uniprot/Swissprot]|e-value:1e-63|sp|A8Q2D1|NAS35_BRUMA|Zinc metalloproteinase dpy-31 OS=Brugia malayi OX=6279 GN=dpy-31 PE=1 SV=2||[RefSeqProtSlim]|e-value:1e-116|CAD5113578.1|DgyrCDS2741 [Dimorphilus gyrociliatus]		O43897	-0.109287	0.0033268	0.0918235	0.0620162	0.121265	0.106262	0.110398	0.0536903	0.104548	-0.0408302	0.0308543	0.0960261	0.0201428	0.0645516	0.196308	0.231396	0.145055	0.13071	0.0791455	0.103147	0.0467267	0.167178	0.0239937	0.149903	0.143575	0.0183864	0.185046	0.110414	0.0775441	0.181754	0.135473	0.186092	0.237745	0.0735874
XLOC-045571	[Uniprot/Swissprot]|e-value:1e-81|sp|P79126|PPM1G_BOVIN|Protein phosphatase 1G OS=Bos taurus OX=9913 GN=PPM1G PE=2 SV=2||[RefSeqProtSlim]|e-value:5e-81|XP_005169569.1|protein phosphatase 1G isoform X1 [Danio rerio]	Q7K4Q5	O15355	0.146392	0.218132	0.0700851	0.129388	0.122444	0.0879287	0.108971	-0.0161675	0.138222	0.0751656	0.107925	0.0774191	0.158719	0.0493086	0.063777	-0.00715304	0.141433	0.163165	0.0863098	0.121565	0.0843773	0.0828353	0.0827834	0.117381	0.106531	0.169169	0.0971954	0.0266886	0.0210448	0.0513623	0.0490399	0.159501	0.237715	0.120775
XLOC-021109	[Uniprot/Swissprot]|e-value:3e-29|sp|Q9NBX4|RTXE_DROME|Probable RNA-directed DNA polymerase from transposon X-element OS=Drosophila melanogaster OX=7227 GN=X-element\ORF2 PE=3 SV=1||[RefSeqProtSlim]|e-value:6e-85|XP_035681619.1|phosphorylase b kinase regulatory subunit alpha, liver isoform-like [Branchiostoma floridae]		O00370	0.00308107	0.0401744	-0.0107072	-0.0566423	0.0199713	0.00138695	0.047347	-0.0791763	0.0135568	0.00557736	-0.0115558	0.00597046	-0.00473339	-0.0615254	-0.0282097	0.00385676	0.0188551	0.00970519	0.00638371	-0.0190688	0.00771762	0.060328	-0.0348077		0.0842531	-0.0150188	0.0989718	0.0409313	-0.0454386	0.0107026	0.12679	0.106785	0.237204
XLOC-050307	[Uniprot/Swissprot]|e-value:8e-113|sp|Q7K237|C1GLT_DROME|Glycoprotein-N-acetylgalactosamine 3-beta-galactosyltransferase 1 OS=Drosophila melanogaster OX=7227 GN=C1GalTA PE=2 SV=1||[RefSeqProtSlim]|e-value:5e-139|CAC9580660.1|Ofus.G06596 [Owenia fusiformis]	Q7K237	Q9NS00	0.0542788	0.0415384	0.0413184	-0.0365927	0.0504565	0.0566125	0.00224409	-0.035547	-0.0059454	0.0328645	0.0547604	0.0638822	0.056905	7.94424e-05	0.000479788	0.0642225	0.0622274	0.0306723	0.0393646	0.072416	-0.0388935	0.0736522	0.0260078	-0.059291	0.0896577	0.0200143	0.05411	0.0739052	-0.00102593	-0.0475267	0.119827	0.0894136	0.23714	0.0233326
XLOC-055577	[Uniprot/Swissprot]|e-value:0,027|sp|Q9D8B4|NDUAB_MOUSE|NADH dehydrogenase [ubiquinone] 1 alpha subcomplex subunit 11 OS=Mus musculus OX=10090 GN=Ndufa11 PE=1 SV=2||[RefSeqProtSlim]|e-value:2e-09|CAD5112265.1|DgyrCDS1496 [Dimorphilus gyrociliatus]		Q86Y39	0.310588	0.40472	0.277167	0.258612	0.184677	0.270317	0.205367	0.21515	0.248947	0.238249	0.305331	0.242263	0.312342	0.202673	0.25175	0.224213	0.344996	0.235536	0.259186	0.292458	0.341674	0.268961	0.302399	0.173579	0.268177	0.147547	0.268831	0.277999	0.281851	0.0957303	0.29728	0.30338	0.237094	0.158472
XLOC-060316	[Uniprot/Swissprot]|e-value:8e-05|sp|Q9QXX0|JAG1_MOUSE|Protein jagged-1 OS=Mus musculus OX=10090 GN=Jag1 PE=1 SV=1||[RefSeqProtSlim]|e-value:2e-22|OWF39506.1|Neurogenic locus protein delta [Mizuhopecten yessoensis]		P78504	0.0245367	0.0361376	0.0269641	-0.00197276	0.0395026	0.0207779	0.034047	-0.083111	-0.0522137	0.0494301	0.0398654	0.0384827	-0.0226397	0.0390414	0.0273884	-0.0309366		-0.0483348		0.00427725	0.0269579	0.061529	0.073814	0.0681873	0.0701026	0.0249369	0.0552656	0.0470384	0.0166341	-0.065716	0.100339		0.236973
XLOC-011320	[Uniprot/Swissprot]|e-value:6e-30|sp|Q6AXS3|DEK_RAT|Protein DEK OS=Rattus norvegicus OX=10116 GN=Dek PE=1 SV=1||[RefSeqProtSlim]|e-value:1e-39|XP_035667537.1|protein DEK-like [Branchiostoma floridae]		P35659	0.124845	0.242221	0.0371967	0.264159	0.123956	0.112584	0.12595	0.122582	0.0907352	0.0267773	0.128591	-0.00877042	0.100615	0.045039	0.015139	0.0792078	0.0985383	0.102043	0.11174	0.154294	0.0370848	0.0951813	0.215648	0.0583698	0.0843926	0.155876	-0.00243081	0.0802167	0.104916	0.224497	0.056105	0.0347132	0.23687	0.0521328
XLOC-000916	[Uniprot/Swissprot]|e-value:3e-05|sp|Q9D727|CF226_MOUSE|Uncharacterized protein C6orf226 homolog OS=Mus musculus OX=10090 PE=1 SV=1||[RefSeqProtSlim]|e-value:2e-11|XP_035667580.1|uncharacterized protein LOC118410155 [Branchiostoma floridae]			0.0323405	0.00574345	0.020268	0.0888381	0.0882105	0.0819704	0.0751571	0.0336584	0.14023	0.0165567	0.187699	0.160744	0.113944	0.0823536	0.0961078	0.11493	0.152685	0.180916	-0.0840608	0.109046	0.169107	0.172035	0.0452388	0.165569	0.135833	0.0368461	0.143171	0.130259	0.231105	0.0802775	-0.0457685	0.191602	0.23678	0.156149
XLOC-001589	[Uniprot/Swissprot]|e-value:6e-28|sp|B8JKV0|AMN1_MOUSE|Protein AMN1 homolog OS=Mus musculus OX=10090 GN=Amn1 PE=1 SV=1||[RefSeqProtSlim]|e-value:1e-37|OPL20661.1|hypothetical protein AM593_06233, partial [Mytilus galloprovincialis]		Q8IY45	0.0529797	0.0360705	0.0394236	0.0436656	0.0450266	0.0790237	0.0154653	0.0171922	0.0362996	0.069657	0.154934	0.00809366	0.0578613	0.0359841	-0.00721303	0.0490072	0.103864	0.121707	-0.0363674	0.011955	0.0710865	0.0863823	0.0611334	0.0335824	0.0543132	0.0111	0.0328092	-0.0472628	0.0469565	0.0806713	0.121343	0.171057	0.236747	0.148241
XLOC-067863	[Uniprot/Swissprot]|e-value:2e-129|sp|P00787|CATB_RAT|Cathepsin B OS=Rattus norvegicus OX=10116 GN=Ctsb PE=1 SV=2||[RefSeqProtSlim]|e-value:8e-132|AAQ83887.1|cathepsin B [Branchiostoma belcheri tsingtauense]		P07858	0.10046	0.0154026	0.000264724	-0.0898716	0.0280158	0.11331	-0.0321713	-0.109592	-0.0215528	0.0740601	0.146919	0.187675	0.127806	0.066709	0.143377	0.135041	0.179234	0.24307	0.0886101	-0.00391984	0.113807	0.023702	0.0977427	-0.0197605	0.142315	0.00627393	0.168175	0.127015	0.163496	0.110174	0.102889	0.212115	0.23673	0.074029
XLOC-026764	[Uniprot/Swissprot]|e-value:2e-12|sp|A6QPI6|TOM22_BOVIN|Mitochondrial import receptor subunit TOM22 homolog OS=Bos taurus OX=9913 GN=TOMM22 PE=2 SV=1||[RefSeqProtSlim]|e-value:8e-16|OWF43169.1|Mitochondrial import receptor subunit TOM22-like [Mizuhopecten yessoensis]		Q9NS69	0.54561	0.603718	0.329748	0.380148	0.441787	0.413525	0.326238	0.277209	0.401422	0.38959	0.447741	0.312596	0.417008	0.278807	0.281818	0.417591	0.409174	0.373988	0.354484	0.43194	0.41167	0.255796	0.312963	0.356028	0.378617	0.290093	0.404586	0.327178	0.364368	0.282675	0.250582	0.36021	0.236693	0.318401
XLOC-002005	[Uniprot/Swissprot]|e-value:2e-06|sp|P76481|YFBK_ECOLI|Uncharacterized protein YfbK OS=Escherichia coli (strain K12) OX=83333 GN=yfbK PE=4 SV=1||[RefSeqProtSlim]|e-value:2e-108|CAC9610068.1|Ofus.G072087 [Owenia fusiformis]		Q8NEZ4	-0.00202998	-0.0103499	-0.0686711	-0.0340272	-0.00920347	0.0509295	0.019711	0.0568894	0.0145525	-0.054351	0.0327811	0.00396529	0.0657232	-0.0351601	0.00536563	0.01588	0.0133168	0.0717379	0.0713601	-0.00606928	-0.00627925	0.117091	0.094356	0.0687137	0.0391075	0.0481735	-0.0915153	0.053038	0.0729217	0.0844185		0.0863479	0.236523
XLOC-062150	[Uniprot/Swissprot]|e-value:1e-21|sp|Q6ZVK1|T179A_HUMAN|Transmembrane protein 179 OS=Homo sapiens OX=9606 GN=TMEM179 PE=2 SV=2||[RefSeqProtSlim]|e-value:2e-44|XP_005106932.1|transmembrane protein 179 [Aplysia californica]		Q6ZVK1	0.0458496	0.0477366	0.0726475	0.0511668	0.0663464	0.0983059	0.0223224	-0.0181459	0.0428683	0.087943	0.0189739	0.0349278	0.067192	-0.00516071	0.0337366	0.0804103	0.00811127	0.102327	0.0665216	0.014636	0.0687786	-0.047278	0.0467435	-0.032849	0.109158	0.0455498	0.0162489	0.0170008	-0.0103901	0.0287511	0.0705247	0.0532128	0.23632
XLOC-039169	[Uniprot/Swissprot]|e-value:5e-110|sp|Q08705|CTCF_CHICK|Transcriptional repressor CTCF OS=Gallus gallus OX=9031 GN=CTCF PE=1 SV=1||[RefSeqProtSlim]|e-value:0,0|CAD5110913.1|DgyrCDS274 [Dimorphilus gyrociliatus]		P49711	0.0689349	0.111815	0.0551521	0.0869262	0.0685865	0.0553528	0.077953	0.00726473	0.0285603	0.0273088	0.0842642	0.0487264	0.0818484	0.0932567	-0.00339021	0.034015	0.095206	0.0522696	0.0333332	0.0551644	0.0907453	0.0127797	0.146266	0.0790513	0.0862908	0.0525219	0.175662	0.076081	0.0220547	0.134464	0.0169017	0.00868589	0.235691	-0.159085
XLOC-034208	[Uniprot/Swissprot]|e-value:0,0|sp|P17972|KCNAW_DROME|Potassium voltage-gated channel protein Shaw OS=Drosophila melanogaster OX=7227 GN=Shaw PE=2 SV=1||[RefSeqProtSlim]|e-value:0,0|CAD5114130.1|DgyrCDS3275 [Dimorphilus gyrociliatus]	P17972	P48547	0.0415505	0.0445129	-0.0166984	0.0436198	0.0487376	0.0282268	0.0725545	-0.0573066	0.0449932	-0.0365387	0.0593006	-0.123076	0.0175521	0.0386997	-0.102315	-0.0768822	-0.0290855	0.160018	0.037788	0.0636599	0.061854	0.134838	0.097743	0.12981	-0.0721806	-0.0334473	0.0146036	-0.102756	-0.182986	-0.059403	-0.322351	-0.142655	0.235581	0.241113
XLOC-012317	[Uniprot/Swissprot]|e-value:2e-114|sp|O60285|NUAK1_HUMAN|NUAK family SNF1-like kinase 1 OS=Homo sapiens OX=9606 GN=NUAK1 PE=1 SV=1||[RefSeqProtSlim]|e-value:6e-126|CAC9476094.1|Ofus.G013172 [Owenia fusiformis]		O60285	0.106921	0.0534372	0.0369088	-0.0084104	0.075572	0.0575129	-0.00706269	0.0200397	0.00794208	0.030284	0.0604729	0.0386636	0.0768434	-0.00388984	0.0631403	0.0162774	0.0484843	0.130195	0.0696287	0.029036	0.0840064	0.0214129	-0.0392567	0.0234142	-0.0159239	0.0625238	-0.0556851	0.0308012	-0.0302891	-0.0637057	-0.0384707	0.0799143	0.23551	0.0233326
XLOC-059076	[Uniprot/Swissprot]|e-value:2e-120|sp|Q91822|PIM3_XENLA|Serine/threonine-protein kinase pim-3 OS=Xenopus laevis OX=8355 GN=pim3 PE=1 SV=1||[RefSeqProtSlim]|e-value:1e-138|XP_025106984.1|serine/threonine-protein kinase pim-1-like [Pomacea canaliculata]		P11309	0.0749419	0.0186832	0.0124968	0.0357932	0.147796	0.0860871	0.0732648	0.0412645	0.0906085	0.100314	0.0649142	0.116084	0.214417	0.0124566	0.0923791	0.193357	0.0610705	0.185033	0.184945	0.0470761	0.128724	0.168377	0.0654536	0.0674959	0.151264	0.0199767	0.0285202	0.009553	-0.00281802	0.0306819	0.105316	0.000332563	0.235477	0.22273
XLOC-050059	[Uniprot/Swissprot]|e-value:1e-38|sp|A8CEP3|CALM_SACJA|Calmodulin OS=Saccharina japonica OX=88149 GN=cam PE=2 SV=1||[RefSeqProtSlim]|e-value:5e-39|XP_035669437.1|calmodulin-alpha isoform X6 [Branchiostoma floridae]	P62152	P0DP23	0.458843	0.310854	0.25363	0.137488	0.274743	0.283472	0.212821	0.111761	0.249271	0.342198	0.311658	0.314389	0.3334	0.237156	0.339989	0.364373	0.270259	0.294735	0.284005	0.293816	0.330015	0.185088	0.209083	0.306427	0.375441	0.146312	0.28608	0.267103	0.164416	0.234012	0.216817	0.241516	0.235406	0.171365
XLOC-059080	[Uniprot/Swissprot]|e-value:0,0|sp|Q9GMB8|SYSC_BOVIN|Serine--tRNA ligase, cytoplasmic OS=Bos taurus OX=9913 GN=SARS1 PE=2 SV=3||[RefSeqProtSlim]|e-value:0,0|OWF55601.1|Serine--tRNA ligase, cytoplasmic [Mizuhopecten yessoensis]		P49591	0.300492	0.373651	0.196217	0.183852	0.231349	0.242574	0.135027	0.0467092	0.194915	0.205855	0.238581	0.0605935	0.176829	0.199802	0.116775	0.0820593	0.233033	0.240689	0.226854	0.230813	0.116047	0.109796	0.172347	0.0767575	0.274866	0.183283	0.0968831	0.0631831	0.212039	0.177984	0.0630887	0.130174	0.235185	0.170507
XLOC-043834	[Uniprot/Swissprot]|e-value:1e-08|sp|P32760|PTN_CHICK|Pleiotrophin OS=Gallus gallus OX=9031 GN=PTN PE=1 SV=2||[RefSeqProtSlim]|e-value:2e-08|BAE36658.1|unnamed protein product [Mus musculus]		P21246	0.12819	0.190614	0.111983	-0.127755	0.146732	0.0682627	0.073565	-0.306583	0.0150825	0.143833	0.0579054	0.201367	0.103	0.13717	0.0318796	0.0880874	0.12128	0.174326	0.210408	-0.0152424	0.136426	0.0686506	0.190932	0.175973	0.198955	0.136182	0.0657802	0.0287993	-0.0525575	0.069605	0.207386	0.0309778	0.235028	0.176338
XLOC-053846	[Uniprot/Swissprot]|e-value:7e-88|sp|P20905|5HT1R_DROME|5-hydroxytryptamine receptor 1 OS=Drosophila melanogaster OX=7227 GN=5-HT7 PE=2 SV=1||[RefSeqProtSlim]|e-value:3e-158|CAD5121798.1|DgyrCDS10273 [Dimorphilus gyrociliatus]	P20905	P34969	0.000938728	-0.0328649	-0.155762	0.0329459	0.0264118	0.050092	-0.0497986	-0.0255006	-0.0315479	-0.11495	-0.00209946	-0.0709616	0.0666362	0.00155486	-0.0629906	-0.0315906	0.00678363	-0.0331418	0.0940517	-0.0115442	-0.0973221	0.0351026	0.110183	0.0868725	-0.000571057	-0.0725456	0.0578606	0.12608	-0.0813601	0.0492777	0.130579	-0.100206	0.234965	0.174097
XLOC-025795	[Uniprot/Swissprot]|e-value:9e-43|sp|Q15370|ELOB_HUMAN|Elongin-B OS=Homo sapiens OX=9606 GN=ELOB PE=1 SV=1||[RefSeqProtSlim]|e-value:3e-53|OWF55332.1|Transcription elongation factor B polypeptide 2 [Mizuhopecten yessoensis]		Q15370	0.472138	0.541652	0.33392	0.403273	0.361902	0.358685	0.317544	0.311575	0.39953	0.382448	0.460628	0.24143	0.40137	0.231481	0.219255	0.335785	0.352676	0.352383	0.404104	0.382154	0.419715	0.385769	0.420816	0.361519	0.338736	0.249627	0.329981	0.349002	0.412449	0.290787	0.421833	0.448461	0.234897	0.327912
XLOC-058655	[Uniprot/Swissprot]|e-value:3e-148|sp|P70195|PSB7_MOUSE|Proteasome subunit beta type-7 OS=Mus musculus OX=10090 GN=Psmb7 PE=1 SV=1||[RefSeqProtSlim]|e-value:2e-164|XP_011422410.1|proteasome subunit beta type-7 [Crassostrea gigas]		Q99436	0.46011	0.528124	0.316031	0.265971	0.362602	0.386719	0.282289	0.123815	0.31254	0.367555	0.457474	0.270973	0.372908	0.28838	0.279524	0.26981	0.357208	0.460277	0.38808	0.348821	0.33797	0.295836	0.355302	0.325818	0.389854	0.301533	0.348218	0.257946	0.389559	0.239488	0.243272	0.319912	0.234863	0.188564
XLOC-011979	[Uniprot/Swissprot]|e-value:4e-100|sp|Q6P632|NAA20_XENTR|N-alpha-acetyltransferase 20 OS=Xenopus tropicalis OX=8364 GN=naa20 PE=2 SV=1||[RefSeqProtSlim]|e-value:3e-110|VDI42949.1|N-terminal acetyltransferase B complex catalytic subunit [Mytilus galloprovincialis]		P61599	0.438963	0.485585	0.298911	0.30961	0.31667	0.328709	0.192919	0.209111	0.271697	0.319174	0.349609	0.265526	0.297574	0.223621	0.24277	0.226586	0.312988	0.34333	0.252332	0.285852	0.221253	0.242423	0.231045	0.252997	0.309406	0.252387	0.280716	0.312544	0.249138	0.209804	0.187306	0.319456	0.234655	0.171111
XLOC-037865	[Uniprot/Swissprot]|e-value:0,020|sp|Q7XUW4|KOR2_ORYSJ|Potassium channel KOR2 OS=Oryza sativa subsp. japonica OX=39947 GN=Os04g0445000 PE=2 SV=2||[RefSeqProtSlim]|e-value:0,005|OWF37424.1|Uncharacterized protein C2orf16 [Mizuhopecten yessoensis]		Q6NXT1	0.00534349	0.0243267	-0.0191615	-0.192758	0.169029	0.0911145	-0.0172677	0.0100513	-0.0645792	0.121717	0.129167	0.159179	0.118047	0.0220107	0.172827	0.172094	0.153394	0.20062	0.14003	0.0513285	0.0811376	0.094699	0.148794	0.00355006	0.170843	0.0926805	0.0737615	0.0923226	0.131176	0.00758202	-0.196836	0.158196	0.234596	0.0436177
XLOC-058113	[Uniprot/Swissprot]|e-value:3e-159|sp|A4IHW6|GNPI2_XENTR|Glucosamine-6-phosphate isomerase 2 OS=Xenopus tropicalis OX=8364 GN=gnpda2 PE=2 SV=1||[RefSeqProtSlim]|e-value:2e-164|CAD5124228.1|DgyrCDS12523 [Dimorphilus gyrociliatus]	Q9VMP9	P46926	0.0681504	0.073552	0.0503101	0.0823814	0.23798	0.0921325	0.0641686	0.061803	0.0737977	0.111524	0.236746	0.150104	0.132026	0.112294	0.169334	0.0974553	0.175071	0.37101	0.154262	0.0702408	0.138639	0.0934759	0.186098	0.0768505	0.182326	0.0778425	0.134292	0.201732	0.291919	0.12723	0.0415929	0.167921	0.234366	0.174114
XLOC-064064	[Uniprot/Swissprot]|e-value:1e-80|sp|Q923M1|MSRA_RAT|Mitochondrial peptide methionine sulfoxide reductase OS=Rattus norvegicus OX=10116 GN=Msra PE=1 SV=1||[RefSeqProtSlim]|e-value:1e-89|XP_034333399.1|peptide methionine sulfoxide reductase MsrA isoform X4 [Crassostrea gigas]	P08761	Q9UJ68	0.064568	0.0031857	0.0494743	0.0378507	0.0150576	0.0342285	0.0108493	0.0566274	0.041836	0.013179	0.00394423	0.0325032	-0.0157893	0.0633246	0.0251215	0.0906755	0.0372045	0.00865364	0.00370254	0.111632	0.02312	-0.0141546	0.0354548	0.058621	0.0348209	0.0343899	0.00224767	0.00897696	0.0243974		0.13682	-0.0924792	0.234279	0.0351012
XLOC-001324	[Uniprot/Swissprot]|e-value:9e-45|sp|P79145|CREM_CANLF|cAMP-responsive element modulator OS=Canis lupus familiaris OX=9615 GN=CREM PE=2 SV=2||[RefSeqProtSlim]|e-value:3e-106|CAC9491096.1|Ofus.G02358 [Owenia fusiformis]		P16220	-0.0348537	0.0260278	0.0810074	0.0403293	0.102072	0.080206	0.0029348	-0.0321786	-0.0236956	0.092729	0.0799741	0.0434763	0.137889	0.0801775	0.0734638	0.0967406	0.135217	0.155968	0.161853	0.0367933	0.086186	0.15447	0.122135	0.0431657	0.125987	0.0206347	0.0151907	0.0207195	0.0349374	0.136126	-0.0156502	0.0676706	0.234196	0.0271209
XLOC-027232	[Uniprot/Swissprot]|e-value:0,0|sp|Q3USW5|FXRD2_MOUSE|FAD-dependent oxidoreductase domain-containing protein 2 OS=Mus musculus OX=10090 GN=Foxred2 PE=2 SV=1||[RefSeqProtSlim]|e-value:0,0|CAC9646850.1|Ofus.G10379 [Owenia fusiformis]	Q9VQ26	Q8IWF2	-0.00265126	0.0240538	0.0524166	-0.0135395	0.0917883	0.0845619	0.0152703	-0.0464522	-0.0289594	0.0798349	0.0640966	0.107557	0.0922587	0.0513465	-0.00666846	0.0554471	0.144649	0.135153	0.100973	0.0270526	0.065053	-0.0314227	0.15281	0.0784899	0.158487	0.308235	0.0486318	0.0818298	0.0313931	0.00972993	-0.0924003	0.175823	0.234166	-0.00844966
XLOC-044372	[Uniprot/Swissprot]|no similarity||[RefSeqProtSlim]|no similarity			0.156426	0.225248	0.114497	0.0388289	0.114844	0.0482211	0.101826	-0.123937	0.123565	0.117015	0.0686885	0.131937	0.131342	0.0901521	0.0274173	0.0943596	0.0519991	0.111147	0.22213	0.111806	0.0769043	0.128101	0.0201229	0.0952082	0.083569	0.0786367	0.135968	0.0562226	0.0807972	0.171055	0.0358597		0.234157	0.14897
XLOC-027829	[Uniprot/Swissprot]|no similarity||[RefSeqProtSlim]|no similarity			0.121493	0.247109	0.108475	-0.0125658	0.127969	0.0628329	0.0733666	-0.22236	0.0997809	0.124825	0.0771446	0.117517	0.120137	0.0870605	0.109891	0.103795	0.0546485	0.104519	0.283507	0.0676783	0.0786323	0.104555	0.105196	0.0687312	0.121606	0.0602184	0.0861403	0.0231202	0.128049	0.217412	0.10916	-0.00998985	0.234131
XLOC-005048	[Uniprot/Swissprot]|e-value:1e-15|sp|Q7ZXF3|ID4_XENLA|DNA-binding protein inhibitor ID-4 OS=Xenopus laevis OX=8355 GN=id4 PE=2 SV=1||[RefSeqProtSlim]|e-value:1e-19|XP_011451007.2|LOW QUALITY PROTEIN: DNA-binding protein inhibitor ID-4 [Crassostrea gigas]	P18491	Q02363	0.213377	0.106911	0.0890258	0.0983528	0.200344	0.173318	0.151028	0.018866	0.168648	-0.000361157	0.129014	0.159476	0.209273	-0.0236939	0.125076	0.187855	0.105256	0.22257	0.0731838	0.0487604	0.196417	0.138743	0.179365	0.0980975	0.214728	0.00644716	0.0543871	0.163805	0.0844759	0.117132	0.175736	0.217654	0.234102	0.116951
XLOC-069250	[Uniprot/Swissprot]|e-value:8e-20|sp|Q9QXS1|PLEC_MOUSE|Plectin OS=Mus musculus OX=10090 GN=Plec PE=1 SV=3||[RefSeqProtSlim]|e-value:0,0|CAC9585910.1|Ofus.G061416 [Owenia fusiformis]		Q15149	0.0318555	0.215299	0.0765952	-0.133079	0.0734622	0.132188	0.123116	-0.353488	0.0697309	0.168788	0.0962712	0.146774	0.0857323	0.149804	0.135613	0.100576	0.164801	0.147399	0.230096	0.0668048	0.0333397	0.113661	0.0787032	-0.124264	0.130116	0.0160242	0.092007	0.0835219	0.207854	-0.0342097	-0.100988	-0.0143508	0.234102	-0.00603101
XLOC-000876	[Uniprot/Swissprot]|e-value:6e-29|sp|Q6DDB3|TM258_XENTR|Transmembrane protein 258 OS=Xenopus tropicalis OX=8364 GN=tmem258 PE=3 SV=1||[RefSeqProtSlim]|e-value:5e-31|XP_021354081.1|transmembrane protein 258 [Mizuhopecten yessoensis]	Q9VVA8	P61165	0.544458	0.562736	0.375957	0.308017	0.374463	0.391927	0.276254	0.231519	0.313125	0.477103	0.446017	0.297647	0.389178	0.308838	0.32491	0.155361	0.45531	0.422431	0.384293	0.361125	0.42257	0.425806	0.38434	0.341828	0.258837	0.289318	0.364104	0.414085	0.387285	0.384197	0.0840153	0.236422	0.233973	0.39915
XLOC-059829	[Uniprot/Swissprot]|e-value:2e-126|sp|Q9W2N0|CAPZA_DROME|F-actin-capping protein subunit alpha OS=Drosophila melanogaster OX=7227 GN=cpa PE=2 SV=1||[RefSeqProtSlim]|e-value:8e-155|CAC9466669.1|Ofus.G012092 [Owenia fusiformis]	Q9W2N0	P47755	0.282945	0.279732	0.224605	0.163919	0.221681	0.217327	0.181099	0.11732	0.223073	0.256442	0.246532	0.17447	0.243005	0.126455	0.15358	0.147629	0.24009	0.260444	0.276143	0.176671	0.240812	0.137113	0.216198	0.164472	0.182755	0.117766	0.140265	0.128277	0.115712	0.0908056	0.0932474	0.263732	0.233708	0.166265
XLOC-041430	[Uniprot/Swissprot]|e-value:9e-74|sp|Q6J1I7|RN166_RAT|E3 ubiquitin-protein ligase RNF166 OS=Rattus norvegicus OX=10116 GN=Rnf166 PE=2 SV=1||[RefSeqProtSlim]|e-value:3e-85|CAC9589349.1|Ofus.G061930 [Owenia fusiformis]	Q95RX5	Q96A37	0.0635375	0.0590411	0.0909368	0.0808312	0.105555	0.170201	0.106981	0.0603596	0.0749071	0.109633	0.122142	0.0591538	0.10902	0.0597046	0.0231934	0.0575363	0.0910994	0.18102	0.0990527	0.0362992	0.114837	0.146436	0.0777936	0.0712197	0.0831644	0.137962	-0.0279067	0.128839	0.13237	0.0187059	0.109537	0.154565	0.233623	0.0534904
XLOC-018544	[Uniprot/Swissprot]|e-value:3e-26|sp|Q9WVB4|SLIT3_MOUSE|Slit homolog 3 protein OS=Mus musculus OX=10090 GN=Slit3 PE=2 SV=2||[RefSeqProtSlim]|e-value:3e-47|VDI82476.1|toll-like receptor 13 [Mytilus galloprovincialis]		O75093	0.0146753	0.00308876	0.0129179	-0.0758402	0.0384167	0.0489782	0.0105729	-0.210435	-0.00903644	0.034915	0.0112663	-0.0261009	0.0294206	0.0552863	0.017231	0.0234229	-0.00307999	0.0970861	0.0900199	-0.0441253	0.0126078	0.0529965	0.0351573	0.0775347	0.0687434		0.0634785	-0.038417	0.0472985	0.0195736	0.055968	0.103095	0.233346
XLOC-060200	[Uniprot/Swissprot]|e-value:6e-64|sp|Q5XGC5|PSMG2_XENTR|Proteasome assembly chaperone 2 OS=Xenopus tropicalis OX=8364 GN=psmg2 PE=2 SV=1||[RefSeqProtSlim]|e-value:9e-77|XP_035680476.1|proteasome assembly chaperone 2-like [Branchiostoma floridae]		Q969U7	0.353613	0.412541	0.213488	0.181093	0.262453	0.270031	0.190014	0.0586223	0.197007	0.267103	0.298288	0.14468	0.219866	0.222799	0.207834	0.159456	0.253395	0.281023	0.258389	0.132271	0.21106	0.165067	0.209539	0.191415	0.285076	0.234181	0.189405	0.211629	0.171232	0.287008	0.221165	0.234148	0.233282	0.233347
XLOC-015423	[Uniprot/Swissprot]|e-value:4e-04|sp|Q7TN88|PK1L2_MOUSE|Polycystic kidney disease protein 1-like 2 OS=Mus musculus OX=10090 GN=Pkd1l2 PE=2 SV=1||[RefSeqProtSlim]|e-value:1e-38|UCK81583.1|Gal-binding and CUB domains containing receptor 17 [Arenicola marina]		Q7Z442	0.0377425	0.0273854	0.0467209	0.000268636	0.0422313	0.0933273	0.0329394	-0.0616763	0.0146853	0.00295561	0.0765733	0.00458902		-0.0211007	0.0664716	0.0762116	0.026373	0.0527903	0.0530643	0.0602608	0.0204707	0.0478769	0.0064318	0.0672747	0.0569697	0.0507238	-0.0613341	0.0261036	0.0648823	-0.065716		0.129713	0.233277	0.174097
[truncated: 50,945 more rows]

## Sheet: nucleus nucleolus 0hpa
Individual 1						Individual 2						Individual 3
Evaluated #	Area (µm2)	Mean	Min	Max		Evaluated #	Area (µm2)	Mean	Min	Max		Evaluated #	Area (µm2)	Mean	Min	Max
Nuclear areas
1	16.147	26945.827	1312	48224		1	27.550	18961.413	860	40999		1	45.782	7909.529	71	26012
2	13.424	25976.834	2086	44935		2	34.517	17469.675	646	48053		2	37.136	12320.585	243	29924
[truncated: 99 more rows]

## Sheet: nucleus nucleolus 12hpa
Individual 1						Individual 2						Individual 3
[truncated: 103 more rows]

## Sheet: nucleus nucleolus 48hpa
Individual 1						Individual 2						Individual 3
[truncated: 103 more rows]
